# Supplementary material for: Endosymbiont population genomics sheds light on transmission mode, partner specificity, and stability of the scaly-foot snail holobiont
Source: ISME J. 2022 Jun 17;16(9):2132–43. doi: 10.1038/s41396-022-01261-4 (PMC9381778; doi:10.1038/s41396-022-01261-4)
Supplement: Supplementary file 2 — Supplementary Data 1 [file 41396_2022_1261_MOESM2_ESM.xlsx]

## Sheet: Sheet1
Functional annotation of genes of pan genome inferred from 23 symbiont assemblies.
Gene ID	Length	KEGG	Non-Redundant Database in NCBI	COG	Abbreviation	Gene Ontology	Gene Ontology Names
group_837	232		glycosyl transferase	M		F:GO:0016740	F:transferase activity
group_838	317		radical SAM/Cys-rich domain protein	S		F:GO:0003824; F:GO:0046872; F:GO:0051536	F:catalytic activity; F:metal ion binding; F:iron-sulfur cluster binding
acxA_1	301		hydantoinase/oxoprolinase family protein	EQ		F:GO:0016787	F:hydrolase activity
group_3388	247		hypothetical protein PAERUG_P54_1_London_24_VIM_2_04_13_06570
group_3389	341		hypothetical protein E6I73_03530
group_955	396	K02437	glycine cleavage system aminomethyltransferase GcvT	E		P:GO:0019464; P:GO:0032259; F:GO:0004047; F:GO:0008483	P:glycine decarboxylation via glycine cleavage system; P:methylation; F:aminomethyltransferase activity; F:transaminase activity
group_340	236		peptidoglycan-binding protein
group_339	264		Putative peptidoglycan binding domain-containing protein	M
group_3390	337		hypothetical protein AW07_01584
group_3391	281		Uncharacterised protein
group_3392	228		---NA---
group_3393	71		---NA---
group_3394	46		---NA---
group_3395	179		IS66 family transposase
group_3396	121	K07484	IS66 family insertion sequence element accessory protein TnpB	L
group_3397	103		IS66 family insertion sequence element accessory protein TnpB
metE_2	271		5-methyltetrahydropteroyltriglutamate--homocysteine S-methyltransferase	E	metE	P:GO:0009086; P:GO:0032259; F:GO:0003871; F:GO:0008270	P:methionine biosynthetic process; P:methylation; F:5-methyltetrahydropteroyltriglutamate-homocysteine S-methyltransferase activity; F:zinc ion binding
group_3398	279		hypothetical protein PS627_04563
group_877	96		sterol desaturase family protein	I		P:GO:0008610; F:GO:0005506; F:GO:0016491; C:GO:0016021	P:lipid biosynthetic process; F:iron ion binding; F:oxidoreductase activity; C:integral component of membrane
group_835	317		radical SAM/Cys-rich domain protein	S		F:GO:0003824; F:GO:0046872; F:GO:0051536	F:catalytic activity; F:metal ion binding; F:iron-sulfur cluster binding
group_1206	187		nickel-dependent hydrogenase large subunit	C	hoxG	F:GO:0008901; F:GO:0016151; F:GO:0033748; C:GO:0005886	F:ferredoxin hydrogenase activity; F:nickel cation binding; F:hydrogenase (acceptor) activity; C:plasma membrane
group_660	79		cytochrome C
group_346	186		Crp/Fnr family transcriptional regulator	K		P:GO:0006355; F:GO:0003677	P:regulation of transcription, DNA-templated; F:DNA binding
group_1125	307		hypothetical protein			P:GO:0022900; F:GO:0009055; F:GO:0020037; F:GO:0046872	P:electron transport chain; F:electron transfer activity; F:heme binding; F:metal ion binding
group_1426	145		glycosyltransferase family 1 protein			F:GO:0016740	F:transferase activity
rpoS_1	147		RNA polymerase sigma factor RpoS	K	rpoS	P:GO:2000142; F:GO:0003677; F:GO:0003899; F:GO:0016987; C:GO:0005737	P:regulation of DNA-templated transcription, initiation; F:DNA binding; F:DNA-directed 5'-3' RNA polymerase activity; F:sigma factor activity; C:cytoplasm
group_745	110		DUF3530 family protein	S
group_229	533		5-methyltetrahydropteroyltriglutamate--homocysteine S-methyltransferase	E	metE	P:GO:0009086; P:GO:0032259; F:GO:0003871; F:GO:0008270	P:methionine biosynthetic process; P:methylation; F:5-methyltetrahydropteroyltriglutamate-homocysteine S-methyltransferase activity; F:zinc ion binding
group_975	129		HlyD family efflux transporter periplasmic adaptor subunit			C:GO:0016021	C:integral component of membrane
group_145	356	K04656	Carbamoyltransferase hypF	O	hypF	F:GO:0016740; F:GO:0016787; F:GO:0046872	F:transferase activity; F:hydrolase activity; F:metal ion binding
group_81	668	K08303	U32 family peptidase	O	PEPU32	P:GO:0071704; F:GO:0016787	P:organic substance metabolic process; F:hydrolase activity
group_3401	268		---NA---
group_847	69		hypothetical protein
dadD	123		N-ethylammeline chlorohydrolase	F	mtaD	F:GO:0046872; F:GO:0050270; F:GO:0090614	F:metal ion binding; F:S-adenosylhomocysteine deaminase activity; F:5'-methylthioadenosine deaminase activity
group_124	668	K25153	ABC transporter permease subunit			P:GO:0055085; F:GO:0140359; C:GO:0005886; C:GO:0016021	P:transmembrane transport; F:ABC-type transporter activity; C:plasma membrane; C:integral component of membrane
group_400	362		ATP-dependent chaperone ClpB	O	clpB	P:GO:0006508; P:GO:0009408; P:GO:0042026; F:GO:0005524; F:GO:0008233; F:GO:0016887; C:GO:0005737	P:proteolysis; P:response to heat; P:protein refolding; F:ATP binding; F:peptidase activity; F:ATP hydrolysis activity; C:cytoplasm
group_402	126		ATP-dependent chaperone ClpB	O	clpB	P:GO:0006508; P:GO:0009408; P:GO:0042026; F:GO:0005524; F:GO:0008233; F:GO:0016887; C:GO:0005737	P:proteolysis; P:response to heat; P:protein refolding; F:ATP binding; F:peptidase activity; F:ATP hydrolysis activity; C:cytoplasm
clpB_3	339	K03695	ATP-dependent chaperone ClpB	O	clpB	P:GO:0006508; P:GO:0009408; P:GO:0042026; F:GO:0005524; F:GO:0008233; F:GO:0016887; C:GO:0005737	P:proteolysis; P:response to heat; P:protein refolding; F:ATP binding; F:peptidase activity; F:ATP hydrolysis activity; C:cytoplasm
group_188	301		hydantoinase/oxoprolinase family protein	EQ		F:GO:0016787	F:hydrolase activity
group_3402	320	K07481	IS5 family transposase	L		P:GO:0032196	P:transposition
group_288	37		---NA---
hypF_1	193		carbamoyltransferase HypF	O	hypF	F:GO:0003824	F:catalytic activity
group_3250	223		carbamoyltransferase HypF	O		F:GO:0003725; F:GO:0003998; F:GO:0016740; F:GO:0046872	F:double-stranded RNA binding; F:acylphosphatase activity; F:transferase activity; F:metal ion binding
group_143	356	K04656	Carbamoyltransferase hypF	O	hypF	F:GO:0016740; F:GO:0016787; F:GO:0046872	F:transferase activity; F:hydrolase activity; F:metal ion binding
group_836	317		radical SAM/Cys-rich domain protein	S		F:GO:0003824; F:GO:0046872; F:GO:0051536	F:catalytic activity; F:metal ion binding; F:iron-sulfur cluster binding
group_797	526		hypothetical protein
group_3251	371	K06076	aromatic hydrocarbon degradation protein	I
group_41	576	K16013	thiol reductant ABC exporter subunit CydD	CO		P:GO:0042883; P:GO:0055085; F:GO:0000166; F:GO:0005524; F:GO:0140359; C:GO:0016020; C:GO:0016021	P:cysteine transport; P:transmembrane transport; F:nucleotide binding; F:ATP binding; F:ABC-type transporter activity; C:membrane; C:integral component of membrane
group_2	1301		DUF4347 domain-containing protein			P:GO:0006508; F:GO:0005509; F:GO:0008237	P:proteolysis; F:calcium ion binding; F:metallopeptidase activity
group_3252	137		glycolate oxidase subunit GlcE	C		F:GO:0016491; F:GO:0071949	F:oxidoreductase activity; F:FAD binding
group_523	85		thiosulfohydrolase SoxB			P:GO:0009166; F:GO:0000166; F:GO:0016787	P:nucleotide catabolic process; F:nucleotide binding; F:hydrolase activity
group_536	149		hypothetical protein			P:GO:0009263; F:GO:0016491	P:deoxyribonucleotide biosynthetic process; F:oxidoreductase activity
group_639	180	K25223	MFS transporter	EGP		P:GO:0055085; F:GO:0022857; C:GO:0016021	P:transmembrane transport; F:transmembrane transporter activity; C:integral component of membrane
hoxL_1	187		nickel-dependent hydrogenase large subunit	C	hoxG	F:GO:0008901; F:GO:0016151; F:GO:0033748; C:GO:0005886	F:ferredoxin hydrogenase activity; F:nickel cation binding; F:hydrogenase (acceptor) activity; C:plasma membrane
group_3253	199		hypothetical protein
group_3254	680		AAA family ATPase	T		P:GO:0006260; P:GO:0006269; P:GO:0032508; F:GO:0003678; F:GO:0005524; C:GO:1990077	P:DNA replication; P:DNA replication, synthesis of RNA primer; P:DNA duplex unwinding; F:DNA helicase activity; F:ATP binding; C:primosome complex
group_3255	208		---NA---
group_3256	74		AlpA family phage regulatory protein
group_3257	171		hypothetical protein CFR70_03735
group_3258	408		DUF4102 domain-containing protein	L		P:GO:0006259; P:GO:0019058	P:DNA metabolic process; P:viral life cycle
linX	208		SDR family oxidoreductase	IQ		F:GO:0004316	F:3-oxoacyl-[acyl-carrier-protein] reductase (NADPH) activity
group_3260	203	K03286	OmpA family protein	M	oprF	P:GO:0007155; F:GO:0005509; C:GO:0016020; C:GO:0016021	P:cell adhesion; F:calcium ion binding; C:membrane; C:integral component of membrane
group_3261	362		---NA---
group_3262	172		hypothetical protein COA85_11950
group_3263	277		virulence protein RhuM/Fic/DOC family protein	S
group_895	180		FMN-binding glutamate synthase family protein	E		P:GO:0006537; F:GO:0016041; C:GO:0016021	P:glutamate biosynthetic process; F:glutamate synthase (ferredoxin) activity; C:integral component of membrane
group_1259	94		ABC transporter ATP-binding protein			F:GO:0005524	F:ATP binding
group_1032	170		cyclic nucleotide-binding domain-containing protein	T		C:GO:0005886; C:GO:0016021	C:plasma membrane; C:integral component of membrane
group_194	119		ferric uptake regulator family protein
group_193	238	K21310	isoprenylcysteine carboxylmethyltransferase family protein	O		C:GO:0016021	C:integral component of membrane
group_3264	78		hypothetical protein
group_3265	111		---NA---
group_3266	535	K12282	pilus (MSHA type) biogenesis protein MshL	NU		P:GO:0009297; P:GO:0009306; C:GO:0009279	P:pilus assembly; P:protein secretion; C:cell outer membrane
group_117	678	K12287	LamG domain-containing protein			F:GO:0030246	F:carbohydrate binding
group_3267	184	K07566	tRNA threonylcarbamoyladenosine biosynthesis protein RimN	J	tsaC	P:GO:0002949; F:GO:0003725; F:GO:0005524; F:GO:0061710; C:GO:0005737	P:tRNA threonylcarbamoyladenosine modification; F:double-stranded RNA binding; F:ATP binding; F:L-threonylcarbamoyladenylate synthase; C:cytoplasm
group_3268	836		glycosyltransferase	M		F:GO:0016740	F:transferase activity
kpsD	196		polysialic acid transporter	M	kpsD	P:GO:0015774; F:GO:0015159; C:GO:0016020	P:polysaccharide transport; F:polysaccharide transmembrane transporter activity; C:membrane
group_3270	391	K01991	polysialic acid transporter	M	kpsD	P:GO:0015774; F:GO:0015159; C:GO:0016020	P:polysaccharide transport; F:polysaccharide transmembrane transporter activity; C:membrane
group_2192	369	K10107	chain-length determining protein	M	kpsE	C:GO:0016020	C:membrane
kpsT	129	K09691	ABC transporter ATP-binding protein	GM	kpsT	P:GO:0055085; F:GO:0005524; F:GO:0140359; C:GO:0005886	P:transmembrane transport; F:ATP binding; F:ABC-type transporter activity; C:plasma membrane
kpsM	273	K09688	ABC transporter	U		C:GO:0005886; C:GO:0016021	C:plasma membrane; C:integral component of membrane
pigH	118		8-amino-7-oxononanoate synthase	H	wcbT	P:GO:0009058; F:GO:0016746; F:GO:0030170	P:biosynthetic process; F:acyltransferase activity; F:pyridoxal phosphate binding
bioF_2	322	K00654	aminotransferase class I/II-fold pyridoxal phosphate-dependent enzyme	H		P:GO:0009058; F:GO:0008483; F:GO:0030170	P:biosynthetic process; F:transaminase activity; F:pyridoxal phosphate binding
ppsC	623	K00665	SDR family NAD(P)-dependent oxidoreductase	Q		P:GO:0071704; F:GO:0005488; F:GO:0016747	P:organic substance metabolic process; F:binding; F:acyltransferase activity, transferring groups other than amino-acyl groups
group_3276	1643		Acyl transferase domain-containing protein	Q		F:GO:0003824	F:catalytic activity
group_3277	182	K13611	type I polyketide synthase WcbR	Q
group_3278	87		---NA---
group_3279	193		---NA---
group_3280	629	K07778	hypothetical protein			C:GO:0016020; C:GO:0016021	C:membrane; C:integral component of membrane
degU_2	220		DNA-binding response regulator	K		P:GO:0000160; P:GO:0006355; F:GO:0003677	P:phosphorelay signal transduction system; P:regulation of transcription, DNA-templated; F:DNA binding
group_369	239		hypothetical protein EA420_06585
group_545	136		cyclic nucleotide-binding domain-containing protein	PT		F:GO:0004792	F:thiosulfate sulfurtransferase activity
group_3282	69		---NA---
group_3283	241		hypothetical protein D6720_04620
nit1_1	110		carbon-nitrogen hydrolase family protein	S		P:GO:0006807; F:GO:0080061	P:nitrogen compound metabolic process; F:indole-3-acetonitrile nitrilase activity
group_917	288	K09930	DUF692 domain-containing protein	S
ygbF	99	K09951	type I-E CRISPR-associated endoribonuclease Cas2	L	ygbF	P:GO:0090305; F:GO:0004519	P:nucleic acid phosphodiester bond hydrolysis; F:endonuclease activity
group_3285	303	K15342	CRISPR-associated protein Cas1	L	cas1	P:GO:0043571; P:GO:0051607; P:GO:0090305; F:GO:0003677; F:GO:0004520; F:GO:0046872	P:maintenance of CRISPR repeat elements; P:defense response to virus; P:nucleic acid phosphodiester bond hydrolysis; F:DNA binding; F:endodeoxyribonuclease activity; F:metal ion binding
group_3286	104	K21498	addiction module antidote protein, HigA family	K	higA	F:GO:0003677	F:DNA binding
group_3287	93	K07334	plasmid maintenance system killer	S
casE	204	K19126	type I-E CRISPR-associated protein Cas6/Cse3/CasE	S
casD	219	K19125	type I-E CRISPR-associated protein Cas5/CasD	S		P:GO:0043571; P:GO:0051607; F:GO:0003723	P:maintenance of CRISPR repeat elements; P:defense response to virus; F:RNA binding
casC	374	K19124	type I-E CRISPR-associated protein Cas7/Cse4/CasC	L
casB	151	K19046	type I-E CRISPR-associated protein Cse2/CasB	S
casA	487	K19123	type I-E CRISPR-associated protein Cse1/CasA	S
ygcB_1	197		CRISPR-associated helicase/endonuclease Cas3			F:GO:0003824; F:GO:0005488	F:catalytic activity; F:binding
group_3294	445		diguanylate cyclase	T		P:GO:0006355; C:GO:0005886; C:GO:0016021	P:regulation of transcription, DNA-templated; C:plasma membrane; C:integral component of membrane
group_723	33		---NA---
group_3295	228		iron-containing redox enzyme family protein	H
group_3296	266		SDR family oxidoreductase	S		F:GO:0016491; C:GO:0016020	F:oxidoreductase activity; C:membrane
group_3297	147		isoprenylcysteine carboxylmethyltransferase family protein	O		P:GO:0032259; F:GO:0008168; C:GO:0016021	P:methylation; F:methyltransferase activity; C:integral component of membrane
group_3298	273		glycosyltransferase family 2 protein	M	lgtF	F:GO:0016760; C:GO:0016021	F:cellulose synthase (UDP-forming) activity; C:integral component of membrane
rfbF	127	K00978	glucose-1-phosphate cytidylyltransferase	M	rfbF	P:GO:0009058; F:GO:0047343	P:biosynthetic process; F:glucose-1-phosphate cytidylyltransferase activity
rfbG_1	190	K01709	CDP-glucose 4,6-dehydratase	M	rfbG
rfbG_2	164		CDP-glucose 4,6-dehydratase	GM
rfbC_1	126	K01790	dTDP-4-dehydrorhamnose 3,5-epimerase	M		P:GO:0019305; F:GO:0008830	P:dTDP-rhamnose biosynthetic process; F:dTDP-4-dehydrorhamnose 3,5-epimerase activity
group_1423	407		methyltransferase domain-containing protein	Q		P:GO:0032259; F:GO:0008168	P:methylation; F:methyltransferase activity
rfbE	373	K13010	DegT/DnrJ/EryC1/StrS aminotransferase family protein	E		F:GO:0102933	F:GDP-4-dehydro-6-deoxy-D-mannose-4-aminotransferase activity
group_3303	210		---NA---
group_661	79		cytochrome C
group_3304	665		M1 family metallopeptidase	E		P:GO:0006508; F:GO:0004177; F:GO:0008237; F:GO:0008270	P:proteolysis; F:aminopeptidase activity; F:metallopeptidase activity; F:zinc ion binding
group_444	277		ABC transporter permease	S	nosY	P:GO:0055085; F:GO:0140359; C:GO:0005886; C:GO:0016021	P:transmembrane transport; F:ABC-type transporter activity; C:plasma membrane; C:integral component of membrane
group_3305	373		hypothetical protein TBH_C0623			C:GO:0016020	C:membrane
kefB_2	420		potassium transporter	P		P:GO:0006813; P:GO:1902600; F:GO:0015299; C:GO:0016021	P:potassium ion transport; P:proton transmembrane transport; F:solute:proton antiporter activity; C:integral component of membrane
group_1164	56		HPF/RaiA family ribosome-associated protein			P:GO:0006417; P:GO:0044238	P:regulation of translation; P:primary metabolic process
group_948	45		---NA---
group_347	186		Crp/Fnr family transcriptional regulator	K		P:GO:0006355; F:GO:0003677	P:regulation of transcription, DNA-templated; F:DNA binding
group_3306	218		TlpA family protein disulfide reductase	O		F:GO:0015036; C:GO:0016021	F:disulfide oxidoreductase activity; C:integral component of membrane
group_3307	433		peptidyl-prolyl cis-trans isomerase C	O		P:GO:0000413; F:GO:0003755	P:protein peptidyl-prolyl isomerization; F:peptidyl-prolyl cis-trans isomerase activity
group_1126	307		hypothetical protein			P:GO:0022900; F:GO:0009055; F:GO:0020037; F:GO:0046872	P:electron transport chain; F:electron transfer activity; F:heme binding; F:metal ion binding
group_3308	249		c-type cytochrome	C		P:GO:0022900; F:GO:0005506; F:GO:0009055; F:GO:0020037; C:GO:0042597	P:electron transport chain; F:iron ion binding; F:electron transfer activity; F:heme binding; C:periplasmic space
ankX	315	K12460	ankyrin repeat domain-containing protein
group_3309	167	K07821	cytochrome C	C		P:GO:0019333; F:GO:0020037; F:GO:0046872; C:GO:0005886; C:GO:0016021	P:denitrification pathway; F:heme binding; F:metal ion binding; C:plasma membrane; C:integral component of membrane
group_3310	101		hypothetical protein
group_3311	244		hypothetical protein			F:GO:0008146	F:sulfotransferase activity
group_1425	392		glycosyltransferase family 1 protein			F:GO:0016740	F:transferase activity
group_3312	82		hypothetical protein
group_3313	366		hypothetical protein			P:GO:0042121; C:GO:0042597	P:alginic acid biosynthetic process; C:periplasmic space
ygcB_2	718	K07012	CRISPR-associated helicase/endonuclease Cas3	L		F:GO:0003824; F:GO:0097159; F:GO:1901363	F:catalytic activity; F:organic cyclic compound binding; F:heterocyclic compound binding
group_3315	69		---NA---
group_1196	184		hypothetical protein			C:GO:0016020; C:GO:0016021	C:membrane; C:integral component of membrane
group_3316	103		ferredoxin-type protein NapF	C	napF	F:GO:0005488	F:binding
group_3317	429		---NA---
group_3318	371		---NA---
group_3319	313		---NA---
group_3320	316		---NA---
group_870	147		RNA polymerase sigma factor RpoS	K	rpoS	P:GO:2000142; F:GO:0003677; F:GO:0003899; F:GO:0016987; C:GO:0005737	P:regulation of DNA-templated transcription, initiation; F:DNA binding; F:DNA-directed 5'-3' RNA polymerase activity; F:sigma factor activity; C:cytoplasm
group_3321	351		integrase family protein	L		P:GO:0006310; P:GO:0015074; F:GO:0003677	P:DNA recombination; P:DNA integration; F:DNA binding
group_3322	62		DNA-binding protein			F:GO:0003677	F:DNA binding
group_3323	75		---NA---
group_3324	91		---NA---
group_3325	141		hypothetical protein D6720_07165
group_3326	108		---NA---
group_3327	83		hypothetical protein D6720_07170
group_2195	84		hypothetical protein A3197_19230
group_3328	591	K06919	DUF927 domain-containing protein	L		F:GO:0004386	F:helicase activity
group_3329	202		hypothetical protein AXA67_02155			P:GO:0006508; F:GO:0004176; F:GO:0004222; F:GO:0005524	P:proteolysis; F:ATP-dependent peptidase activity; F:metalloendopeptidase activity; F:ATP binding
group_3330	66		hypothetical protein Despr_0485			P:GO:0009411	P:response to UV
group_3400	242		hypothetical protein
group_553	134		thioredoxin fold domain-containing protein	O
group_3331	202		---NA---
group_1035	203		protein-methionine-sulfoxide reductase catalytic subunit MsrP	C	msrP	P:GO:0030091; F:GO:0016672; F:GO:0043546; F:GO:0046872	P:protein repair; F:oxidoreductase activity, acting on a sulfur group of donors, quinone or similar compound as acceptor; F:molybdopterin cofactor binding; F:metal ion binding
group_3332	492		nitric oxide reductase	P	norD
group_3333	173	K09928	DUF2062 domain-containing protein	S		C:GO:0016021	C:integral component of membrane
group_3334	100		hypothetical protein
group_744	110		DUF3530 family protein	S
group_228	533		5-methyltetrahydropteroyltriglutamate--homocysteine S-methyltransferase	E	metE	P:GO:0009086; P:GO:0032259; F:GO:0003871; F:GO:0008270	P:methionine biosynthetic process; P:methylation; F:5-methyltetrahydropteroyltriglutamate-homocysteine S-methyltransferase activity; F:zinc ion binding
group_3335	272		diguanylate cyclase	T		P:GO:0000160	P:phosphorelay signal transduction system
group_3336	267		OmpA family protein			P:GO:0007155; F:GO:0005509; C:GO:0016020; C:GO:0016021	P:cell adhesion; F:calcium ion binding; C:membrane; C:integral component of membrane
group_3337	391		glycosyltransferase family 4 protein	M		F:GO:0016757	F:glycosyltransferase activity
group_974	129		HlyD family efflux transporter periplasmic adaptor subunit			C:GO:0016021	C:integral component of membrane
group_3338	58		response regulator			P:GO:0000160	P:phosphorelay signal transduction system
group_342	236		peptidoglycan-binding protein
group_83	668	K08303	U32 family peptidase	O	PEPU32	P:GO:0071704; F:GO:0016787	P:organic substance metabolic process; F:hydrolase activity
group_3339	557	K00371	aspartate carbamoyltransferase	C		P:GO:0019645; F:GO:0046872; F:GO:0051536; C:GO:0016021	P:anaerobic electron transport chain; F:metal ion binding; F:iron-sulfur cluster binding; C:integral component of membrane
group_3340	184		methyl-accepting chemotaxis protein			P:GO:0006935; P:GO:0007165; F:GO:0004888; C:GO:0016021	P:chemotaxis; P:signal transduction; F:transmembrane signaling receptor activity; C:integral component of membrane
group_2196	112		EAL domain-containing protein	T		C:GO:0016021	C:integral component of membrane
group_3341	121		---NA---
group_457	558		EAL domain-containing protein	T		P:GO:0007165; C:GO:0016021	P:signal transduction; C:integral component of membrane
group_583	77		EAL domain-containing protein
group_581	603		EAL domain-containing protein	T		C:GO:0016021	C:integral component of membrane
group_582	109		EAL domain-containing protein	T		C:GO:0016021	C:integral component of membrane
group_3342	155		hypothetical protein
group_846	69		hypothetical protein
tupB_1	147		ABC transporter permease	H		P:GO:0055085; C:GO:0005886; C:GO:0016021	P:transmembrane transport; C:plasma membrane; C:integral component of membrane
tupB_2	103		ABC transporter permease	H	tupB	P:GO:0055085; C:GO:0005886; C:GO:0016021	P:transmembrane transport; C:plasma membrane; C:integral component of membrane
group_2197	307		carboxylate--amine ligase	F		F:GO:0004088; F:GO:0005524; F:GO:0046872	F:carbamoyl-phosphate synthase (glutamine-hydrolyzing) activity; F:ATP binding; F:metal ion binding
group_3343	206		tetratricopeptide repeat protein	S
group_946	296		tetratricopeptide repeat protein
group_3344	83		---NA---
group_3345	116		hypothetical protein
group_1408	123		N-ethylammeline chlorohydrolase	F	mtaD	F:GO:0046872; F:GO:0050270; F:GO:0090614	F:metal ion binding; F:S-adenosylhomocysteine deaminase activity; F:5'-methylthioadenosine deaminase activity
group_572	254	K03281	chloride channel protein	P	eriC	P:GO:0006821; P:GO:0034220; F:GO:0005247; C:GO:0016021	P:chloride transport; P:ion transmembrane transport; F:voltage-gated chloride channel activity; C:integral component of membrane
group_3346	527	K10716	potassium channel protein	U		P:GO:0006813; C:GO:0016021	P:potassium ion transport; C:integral component of membrane
group_3347	40		---NA---
atoC_5	453	K02481	sigma-54-dependent Fis family transcriptional regulator	T		P:GO:0000160; P:GO:0006355; F:GO:0005524; F:GO:0043565	P:phosphorelay signal transduction system; P:regulation of transcription, DNA-templated; F:ATP binding; F:sequence-specific DNA binding
sasA_10	458		HAMP domain-containing protein	T		P:GO:0000160; P:GO:0018106; F:GO:0000155; C:GO:0005886; C:GO:0016021	P:phosphorelay signal transduction system; P:peptidyl-histidine phosphorylation; F:phosphorelay sensor kinase activity; C:plasma membrane; C:integral component of membrane
group_1383	216		two-component sensor histidine kinase	T		P:GO:0007165; P:GO:0016310; F:GO:0004673; C:GO:0016020	P:signal transduction; P:phosphorylation; F:protein histidine kinase activity; C:membrane
group_3348	301		---NA---
clpB_1	362		ATP-dependent chaperone ClpB	O	clpB	P:GO:0006508; P:GO:0009408; P:GO:0042026; F:GO:0005524; F:GO:0008233; F:GO:0016887; C:GO:0005737	P:proteolysis; P:response to heat; P:protein refolding; F:ATP binding; F:peptidase activity; F:ATP hydrolysis activity; C:cytoplasm
clpB_2	126		ATP-dependent chaperone ClpB	O	clpB	P:GO:0006508; P:GO:0009408; P:GO:0042026; F:GO:0005524; F:GO:0008233; F:GO:0016887; C:GO:0005737	P:proteolysis; P:response to heat; P:protein refolding; F:ATP binding; F:peptidase activity; F:ATP hydrolysis activity; C:cytoplasm
group_405	339	K03695	ATP-dependent chaperone ClpB	O	clpB	P:GO:0006508; P:GO:0009408; P:GO:0042026; F:GO:0005524; F:GO:0008233; F:GO:0016887; C:GO:0005737	P:proteolysis; P:response to heat; P:protein refolding; F:ATP binding; F:peptidase activity; F:ATP hydrolysis activity; C:cytoplasm
group_3349	297	K00067	dTDP-4-dehydrorhamnose reductase	M	rmlD	F:GO:0016491	F:oxidoreductase activity
rfbA	295	K00973	Glucose-1-phosphate thymidylyltransferase	H	rfbA	P:GO:0045226; F:GO:0008879; F:GO:0046872	P:extracellular polysaccharide biosynthetic process; F:glucose-1-phosphate thymidylyltransferase activity; F:metal ion binding
rfbC_2	192	K01790	dTDP-4-dehydrorhamnose 3,5-epimerase	G	rfbC	P:GO:0019305; F:GO:0008830	P:dTDP-rhamnose biosynthetic process; F:dTDP-4-dehydrorhamnose 3,5-epimerase activity
group_949	112		LPS sulfotransferase NodH			F:GO:0016740	F:transferase activity
gnu	334	K24310	NAD(P)-dependent oxidoreductase	GM		F:GO:0003824	F:catalytic activity
group_3353	319		glycosyltransferase family 4 protein	M
group_3354	112		Trehalose 2-sulfotransferase			F:GO:0016740	F:transferase activity
group_3355	235		GNAT family N-acetyltransferase			F:GO:0016740	F:transferase activity
group_3356	150		GNAT family N-acetyltransferase	S		C:GO:0016020; C:GO:0016021	C:membrane; C:integral component of membrane
group_3357	408	K07265	capsular biosynthesis protein	M		P:GO:0000271; P:GO:0015774	P:polysaccharide biosynthetic process; P:polysaccharide transport
group_3358	123		sulfur oxidation c-type cytochrome SoxX	C	soxX	P:GO:0022900; F:GO:0009055; F:GO:0020037; F:GO:0046872	P:electron transport chain; F:electron transfer activity; F:heme binding; F:metal ion binding
group_3359	281	K17222	sulfur oxidation c-type cytochrome SoxA	C	soxA	P:GO:0019417; P:GO:0022900; F:GO:0009055; F:GO:0016669; F:GO:0016740; F:GO:0020037; F:GO:0046872; C:GO:0042597; C:GO:0070069	P:sulfur oxidation; P:electron transport chain; F:electron transfer activity; F:oxidoreductase activity, acting on a sulfur group of donors, cytochrome as acceptor; F:transferase activity; F:heme binding; F:metal ion binding; C:periplasmic space; C:cytochrome complex
acxA_2	352		hydantoinase/oxoprolinase family protein	EQ		F:GO:0016787	F:hydrolase activity
group_189	301		hydantoinase/oxoprolinase family protein	EQ		F:GO:0016787	F:hydrolase activity
group_3360	77		---NA---
group_3361	277		DUF3037 domain-containing protein	S
group_3362	241		hypothetical protein DRR42_24865
group_2198	31		---NA---
group_3363	406		Beta-lactamase/D-alanine carboxypeptidase			P:GO:0006508; P:GO:0017001; P:GO:0046677; F:GO:0004180; F:GO:0008800; F:GO:0016787; C:GO:0030288	P:proteolysis; P:antibiotic catabolic process; P:response to antibiotic; F:carboxypeptidase activity; F:beta-lactamase activity; F:hydrolase activity; C:outer membrane-bounded periplasmic space
group_3364	144		ABC transporter substrate-binding protein	P
ybhS	67		ABC transporter permease	V		P:GO:0055085; C:GO:0043190	P:transmembrane transport; C:ATP-binding cassette (ABC) transporter complex
group_286	316		ABC transporter permease	V		P:GO:0055085; F:GO:0016740; C:GO:0043190	P:transmembrane transport; F:transferase activity; C:ATP-binding cassette (ABC) transporter complex
group_3365	77		ABC transporter ATP-binding protein			F:GO:0000166	F:nucleotide binding
group_947	389		LamG domain-containing protein
group_906	211	K00275	pyridoxamine 5'-phosphate oxidase	H	pdxH	P:GO:0008615; P:GO:0042823; F:GO:0004733; F:GO:0010181	P:pyridoxine biosynthetic process; P:pyridoxal phosphate biosynthetic process; F:pyridoxamine-phosphate oxidase activity; F:FMN binding
group_3366	307	K24698	glycosyltransferase family 2 protein	S		F:GO:0016740	F:transferase activity
xerC_3	365		site-specific integrase	L	intD	P:GO:0006310; P:GO:0015074; F:GO:0003677	P:DNA recombination; P:DNA integration; F:DNA binding
pal_5	234		DUF4892 domain-containing protein	M		C:GO:0016020; C:GO:0016021	C:membrane; C:integral component of membrane
hemF_2	145		oxygen-dependent coproporphyrinogen oxidase	H	hemF	P:GO:0006782; F:GO:0004109; F:GO:0042803; F:GO:0046872; C:GO:0005737	P:protoporphyrinogen IX biosynthetic process; F:coproporphyrinogen oxidase activity; F:protein homodimerization activity; F:metal ion binding; C:cytoplasm
group_3368	299		---NA---
group_3369	66		---NA---
vnfA	95		sigma-54-dependent Fis family transcriptional regulator	T		P:GO:0006355; F:GO:0005524; F:GO:0043565	P:regulation of transcription, DNA-templated; F:ATP binding; F:sequence-specific DNA binding
group_875	96		sterol desaturase family protein	I		P:GO:0008610; F:GO:0005506; F:GO:0016491; C:GO:0016021	P:lipid biosynthetic process; F:iron ion binding; F:oxidoreductase activity; C:integral component of membrane
group_3370	245		Phospholipid/glycerol acyltransferase:phospholipid/glycerol acyltransferase			P:GO:0055085; F:GO:0016740; F:GO:0016746; F:GO:0022857; C:GO:0016020; C:GO:0016021	P:transmembrane transport; F:transferase activity; F:acyltransferase activity; F:transmembrane transporter activity; C:membrane; C:integral component of membrane
hoxL_2	187		nickel-dependent hydrogenase large subunit	C	hoxG	F:GO:0008901; F:GO:0016151; F:GO:0033748; C:GO:0005886	F:ferredoxin hydrogenase activity; F:nickel cation binding; F:hydrogenase (acceptor) activity; C:plasma membrane
group_3371	217		---NA---
group_768	139		SDR family NAD(P)-dependent oxidoreductase	IQ		F:GO:0016491	F:oxidoreductase activity
group_59	90		hypothetical protein
group_543	136		cyclic nucleotide-binding domain-containing protein	PT		F:GO:0004792	F:thiosulfate sulfurtransferase activity
group_913	110		carbon-nitrogen hydrolase family protein	S		P:GO:0006807; F:GO:0080061	P:nitrogen compound metabolic process; F:indole-3-acetonitrile nitrilase activity
group_3372	227		Uncharacterised protein
group_1424	140		Methyltransferase domain-containing protein	Q		P:GO:0032259; F:GO:0008168	P:methylation; F:methyltransferase activity
group_658	79		cytochrome C
group_3373	286		---NA---
group_672	307		DUF58 domain-containing protein	S		C:GO:0016021	C:integral component of membrane
group_349	186		Crp/Fnr family transcriptional regulator	K		P:GO:0006355; F:GO:0003677	P:regulation of transcription, DNA-templated; F:DNA binding
group_3374	71		hypothetical protein ACD_75C01274G0002
group_3375	205		---NA---
group_443	277		ABC transporter permease	S	nosY	P:GO:0055085; F:GO:0140359; C:GO:0005886; C:GO:0016021	P:transmembrane transport; F:ABC-type transporter activity; C:plasma membrane; C:integral component of membrane
group_3376	338		---NA---
group_3377	536		Chaperone protein DnaJ
group_3378	117		DNA primase	S		P:GO:0006260; P:GO:0006269; F:GO:0003677; F:GO:0003896; F:GO:0004386; F:GO:0008270	P:DNA replication; P:DNA replication, synthesis of RNA primer; F:DNA binding; F:DNA primase activity; F:helicase activity; F:zinc ion binding
group_552	72		thioredoxin
group_3379	225		---NA---
kefB_1	420		potassium transporter	P		P:GO:0006813; P:GO:1902600; F:GO:0015299; C:GO:0016021	P:potassium ion transport; P:proton transmembrane transport; F:solute:proton antiporter activity; C:integral component of membrane
group_1163	56		HPF/RaiA family ribosome-associated protein			P:GO:0006417; P:GO:0044238	P:regulation of translation; P:primary metabolic process
group_976	129		HlyD family efflux transporter periplasmic adaptor subunit			C:GO:0016021	C:integral component of membrane
group_743	110		DUF3530 family protein	S
group_640	180	K25223	MFS transporter	EGP		P:GO:0055085; F:GO:0022857; C:GO:0016021	P:transmembrane transport; F:transmembrane transporter activity; C:integral component of membrane
rlhA	668	K08303	U32 family peptidase	O	PEPU32	P:GO:0071704; F:GO:0016787	P:organic substance metabolic process; F:hydrolase activity
group_226	325		TolC family protein	MU		P:GO:0055085; F:GO:0015562	P:transmembrane transport; F:efflux transmembrane transporter activity
group_141	356	K04656	Carbamoyltransferase hypF	O	hypF	F:GO:0016740; F:GO:0016787; F:GO:0046872	F:transferase activity; F:hydrolase activity; F:metal ion binding
hypF_2	193		carbamoyltransferase HypF	O	hypF	F:GO:0003824	F:catalytic activity
group_584	109		EAL domain-containing protein	T		C:GO:0016021	C:integral component of membrane
group_3381	287		---NA---
group_3382	206		---NA---
group_848	69		hypothetical protein
group_565	199	K02012	Fe(3+) ABC transporter substrate-binding protein	P	fbpA	P:GO:0055072; F:GO:0046872	P:iron ion homeostasis; F:metal ion binding
group_809	82		HlyD family type I secretion periplasmic adaptor subunit	M	lapC	P:GO:0009306; C:GO:0005886; C:GO:0016021	P:protein secretion; C:plasma membrane; C:integral component of membrane
group_3383	214		Uncharacterised protein
group_3384	330		hypothetical protein ACD_75C01707G0001
group_3385	222		---NA---
group_205	276		acyltransferase			F:GO:0016747; C:GO:0016021	F:acyltransferase activity, transferring groups other than amino-acyl groups; C:integral component of membrane
group_3386	257		high frequency lysogenization protein HflD	S	hflD	C:GO:0005737; C:GO:0005886	C:cytoplasm; C:plasma membrane
group_1407	123		N-ethylammeline chlorohydrolase	F	mtaD	F:GO:0046872; F:GO:0050270; F:GO:0090614	F:metal ion binding; F:S-adenosylhomocysteine deaminase activity; F:5'-methylthioadenosine deaminase activity
group_814	203		conserved hypothetical protein	G		P:GO:0005975; F:GO:0016832	P:carbohydrate metabolic process; F:aldehyde-lyase activity
group_1381	216		two-component sensor histidine kinase	T		P:GO:0007165; P:GO:0016310; F:GO:0004673; C:GO:0016020	P:signal transduction; P:phosphorylation; F:protein histidine kinase activity; C:membrane
group_47	491	K02567	nitrate reductase catalytic subunit NapA	C	napA	P:GO:0006777; P:GO:0022900; P:GO:0042128; F:GO:0005506; F:GO:0008940; F:GO:0009055; F:GO:0030151; F:GO:0043546; F:GO:0050140; F:GO:0051539; C:GO:0042597	P:Mo-molybdopterin cofactor biosynthetic process; P:electron transport chain; P:nitrate assimilation; F:iron ion binding; F:nitrate reductase activity; F:electron transfer activity; F:molybdenum ion binding; F:molybdopterin cofactor binding; F:nitrate reductase (cytochrome) activity; F:4 iron, 4 sulfur cluster binding; C:periplasmic space
rcsC_7	898		response regulator	T		P:GO:0000160; P:GO:0018106; P:GO:0055085; F:GO:0000155; F:GO:0022857; C:GO:0016021	P:phosphorelay signal transduction system; P:peptidyl-histidine phosphorylation; P:transmembrane transport; F:phosphorelay sensor kinase activity; F:transmembrane transporter activity; C:integral component of membrane
group_183	317		preprotein translocase subunit SecA	U		P:GO:0006605; P:GO:0017038; F:GO:0005524; C:GO:0005737; C:GO:0005886; C:GO:0016021	P:protein targeting; P:protein import; F:ATP binding; C:cytoplasm; C:plasma membrane; C:integral component of membrane
barA_3	345		response regulator	T		P:GO:0007165; P:GO:0016310; F:GO:0004673; C:GO:0016020	P:signal transduction; P:phosphorylation; F:protein histidine kinase activity; C:membrane
group_111	345		response regulator	T		P:GO:0000160; P:GO:0018106; F:GO:0000155; C:GO:0016021	P:phosphorelay signal transduction system; P:peptidyl-histidine phosphorylation; F:phosphorelay sensor kinase activity; C:integral component of membrane
group_178	515		hypothetical protein			C:GO:0016021	C:integral component of membrane
rpoS_2	147		RNA polymerase sigma factor RpoS	K	rpoS	P:GO:2000142; F:GO:0003677; F:GO:0003899; F:GO:0016987; C:GO:0005737	P:regulation of DNA-templated transcription, initiation; F:DNA binding; F:DNA-directed 5'-3' RNA polymerase activity; F:sigma factor activity; C:cytoplasm
group_3387	72		Uncharacterised protein
group_78	292		efflux RND transporter permease subunit	V		P:GO:0055085; F:GO:0022857; C:GO:0016021; C:GO:0071944	P:transmembrane transport; F:transmembrane transporter activity; C:integral component of membrane; C:cell periphery
group_77	297		efflux RND transporter periplasmic adaptor subunit	M		P:GO:0055085; F:GO:0022857; C:GO:0016020	P:transmembrane transport; F:transmembrane transporter activity; C:membrane
group_403	362		ATP-dependent chaperone ClpB	O	clpB	P:GO:0006508; P:GO:0009408; P:GO:0042026; F:GO:0005524; F:GO:0008233; F:GO:0016887; C:GO:0005737	P:proteolysis; P:response to heat; P:protein refolding; F:ATP binding; F:peptidase activity; F:ATP hydrolysis activity; C:cytoplasm
group_407	126		ATP-dependent chaperone ClpB	O	clpB	P:GO:0006508; P:GO:0009408; P:GO:0042026; F:GO:0005524; F:GO:0008233; F:GO:0016887; C:GO:0005737	P:proteolysis; P:response to heat; P:protein refolding; F:ATP binding; F:peptidase activity; F:ATP hydrolysis activity; C:cytoplasm
group_3137	41		---NA---
group_3138	201		hypothetical protein C0630_16595			C:GO:0016020	C:membrane
group_3139	917		hypothetical protein C0630_16590	UW
group_3140	206		class I SAM-dependent methyltransferase	M		F:GO:0016740	F:transferase activity
group_3141	384	K08224	MFS transporter	EGP		P:GO:0055085; F:GO:0022857; C:GO:0016021	P:transmembrane transport; F:transmembrane transporter activity; C:integral component of membrane
group_3142	371	K18302	efflux RND transporter periplasmic adaptor subunit	M		P:GO:0055085; F:GO:0022857; C:GO:0016020	P:transmembrane transport; F:transmembrane transporter activity; C:membrane
group_382	43		alkene reductase			F:GO:0010181; F:GO:0016491	F:FMN binding; F:oxidoreductase activity
cysT	225	K02018	molybdate ABC transporter permease subunit	P	modB	P:GO:0015689; P:GO:0055085; F:GO:0015098; C:GO:0005886; C:GO:0016021	P:molybdate ion transport; P:transmembrane transport; F:molybdate ion transmembrane transporter activity; C:plasma membrane; C:integral component of membrane
group_3144	101		hypothetical protein FHK82_07755
group_1378	301		formate dehydrogenase	C	fdhA	F:GO:0016491; F:GO:0043546; F:GO:0046872; F:GO:0051539	F:oxidoreductase activity; F:molybdopterin cofactor binding; F:metal ion binding; F:4 iron, 4 sulfur cluster binding
group_3145	167		DUF3306 domain-containing protein	S
group_3822	71		ISL3 family transposase	L
group_3146	368	K03118	twin-arginine translocase subunit TatC	U	tatC	P:GO:0043953; F:GO:0008320; C:GO:0005887; C:GO:0033281	P:protein transport by the Tat complex; F:protein transmembrane transporter activity; C:integral component of plasma membrane; C:TAT protein transport complex
group_3147	74		DUF2306 domain-containing protein	S		C:GO:0016021	C:integral component of membrane
group_3148	113		sulfur relay protein DsrC	P		C:GO:0005737	C:cytoplasm
cysB	318	K13634	LysR family transcriptional regulator	K	cysB	P:GO:0006355; F:GO:0003700	P:regulation of transcription, DNA-templated; F:DNA-binding transcription factor activity
group_3150	33		---NA---
group_3823	71		ISL3 family transposase	L
group_3151	124		Crp/Fnr family transcriptional regulator
group_3152	391		aromatic hydrocarbon degradation protein
group_3153	262		---NA---
group_3154	82		---NA---
group_3155	434		hypothetical protein
group_3156	228		recombinase family protein	L	rlgA	P:GO:0006310; P:GO:0015074; F:GO:0000150; F:GO:0003677	P:DNA recombination; P:DNA integration; F:DNA strand exchange activity; F:DNA binding
group_3157	54		---NA---
group_3158	320		site-specific integrase	L		P:GO:0006310; P:GO:0015074; F:GO:0003677	P:DNA recombination; P:DNA integration; F:DNA binding
group_3159	279		alpha/beta hydrolase	S		F:GO:0016787	F:hydrolase activity
group_3160	395	K02502	ATP phosphoribosyltransferase regulatory subunit	E	hisZ	P:GO:0000105; F:GO:0016757; C:GO:0005737	P:histidine biosynthetic process; F:glycosyltransferase activity; C:cytoplasm
group_3161	388	K04088	FtsH protease activity modulator HflK	O	hflK	P:GO:0006508; F:GO:0008233; C:GO:0016021	P:proteolysis; F:peptidase activity; C:integral component of membrane
group_3162	154	K06925	tRNA (adenosine(37)-N6)-threonylcarbamoyltransferase complex ATPase subunit type 1 TsaE	S		P:GO:0002949; C:GO:0005737	P:tRNA threonylcarbamoyladenosine modification; C:cytoplasm
group_3163	504	K23997	bifunctional ADP-dependent NAD(P)H-hydrate dehydratase/NAD(P)H-hydrate epimerase	G	nnrD	P:GO:0046496; F:GO:0005524; F:GO:0046872; F:GO:0052855; F:GO:0052856; F:GO:0052857	P:nicotinamide nucleotide metabolic process; F:ATP binding; F:metal ion binding; F:ADP-dependent NAD(P)H-hydrate dehydratase activity; F:NADHX epimerase activity; F:NADPHX epimerase activity
group_3164	1073		type I secretion C-terminal target domain-containing protein
group_3165	186		hypothetical protein
yeiR_1	171		GTP-binding protein	S	yeiR
yqjZ	106		antibiotic biosynthesis monooxygenase	H		F:GO:0004497	F:monooxygenase activity
group_3168	465		hypothetical protein COA35_28400
group_3169	207		hypothetical protein
group_3170	308		hypothetical protein
group_3171	214		---NA---
group_2189	89		---NA---
group_3172	503		hypothetical protein EBS_0744
group_3173	118		DUF2069 domain-containing protein	S		C:GO:0016021	C:integral component of membrane
fdhF	929	K00123	formate dehydrogenase subunit alpha	C	fdhA	P:GO:0015942; F:GO:0008863; F:GO:0043546; F:GO:0046872; F:GO:0051537; F:GO:0051539; C:GO:0009326	P:formate metabolic process; F:formate dehydrogenase (NAD+) activity; F:molybdopterin cofactor binding; F:metal ion binding; F:2 iron, 2 sulfur cluster binding; F:4 iron, 4 sulfur cluster binding; C:formate dehydrogenase complex
ccpA	290		photosynthetic protein synthase I	C		P:GO:0022900; P:GO:0098869; F:GO:0004601; F:GO:0009055; F:GO:0020037; F:GO:0046872	P:electron transport chain; P:cellular oxidant detoxification; F:peroxidase activity; F:electron transfer activity; F:heme binding; F:metal ion binding
group_3174	57		transposase	L		P:GO:0006313; F:GO:0003677; F:GO:0004803	P:transposition, DNA-mediated; F:DNA binding; F:transposase activity
group_3175	214	K08084	type II secretion system protein GspH	NU		C:GO:0016020	C:membrane
group_3176	255		PilW family protein			P:GO:0043683; C:GO:0016020; C:GO:0016021	P:type IV pilus assembly; C:membrane; C:integral component of membrane
group_3177	157		hypothetical protein			C:GO:0016020	C:membrane
group_2190	407		VWA domain-containing protein			C:GO:0009289	C:pilus
group_3824	71		ISL3 family transposase	L
cysA_2	240	K06857	ABC transporter ATP-binding protein	P	tupC	P:GO:0055085; F:GO:0005524; C:GO:0016020	P:transmembrane transport; F:ATP binding; C:membrane
group_3179	200	K03752	molybdenum cofactor guanylyltransferase MobA	H	mobA	P:GO:0006777; F:GO:0005525; F:GO:0046872; F:GO:0061603; C:GO:0005737	P:Mo-molybdopterin cofactor biosynthetic process; F:GTP binding; F:metal ion binding; F:molybdenum cofactor guanylyltransferase activity; C:cytoplasm
group_3180	189	K03753	molybdopterin-guanine dinucleotide biosynthesis protein B	H	mobA	P:GO:0006777; F:GO:0005525	P:Mo-molybdopterin cofactor biosynthetic process; F:GTP binding
group_3181	432	K03750	molybdopterin molybdenumtransferase MoeA	H		P:GO:0006777; P:GO:0032324; F:GO:0046872; F:GO:0061599	P:Mo-molybdopterin cofactor biosynthetic process; P:molybdopterin cofactor biosynthetic process; F:metal ion binding; F:molybdopterin molybdotransferase activity
group_3182	358		GGDEF domain-containing protein	T
moaA_4	317		radical SAM/Cys-rich domain protein	S		F:GO:0003824; F:GO:0046872; F:GO:0051536	F:catalytic activity; F:metal ion binding; F:iron-sulfur cluster binding
group_3184	232		glycosyl transferase	M		F:GO:0016740	F:transferase activity
group_3797	71		ISL3 family transposase	L
argH_1	133		argininosuccinate lyase	E	argH	P:GO:0042450; F:GO:0004056; C:GO:0005737	P:arginine biosynthetic process via ornithine; F:argininosuccinate lyase activity; C:cytoplasm
group_689	125		hypothetical protein EBS_0089
group_3186	416		Uncharacterised protein
group_3187	253		---NA---
porA	369		outer membrane protein	M		P:GO:0034220; F:GO:0015288; C:GO:0009279	P:ion transmembrane transport; F:porin activity; C:cell outer membrane
group_3783	71		ISL3 family transposase	L
group_165	331	K01784	NAD-dependent dehydratase	M	yfnG
group_166	502		DUF115 domain-containing protein
rssB_3	253	K11615	sigma-54-dependent Fis family transcriptional regulator	T		P:GO:0000160; P:GO:0006355; F:GO:0005524; F:GO:0043565	P:phosphorelay signal transduction system; P:regulation of transcription, DNA-templated; F:ATP binding; F:sequence-specific DNA binding
group_3188	404		hypothetical protein HRbin39_01611
group_702	192		hybrid sensor histidine kinase/response regulator	T		P:GO:0000160; P:GO:0018106; F:GO:0000155; C:GO:0016021	P:phosphorelay signal transduction system; P:peptidyl-histidine phosphorylation; F:phosphorelay sensor kinase activity; C:integral component of membrane
kefB	172		potassium transporter	P		P:GO:0006813; P:GO:1902600; F:GO:0015299; C:GO:0016021	P:potassium ion transport; P:proton transmembrane transport; F:solute:proton antiporter activity; C:integral component of membrane
group_3189	297		Uncharacterised protein
group_3190	56	K19092	type II toxin-antitoxin system RelE/ParE family toxin	S
moaD_2	80	K03636	molybdopterin converting factor subunit 1	H	moaD	P:GO:0006777	P:Mo-molybdopterin cofactor biosynthetic process
group_461	158	K03635	molybdopterin synthase catalytic subunit MoaE	H	moaE	P:GO:0006777; F:GO:0030366	P:Mo-molybdopterin cofactor biosynthetic process; F:molybdopterin synthase activity
group_3789	71		ISL3 family transposase	L
group_71	63		ISL3 family transposase	L
group_3800	71		ISL3 family transposase	L
group_3804	71		ISL3 family transposase	L
group_1384	702	K02482	HAMP domain-containing protein	T		P:GO:0000160; P:GO:0018106; F:GO:0000155; C:GO:0005886; C:GO:0016021	P:phosphorelay signal transduction system; P:peptidyl-histidine phosphorylation; F:phosphorelay sensor kinase activity; C:plasma membrane; C:integral component of membrane
group_2170	66		hypothetical protein
group_65	303		ISL3 family transposase	L
group_67	112		ISL3 family transposase	L
group_677	371		DUF1611 domain-containing protein	H
group_3805	71		ISL3 family transposase	L
group_3807	71		ISL3 family transposase	L
group_3191	198		---NA---
group_3192	351		Uncharacterised protein
group_431	213		hypothetical protein			C:GO:0016021	C:integral component of membrane
group_3193	394		---NA---
group_391	174	K01975	RNA 2',3'-cyclic phosphodiesterase	J		F:GO:0004113; F:GO:0008664	F:2',3'-cyclic-nucleotide 3'-phosphodiesterase activity; F:2'-5'-RNA ligase activity
group_3809	71		ISL3 family transposase	L
group_3194	151		---NA---
group_454	352		class I adenylate cyclase			P:GO:0006171; F:GO:0004016	P:cAMP biosynthetic process; F:adenylate cyclase activity
group_1350	303		histidine kinase			P:GO:0016310; F:GO:0016301	P:phosphorylation; F:kinase activity
group_5	3803		Hemolysin, chromosomal			P:GO:0006508; F:GO:0005509; F:GO:0008237	P:proteolysis; F:calcium ion binding; F:metallopeptidase activity
group_3810	71		ISL3 family transposase	L
group_3195	149		---NA---
group_3197	416	K07080	TAXI family TRAP transporter solute-binding subunit	S		C:GO:0016021	C:integral component of membrane
group_717	50		---NA---
group_3198	37		---NA---
group_66	175		ISL3 family transposase	L
group_68	102		transposase family protein	L
group_291	62		CPXCG motif-containing cysteine-rich protein	S
group_40	576	K16013	thiol reductant ABC exporter subunit CydD	CO		P:GO:0042883; P:GO:0055085; F:GO:0000166; F:GO:0005524; F:GO:0140359; C:GO:0016020; C:GO:0016021	P:cysteine transport; P:transmembrane transport; F:nucleotide binding; F:ATP binding; F:ABC-type transporter activity; C:membrane; C:integral component of membrane
group_3813	71		ISL3 family transposase	L
rcsC_11	499		response regulator	T		P:GO:0000160; P:GO:0018106; F:GO:0000155	P:phosphorelay signal transduction system; P:peptidyl-histidine phosphorylation; F:phosphorelay sensor kinase activity
group_3199	242		Uncharacterised protein
group_3200	53		---NA---
group_775	335		acetoacetate--CoA ligase	I	acsA1	P:GO:0006629; F:GO:0030729	P:lipid metabolic process; F:acetoacetate-CoA ligase activity
gmd_2	170	K01711	GDP-mannose 4,6-dehydratase	M	gmd	P:GO:0019673; F:GO:0008446; F:GO:0070401	P:GDP-mannose metabolic process; F:GDP-mannose 4,6-dehydratase activity; F:NADP+ binding
group_1404	585		replication endonuclease	S		F:GO:0016787	F:hydrolase activity
mrcA_2	168		penicillin-binding protein 1A	M	mrcA	P:GO:0006508; P:GO:0009252; P:GO:0046677; F:GO:0008658; F:GO:0008955; F:GO:0009002; C:GO:0005886; C:GO:0016021	P:proteolysis; P:peptidoglycan biosynthetic process; P:response to antibiotic; F:penicillin binding; F:peptidoglycan glycosyltransferase activity; F:serine-type D-Ala-D-Ala carboxypeptidase activity; C:plasma membrane; C:integral component of membrane
group_3202	224		glutamate synthase subunit alpha	E	gltB	P:GO:0006537; P:GO:0006541; F:GO:0004355; F:GO:0016040; F:GO:0046872; F:GO:0051538	P:glutamate biosynthetic process; P:glutamine metabolic process; F:glutamate synthase (NADPH) activity; F:glutamate synthase (NADH) activity; F:metal ion binding; F:3 iron, 4 sulfur cluster binding
group_3203	226		---NA---
group_3204	310		Uncharacterised protein
group_3798	71		ISL3 family transposase	L
group_1178	301	K02397	flagellar hook-associated protein 3	N		P:GO:0044780; P:GO:0071973; F:GO:0005198; C:GO:0005576; C:GO:0009424	P:bacterial-type flagellum assembly; P:bacterial-type flagellum-dependent cell motility; F:structural molecule activity; C:extracellular region; C:bacterial-type flagellum hook
group_1177	639	K02396	flagellar hook-associated protein FlgK	N	flgK	P:GO:0044780; P:GO:0071973; F:GO:0005198; C:GO:0005576; C:GO:0009424	P:bacterial-type flagellum assembly; P:bacterial-type flagellum-dependent cell motility; F:structural molecule activity; C:extracellular region; C:bacterial-type flagellum hook
group_3205	133		Uncharacterised protein
group_3206	213		---NA---
group_169	502		DUF115 domain-containing protein
group_427	213		hypothetical protein			C:GO:0016021	C:integral component of membrane
group_1411	280		---NA---
group_3207	73		---NA---
group_3208	60		---NA---
group_703	192		hybrid sensor histidine kinase/response regulator	T		P:GO:0000160; P:GO:0018106; F:GO:0000155; C:GO:0016021	P:phosphorelay signal transduction system; P:peptidyl-histidine phosphorylation; F:phosphorelay sensor kinase activity; C:integral component of membrane
group_3209	304		---NA---
group_3827	71		ISL3 family transposase	L
group_935	112		sulfur globule protein SgpA
group_3792	71		ISL3 family transposase	L
group_3794	71		ISL3 family transposase	L
group_3210	67		---NA---
group_3828	71		ISL3 family transposase	L
group_3211	213		---NA---
group_3212	105		---NA---
group_3213	369		transcriptional regulator	K		F:GO:0004386	F:helicase activity
group_781	292	K08738	c-type cytochrome	C		P:GO:0022900; F:GO:0005506; F:GO:0009055; F:GO:0020037; C:GO:0016021	P:electron transport chain; F:iron ion binding; F:electron transfer activity; F:heme binding; C:integral component of membrane
group_3214	63		sulfur globule protein CV1
group_916	288	K09930	DUF692 domain-containing protein	S
group_3215	105		type I-E CRISPR-associated endoribonuclease Cas2	S
group_1418	62		glycosyltransferase family 2 protein	M		F:GO:0016740	F:transferase activity
group_3829	71		ISL3 family transposase	L
group_301	141		potassium transporter	P		P:GO:0071805; F:GO:0015379; F:GO:0046872; C:GO:0005886; C:GO:0016021	P:potassium ion transmembrane transport; F:potassium:chloride symporter activity; F:metal ion binding; C:plasma membrane; C:integral component of membrane
group_73	291		ISL3 family transposase	L
group_421	404		peptigoglycan-binding protein LysM	NU	fimV
group_1028	268	K10563	bifunctional DNA-formamidopyrimidine glycosylase/DNA-(apurinic or apyrimidinic site) lyase	L	fpg	P:GO:0006284; P:GO:0090305; F:GO:0003684; F:GO:0008270; F:GO:0008534; F:GO:0140078	P:base-excision repair; P:nucleic acid phosphodiester bond hydrolysis; F:damaged DNA binding; F:zinc ion binding; F:oxidized purine nucleobase lesion DNA N-glycosylase activity; F:class I DNA-(apurinic or apyrimidinic site) endonuclease activity
group_1351	303		histidine kinase			P:GO:0016310; F:GO:0016301	P:phosphorylation; F:kinase activity
group_4	875		Hemolysin, chromosomal			P:GO:0006508; F:GO:0005509; F:GO:0008237	P:proteolysis; F:calcium ion binding; F:metallopeptidase activity
group_74	63		ISL3 family transposase	L
group_3216	304		---NA---
group_3217	48		---NA---
group_3801	71		ISL3 family transposase	L
group_3826	71		ISL3 family transposase	L
group_204	234		acyltransferase			F:GO:0016747; C:GO:0016021	F:acyltransferase activity, transferring groups other than amino-acyl groups; C:integral component of membrane
group_982	291		outer membrane protein	M		P:GO:0034220; F:GO:0015288; C:GO:0009279	P:ion transmembrane transport; F:porin activity; C:cell outer membrane
group_3815	71		ISL3 family transposase	L
group_3218	229	K14492	EAL domain-containing protein	T	mtrA	P:GO:0009987	P:cellular process
group_3784	71		ISL3 family transposase	L
group_3820	71		ISL3 family transposase	L
group_69	112		ISL3 family transposase	L
group_72	86		ISL3 family transposase	L
group_3788	71		ISL3 family transposase	L
group_1414	87		UDP-GlcNAc:undecaprenyl-phosphate GlcNAc-1-phosphate transferase			F:GO:0008963; F:GO:0036380; C:GO:0016021	F:phospho-N-acetylmuramoyl-pentapeptide-transferase activity; F:UDP-N-acetylglucosamine-undecaprenyl-phosphate N-acetylglucosaminephosphotransferase activity; C:integral component of membrane
group_1417	62		glycosyltransferase family 2 protein	M		F:GO:0016740	F:transferase activity
group_302	141		potassium transporter	P		P:GO:0071805; F:GO:0015379; F:GO:0046872; C:GO:0005886; C:GO:0016021	P:potassium ion transmembrane transport; F:potassium:chloride symporter activity; F:metal ion binding; C:plasma membrane; C:integral component of membrane
pfp_1	58		6-phosphofructokinase			P:GO:0006002; P:GO:0046835; P:GO:0061615; F:GO:0003872; F:GO:0046872; F:GO:0047334; C:GO:0005737	P:fructose 6-phosphate metabolic process; P:carbohydrate phosphorylation; P:glycolytic process through fructose-6-phosphate; F:6-phosphofructokinase activity; F:metal ion binding; F:diphosphate-fructose-6-phosphate 1-phosphotransferase activity; C:cytoplasm
group_438	234		sigma-54-dependent Fis family transcriptional regulator	T		P:GO:0000160; P:GO:0006355; F:GO:0005524; F:GO:0043565	P:phosphorelay signal transduction system; P:regulation of transcription, DNA-templated; F:ATP binding; F:sequence-specific DNA binding
moaE	158	K03635	molybdopterin synthase catalytic subunit MoaE	H	moaE	P:GO:0006777; F:GO:0030366	P:Mo-molybdopterin cofactor biosynthetic process; F:molybdopterin synthase activity
group_3825	71		ISL3 family transposase	L
group_980	159		type I-E CRISPR-associated protein Cas7/Cse4/CasC	L
cheW_3	170	K03408	purine-binding chemotaxis protein CheW	NT	cheW-2	P:GO:0000160; P:GO:0006935; P:GO:0018106; P:GO:0046777; F:GO:0000155; C:GO:0005737	P:phosphorelay signal transduction system; P:chemotaxis; P:peptidyl-histidine phosphorylation; P:protein autophosphorylation; F:phosphorelay sensor kinase activity; C:cytoplasm
group_3220	285	K05516	DnaJ domain-containing protein	O		P:GO:0006457; F:GO:0003677; F:GO:0051082	P:protein folding; F:DNA binding; F:unfolded protein binding
group_3811	71		ISL3 family transposase	L
group_420	393		peptigoglycan-binding protein LysM	NU	fimV
group_3221	74		glycosyl transferase	M		F:GO:0016757	F:glycosyltransferase activity
group_3808	71		ISL3 family transposase	L
group_969	717		DUF1631 family protein
group_2191	211		hypothetical protein
group_3793	71		ISL3 family transposase	L
group_304	141		potassium transporter	P		P:GO:0071805; F:GO:0015379; F:GO:0046872; C:GO:0005886; C:GO:0016021	P:potassium ion transmembrane transport; F:potassium:chloride symporter activity; F:metal ion binding; C:plasma membrane; C:integral component of membrane
group_3222	71		transposase of ISGme5, ISL3 family	L
group_70	60		ISL3 family transposase	L
group_3830	71		ISL3 family transposase	L
group_419	438		peptigoglycan-binding protein LysM
group_3791	71		ISL3 family transposase	L
group_3223	201		50S ribosomal protein L5			F:GO:0003723; C:GO:0043232	F:RNA binding; C:intracellular non-membrane-bounded organelle
group_38	576	K16013	thiol reductant ABC exporter subunit CydD	CO		P:GO:0042883; P:GO:0055085; F:GO:0000166; F:GO:0005524; F:GO:0140359; C:GO:0016020; C:GO:0016021	P:cysteine transport; P:transmembrane transport; F:nucleotide binding; F:ATP binding; F:ABC-type transporter activity; C:membrane; C:integral component of membrane
group_3831	71		ISL3 family transposase	L
group_3817	71		ISL3 family transposase	L
group_3832	71		ISL3 family transposase	L
group_3224	29		---NA---
group_1181	639	K02396	flagellar hook-associated protein FlgK	N	flgK	P:GO:0044780; P:GO:0071973; F:GO:0005198; C:GO:0005576; C:GO:0009424	P:bacterial-type flagellum assembly; P:bacterial-type flagellum-dependent cell motility; F:structural molecule activity; C:extracellular region; C:bacterial-type flagellum hook
group_1182	301	K02397	flagellar hook-associated protein 3	N		P:GO:0044780; P:GO:0071973; F:GO:0005198; C:GO:0005576; C:GO:0009424	P:bacterial-type flagellum assembly; P:bacterial-type flagellum-dependent cell motility; F:structural molecule activity; C:extracellular region; C:bacterial-type flagellum hook
group_3833	71		ISL3 family transposase	L
group_1419	62		glycosyltransferase family 2 protein	M		F:GO:0016740	F:transferase activity
group_3821	71		ISL3 family transposase	L
group_34	51		---NA---
group_1009	202		type I restriction endonuclease subunit R	F	hsdR	P:GO:0006304; P:GO:0090305; F:GO:0003677; F:GO:0009035	P:DNA modification; P:nucleic acid phosphodiester bond hydrolysis; F:DNA binding; F:type I site-specific deoxyribonuclease activity
group_709	65		response regulator transcription factor			P:GO:0000160; P:GO:0006355; F:GO:0003677	P:phosphorelay signal transduction system; P:regulation of transcription, DNA-templated; F:DNA binding
group_3225	140		---NA---
group_139	338		EAL domain-containing protein	T		C:GO:0016021	C:integral component of membrane
group_1229	47		SET domain-containing protein-lysine N-methyltransferase			P:GO:0032259; F:GO:0008168	P:methylation; F:methyltransferase activity
group_485	334	K03406	chemotaxis protein	NT		P:GO:0006935; P:GO:0007165; F:GO:0004888; C:GO:0016021	P:chemotaxis; P:signal transduction; F:transmembrane signaling receptor activity; C:integral component of membrane
group_761	488	K01638	malate synthase G	C	glcB	P:GO:0006097; P:GO:0006099; F:GO:0004474; F:GO:0046872; C:GO:0005737	P:glyoxylate cycle; P:tricarboxylic acid cycle; F:malate synthase activity; F:metal ion binding; C:cytoplasm
group_654	432	K16726	Ankyrin repeat			F:GO:0016740	F:transferase activity
group_470	317		conserved hypothetical protein
group_240	283	K20920	outer membrane beta-barrel protein
group_161	90		L,D-transpeptidase family protein			P:GO:0006508; P:GO:0009252; F:GO:0016740; F:GO:0071972	P:proteolysis; P:peptidoglycan biosynthetic process; F:transferase activity; F:peptidoglycan L,D-transpeptidase activity
group_3226	174		Uncharacterised protein
thiL_1	308		hydrogenase expression/formation protein HypE	O	hypE
group_3228	306	K15539	helix-turn-helix domain-containing protein	S	rodZ	F:GO:0003677; C:GO:0016021	F:DNA binding; C:integral component of membrane
group_711	65		response regulator transcription factor			P:GO:0000160; P:GO:0006355; F:GO:0003677	P:phosphorelay signal transduction system; P:regulation of transcription, DNA-templated; F:DNA binding
group_801	100		---NA---
group_3229	358		---NA---
group_1225	47		SET domain-containing protein-lysine N-methyltransferase			P:GO:0032259; F:GO:0008168	P:methylation; F:methyltransferase activity
group_313	362	K00681	gamma-glutamyltransferase	E		P:GO:0006508; P:GO:0006750; P:GO:0006751; F:GO:0036374; F:GO:0102953; F:GO:0103068	P:proteolysis; P:glutathione biosynthetic process; P:glutathione catabolic process; F:glutathione hydrolase activity; F:hypoglycin A gamma-glutamyl transpeptidase activity; F:leukotriene C4 gamma-glutamyl transferase activity
group_122	668	K25153	ABC transporter permease subunit			P:GO:0055085; F:GO:0140359; C:GO:0005886; C:GO:0016021	P:transmembrane transport; F:ABC-type transporter activity; C:plasma membrane; C:integral component of membrane
group_1237	86		DUF2232 domain-containing protein			C:GO:0016021	C:integral component of membrane
group_3231	78		---NA---
group_652	432	K16726	Ankyrin repeat			F:GO:0016740	F:transferase activity
group_471	317		conserved hypothetical protein
group_109	378		response regulator	T		P:GO:0000160; P:GO:0018106; F:GO:0000155; C:GO:0016021	P:phosphorelay signal transduction system; P:peptidyl-histidine phosphorylation; F:phosphorelay sensor kinase activity; C:integral component of membrane
group_3232	208		---NA---
group_3233	207		flagellar type III secretion system pore protein FliP	N	fliP	P:GO:0009306; P:GO:0044781; C:GO:0005886; C:GO:0009425; C:GO:0016021	P:protein secretion; P:bacterial-type flagellum organization; C:plasma membrane; C:bacterial-type flagellum basal body; C:integral component of membrane
group_3234	744		EAL domain-containing protein	T		C:GO:0016021	C:integral component of membrane
group_3235	302	K07001	serine protease	S		P:GO:0006508; P:GO:0006629; F:GO:0008233	P:proteolysis; P:lipid metabolic process; F:peptidase activity
group_3236	418	K06902	MFS transporter	S	MA20_25070	P:GO:0055085; F:GO:0022857; C:GO:0016021	P:transmembrane transport; F:transmembrane transporter activity; C:integral component of membrane
group_504	79		TSUP family transporter	S		C:GO:0005886; C:GO:0016021	C:plasma membrane; C:integral component of membrane
group_767	139		SDR family NAD(P)-dependent oxidoreductase	IQ		F:GO:0016491	F:oxidoreductase activity
acuI_2	127		acrylyl-CoA reductase (NADPH)	C	yhdH	F:GO:0016491	F:oxidoreductase activity
arcB	248		response regulator	T		P:GO:0000160; P:GO:0018106; P:GO:0046777; F:GO:0000155; C:GO:0016021	P:phosphorelay signal transduction system; P:peptidyl-histidine phosphorylation; P:protein autophosphorylation; F:phosphorelay sensor kinase activity; C:integral component of membrane
group_3239	181		type IV pilus assembly protein PilX			C:GO:0016020; C:GO:0016021	C:membrane; C:integral component of membrane
group_3240	981	K02674	hypothetical protein DRQ58_09720, partial			C:GO:0009289	C:pilus
group_3241	460		sensor domain-containing diguanylate cyclase	T		P:GO:0007165; C:GO:0016021	P:signal transduction; C:integral component of membrane
group_3242	282	K02044	phosphate/phosphite/phosphonate ABC transporter substrate-binding protein	P
xerC_1	302	K03733	tyrosine recombinase XerC	L	xerC	P:GO:0006313; P:GO:0007049; P:GO:0007059; P:GO:0015074; P:GO:0051301; F:GO:0003677; F:GO:0009037; C:GO:0005737	P:transposition, DNA-mediated; P:cell cycle; P:chromosome segregation; P:DNA integration; P:cell division; F:DNA binding; F:tyrosine-based site-specific recombinase activity; C:cytoplasm
group_3244	239	K22205	SAM-dependent chlorinase/fluorinase	S
group_3245	30		---NA---
fadJ_1	349	K05607	3-hydroxyacyl-CoA dehydrogenase / enoyl-CoA hydratase / 3-hydroxybutyryl-CoA epimerase	I		P:GO:0006635; F:GO:0003857; F:GO:0016829; F:GO:0016853; F:GO:0070403	P:fatty acid beta-oxidation; F:3-hydroxyacyl-CoA dehydrogenase activity; F:lyase activity; F:isomerase activity; F:NAD+ binding
group_562	120		TRAP transporter large permease subunit	Q		C:GO:0005886; C:GO:0016021	C:plasma membrane; C:integral component of membrane
group_3246	144		hypothetical protein
group_477	437		response regulator			P:GO:0000160; P:GO:0006935; P:GO:0018106; F:GO:0000155; C:GO:0005737	P:phosphorelay signal transduction system; P:chemotaxis; P:peptidyl-histidine phosphorylation; F:phosphorelay sensor kinase activity; C:cytoplasm
group_476	465		response regulator	T		P:GO:0000160; P:GO:0006935; P:GO:0018106; F:GO:0000155; C:GO:0005737	P:phosphorelay signal transduction system; P:chemotaxis; P:peptidyl-histidine phosphorylation; F:phosphorelay sensor kinase activity; C:cytoplasm
group_554	349	K07755	methyltransferase type 11	Q		P:GO:0032259; F:GO:0030791	P:methylation; F:arsenite methyltransferase activity
group_876	96		sterol desaturase family protein	I		P:GO:0008610; F:GO:0005506; F:GO:0016491; C:GO:0016021	P:lipid biosynthetic process; F:iron ion binding; F:oxidoreductase activity; C:integral component of membrane
acoR	143		sigma-54-dependent Fis family transcriptional regulator	T	fleQ	P:GO:0006355; F:GO:0005524; F:GO:0043565	P:regulation of transcription, DNA-templated; F:ATP binding; F:sequence-specific DNA binding
group_3247	51		---NA---
group_3248	31		---NA---
group_3249	286		hypothetical protein			C:GO:0016021	C:integral component of membrane
group_1202	194		4-alpha-glucanotransferase	G		P:GO:0005977; F:GO:0004134; F:GO:0102500	P:glycogen metabolic process; F:4-alpha-glucanotransferase activity; F:beta-maltose 4-alpha-glucanotransferase activity
group_2171	151		metal ABC transporter ATP-binding protein			F:GO:0005524	F:ATP binding
group_2172	651		autotransporter domain-containing protein	S
group_2954	79		DUF4160 domain-containing protein	S
group_2955	88		DUF2442 domain-containing protein	S
group_3803	71		ISL3 family transposase	L
group_436	234		sigma-54-dependent Fis family transcriptional regulator	T		P:GO:0000160; P:GO:0006355; F:GO:0005524; F:GO:0043565	P:phosphorelay signal transduction system; P:regulation of transcription, DNA-templated; F:ATP binding; F:sequence-specific DNA binding
group_75	411	K07485	ISL3 family transposase	L
group_2956	139		general secretion pathway protein GspF	NU		C:GO:0016020	C:membrane
xpsE	569	K02454	type II secretion system protein GspE	NU	exeE	P:GO:0015031; F:GO:0000166	P:protein transport; F:nucleotide binding
group_2958	542		ABC transporter substrate-binding protein			F:GO:0005488	F:binding
group_2959	227		SCO family protein	S		C:GO:0016020	C:membrane
group_2173	74		S8 family serine peptidase			F:GO:0008233	F:peptidase activity
group_3812	71		ISL3 family transposase	L
group_2960	147		hypothetical protein
group_201	287		GGDEF domain-containing protein
group_2961	148		TerB family tellurite resistance protein	S
group_2962	366		hypothetical protein			P:GO:0042121; C:GO:0042597	P:alginic acid biosynthetic process; C:periplasmic space
group_206	234		acyltransferase			F:GO:0016747; C:GO:0016021	F:acyltransferase activity, transferring groups other than amino-acyl groups; C:integral component of membrane
group_2963	303	K07276	hypothetical protein	M
group_2964	419		glycosyltransferase family 4 protein	M		F:GO:0016757	F:glycosyltransferase activity
group_2965	153		nucleotidyltransferase substrate binding protein			F:GO:0016740	F:transferase activity
group_2966	374		glycosyltransferase family 1 protein			F:GO:0016740	F:transferase activity
group_2967	284		hypothetical protein BGO65_15905
group_3790	71		ISL3 family transposase	L
group_2968	102		iron ABC transporter permease	P	fbpB	C:GO:0016020	C:membrane
group_2174	464	K02011	iron ABC transporter permease	P	fbpB	P:GO:0055085; C:GO:0005886; C:GO:0016021	P:transmembrane transport; C:plasma membrane; C:integral component of membrane
group_954	131	K02437	glycine cleavage system protein H	E	gcvH	P:GO:0019464; C:GO:0005960	P:glycine decarboxylation via glycine cleavage system; C:glycine cleavage complex
group_2175	122	K00901	diacylglycerol kinase	M		P:GO:0006654; P:GO:0016310; F:GO:0004143; F:GO:0005524; F:GO:0046872; C:GO:0005886; C:GO:0016021	P:phosphatidic acid biosynthetic process; P:phosphorylation; F:diacylglycerol kinase activity; F:ATP binding; F:metal ion binding; C:plasma membrane; C:integral component of membrane
group_2969	165	K10925	prepilin-type N-terminal cleavage/methylation domain-containing protein			C:GO:0016020	C:membrane
group_2970	141		DUF4124 domain-containing protein
group_2971	193	K16137	TetR/AcrR family transcriptional regulator	K		F:GO:0003677	F:DNA binding
group_2972	140		hypothetical protein DIZ78_10345	S		C:GO:0016020	C:membrane
group_2973	1308		TIGR02099 family protein			C:GO:0016020; C:GO:0016021	C:membrane; C:integral component of membrane
group_919	288	K09930	DUF692 domain-containing protein	S
group_2974	270		AAA family ATPase	L		F:GO:0005524	F:ATP binding
group_2975	348		IS21 family transposase	L		P:GO:0015074; F:GO:0003676	P:DNA integration; F:nucleic acid binding
ygbT	298		type I-E CRISPR-associated endonuclease Cas1	L		P:GO:0043571; P:GO:0051607; P:GO:0090305; F:GO:0003677; F:GO:0004520; F:GO:0046872	P:maintenance of CRISPR repeat elements; P:defense response to virus; P:nucleic acid phosphodiester bond hydrolysis; F:DNA binding; F:endodeoxyribonuclease activity; F:metal ion binding
group_2977	242		type I-E CRISPR-associated protein Cas6/Cse3/CasE	S
group_2978	243		type I-E CRISPR-associated protein Cas5/CasD	S	cas5e	P:GO:0043571; P:GO:0051607; F:GO:0003723	P:maintenance of CRISPR repeat elements; P:defense response to virus; F:RNA binding
group_979	231		type I-E CRISPR-associated protein Cas7/Cse4/CasC	L
group_3785	71		ISL3 family transposase	L
group_2979	419		oligosaccharide flippase family protein			C:GO:0016021	C:integral component of membrane
group_2980	666	K06324	multicopper oxidase domain-containing protein	Q		F:GO:0005507; F:GO:0016491	F:copper ion binding; F:oxidoreductase activity
group_2981	331		sulfotransferase domain protein			F:GO:0016740	F:transferase activity
group_2982	684		hypothetical protein
group_2983	436		O-antigen ligase family protein			C:GO:0016021	C:integral component of membrane
group_2984	275	K04562	polysaccharide biosynthesis tyrosine autokinase	D		P:GO:0018108; P:GO:0045226; F:GO:0004715; F:GO:0005524	P:peptidyl-tyrosine phosphorylation; P:extracellular polysaccharide biosynthetic process; F:non-membrane spanning protein tyrosine kinase activity; F:ATP binding
group_2985	577		lipopolysaccharide biosynthesis protein	M		C:GO:0016021	C:integral component of membrane
group_2986	121		hypothetical protein
group_2987	199		outer membrane beta-barrel protein			C:GO:0019867	C:outer membrane
group_2988	193	K01991	polysaccharide export protein	M		P:GO:0015774; F:GO:0015159; C:GO:0016021	P:polysaccharide transport; F:polysaccharide transmembrane transporter activity; C:integral component of membrane
group_528	122		undecaprenyl-phosphate glucose phosphotransferase
group_2989	219	K06177	RNA pseudouridine synthase	J		P:GO:0001522; P:GO:0034470; F:GO:0003723; F:GO:0106029; F:GO:0120159	P:pseudouridine synthesis; P:ncRNA processing; F:RNA binding; F:tRNA pseudouridine synthase activity; F:rRNA pseudouridine synthase activity
group_2990	176		hypothetical protein			C:GO:0005737	C:cytoplasm
group_2991	348		HPF/RaiA family ribosome-associated protein	K		P:GO:0006417	P:regulation of translation
group_2992	35		---NA---
rfnT_1	218		MFS transporter	EGP		P:GO:0055085; F:GO:0022857; C:GO:0016021	P:transmembrane transport; F:transmembrane transporter activity; C:integral component of membrane
group_3806	71		ISL3 family transposase	L
group_2993	240		HDOD domain-containing protein	T
pdtaR_2	203	K22010	response regulator	T		P:GO:0000160; F:GO:0003723	P:phosphorelay signal transduction system; F:RNA binding
cbbL1	472	K01601	form I ribulose bisphosphate carboxylase large subunit	G	cbbL	P:GO:0019253; F:GO:0000287; F:GO:0004497; F:GO:0016984; C:GO:0043229	P:reductive pentose-phosphate cycle; F:magnesium ion binding; F:monooxygenase activity; F:ribulose-bisphosphate carboxylase activity; C:intracellular organelle
group_2995	777	K02448	rubisco activation protein CbbO	P
group_3818	71		ISL3 family transposase	L
group_2996	145		hypothetical protein
group_2997	175		YjbE family integral membrane protein	I		C:GO:0016020; C:GO:0016021	C:membrane; C:integral component of membrane
group_2998	229		SH3 domain-containing protein
group_2999	84		type II toxin-antitoxin system RelE/ParE family toxin	DJ
group_2178	369		regulatory protein	S
group_3000	29		---NA---
group_3001	169		cytochrome C oxidase Cbb3	C		P:GO:0022900; F:GO:0009055; F:GO:0020037; F:GO:0046872	P:electron transport chain; F:electron transfer activity; F:heme binding; F:metal ion binding
group_3002	67		heavy-metal-associated domain-containing protein	P		F:GO:0046872	F:metal ion binding
group_213	273	K02303	uroporphyrinogen-III C-methyltransferase	H	cysG	P:GO:0019354; P:GO:0032259; F:GO:0004851	P:siroheme biosynthetic process; P:methylation; F:uroporphyrin-III C-methyltransferase activity
group_3003	183	K22225	Lrp/AsnC family transcriptional regulator	K	nirL	F:GO:0016829; F:GO:0043565	F:lyase activity; F:sequence-specific DNA binding
group_3004	331	K22225	Lrp/AsnC family transcriptional regulator	K	nirH	F:GO:0016829; F:GO:0043565	F:lyase activity; F:sequence-specific DNA binding
ctaE_2	194	K02164	cytochrome c oxidase subunit 3 family protein	C	nirO	P:GO:0019646; P:GO:1902600; F:GO:0004129; C:GO:0005886; C:GO:0016021	P:aerobic electron transport chain; P:proton transmembrane transport; F:cytochrome-c oxidase activity; C:plasma membrane; C:integral component of membrane
group_3005	94		O-succinylhomoserine sulfhydrylase	S		C:GO:0005886; C:GO:0016021	C:plasma membrane; C:integral component of membrane
group_3006	138		cytochrome c oxidase subunit III			C:GO:0016021	C:integral component of membrane
group_3007	384	K09919	N-acetyltransferase	S		F:GO:0016740	F:transferase activity
group_3008	56		---NA---
group_3009	372		HupE/UreJ family protein	O		C:GO:0016021	C:integral component of membrane
group_3010	258		DUF4198 domain-containing protein			C:GO:0016021	C:integral component of membrane
group_3011	98		chromosome partitioning protein ParB
secG	125	K03075	preprotein translocase subunit SecG	U	secG	P:GO:0009306; P:GO:0071806; F:GO:0015450; C:GO:0005886; C:GO:0016021	P:protein secretion; P:protein transmembrane transport; F:protein-transporting ATPase activity; C:plasma membrane; C:integral component of membrane
group_3013	117		PilZ domain-containing protein			F:GO:0035438	F:cyclic-di-GMP binding
group_3799	71		ISL3 family transposase	L
group_3015	95		hypothetical protein
group_3779	71		ISL3 family transposase	L
group_3016	272	K02013	ABC transporter ATP-binding protein	HP		F:GO:0005524	F:ATP binding
group_3017	154		conserved hypothetical protein
rsxC_2	526	K03615	electron transport complex subunit RsxC	C		P:GO:0022900; F:GO:0009055; F:GO:0046872; F:GO:0051539; C:GO:0005886	P:electron transport chain; F:electron transfer activity; F:metal ion binding; F:4 iron, 4 sulfur cluster binding; C:plasma membrane
group_418	168		LPXTG cell wall anchor domain-containing protein
group_422	438		peptigoglycan-binding protein LysM
group_3780	71		ISL3 family transposase	L
group_3019	259		tol-pal system protein YbgF	D	cpoB	P:GO:0043093; P:GO:0070206; C:GO:0030288	P:FtsZ-dependent cytokinesis; P:protein trimerization; C:outer membrane-bounded periplasmic space
group_3020	173		conserved hypothetical protein
group_3781	71		ISL3 family transposase	L
group_3782	71		ISL3 family transposase	L
group_2182	116		---NA---
group_3021	328		glycosyl transferase family 2	M		F:GO:0016740	F:transferase activity
group_3022	390		hypothetical protein			C:GO:0016020; C:GO:0016021	C:membrane; C:integral component of membrane
group_3023	497		oligosaccharide flippase family protein			C:GO:0016020; C:GO:0016021	C:membrane; C:integral component of membrane
group_3024	281		hypothetical protein
group_3025	346		Glycosyltransferase family 10 (fucosyltransferase)			P:GO:0006486; P:GO:0036065; F:GO:0008417; F:GO:0016740; F:GO:0016757; C:GO:0016020	P:protein glycosylation; P:fucosylation; F:fucosyltransferase activity; F:transferase activity; F:glycosyltransferase activity; C:membrane
group_3026	45		GDP-mannose 4,6-dehydratase			P:GO:0019673; F:GO:0008446; F:GO:0070401	P:GDP-mannose metabolic process; F:GDP-mannose 4,6-dehydratase activity; F:NADP+ binding
rkpK	440	K00012	UDP-glucose 6-dehydrogenase	C		P:GO:0000271; P:GO:0006065; F:GO:0003979; F:GO:0051287	P:polysaccharide biosynthetic process; P:UDP-glucuronate biosynthetic process; F:UDP-glucose 6-dehydrogenase activity; F:NAD binding
group_3028	91		MarR family EPS-associated transcriptional regulator	K
group_3029	345		IS481 family transposase	L		P:GO:0015074; F:GO:0003677	P:DNA integration; F:DNA binding
btuB_2	595	K16092	TonB-dependent receptor	P	btuB	P:GO:0006811; C:GO:0009279; C:GO:0016020	P:ion transport; C:cell outer membrane; C:membrane
group_3031	81		endonuclease domain-containing protein	V		P:GO:0008152; F:GO:0016740	P:metabolic process; F:transferase activity
group_3032	78	K21495	DNA-binding protein	S		P:GO:0006355; F:GO:0003677	P:regulation of transcription, DNA-templated; F:DNA binding
fitB	139	K07062	VapC toxin family PIN domain ribonuclease	S		P:GO:0035821; P:GO:0090501; F:GO:0000287; F:GO:0003677; F:GO:0004540; F:GO:0090729	P:modulation of process of another organism; P:RNA phosphodiester bond hydrolysis; F:magnesium ion binding; F:DNA binding; F:ribonuclease activity; F:toxin activity
group_3034	155		hypothetical protein DSZ02_09735			C:GO:0016020; C:GO:0016021	C:membrane; C:integral component of membrane
group_442	275		ABC transporter permease	S	nosY	P:GO:0055085; F:GO:0140359; C:GO:0005886; C:GO:0016021	P:transmembrane transport; F:ABC-type transporter activity; C:plasma membrane; C:integral component of membrane
pdtaR_1	208		response regulator	T		P:GO:0000160; F:GO:0003723	P:phosphorelay signal transduction system; F:RNA binding
group_3036	89		---NA---
flhA_1	123		flagellar biosynthesis protein FlhA	N	flhA	P:GO:0009306; P:GO:0044780; C:GO:0005886; C:GO:0016021	P:protein secretion; P:bacterial-type flagellum assembly; C:plasma membrane; C:integral component of membrane
group_3037	258	K17103	CDP-diacylglycerol--serine O-phosphatidyltransferase	I	pssA	P:GO:0008654; F:GO:0003882; C:GO:0016021	P:phospholipid biosynthetic process; F:CDP-diacylglycerol-serine O-phosphatidyltransferase activity; C:integral component of membrane
btuB_1	343	K02014	TonB-dependent receptor	H		C:GO:0009279	C:cell outer membrane
group_3038	352	K02672	PilW family protein	NU		P:GO:0043683; C:GO:0016020; C:GO:0016021	P:type IV pilus assembly; C:membrane; C:integral component of membrane
group_3039	189		pilus assembly protein PilX			C:GO:0016020; C:GO:0016021	C:membrane; C:integral component of membrane
group_3040	986	K02674	PQQ-binding-like beta-propeller repeat protein	NU	pilY1	C:GO:0009289	C:pilus
group_3041	71		ABC transporter ATP-binding protein			F:GO:0005524	F:ATP binding
group_3042	183		ABC transporter ATP-binding protein	V		F:GO:0005524	F:ATP binding
group_123	725	K25153	ABC transporter permease subunit			P:GO:0055085; F:GO:0140359; C:GO:0005886; C:GO:0016021	P:transmembrane transport; F:ABC-type transporter activity; C:plasma membrane; C:integral component of membrane
group_2183	621		---NA---
group_3043	262		Uncharacterised protein
group_3044	116		ShlB/FhaC/HecB family hemolysin secretion/activation protein
group_2184	442		ShlB/FhaC/HecB family hemolysin secretion/activation protein
group_2185	80		---NA---
group_1349	303		histidine kinase			P:GO:0016310; F:GO:0016301	P:phosphorylation; F:kinase activity
group_6	875		Hemolysin, chromosomal			P:GO:0006508; F:GO:0005509; F:GO:0008237	P:proteolysis; F:calcium ion binding; F:metallopeptidase activity
group_705	192		hybrid sensor histidine kinase/response regulator	T		P:GO:0000160; P:GO:0018106; F:GO:0000155; C:GO:0016021	P:phosphorelay signal transduction system; P:peptidyl-histidine phosphorylation; F:phosphorelay sensor kinase activity; C:integral component of membrane
group_1022	219		cytochrome-c oxidase, cbb3-type subunit I	C	ccoN	P:GO:0006119; P:GO:0022900; P:GO:1902600; F:GO:0004129; F:GO:0020037; F:GO:0046872; C:GO:0016021; C:GO:0045278	P:oxidative phosphorylation; P:electron transport chain; P:proton transmembrane transport; F:cytochrome-c oxidase activity; F:heme binding; F:metal ion binding; C:integral component of membrane; C:plasma membrane respiratory chain complex IV
group_3045	247	K14998	Surfeit locus 1	S	surf1	C:GO:0005886; C:GO:0016021	C:plasma membrane; C:integral component of membrane
group_1019	123		DUF2927 domain-containing protein			C:GO:0016020; C:GO:0016021	C:membrane; C:integral component of membrane
group_3046	495	K03820	apolipoprotein N-acyltransferase	M	lnt	P:GO:0042158; F:GO:0016410; C:GO:0005886; C:GO:0016021	P:lipoprotein biosynthetic process; F:N-acyltransferase activity; C:plasma membrane; C:integral component of membrane
group_3047	85		hypothetical protein
group_699	136		secondary thiamine-phosphate synthase	S
group_3048	84		elongation factor Tu	J	tuf	P:GO:0006414; F:GO:0003746; F:GO:0005525; F:GO:0016787	P:translational elongation; F:translation elongation factor activity; F:GTP binding; F:hydrolase activity
group_3049	84		elongation factor Tu	J	tuf	P:GO:0006414; F:GO:0003746; F:GO:0005525; F:GO:0016787	P:translational elongation; F:translation elongation factor activity; F:GTP binding; F:hydrolase activity
group_3786	71		ISL3 family transposase	L
group_2186	314	K18850	cupin domain-containing protein	S
group_3050	141	K02348	GNAT family N-acetyltransferase	S	yjcF	P:GO:0006048; F:GO:0004343	P:UDP-N-acetylglucosamine biosynthetic process; F:glucosamine 6-phosphate N-acetyltransferase activity
group_3051	258		secretion system family protein			C:GO:0016020	C:membrane
group_3052	43		---NA---
parD4	76	K07746	type II toxin-antitoxin system ParD family antitoxin	K		P:GO:0006355	P:regulation of transcription, DNA-templated
group_3054	148		---NA---
group_3055	476		---NA---
group_1412	280		---NA---
group_3056	290	K00826	branched-chain-amino-acid transaminase	E		P:GO:0009097; P:GO:0009098; P:GO:0009099; F:GO:0050048; F:GO:0052654; F:GO:0052655; F:GO:0052656	P:isoleucine biosynthetic process; P:leucine biosynthetic process; P:valine biosynthetic process; F:L-leucine:2-oxoglutarate aminotransferase activity; F:L-leucine transaminase activity; F:L-valine transaminase activity; F:L-isoleucine transaminase activity
group_3057	49		---NA---
group_655	669	K21440	phosphocholine transferase AnkX	S		F:GO:0016740	F:transferase activity
group_3058	713	K03975	phosphatase PAP2 family protein	I	yabI_1	C:GO:0016020; C:GO:0016021	C:membrane; C:integral component of membrane
group_3059	440		TolC family protein	MU		P:GO:0055085; F:GO:0015562; C:GO:0016020; C:GO:0016021	P:transmembrane transport; F:efflux transmembrane transporter activity; C:membrane; C:integral component of membrane
group_3060	366		efflux RND transporter periplasmic adaptor subunit			P:GO:0055085; F:GO:0022857; C:GO:0016020	P:transmembrane transport; F:transmembrane transporter activity; C:membrane
group_3061	1025		cobalt-zinc-cadmium resistance protein CzcA			C:GO:0016020	C:membrane
cusR	225	K02483	Transcriptional regulatory protein CusR	T	ragA	P:GO:0000160; P:GO:0006355; F:GO:0003677	P:phosphorelay signal transduction system; P:regulation of transcription, DNA-templated; F:DNA binding
group_3063	481		HAMP domain-containing protein	T		P:GO:0051716; F:GO:0016301	P:cellular response to stimulus; F:kinase activity
group_429	213		hypothetical protein			C:GO:0016021	C:integral component of membrane
drdI	166		S-methyl-5-thioribose-1-phosphate isomerase	E	mtnA	P:GO:0071267; F:GO:0016853	P:L-methionine salvage; F:isomerase activity
group_3065	522		AAA family ATPase	O
group_2187	236		permuted papain-like amidase YaeF/Yiix C92 family enzyme
panP	331	K13745	aspartate aminotransferase family protein	E		P:GO:0019752; F:GO:0008483; F:GO:0016830; F:GO:0030170	P:carboxylic acid metabolic process; F:transaminase activity; F:carbon-carbon lyase activity; F:pyridoxal phosphate binding
group_3067	66		---NA---
group_3819	71		ISL3 family transposase	L
group_3068	502		glutamate--cysteine ligase	H	gshA	P:GO:0006750; F:GO:0004357; F:GO:0005524	P:glutathione biosynthetic process; F:glutamate-cysteine ligase activity; F:ATP binding
group_3069	245		DUF3592 domain-containing protein			C:GO:0016021	C:integral component of membrane
group_3070	210	K07118	SDR family oxidoreductase	GM
group_3071	127		ABC transporter substrate binding protein	S
acs	335		acetoacetate--CoA ligase	I	acsA1	P:GO:0006629; F:GO:0030729	P:lipid metabolic process; F:acetoacetate-CoA ligase activity
group_3072	294		hypothetical protein
group_3073	221	K20949	hypothetical protein			C:GO:0016020; C:GO:0016021	C:membrane; C:integral component of membrane
group_3074	436	K16692	polysaccharide biosynthesis tyrosine autokinase	D		P:GO:0009103; P:GO:0018108; P:GO:0045226; F:GO:0004712; F:GO:0004713; F:GO:0005524; C:GO:0005886; C:GO:0016021	P:lipopolysaccharide biosynthetic process; P:peptidyl-tyrosine phosphorylation; P:extracellular polysaccharide biosynthetic process; F:protein serine/threonine/tyrosine kinase activity; F:protein tyrosine kinase activity; F:ATP binding; C:plasma membrane; C:integral component of membrane
group_3075	317		polysaccharide biosynthesis tyrosine autokinase	D		P:GO:0009103; P:GO:0018108; P:GO:0045226; F:GO:0004712; F:GO:0004713; F:GO:0005524; C:GO:0005886; C:GO:0016021	P:lipopolysaccharide biosynthetic process; P:peptidyl-tyrosine phosphorylation; P:extracellular polysaccharide biosynthetic process; F:protein serine/threonine/tyrosine kinase activity; F:protein tyrosine kinase activity; F:ATP binding; C:plasma membrane; C:integral component of membrane
group_575	183	K20988	capsular biosynthesis protein	M		P:GO:0015774; F:GO:0015159; C:GO:0016020	P:polysaccharide transport; F:polysaccharide transmembrane transporter activity; C:membrane
group_3076	189		hypothetical protein
group_578	170	K01711	GDP-mannose 4,6-dehydratase	M	gmd	P:GO:0019673; F:GO:0008446; F:GO:0070401	P:GDP-mannose metabolic process; F:GDP-mannose 4,6-dehydratase activity; F:NADP+ binding
group_1413	418	K02851	undecaprenyl/decaprenyl-phosphate alpha-N-acetylglucosaminyl 1-phosphate transferase	M	wecA	F:GO:0008963; F:GO:0036380; C:GO:0016021	F:phospho-N-acetylmuramoyl-pentapeptide-transferase activity; F:UDP-N-acetylglucosamine-undecaprenyl-phosphate N-acetylglucosaminephosphotransferase activity; C:integral component of membrane
group_1415	219		family 2 glycosyl transferase	S		F:GO:0016740	F:transferase activity
group_1416	220		glycosyltransferase family 2 protein	M		F:GO:0016740	F:transferase activity
group_1420	62		glycosyltransferase family 2 protein	M		F:GO:0016740	F:transferase activity
group_3077	47		---NA---
group_3078	231	K18234	CatB-related O-acetyltransferase	S		F:GO:0016740	F:transferase activity
group_983	369		outer membrane protein	M		P:GO:0034220; F:GO:0015288; C:GO:0009279	P:ion transmembrane transport; F:porin activity; C:cell outer membrane
group_3079	170		---NA---
group_3080	362		AAA family ATPase
group_3081	301		TolC family outer membrane protein	MU	aggA	P:GO:0055085; F:GO:0015562; C:GO:0019867	P:transmembrane transport; F:efflux transmembrane transporter activity; C:outer membrane
group_3082	206	K17247	sulfoxide reductase heme-binding subunit YedZ	C	msrQ	P:GO:0022900; P:GO:0030091; F:GO:0009055; F:GO:0010181; F:GO:0020037; F:GO:0046872; C:GO:0005887	P:electron transport chain; P:protein repair; F:electron transfer activity; F:FMN binding; F:heme binding; F:metal ion binding; C:integral component of plasma membrane
group_3083	59		hypothetical protein
group_3084	66		SlyX family protein
group_3085	174		DUF302 domain-containing protein	S
group_3086	349		---NA---
group_3087	174		hypothetical protein
group_3088	130		antitermination protein NusG			C:GO:0016021	C:integral component of membrane
group_3089	218	K21867	ankyrin repeat domain-containing protein	S
group_3090	76		hypothetical protein
group_3091	243	K02557	peptidoglycan -binding protein	N		C:GO:0016020	C:membrane
group_3092	114		conserved hypothetical protein
group_3093	118	K06603	flagellar protein FlaG	N	flaG
group_984	204		outer membrane protein			P:GO:0055085; C:GO:0016020	P:transmembrane transport; C:membrane
group_3094	137		---NA---
group_3095	409	K03185	2-octaprenyl-6-methoxyphenyl hydroxylase	CH		P:GO:0006744; F:GO:0008681; F:GO:0016709; F:GO:0071949	P:ubiquinone biosynthetic process; F:2-octaprenyl-6-methoxyphenol hydroxylase activity; F:oxidoreductase activity, acting on paired donors, with incorporation or reduction of molecular oxygen, NAD(P)H as one donor, and incorporation of one atom of oxygen; F:FAD binding
ubiF	404	K18800	2-octaprenyl-3-methyl-6-methoxy-1,4-benzoquinol hydroxylase	CH	visC	P:GO:0006744; F:GO:0016709; F:GO:0071949	P:ubiquinone biosynthetic process; F:oxidoreductase activity, acting on paired donors, with incorporation or reduction of molecular oxygen, NAD(P)H as one donor, and incorporation of one atom of oxygen; F:FAD binding
group_3097	183	K07095	YfcE family phosphodiesterase	S		F:GO:0016787; F:GO:0046872	F:hydrolase activity; F:metal ion binding
group_3802	71		ISL3 family transposase	L
group_3098	299	K01894	tRNA glutamyl-Q(34) synthetase GluQRS	J	gluQ	P:GO:0006400; P:GO:0006412; P:GO:0043039; F:GO:0004812; F:GO:0005524; F:GO:0008270	P:tRNA modification; P:translation; P:tRNA aminoacylation; F:aminoacyl-tRNA ligase activity; F:ATP binding; F:zinc ion binding
group_3099	78		RND transporter			C:GO:0016021	C:integral component of membrane
group_3100	184	K08084	type II transport protein GspH			P:GO:0015628; C:GO:0005886; C:GO:0015627; C:GO:0016021	P:protein secretion by the type II secretion system; C:plasma membrane; C:type II protein secretion system complex; C:integral component of membrane
group_3101	90		hypothetical protein
group_3102	156	K25307	low molecular weight phosphotyrosine protein phosphatase	T		P:GO:0035335; F:GO:0004725	P:peptidyl-tyrosine dephosphorylation; F:protein tyrosine phosphatase activity
group_3103	123		PilZ domain-containing protein	S		F:GO:0035438	F:cyclic-di-GMP binding
group_3104	572		lysophospholipid acyltransferase family protein	I		F:GO:0016740	F:transferase activity
group_3105	254		haloacid dehalogenase	S
mgtA	334		alpha-mannosyltransferase	M		F:GO:0016757	F:glycosyltransferase activity
group_3107	883	K08300	ribonuclease E	J	rne	P:GO:0034470; P:GO:0090501; F:GO:0003723; F:GO:0004519; F:GO:0004540; F:GO:0046872; C:GO:0005886	P:ncRNA processing; P:RNA phosphodiester bond hydrolysis; F:RNA binding; F:endonuclease activity; F:ribonuclease activity; F:metal ion binding; C:plasma membrane
gph_2	225	K01091	HAD family hydrolase	S		P:GO:0016311; F:GO:0008967	P:dephosphorylation; F:phosphoglycolate phosphatase activity
group_3109	121		haloacid dehalogenase type II	S		F:GO:0018784	F:(S)-2-haloacid dehalogenase activity
group_3110	99		2-haloacid dehalogenase	S		F:GO:0018784	F:(S)-2-haloacid dehalogenase activity
group_1269	358		TRAP transporter substrate-binding protein	P		P:GO:0055085; P:GO:0071702; F:GO:0046872; C:GO:0031317; C:GO:0042597	P:transmembrane transport; P:organic substance transport; F:metal ion binding; C:tripartite ATP-independent periplasmic transporter complex; C:periplasmic space
group_3111	165	K09796	copper chaperone PCu(A)C	S
group_3112	126		DUF2946 domain-containing protein			C:GO:0016020; C:GO:0016021	C:membrane; C:integral component of membrane
group_3114	123		---NA---
group_3115	168		L,D-transpeptidase catalytic domain	S		P:GO:0006508; P:GO:0009252; F:GO:0016740; F:GO:0071972	P:proteolysis; P:peptidoglycan biosynthetic process; F:transferase activity; F:peptidoglycan L,D-transpeptidase activity
higB-1	93	K07334	plasmid maintenance system killer family protein	S
higA	99	K21498	addiction module antidote protein, HigA family	K		F:GO:0003677	F:DNA binding
group_3118	148		hypothetical protein
oadB_2	145		sodium ion-translocating decarboxylase subunit beta	C	oadB	P:GO:0006814; P:GO:0055085; F:GO:0015451; F:GO:0016829; C:GO:0005886; C:GO:0016021	P:sodium ion transport; P:transmembrane transport; F:decarboxylation-driven active transmembrane transporter activity; F:lyase activity; C:plasma membrane; C:integral component of membrane
group_3119	227		Uncharacterised protein
group_389	190	K06923	ATP-binding protein	S		F:GO:0005524	F:ATP binding
group_3120	194		methyltransferase domain-containing protein	H		P:GO:0032259; F:GO:0008168	P:methylation; F:methyltransferase activity
group_3121	181		SPOR domain-containing protein	S		F:GO:0042834; C:GO:0016021	F:peptidoglycan binding; C:integral component of membrane
group_3122	426	K11754	bifunctional tetrahydrofolate synthase/dihydrofolate synthase	H	folC	P:GO:0006761; P:GO:0046901; F:GO:0004326; F:GO:0005524; F:GO:0008841; F:GO:0046872	P:dihydrofolate biosynthetic process; P:tetrahydrofolylpolyglutamate biosynthetic process; F:tetrahydrofolylpolyglutamate synthase activity; F:ATP binding; F:dihydrofolate synthase activity; F:metal ion binding
group_3123	954	K08086	FimV family protein	NU	fimV	C:GO:0016020; C:GO:0016021	C:membrane; C:integral component of membrane
group_3124	67		hypothetical protein
nreC	215	K14979	DNA-binding response regulator	K		P:GO:0050794	P:regulation of cellular process
group_3125	698	K02480	hypothetical protein C0630_16680	T		F:GO:0005488	F:binding
group_3126	191		general secretion pathway protein GspN			C:GO:0016020; C:GO:0016021	C:membrane; C:integral component of membrane
group_3127	199		general secretion pathway protein GspM			C:GO:0016020; C:GO:0016021	C:membrane; C:integral component of membrane
group_3128	387	K02461	general secretion pathway protein L			C:GO:0016020; C:GO:0016021	C:membrane; C:integral component of membrane
group_3795	71		ISL3 family transposase	L
group_3796	71		ISL3 family transposase	L
group_3129	62		zinc-finger domain-containing protein	S	VL23_05015
group_3130	431		acyltransferase family protein			F:GO:0016740; F:GO:0016746; F:GO:0016747; F:GO:0016787; C:GO:0016020; C:GO:0016021	F:transferase activity; F:acyltransferase activity; F:acyltransferase activity, transferring groups other than amino-acyl groups; F:hydrolase activity; C:membrane; C:integral component of membrane
group_3131	258		o-antigen acetylase	I		F:GO:0016746; C:GO:0016020	F:acyltransferase activity; C:membrane
group_3132	278		glycosyltransferase family 2 protein	M	lgtF	F:GO:0016760; C:GO:0016021	F:cellulose synthase (UDP-forming) activity; C:integral component of membrane
group_3133	67		transposase orfA IS3/IS911 family	L		P:GO:0006313; F:GO:0003677; F:GO:0004803	P:transposition, DNA-mediated; F:DNA binding; F:transposase activity
group_635	201	K07497	transposase orfB IS3/IS911 family	L		P:GO:0015074; F:GO:0003676; C:GO:0016021	P:DNA integration; F:nucleic acid binding; C:integral component of membrane
group_3134	42		transposase orfB IS3/IS911 family	L		P:GO:0015074; F:GO:0003676; C:GO:0016021	P:DNA integration; F:nucleic acid binding; C:integral component of membrane
group_3135	213	K00612	hypothetical protein	O		P:GO:0009058; F:GO:0003824	P:biosynthetic process; F:catalytic activity
group_3136	236		---NA---
group_433	474		cytochrome C	C		F:GO:0046872	F:metal ion binding
group_2774	107		helix-turn-helix transcriptional regulator	K		F:GO:0003677	F:DNA binding
group_752	939	K01595	phosphoenolpyruvate carboxylase	H	ppc	P:GO:0006099; P:GO:0006107; P:GO:0015977; F:GO:0000287; F:GO:0008964	P:tricarboxylic acid cycle; P:oxaloacetate metabolic process; P:carbon fixation; F:magnesium ion binding; F:phosphoenolpyruvate carboxylase activity
group_2775	90		---NA---
glnG_2	369		sigma-54-dependent Fis family transcriptional regulator	T	pilR	P:GO:0000160; P:GO:0006355; F:GO:0005524; F:GO:0043565	P:phosphorelay signal transduction system; P:regulation of transcription, DNA-templated; F:ATP binding; F:sequence-specific DNA binding
group_151	108		hypothetical protein
group_2776	36		---NA---
group_54	77		hypothetical protein
trpD_4	269		anthranilate phosphoribosyltransferase	E		P:GO:0000162; F:GO:0000287; F:GO:0004048	P:tryptophan biosynthetic process; F:magnesium ion binding; F:anthranilate phosphoribosyltransferase activity
group_2777	151		TetR family transcriptional regulator			F:GO:0003677	F:DNA binding
group_2778	446	K11003	HlyD family type I secretion periplasmic adaptor subunit	M		P:GO:0015031; C:GO:0005886; C:GO:0016021	P:protein transport; C:plasma membrane; C:integral component of membrane
group_2779	161	K07389	toxin-activating lysine-acyltransferase	O		P:GO:0009404; F:GO:0016746; C:GO:0005737	P:toxin metabolic process; F:acyltransferase activity; C:cytoplasm
group_2780	1863	K01406	calcium-binding protein	Q	cyaA	F:GO:0005509	F:calcium ion binding
group_2781	763		calcium-binding protein	Q	cyaA	C:GO:0110165	C:cellular anatomical entity
group_2782	88		---NA---
mshA	373		glycosyltransferase family 4 protein	M	waaG	F:GO:0016757	F:glycosyltransferase activity
group_2784	396		glycosyltransferase family 1 protein			F:GO:0016740	F:transferase activity
group_2785	83		glycosyltransferase family 1 protein
group_393	174	K01975	RNA 2',3'-cyclic phosphodiesterase	J		F:GO:0004113; F:GO:0008664	F:2',3'-cyclic-nucleotide 3'-phosphodiesterase activity; F:2'-5'-RNA ligase activity
group_2786	45		integron integrase			P:GO:0006310; P:GO:0015074; F:GO:0003677	P:DNA recombination; P:DNA integration; F:DNA binding
group_2152	81		integron integrase			P:GO:0006310; P:GO:0015074; F:GO:0003677	P:DNA recombination; P:DNA integration; F:DNA binding
group_2787	59		hypothetical protein DBO99_10525			P:GO:0006310; P:GO:0015074; F:GO:0003677	P:DNA recombination; P:DNA integration; F:DNA binding
group_2788	65	K07482	IS30 family transposase	L		P:GO:0006313; P:GO:0015074; F:GO:0003677; F:GO:0004803	P:transposition, DNA-mediated; P:DNA integration; F:DNA binding; F:transposase activity
group_911	452		O-antigen ligase family protein	M		C:GO:0016021	C:integral component of membrane
group_863	98		ATP-binding cassette domain-containing protein	S		F:GO:0005524; F:GO:0016787	F:ATP binding; F:hydrolase activity
group_861	610	K01897	long-chain fatty acid--CoA ligase	I		P:GO:0001676; F:GO:0004467	P:long-chain fatty acid metabolic process; F:long-chain fatty acid-CoA ligase activity
group_2789	339		glycosyl transferases group 1 family protein	S		F:GO:0016740	F:transferase activity
group_57	80		hypothetical protein			P:GO:0015031; C:GO:0009279; C:GO:0016020; C:GO:0016021	P:protein transport; C:cell outer membrane; C:membrane; C:integral component of membrane
group_2790	114		ankyrin repeat domain-containing protein
group_351	46		---NA---
group_2791	315		---NA---
group_2792	153		prepilin-type N-terminal cleavage/methylation domain-containing protein	U		C:GO:0016020	C:membrane
group_971	99		sigma-54-dependent Fis family transcriptional regulator	T		P:GO:0050794; F:GO:0000166; F:GO:0003677	P:regulation of cellular process; F:nucleotide binding; F:DNA binding
group_2793	222		GNAT family N-acetyltransferase			C:GO:0016020; C:GO:0016021	C:membrane; C:integral component of membrane
group_2794	162		GNAT family N-acetyltransferase	K		F:GO:0008080	F:N-acetyltransferase activity
apxIB_2	491	K11004	peptidase domain-containing ABC transporter	V		P:GO:0006508; P:GO:0055085; F:GO:0005524; F:GO:0008233; F:GO:0140359; C:GO:0005886; C:GO:0016021	P:proteolysis; P:transmembrane transport; F:ATP binding; F:peptidase activity; F:ABC-type transporter activity; C:plasma membrane; C:integral component of membrane
menD_1	121		2-succinyl-5-enolpyruvyl-6-hydroxy-3-cyclohexene-1-carboxylic-acid synthase	H	menD	P:GO:0044281; F:GO:0016740; F:GO:0046872	P:small molecule metabolic process; F:transferase activity; F:metal ion binding
group_2796	259	K17103	CDP-diacylglycerol--serine O-phosphatidyltransferase	I	pssA	P:GO:0008654; F:GO:0003882; C:GO:0016021	P:phospholipid biosynthetic process; F:CDP-diacylglycerol-serine O-phosphatidyltransferase activity; C:integral component of membrane
group_2797	268		peptidase domain-containing ABC transporter	V		F:GO:0000166; F:GO:0016787; C:GO:0016020	F:nucleotide binding; F:hydrolase activity; C:membrane
group_2798	40		transposase, IS66 orf1 family
group_2799	60		IS66 family transposase
group_2800	64		tyrosine-type recombinase/integrase			P:GO:0006259	P:DNA metabolic process
group_2801	70		IS5/IS1182 family transposase			P:GO:0006313; P:GO:0032196; F:GO:0003677; F:GO:0004803	P:transposition, DNA-mediated; P:transposition; F:DNA binding; F:transposase activity
group_410	877	K03695	ATP-dependent chaperone ClpB	O	clpB	P:GO:0006508; P:GO:0009408; P:GO:0042026; F:GO:0005524; F:GO:0008233; F:GO:0016887; C:GO:0005737	P:proteolysis; P:response to heat; P:protein refolding; F:ATP binding; F:peptidase activity; F:ATP hydrolysis activity; C:cytoplasm
group_2153	290		restriction endonuclease	V		P:GO:0090304; F:GO:0003824; C:GO:0110165	P:nucleic acid metabolic process; F:catalytic activity; C:cellular anatomical entity
group_152	287		EAL domain-containing protein	T		C:GO:0016021	C:integral component of membrane
group_153	652		EAL domain-containing protein	T		P:GO:0000160; P:GO:0006464; F:GO:0000166; F:GO:0005524; C:GO:0016020; C:GO:0016021	P:phosphorelay signal transduction system; P:cellular protein modification process; F:nucleotide binding; F:ATP binding; C:membrane; C:integral component of membrane
bepE_2	289		AcrB/AcrD/AcrF family protein	V	acrD4	P:GO:0055085; F:GO:0022857; C:GO:0016021; C:GO:0071944	P:transmembrane transport; F:transmembrane transporter activity; C:integral component of membrane; C:cell periphery
group_2802	101		hypothetical protein A2138_26285
group_428	213		hypothetical protein			C:GO:0016021	C:integral component of membrane
group_927	252		type II toxin-antitoxin system HipA family toxin	S		F:GO:0016740	F:transferase activity
group_102	327	K07080	TAXI family TRAP transporter solute-binding subunit	S
cysA_1	358	K02017	molybdenum ABC transporter ATP-binding protein	P	modC	P:GO:0006811; F:GO:0015075; F:GO:0015318	P:ion transport; F:ion transmembrane transporter activity; F:inorganic molecular entity transmembrane transporter activity
group_2803	127		molybdate ABC transporter permease subunit	P		P:GO:0015689; P:GO:0055085; F:GO:0015098; C:GO:0005886; C:GO:0016021	P:molybdate ion transport; P:transmembrane transport; F:molybdate ion transmembrane transporter activity; C:plasma membrane; C:integral component of membrane
group_2804	400		glycosyltransferase family 4 protein	M		F:GO:0016757	F:glycosyltransferase activity
group_2805	57		hypothetical protein
group_880	246	K22132	tRNA threonylcarbamoyladenosine dehydratase	H	moeB	F:GO:0008641	F:ubiquitin-like modifier activating enzyme activity
group_2806	201		regulator of G-protein signaling 3 isoform X2			F:GO:0000166; F:GO:0005524; F:GO:0016787; C:GO:0005634	F:nucleotide binding; F:ATP binding; F:hydrolase activity; C:nucleus
group_2807	166		TIGR02281 family clan AA aspartic protease	S		P:GO:0006508; F:GO:0004190; F:GO:0008233; F:GO:0016787	P:proteolysis; F:aspartic-type endopeptidase activity; F:peptidase activity; F:hydrolase activity
wecA_1	193		undecaprenyl/decaprenyl-phosphate alpha-N-acetylglucosaminyl 1-phosphate transferase	M		F:GO:0008963; F:GO:0036380; C:GO:0016021	F:phospho-N-acetylmuramoyl-pentapeptide-transferase activity; F:UDP-N-acetylglucosamine-undecaprenyl-phosphate N-acetylglucosaminephosphotransferase activity; C:integral component of membrane
group_2808	253	K13002	glycosyl transferase	S		F:GO:0016740	F:transferase activity
group_2809	226		nucleotidyltransferase family protein			F:GO:0016740	F:transferase activity
group_2810	279		glycosyltransferase family 2 protein	M		F:GO:0016740	F:transferase activity
group_2811	313		AAA family ATPase	L
group_492	170	K03408	purine-binding chemotaxis protein CheW	NT	cheW-2	P:GO:0000160; P:GO:0006935; P:GO:0018106; P:GO:0046777; F:GO:0000155; C:GO:0005737	P:phosphorelay signal transduction system; P:chemotaxis; P:peptidyl-histidine phosphorylation; P:protein autophosphorylation; F:phosphorelay sensor kinase activity; C:cytoplasm
group_779	180		c-type cytochrome	C		P:GO:0022900; F:GO:0005506; F:GO:0009055; F:GO:0020037; C:GO:0016021	P:electron transport chain; F:iron ion binding; F:electron transfer activity; F:heme binding; C:integral component of membrane
group_55	196		---NA---
group_834	317		radical SAM protein	S		F:GO:0003824; F:GO:0046872; F:GO:0051536	F:catalytic activity; F:metal ion binding; F:iron-sulfur cluster binding
dgcM	207		GGDEF domain-containing protein	T
group_2812	136		bacteriophage-related protein	L
group_2813	448	K06400	recombinase family protein	L		P:GO:0006310; F:GO:0000150; F:GO:0003677	P:DNA recombination; F:DNA strand exchange activity; F:DNA binding
group_2814	141		DUF2924 domain-containing protein	L
group_2815	61		hypothetical protein BMETH_552_1
group_2816	295		ImmA/IrrE family metallo-endopeptidase	E
group_2817	107		helix-turn-helix transcriptional regulator	K		F:GO:0003677	F:DNA binding
group_2818	390		hypothetical protein
group_2819	289		hypothetical protein D6720_06020	KT
group_181	753		EAL domain-containing protein	T		C:GO:0016020; C:GO:0016021	C:membrane; C:integral component of membrane
group_2820	141		---NA---
group_2821	367	K18132	outer membrane protein	M		P:GO:0034220; F:GO:0015288; C:GO:0009279	P:ion transmembrane transport; F:porin activity; C:cell outer membrane
group_2155	679		sulfotransferase family protein	U		P:GO:0006478; F:GO:0008476; F:GO:0016740	P:peptidyl-tyrosine sulfation; F:protein-tyrosine sulfotransferase activity; F:transferase activity
group_893	229		outer membrane lipoprotein-sorting protein	M
group_2822	223		---NA---
group_2823	229		DUF4102 domain-containing protein	L		P:GO:0006310; P:GO:0015074; F:GO:0003677	P:DNA recombination; P:DNA integration; F:DNA binding
namA	166		alkene reductase	C	nemA	F:GO:0010181; F:GO:0016491	F:FMN binding; F:oxidoreductase activity
group_348	186		Crp/Fnr family transcriptional regulator	K		P:GO:0006355; F:GO:0003677	P:regulation of transcription, DNA-templated; F:DNA binding
group_972	105		ABC transporter ATP-binding protein			P:GO:0055085; F:GO:0000166; F:GO:0005524; F:GO:0016787; F:GO:0140359; C:GO:0016020; C:GO:0016021	P:transmembrane transport; F:nucleotide binding; F:ATP binding; F:hydrolase activity; F:ABC-type transporter activity; C:membrane; C:integral component of membrane
group_392	174	K01975	RNA 2',3'-cyclic phosphodiesterase	J		F:GO:0004113; F:GO:0008664	F:2',3'-cyclic-nucleotide 3'-phosphodiesterase activity; F:2'-5'-RNA ligase activity
group_879	246	K22132	tRNA threonylcarbamoyladenosine dehydratase	H	moeB	F:GO:0008641	F:ubiquitin-like modifier activating enzyme activity
group_430	213		hypothetical protein			C:GO:0016021	C:integral component of membrane
group_284	1360		filamentous hemagglutinin N-terminal domain-containing protein			C:GO:0016021	C:integral component of membrane
group_285	62		filamentous hemagglutinin N-terminal domain-containing protein			C:GO:0016021	C:integral component of membrane
group_2824	191		---NA---
group_88	203		AAA family ATPase			F:GO:0042834; C:GO:0016021	F:peptidoglycan binding; C:integral component of membrane
group_202	659		acyltransferase	I		F:GO:0016747; C:GO:0016021	F:acyltransferase activity, transferring groups other than amino-acyl groups; C:integral component of membrane
group_354	81		lipid A deacylase LpxR family protein
group_1184	301	K02397	flagellar hook-associated protein 3	N		P:GO:0044780; P:GO:0071973; F:GO:0005198; C:GO:0005576; C:GO:0009424	P:bacterial-type flagellum assembly; P:bacterial-type flagellum-dependent cell motility; F:structural molecule activity; C:extracellular region; C:bacterial-type flagellum hook
group_1183	639	K02396	flagellar hook-associated protein FlgK	N	flgK	P:GO:0044780; P:GO:0071973; F:GO:0005198; C:GO:0005576; C:GO:0009424	P:bacterial-type flagellum assembly; P:bacterial-type flagellum-dependent cell motility; F:structural molecule activity; C:extracellular region; C:bacterial-type flagellum hook
group_839	232		glycosyl transferase	M		F:GO:0016740	F:transferase activity
group_2826	174		---NA---
group_2827	333		Bacterial extracellular solute-binding proteins, family 3
group_2828	600	K02674	VWA domain-containing protein			C:GO:0009289	C:pilus
group_2829	276	K06990	AmmeMemoRadiSam system protein B	S
group_2157	119		hypothetical protein
group_303	141		potassium transporter	P		P:GO:0071805; F:GO:0015379; F:GO:0046872; C:GO:0005886; C:GO:0016021	P:potassium ion transmembrane transport; F:potassium:chloride symporter activity; F:metal ion binding; C:plasma membrane; C:integral component of membrane
group_2830	197		hypothetical protein
group_2831	118		hypothetical protein			C:GO:0016021	C:integral component of membrane
group_2832	68		hypothetical protein
group_2833	183		hypothetical protein EBS_0627
group_2834	112		cytochrome c	C		P:GO:0022900; F:GO:0009055; F:GO:0020037; F:GO:0046872	P:electron transport chain; F:electron transfer activity; F:heme binding; F:metal ion binding
group_2835	115		thioredoxin family protein	CO		F:GO:0015036	F:disulfide oxidoreductase activity
group_2836	923	K03406	methyl-accepting chemotaxis protein	T		P:GO:0006935; P:GO:0007165; F:GO:0004888; C:GO:0016021	P:chemotaxis; P:signal transduction; F:transmembrane signaling receptor activity; C:integral component of membrane
group_2837	369		outer membrane porin, OprD family			C:GO:0016021	C:integral component of membrane
group_2158	401		5-demethoxyubiquinol-8 5-hydroxylase UbiM	CH		P:GO:0006744; F:GO:0016709; F:GO:0071949	P:ubiquinone biosynthetic process; F:oxidoreductase activity, acting on paired donors, with incorporation or reduction of molecular oxygen, NAD(P)H as one donor, and incorporation of one atom of oxygen; F:FAD binding
group_2838	280		hypothetical protein	P
group_2839	762		MULTISPECIES: EAL domain-containing protein			C:GO:0016021	C:integral component of membrane
group_2840	136		rhodanese-like domain-containing protein	P
group_2841	319	K00018	D-2-hydroxyacid dehydrogenase	CH		F:GO:0008465; F:GO:0051287	F:glycerate dehydrogenase activity; F:NAD binding
group_2842	448		TlpA family protein disulfide reductase	O		P:GO:0098869; F:GO:0016209; F:GO:0016491	P:cellular oxidant detoxification; F:antioxidant activity; F:oxidoreductase activity
group_2843	139		STAS domain-containing protein
group_2844	40		---NA---
intS	422		tyrosine-type recombinase/integrase	L		P:GO:0006310; P:GO:0015074; P:GO:0044826; P:GO:0046718; P:GO:0075713; F:GO:0003677	P:DNA recombination; P:DNA integration; P:viral genome integration into host DNA; P:viral entry into host cell; P:establishment of integrated proviral latency; F:DNA binding
group_2159	281		hypothetical protein DBP00_07675
group_2846	67		helix-turn-helix domain-containing protein	S
group_1405	585		replication endonuclease	S		F:GO:0016787	F:hydrolase activity
group_2847	452		hypothetical protein CVV12_11420
group_3816	71		ISL3 family transposase	L
group_2848	54		---NA---
group_2849	345		virulence protein RhuM/Fic/DOC family protein	S
group_2850	449		hypothetical protein
ptxB_1	281		phosphate/phosphite/phosphonate ABC transporter substrate-binding protein	P
group_2852	36		---NA---
group_2853	419		HDOD domain-containing protein
group_2854	250		DUF4124 domain-containing protein
group_2855	79	K04085	sulfurtransferase TusA family protein	O	tusA	F:GO:0016740	F:transferase activity
group_675	371		DUF1611 domain-containing protein	H
group_2856	356	K03629	DNA replication/repair protein RecF	L	recF	P:GO:0006260; P:GO:0006281; P:GO:0009432; F:GO:0003697; F:GO:0005524; C:GO:0005737	P:DNA replication; P:DNA repair; P:SOS response; F:single-stranded DNA binding; F:ATP binding; C:cytoplasm
ctpF_2	710	K01531	carbonate dehydratase	P		P:GO:0006811; F:GO:0005524; F:GO:0016787; C:GO:0016021	P:ion transport; F:ATP binding; F:hydrolase activity; C:integral component of membrane
group_1345	645		OmpA family protein	M		C:GO:0016020	C:membrane
group_2857	149		hypothetical protein
phoB_1	104		response regulator	T	pleD	P:GO:0000160; F:GO:0003677	P:phosphorelay signal transduction system; F:DNA binding
group_2859	93		---NA---
group_294	62		CPXCG motif-containing cysteine-rich protein	S
group_2860	48		---NA---
group_2861	205		---NA---
group_3814	71		ISL3 family transposase	L
group_2862	461		RNA polymerase-associated protein rapA	T
group_2863	472		glutamate--cysteine ligase	S	ybdK_1	F:GO:0016879	F:ligase activity, forming carbon-nitrogen bonds
group_2864	228		EAL domain-containing protein			P:GO:0007165; C:GO:0016021	P:signal transduction; C:integral component of membrane
group_2865	82		---NA---
group_2866	238	K03620	Ni/Fe-hydrogenase, b-type cytochrome subunit	C		P:GO:0022904; F:GO:0005506; F:GO:0009055; C:GO:0005886; C:GO:0016021	P:respiratory electron transport chain; F:iron ion binding; F:electron transfer activity; C:plasma membrane; C:integral component of membrane
group_2867	284	K03618	hydrogenase expression/formation protein	C	hoxQ	F:GO:0003677	F:DNA binding
atoS_1	457	K02482	PAS domain-containing protein	T	hoxJ	P:GO:0000160; P:GO:0006355; P:GO:0018106; F:GO:0000155	P:phosphorelay signal transduction system; P:regulation of transcription, DNA-templated; P:peptidyl-histidine phosphorylation; F:phosphorelay sensor kinase activity
group_2869	335	K23548	HupU protein	C	hoxB	F:GO:0008901; F:GO:0033748; F:GO:0046872; F:GO:0051538; F:GO:0051539; C:GO:0009375	F:ferredoxin hydrogenase activity; F:hydrogenase (acceptor) activity; F:metal ion binding; F:3 iron, 4 sulfur cluster binding; F:4 iron, 4 sulfur cluster binding; C:ferredoxin hydrogenase complex
group_2870	99		STAS domain-containing protein	T	ttg2E
group_2871	231	K07323	ABC transporter substrate-binding protein	Q
group_2872	125		DUF72 domain-containing protein	S
group_2873	311	K00845	ROK family protein	G		P:GO:0006096; P:GO:0051156; F:GO:0004340; F:GO:0005524; F:GO:0005536	P:glycolytic process; P:glucose 6-phosphate metabolic process; F:glucokinase activity; F:ATP binding; F:glucose binding
group_2874	432	K00975	glucose-1-phosphate adenylyltransferase	H	glgC	P:GO:0005978; F:GO:0005524; F:GO:0008878	P:glycogen biosynthetic process; F:ATP binding; F:glucose-1-phosphate adenylyltransferase activity
group_2875	571		glycoside hydrolase	G		P:GO:0005975; F:GO:0016787	P:carbohydrate metabolic process; F:hydrolase activity
group_2876	453	K00705	4-alpha-glucanotransferase	G		P:GO:0005977; F:GO:0004134; F:GO:0102500	P:glycogen metabolic process; F:4-alpha-glucanotransferase activity; F:beta-maltose 4-alpha-glucanotransferase activity
group_2877	325		transcriptional regulator	K
ygcB	873		CRISPR-associated helicase Cas3'	L		F:GO:0005488	F:binding
group_2879	524		type I-E CRISPR-associated protein Cse1/CasA	S
group_2880	171		type I-E CRISPR-associated protein Cse2/CasB	S
group_2881	265		hypothetical protein			C:GO:0016020; C:GO:0016021	C:membrane; C:integral component of membrane
group_2882	95		integron integrase			P:GO:0006310; P:GO:0015074; F:GO:0003677	P:DNA recombination; P:DNA integration; F:DNA binding
group_2883	276		M23 family metallopeptidase	M
group_2884	164		hypothetical protein EBS_1323			C:GO:0016021	C:integral component of membrane
group_2885	234		redoxin domain-containing protein			F:GO:0016491	F:oxidoreductase activity
group_2886	101	K05589	cell division protein FtsB	D	ftsB	P:GO:0043093; C:GO:0005887; C:GO:0032153	P:FtsZ-dependent cytokinesis; C:integral component of plasma membrane; C:cell division site
group_2887	126		conserved hypothetical protein			C:GO:0016021	C:integral component of membrane
group_2888	219	K11689	TRAP transporter small permease	G	dctQ	C:GO:0005886; C:GO:0016021	C:plasma membrane; C:integral component of membrane
group_2889	56		---NA---
group_2890	480		flagellar protein FliT
group_2891	232		DUF4194 domain-containing protein	S
group_2892	1215		AAA family ATPase	D
group_2893	379		hypothetical protein	S
aceK	596	K00906	bifunctional isocitrate dehydrogenase kinase/phosphatase	F	aceK	P:GO:0006006; P:GO:0006097; P:GO:0006099; P:GO:0006468; P:GO:0006470; F:GO:0004674; F:GO:0004721; F:GO:0005524; F:GO:0008772; C:GO:0005737	P:glucose metabolic process; P:glyoxylate cycle; P:tricarboxylic acid cycle; P:protein phosphorylation; P:protein dephosphorylation; F:protein serine/threonine kinase activity; F:phosphoprotein phosphatase activity; F:ATP binding; F:[isocitrate dehydrogenase (NADP+)] kinase activity; C:cytoplasm
glcB	730	K01638	malate synthase G	C	glcB	P:GO:0006097; P:GO:0006099; F:GO:0004474; F:GO:0046872; C:GO:0005737	P:glyoxylate cycle; P:tricarboxylic acid cycle; F:malate synthase activity; F:metal ion binding; C:cytoplasm
group_2896	61		---NA---
atoS_2	329	K02668	histidine kinase	T	pilS	P:GO:0000160; P:GO:0018106; F:GO:0000155; C:GO:0016021	P:phosphorelay signal transduction system; P:peptidyl-histidine phosphorylation; F:phosphorelay sensor kinase activity; C:integral component of membrane
pilE	144	K02650	prepilin-type N-terminal cleavage/methylation domain-containing protein	NU	pilA	P:GO:0007155; C:GO:0009289; C:GO:0016021	P:cell adhesion; C:pilus; C:integral component of membrane
group_2898	661		tetratricopeptide repeat protein	S		C:GO:0016020; C:GO:0016021	C:membrane; C:integral component of membrane
group_2899	63	K09862	DNA gyrase inhibitor YacG	S	yacG	P:GO:0006355; P:GO:0043086; P:GO:2000371; F:GO:0008270; F:GO:0008657	P:regulation of transcription, DNA-templated; P:negative regulation of catalytic activity; P:regulation of DNA topoisomerase (ATP-hydrolyzing) activity; F:zinc ion binding; F:DNA topoisomerase type II (double strand cut, ATP-hydrolyzing) inhibitor activity
group_2900	149		hypothetical protein			C:GO:0016020	C:membrane
group_2901	202		---NA---
group_2902	233		sel1 repeat family protein			C:GO:0016021	C:integral component of membrane
group_2903	218		TlpA family protein disulfide reductase	O		F:GO:0015036; C:GO:0016021	F:disulfide oxidoreductase activity; C:integral component of membrane
group_2904	433		peptidyl-prolyl cis-trans isomerase C	O		P:GO:0000413; F:GO:0003755	P:protein peptidyl-prolyl isomerization; F:peptidyl-prolyl cis-trans isomerase activity
group_2905	417		molybdopterin molybdotransferase	H	moeA1	P:GO:0006777; P:GO:0032324; F:GO:0046872; F:GO:0061599	P:Mo-molybdopterin cofactor biosynthetic process; P:molybdopterin cofactor biosynthetic process; F:metal ion binding; F:molybdopterin molybdotransferase activity
group_3787	71		ISL3 family transposase	L
group_2906	276	K20074	serine/threonine-protein phosphatase	T		P:GO:0006470; F:GO:0004722	P:protein dephosphorylation; F:protein serine/threonine phosphatase activity
rubA2	54	K12264	rubredoxin-NAD+ reductase	C		P:GO:0022900; F:GO:0005506; F:GO:0009055	P:electron transport chain; F:iron ion binding; F:electron transfer activity
group_2908	291		SPOR domain-containing protein			F:GO:0042834	F:peptidoglycan binding
group_2164	276		Abi family protein	V		F:GO:0003677	F:DNA binding
group_2909	735	K03427	N-6 DNA methylase	V		P:GO:0032775; F:GO:0003677; F:GO:0008170; F:GO:0009007	P:DNA methylation on adenine; F:DNA binding; F:N-methyltransferase activity; F:site-specific DNA-methyltransferase (adenine-specific) activity
group_2910	93		hypothetical protein
group_2911	245		putative N-acetylglucosaminyltransferase			P:GO:0006487; F:GO:0003830; F:GO:0016740; F:GO:0016757; C:GO:0016020	P:protein N-linked glycosylation; F:beta-1,4-mannosylglycoprotein 4-beta-N-acetylglucosaminyltransferase activity; F:transferase activity; F:glycosyltransferase activity; C:membrane
group_2912	244		FkbM family methyltransferase
group_2913	346	K07487	transposase	L		P:GO:0006313; F:GO:0003677; F:GO:0004803	P:transposition, DNA-mediated; F:DNA binding; F:transposase activity
group_2914	209		hypothetical protein			P:GO:0009058; F:GO:0003824	P:biosynthetic process; F:catalytic activity
group_167	454		DUF115 domain-containing protein
group_168	331	K01784	NAD-dependent dehydratase	M	yfnG
per	402	K19430	LegC family aminotransferase	E	yvfE	F:GO:0008483	F:transaminase activity
group_2916	230		PIG-L family deacetylase	S
group_2917	234		methyltransferase type 11	H		P:GO:0032259; F:GO:0008168; F:GO:0016740	P:methylation; F:methyltransferase activity; F:transferase activity
group_2918	233		class I SAM-dependent methyltransferase	S		P:GO:0032259; F:GO:0008168	P:methylation; F:methyltransferase activity
group_2919	300	K01955	ATP-grasp domain-containing protein	EF		F:GO:0005524	F:ATP binding
group_2920	397	K18429	UDP-N-acetylglucosamine 2-epimerase (hydrolyzing)	M		P:GO:0006047; F:GO:0004553; F:GO:0008761	P:UDP-N-acetylglucosamine metabolic process; F:hydrolase activity, hydrolyzing O-glycosyl compounds; F:UDP-N-acetylglucosamine 2-epimerase activity
group_2921	238	K18431	acylneuraminate cytidylyltransferase family protein	M		F:GO:0016740	F:transferase activity
group_2922	188		---NA---
group_2923	147		isoprenylcysteine carboxylmethyltransferase family protein	O		P:GO:0032259; F:GO:0008168; C:GO:0016021	P:methylation; F:methyltransferase activity; C:integral component of membrane
group_2924	260		---NA---
group_2925	208	K07153	high frequency lysogenization protein HflD	S	hflD	C:GO:0005737; C:GO:0005886	C:cytoplasm; C:plasma membrane
group_2926	553		tyrosine-type recombinase/integrase	L		P:GO:0006310; P:GO:0015074; F:GO:0003677	P:DNA recombination; P:DNA integration; F:DNA binding
group_2927	280		hypothetical protein
group_2928	106		integron integrase	L		P:GO:0006310; P:GO:0015074; F:GO:0003677	P:DNA recombination; P:DNA integration; F:DNA binding
group_2929	255		hypothetical protein	L
group_2930	226	K07451	HNH endonuclease	L		P:GO:0090305; F:GO:0003676; F:GO:0004519	P:nucleic acid phosphodiester bond hydrolysis; F:nucleic acid binding; F:endonuclease activity
group_2931	88		---NA---
nboR	215	K07141	nucleotidyltransferase family protein	H		F:GO:0016779	F:nucleotidyltransferase activity
mnaA	374		UDP-N-acetylglucosamine 2-epimerase (non-hydrolysing)	M		F:GO:0003824	F:catalytic activity
group_2934	247		glycosyl transferase family 1	M		F:GO:0016740	F:transferase activity
mshA_3	321	K13004	glycosyl transferase family 1	G		F:GO:0016740; F:GO:0016757	F:transferase activity; F:glycosyltransferase activity
asnB_2	631	K01953	asparagine synthase (glutamine-hydrolyzing)	E	asnB2	P:GO:0006520	P:cellular amino acid metabolic process
COQ3_2	271		class I SAM-dependent methyltransferase	J		P:GO:0032259; F:GO:0008168; F:GO:0016740; C:GO:0016020; C:GO:0016021	P:methylation; F:methyltransferase activity; F:transferase activity; C:membrane; C:integral component of membrane
pglJ	381		glycosyltransferase	M		F:GO:0016740; F:GO:0016757	F:transferase activity; F:glycosyltransferase activity
COQ3_3	320		class I SAM-dependent methyltransferase	H		P:GO:0032259; F:GO:0008168; F:GO:0016740	P:methylation; F:methyltransferase activity; F:transferase activity
group_2938	405		oligosaccharide flippase family protein			C:GO:0005886; C:GO:0016020; C:GO:0016021	C:plasma membrane; C:membrane; C:integral component of membrane
group_2939	311		methyltransferase domain-containing protein			F:GO:0008168	F:methyltransferase activity
group_2940	205		putative ATP-binding component of ABC transporter
group_2941	323		ABC transporter ATP-binding protein	S	yheS	F:GO:0005524	F:ATP binding
group_2942	140	K15034	aminoacyl-tRNA hydrolase	J		P:GO:0006415; F:GO:0003747; F:GO:0004045	P:translational termination; F:translation release factor activity; F:aminoacyl-tRNA hydrolase activity
group_2943	213		---NA---
group_2944	248		hypothetical protein D6720_04620
group_544	398	K04739	cyclic nucleotide-binding domain-containing protein	PT		P:GO:0000160; F:GO:0004792	P:phosphorelay signal transduction system; F:thiosulfate sulfurtransferase activity
group_368	175	K06985	TIGR02281 family clan AA aspartic protease	O		P:GO:0006508; F:GO:0004190; C:GO:0016021	P:proteolysis; F:aspartic-type endopeptidase activity; C:integral component of membrane
group_2945	219		ABC transporter substrate-binding protein	Q
group_2946	214		HEAT repeat domain-containing protein	CO		P:GO:0098869; F:GO:0004362	P:cellular oxidant detoxification; F:glutathione-disulfide reductase (NADPH) activity
group_2947	266		OmpA family protein			P:GO:0007155; F:GO:0005509; C:GO:0016020; C:GO:0016021	P:cell adhesion; F:calcium ion binding; C:membrane; C:integral component of membrane
group_2948	430		diguanylate cyclase	T		P:GO:0000160	P:phosphorelay signal transduction system
group_2168	144		two pore domain potassium channel family protein	P		C:GO:0016021	C:integral component of membrane
group_2949	168	K00287	dihydrofolate reductase	H		P:GO:0006545; P:GO:0006730; P:GO:0046654; F:GO:0004146; F:GO:0050661	P:glycine biosynthetic process; P:one-carbon metabolic process; P:tetrahydrofolate biosynthetic process; F:dihydrofolate reductase activity; F:NADP binding
group_549	119		hypothetical protein
group_2950	117		DUF2780 domain-containing protein	S
group_2951	60		DUF3301 domain-containing protein
group_2952	246		Nif3-like dinuclear metal center hexameric protein	S	ybgI
group_2169	158		hypothetical protein
group_2953	258		hypothetical protein BKP64_15530
cooF	157		4Fe-4S dicluster domain-containing protein	C		F:GO:0046872; F:GO:0051536	F:metal ion binding; F:iron-sulfur cluster binding
fdoI	357	K00127	formate dehydrogenase subunit gamma	C	fdnI	C:GO:0016020	C:membrane
fdhB1	209	K00124	formate dehydrogenase	C	fdhB	P:GO:0022900; F:GO:0009055; F:GO:0046872; F:GO:0051536	P:electron transport chain; F:electron transfer activity; F:metal ion binding; F:iron-sulfur cluster binding
napA_3	968	K00123	formate dehydrogenase	C	fdhA	F:GO:0016491; F:GO:0043546; F:GO:0046872; F:GO:0051539	F:oxidoreductase activity; F:molybdopterin cofactor binding; F:metal ion binding; F:4 iron, 4 sulfur cluster binding
group_2633	70		twin-arginine translocation signal domain-containing protein			C:GO:0016020; C:GO:0016021	C:membrane; C:integral component of membrane
torD	213		molecular chaperone TorD family protein	S
group_1379	541		hypothetical protein DBP00_04905	C		F:GO:0005488	F:binding
group_2108	167		DUF3306 domain-containing protein	S
group_2635	172		DUF3305 domain-containing protein	H
moaA_3	334	K03639	GTP 3',8-cyclase MoaA	H	moaA	P:GO:0006777; F:GO:0005525; F:GO:0046872; F:GO:0051539; F:GO:0061798; F:GO:1904047; C:GO:0019008	P:Mo-molybdopterin cofactor biosynthetic process; F:GTP binding; F:metal ion binding; F:4 iron, 4 sulfur cluster binding; F:GTP 3',8'-cyclase activity; F:S-adenosyl-L-methionine binding; C:molybdopterin synthase complex
fdhD	283	K02379	sulfurtransferase FdhD	C	fdhD	P:GO:0006777; F:GO:0016783; F:GO:0097163; C:GO:0005737	P:Mo-molybdopterin cofactor biosynthetic process; F:sulfurtransferase activity; F:sulfur carrier activity; C:cytoplasm
group_2638	295	K07219	DNA-binding protein	P		F:GO:0003677	F:DNA binding
sasA_8	702	K02482	HAMP domain-containing protein	T		P:GO:0000160; P:GO:0018106; F:GO:0000155; C:GO:0005886; C:GO:0016021	P:phosphorelay signal transduction system; P:peptidyl-histidine phosphorylation; F:phosphorelay sensor kinase activity; C:plasma membrane; C:integral component of membrane
group_435	460		sigma-54-dependent Fis family transcriptional regulator	T		P:GO:0000160; P:GO:0006355; F:GO:0005524; F:GO:0043565	P:phosphorelay signal transduction system; P:regulation of transcription, DNA-templated; F:ATP binding; F:sequence-specific DNA binding
group_2639	460		tandem-95 repeat protein	M		P:GO:0007156; F:GO:0005509; C:GO:0016020	P:homophilic cell adhesion via plasma membrane adhesion molecules; F:calcium ion binding; C:membrane
group_2640	259		hypothetical protein BOW48_11485	S
group_2641	301		hypothetical protein SAMN05421755_10681
group_2642	291		abortive infection family protein
group_2643	215		---NA---
sfrA	929	K00123	formate dehydrogenase subunit alpha	C	fdhA	P:GO:0015942; F:GO:0008863; F:GO:0043546; F:GO:0046872; F:GO:0051537; F:GO:0051539; C:GO:0009326	P:formate metabolic process; F:formate dehydrogenase (NAD+) activity; F:molybdopterin cofactor binding; F:metal ion binding; F:2 iron, 2 sulfur cluster binding; F:4 iron, 4 sulfur cluster binding; C:formate dehydrogenase complex
rsxC_1	528		NADH-quinone oxidoreductase subunit F	C	nuoEF	P:GO:0022900; F:GO:0008137; F:GO:0010181; F:GO:0046872; F:GO:0051539; C:GO:0016020	P:electron transport chain; F:NADH dehydrogenase (ubiquinone) activity; F:FMN binding; F:metal ion binding; F:4 iron, 4 sulfur cluster binding; C:membrane
group_2644	213		TetR/AcrR family transcriptional regulator	K		F:GO:0003677	F:DNA binding
mtoX	458	K17285	selenium-binding protein	S		F:GO:0008430	F:selenium binding
group_1421	631		photosynthetic protein synthase I	C		P:GO:0022900; F:GO:0009055; F:GO:0020037; F:GO:0046872	P:electron transport chain; F:electron transfer activity; F:heme binding; F:metal ion binding
frmB	278	K01070	S-formylglutathione hydrolase	S		P:GO:0046294; F:GO:0018738; F:GO:0052689	P:formaldehyde catabolic process; F:S-formylglutathione hydrolase activity; F:carboxylic ester hydrolase activity
frmA	369	K00121	S-(hydroxymethyl)glutathione dehydrogenase/class III alcohol dehydrogenase	C		P:GO:0006069; F:GO:0008270; F:GO:0051903	P:ethanol oxidation; F:zinc ion binding; F:S-(hydroxymethyl)glutathione dehydrogenase activity
group_2648	427		outer membrane beta-barrel protein
group_2649	113		---NA---
group_2650	130		hypothetical protein A3G81_29705
group_2651	118		transposase orfB IS3/IS911 family	L		P:GO:0015074; F:GO:0003676; C:GO:0016021	P:DNA integration; F:nucleic acid binding; C:integral component of membrane
group_2111	188		hypothetical protein
group_2652	250		family 2 glycosyl transferase	S		F:GO:0016740	F:transferase activity
group_2653	257		YdcF family protein	S		C:GO:0016020; C:GO:0016021	C:membrane; C:integral component of membrane
novN	592	K00612	decarbamoylnovobiocin carbamoyltransferase	O		P:GO:0009058; F:GO:0016740	P:biosynthetic process; F:transferase activity
galE_2	339	K01784	UDP-glucose 4-epimerase GalE	M		P:GO:0005975; F:GO:0016853	P:carbohydrate metabolic process; F:isomerase activity
group_2656	278	K12984	glycosyl transferase family 2	M	lpsC	F:GO:0016740	F:transferase activity
group_2657	385		D-inositol 3-phosphate glycosyltransferase	M		F:GO:0016757	F:glycosyltransferase activity
group_2658	219		glycosyltransferase family 4 protein			F:GO:0016757	F:glycosyltransferase activity
group_2112	467		O-antigen polysaccharide polymerase Wzy			C:GO:0016020; C:GO:0016021	C:membrane; C:integral component of membrane
dapH_2	448		hypothetical protein AFE_1347
group_2659	237		methyltransferase, FkbM family	H		P:GO:0032259; F:GO:0008168; F:GO:0016740	P:methylation; F:methyltransferase activity; F:transferase activity
group_2660	336		oligosaccharide flippase family protein			C:GO:0016020; C:GO:0016021	C:membrane; C:integral component of membrane
group_2661	80		IS5 family transposase	L		P:GO:0032196	P:transposition
group_2662	108		---NA---
group_2663	208	K01711	GDP-mannose 4,6-dehydratase	M	yefA	P:GO:0019673; F:GO:0008446; F:GO:0070401	P:GDP-mannose metabolic process; F:GDP-mannose 4,6-dehydratase activity; F:NADP+ binding
pimB_2	231		glycosyltransferase family 4 protein	M	amsK	F:GO:0016740	F:transferase activity
rfbB	195	K08678	UDP-glucose 4-epimerase	GM	uxs	P:GO:0033320; P:GO:0042732; F:GO:0016853; F:GO:0048040; F:GO:0070403	P:UDP-D-xylose biosynthetic process; P:D-xylose metabolic process; F:isomerase activity; F:UDP-glucuronate decarboxylase activity; F:NAD+ binding
group_2666	440	K00012	UDP-glucose 6-dehydrogenase	C		P:GO:0000271; P:GO:0006065; F:GO:0003979; F:GO:0051287	P:polysaccharide biosynthetic process; P:UDP-glucuronate biosynthetic process; F:UDP-glucose 6-dehydrogenase activity; F:NAD binding
group_2667	105		MarR family EPS-associated transcriptional regulator	K		P:GO:0006355	P:regulation of transcription, DNA-templated
rfaH	168	K05785	transcription/translation regulatory transformer protein RfaH	K	rfaH	P:GO:0006355; P:GO:0031564; F:GO:0001073; F:GO:0003677	P:regulation of transcription, DNA-templated; P:transcription antitermination; F:transcription antitermination factor activity, DNA binding; F:DNA binding
group_2669	46		hypothetical protein Alvin_1036			C:GO:0016020; C:GO:0016021	C:membrane; C:integral component of membrane
cobO	183	K00798	cob(I)yrinic acid a,c-diamide adenosyltransferase	S	pduO	P:GO:0009236; F:GO:0005524; F:GO:0008817	P:cobalamin biosynthetic process; F:ATP binding; F:cob(I)yrinic acid a,c-diamide adenosyltransferase activity
group_2113	243		mucin-5AC-like isoform X2
menD	549	K02551	2-succinyl-5-enolpyruvyl-6-hydroxy-3-cyclohexene-1-carboxylic-acid synthase	H	menD	P:GO:0044237; P:GO:0044281; P:GO:0071704; F:GO:0016740; F:GO:0046872	P:cellular metabolic process; P:small molecule metabolic process; P:organic substance metabolic process; F:transferase activity; F:metal ion binding
pchA	459	K02552	isochorismate synthase	HQ		P:GO:0009058; P:GO:0044249; P:GO:1901576; F:GO:0008909; F:GO:0016853	P:biosynthetic process; P:cellular biosynthetic process; P:organic substance biosynthetic process; F:isochorismate synthase activity; F:isomerase activity
group_2671	155		hypothetical protein DSZ02_09735			C:GO:0016020; C:GO:0016021	C:membrane; C:integral component of membrane
group_445	275		ABC transporter permease	S	nosY	P:GO:0055085; F:GO:0140359; C:GO:0005886; C:GO:0016021	P:transmembrane transport; F:ABC-type transporter activity; C:plasma membrane; C:integral component of membrane
group_440	167		protein NosL	C
btuD_5	288	K01990	ABC transporter ATP-binding protein	V	nodI	F:GO:0005524	F:ATP binding
napH_1	325		NapH/MauN family ferredoxin-type protein	C		F:GO:0046872; F:GO:0051539; C:GO:0016021	F:metal ion binding; F:4 iron, 4 sulfur cluster binding; C:integral component of membrane
napG	284		4Fe-4S dicluster domain-containing protein	C		F:GO:0046872; F:GO:0051536; C:GO:0016021	F:metal ion binding; F:iron-sulfur cluster binding; C:integral component of membrane
nosD	433	K07218	nitrous oxide reductase family maturation protein NosD	P	nosD
group_1388	386		hypothetical protein TBH_C0623			C:GO:0016021	C:integral component of membrane
group_2118	237		cytochrome C	C		P:GO:0022900; F:GO:0005506; F:GO:0009055; F:GO:0020037; C:GO:0042597	P:electron transport chain; F:iron ion binding; F:electron transfer activity; F:heme binding; C:periplasmic space
group_1389	223		cytochrome C	C		P:GO:0022900; F:GO:0009055; F:GO:0020037; F:GO:0046872	P:electron transport chain; F:electron transfer activity; F:heme binding; F:metal ion binding
group_2672	112		cytochrome c	C		P:GO:0022900; F:GO:0009055; F:GO:0020037; F:GO:0046872	P:electron transport chain; F:electron transfer activity; F:heme binding; F:metal ion binding
group_825	770	K00376	Sec-dependent nitrous-oxide reductase	C	nosZ	P:GO:0022900; P:GO:1902600; F:GO:0004129; F:GO:0005507; F:GO:0050304; C:GO:0016020; C:GO:0042597	P:electron transport chain; P:proton transmembrane transport; F:cytochrome-c oxidase activity; F:copper ion binding; F:nitrous-oxide reductase activity; C:membrane; C:periplasmic space
group_2673	159		hypothetical protein EBS_0627
group_2674	261		hypothetical protein
cutM	46		xanthine dehydrogenase family protein subunit M	C	coxM	F:GO:0016491; F:GO:0071949	F:oxidoreductase activity; F:FAD binding
cutM_2	215	K03519	xanthine dehydrogenase family protein subunit M	C		F:GO:0016491; F:GO:0071949	F:oxidoreductase activity; F:FAD binding
cutL	801	K03520	carbon-monoxide dehydrogenase large subunit	C		F:GO:0005506; F:GO:0005507; F:GO:0018492; F:GO:0030151	F:iron ion binding; F:copper ion binding; F:carbon-monoxide dehydrogenase (acceptor) activity; F:molybdenum ion binding
group_2119	196		carbon monoxide dehydrogenase	S
group_2120	171		MoxR family ATPase	S		F:GO:0005524; F:GO:0016887	F:ATP binding; F:ATP hydrolysis activity
group_2676	88		---NA---
group_2121	162	K07161	VWA domain-containing protein	S
group_2122	358	K07402	xanthine dehydrogenase	O		F:GO:0016491	F:oxidoreductase activity
group_2123	66		nucleotidyltransferase family protein	H		F:GO:0016779	F:nucleotidyltransferase activity
group_2124	179	K07402	XdhC family protein	O
sufS	310	K11717	cysteine desulfurase	E		P:GO:0006534; F:GO:0030170; F:GO:0031071	P:cysteine metabolic process; F:pyridoxal phosphate binding; F:cysteine desulfurase activity
group_2677	53		---NA---
group_2125	249		hypothetical protein			C:GO:0016020; C:GO:0016021	C:membrane; C:integral component of membrane
pcaF	432	K00626	acetyl-CoA C-acetyltransferase	I		F:GO:0003985	F:acetyl-CoA C-acetyltransferase activity
fadE	807	K06445	acyl-CoA dehydrogenase	I		P:GO:0033539; F:GO:0004466; F:GO:0050660; C:GO:0016021	P:fatty acid beta-oxidation using acyl-CoA dehydrogenase; F:long-chain-acyl-CoA dehydrogenase activity; F:flavin adenine dinucleotide binding; C:integral component of membrane
group_1394	307		hypothetical protein	S
group_962	147		TetR/AcrR family transcriptional regulator	K		F:GO:0003677	F:DNA binding
mdtA_3	351	K07799	efflux RND transporter periplasmic adaptor subunit	M		P:GO:0055085; F:GO:0022857; C:GO:0016020	P:transmembrane transport; F:transmembrane transporter activity; C:membrane
mdtB	1022	K03296	AcrB/AcrD/AcrF family protein	V		P:GO:0055085; F:GO:0022857; C:GO:0016021; C:GO:0071944	P:transmembrane transport; F:transmembrane transporter activity; C:integral component of membrane; C:cell periphery
group_2128	66		DUF2905 domain-containing protein	H		C:GO:0016021	C:integral component of membrane
cefD	189		aminotransferase class V-fold PLP-dependent enzyme	E		P:GO:0008152; F:GO:0008483	P:metabolic process; F:transaminase activity
group_154	946		EAL domain-containing protein	T		C:GO:0016020	C:membrane
group_2678	333	K07448	restriction endonuclease	L		P:GO:0090304; F:GO:0003676; F:GO:0004518	P:nucleic acid metabolic process; F:nucleic acid binding; F:nuclease activity
group_2679	54		transposase orfA IS3/IS911 family	L		P:GO:0006313; F:GO:0004803; F:GO:0043565	P:transposition, DNA-mediated; F:transposase activity; F:sequence-specific DNA binding
group_2680	693		ATP-binding protein
group_2681	34		hypothetical protein
prpC_2	147		2-methylcitrate synthase	C	prpC	P:GO:0006099; F:GO:0036440; C:GO:0005737	P:tricarboxylic acid cycle; F:citrate synthase activity; C:cytoplasm
group_2683	99		hypothetical protein
group_2684	199		---NA---
group_2685	603		VWA domain-containing protein
group_2686	527	K14572	Midasin, AAA ATPase with vWA domain, involved in ribosome maturation			F:GO:0005524; F:GO:0016887	F:ATP binding; F:ATP hydrolysis activity
group_2687	335		hypothetical protein EP329_28345, partial
group_2688	327		---NA---
group_2689	407		---NA---
group_2690	88		---NA---
group_2691	124		DUF4384 domain-containing protein
egtB_3	586		peptidase family C14	KLT		P:GO:0006508; F:GO:0004197; F:GO:0008234	P:proteolysis; F:cysteine-type endopeptidase activity; F:cysteine-type peptidase activity
group_2693	114		diversity-generating retroelement protein Avd	S
group_2694	309		RNA-dependent DNA polymerase	L		P:GO:0006278; F:GO:0003964	P:RNA-dependent DNA biosynthetic process; F:RNA-directed DNA polymerase activity
egtB_2	561	K13444	SUMF1/EgtB/PvdO family nonheme iron enzyme	KLT		P:GO:0006508; F:GO:0004197; F:GO:0008234; C:GO:0016020; C:GO:0016021	P:proteolysis; F:cysteine-type endopeptidase activity; F:cysteine-type peptidase activity; C:membrane; C:integral component of membrane
psaB	79		OmpA family protein	M		F:GO:0005509; C:GO:0009279; C:GO:0016021	F:calcium ion binding; C:cell outer membrane; C:integral component of membrane
group_2697	123		---NA---
group_2698	658		caspase family protein	S		P:GO:0006508; F:GO:0004197; F:GO:0008234; C:GO:0016020; C:GO:0016021	P:proteolysis; F:cysteine-type endopeptidase activity; F:cysteine-type peptidase activity; C:membrane; C:integral component of membrane
group_2699	255		---NA---
group_2700	581		DUF4011 domain-containing protein	L		F:GO:0004386	F:helicase activity
group_2701	80		---NA---
group_965	679		DUF4011 domain-containing protein			F:GO:0004386	F:helicase activity
group_966	422		DUF4011 domain-containing protein	L		F:GO:0004386	F:helicase activity
group_2702	652	K03427	SAM-dependent DNA methyltransferase	V	hsdM	P:GO:0009307; P:GO:0032775; F:GO:0003677; F:GO:0008170; F:GO:0009007	P:DNA restriction-modification system; P:DNA methylation on adenine; F:DNA binding; F:N-methyltransferase activity; F:site-specific DNA-methyltransferase (adenine-specific) activity
group_2703	334		Abi family protein	V
group_2704	421		Uncharacterised protein			C:GO:0016020	C:membrane
group_2705	425	K01154	restriction endonuclease subunit S	L	hsdS	F:GO:0003677	F:DNA binding
group_2706	1062		type I restriction endonuclease subunit R	L	hsdR	P:GO:0006304; P:GO:0090305; F:GO:0003677; F:GO:0009035	P:DNA modification; P:nucleic acid phosphodiester bond hydrolysis; F:DNA binding; F:type I site-specific deoxyribonuclease activity
group_2707	439		ISL3 family transposase
group_2708	198		---NA---
pphB	226	K07314	phosphoprotein phosphatase	T		F:GO:0016787	F:hydrolase activity
group_2710	180		nucleotidyl transferase AbiEii/AbiGii toxin family protein	S		F:GO:0016740	F:transferase activity
group_2711	197		transcriptional regulator	K
xerC_4	1059		tyrosine-type recombinase/integrase			P:GO:0006310; P:GO:0015074; F:GO:0003677	P:DNA recombination; P:DNA integration; F:DNA binding
group_2713	890		hypothetical protein FEMY_04320
group_2714	39		---NA---
group_2715	626	K00974	hypothetical protein C0630_16680	T		F:GO:0005488	F:binding
xpsD_1	83		type II secretion system protein GspD	NU	gspD	P:GO:0015628; C:GO:0009279; C:GO:0015627; C:GO:0016021	P:protein secretion by the type II secretion system; C:cell outer membrane; C:type II protein secretion system complex; C:integral component of membrane
xpsD_2	248	K02453	type II secretion system protein GspD	NU		P:GO:0015628; C:GO:0009279; C:GO:0015627; C:GO:0016021	P:protein secretion by the type II secretion system; C:cell outer membrane; C:type II protein secretion system complex; C:integral component of membrane
group_2716	354	K02453	type II secretion system protein GspD	NU	exeD	P:GO:0015628; C:GO:0009279; C:GO:0015627; C:GO:0016021	P:protein secretion by the type II secretion system; C:cell outer membrane; C:type II protein secretion system complex; C:integral component of membrane
group_2717	191		pilus assembly protein PilZ			C:GO:0016020; C:GO:0016021	C:membrane; C:integral component of membrane
group_2718	199		general secretion pathway protein GspM			C:GO:0016020; C:GO:0016021	C:membrane; C:integral component of membrane
group_2719	387		general secretion pathway protein L			C:GO:0016020; C:GO:0016021	C:membrane; C:integral component of membrane
group_2131	303	K02460	general secretion pathway protein GspK	U		C:GO:0016020	C:membrane
group_2720	215		general secretion pathway protein J			P:GO:0015628; C:GO:0005886; C:GO:0015627; C:GO:0016020; C:GO:0016021	P:protein secretion by the type II secretion system; C:plasma membrane; C:type II protein secretion system complex; C:membrane; C:integral component of membrane
group_2132	136		prepilin-type N-terminal cleavage/methylation domain-containing protein			P:GO:0015628; C:GO:0005886; C:GO:0015627; C:GO:0016020; C:GO:0016021	P:protein secretion by the type II secretion system; C:plasma membrane; C:type II protein secretion system complex; C:membrane; C:integral component of membrane
group_2721	151		type II secretion system protein GspH			P:GO:0015628; C:GO:0005886; C:GO:0015627; C:GO:0016020; C:GO:0016021	P:protein secretion by the type II secretion system; C:plasma membrane; C:type II protein secretion system complex; C:membrane; C:integral component of membrane
xcpT	145	K02456	type II secretion system protein GspG	U		P:GO:0015628; C:GO:0005886; C:GO:0015627; C:GO:0016021	P:protein secretion by the type II secretion system; C:plasma membrane; C:type II protein secretion system complex; C:integral component of membrane
epsF_3	406	K02455	general secretion pathway protein GspF	NU		C:GO:0016020	C:membrane
group_2722	569	K02454	type II secretion system protein GspE	NU	exeE	P:GO:0015031; F:GO:0000166	P:protein transport; F:nucleotide binding
group_2723	139		S8 family serine peptidase			P:GO:0006508; F:GO:0004252; F:GO:0008233; F:GO:0008236; F:GO:0016787; C:GO:0016020; C:GO:0016021	P:proteolysis; F:serine-type endopeptidase activity; F:peptidase activity; F:serine-type peptidase activity; F:hydrolase activity; C:membrane; C:integral component of membrane
group_2724	542		ABC transporter substrate-binding protein			F:GO:0005488	F:binding
group_2725	134	K07152	SCO family protein	S		C:GO:0016021	C:integral component of membrane
group_2726	210		S8 family serine peptidase			F:GO:0008233	F:peptidase activity
group_2727	126		Bcr/CflA family drug resistance efflux transporter			P:GO:1990961; F:GO:0042910; C:GO:0005886; C:GO:0016021	P:xenobiotic detoxification by transmembrane export across the plasma membrane; F:xenobiotic transmembrane transporter activity; C:plasma membrane; C:integral component of membrane
ygiD_2	292	K15777	dioxygenase	S		P:GO:0006725; F:GO:0008198; F:GO:0008270; F:GO:0016701; F:GO:0051213	P:cellular aromatic compound metabolic process; F:ferrous iron binding; F:zinc ion binding; F:oxidoreductase activity, acting on single donors with incorporation of molecular oxygen; F:dioxygenase activity
COQ5	247		hypothetical protein AMJ53_18555	Q		P:GO:1901663; F:GO:0016740	P:quinone biosynthetic process; F:transferase activity
group_2730	50		efflux RND transporter periplasmic adaptor subunit			P:GO:0055085; F:GO:0022857; C:GO:0016020	P:transmembrane transport; F:transmembrane transporter activity; C:membrane
group_2731	139		hypothetical protein DRQ60_11355
gstB	202	K00799	glutathione transferase GstA	O		P:GO:0006749; F:GO:0016740	P:glutathione metabolic process; F:transferase activity
group_1396	279		---NA---
group_1397	88		---NA---
group_2733	101		DUF4102 domain-containing protein	L		P:GO:0006259; P:GO:0019058	P:DNA metabolic process; P:viral life cycle
group_1340	317	K07486	IS110 family transposase	L		P:GO:0006313; F:GO:0003677; F:GO:0004803	P:transposition, DNA-mediated; F:DNA binding; F:transposase activity
qmcA	305		SPFH/Band 7/PHB domain protein	O	qmcA	P:GO:0006508; F:GO:0008233; C:GO:0016020	P:proteolysis; F:peptidase activity; C:membrane
group_1110	392	K00626	acetyl-CoA C-acyltransferase	I		F:GO:0003985	F:acetyl-CoA C-acetyltransferase activity
group_665	422	K07289	AsmA family protein			C:GO:0016021	C:integral component of membrane
group_1108	97		flagellar biosynthesis protein FlhF	N	flhF	P:GO:0006614; P:GO:0044781; F:GO:0003924; F:GO:0005525; C:GO:0005886	P:SRP-dependent cotranslational protein targeting to membrane; P:bacterial-type flagellum organization; F:GTPase activity; F:GTP binding; C:plasma membrane
group_1105	199		hypothetical protein EBS_1791
group_2735	350	K02672	PilW family protein	NU		P:GO:0043683; C:GO:0016020; C:GO:0016021	P:type IV pilus assembly; C:membrane; C:integral component of membrane
group_2736	181		type IV pilus assembly protein PilX			C:GO:0016020; C:GO:0016021	C:membrane; C:integral component of membrane
group_1398	127		hypothetical protein D6720_05420			C:GO:0016021	C:integral component of membrane
group_2737	118	K06603	flagellar protein FlaG	N	flaG
hag_2	274	K02406	flagellin FliC	N	fliC	F:GO:0005198; C:GO:0005576; C:GO:0009288	F:structural molecule activity; C:extracellular region; C:bacterial-type flagellum
fliW	149	K13626	flagellar biosynthesis protein FliW	N	fliW	P:GO:0006417; P:GO:0044780; C:GO:0005737	P:regulation of translation; P:bacterial-type flagellum assembly; C:cytoplasm
hag_1	275	K02406	flagellin FliC	N	fliC	F:GO:0005198; C:GO:0005576; C:GO:0009288	F:structural molecule activity; C:extracellular region; C:bacterial-type flagellum
group_164	834		DUF115 domain-containing protein
gmd_1	331	K01784	NAD-dependent dehydratase	M	yfnG
epsN	393	K19430	LegC family aminotransferase	E		F:GO:0016740	F:transferase activity
legG	391	K08068	UDP-N-acetyl glucosamine 2-epimerase	M		P:GO:0006047; F:GO:0004553; F:GO:0008761	P:UDP-N-acetylglucosamine metabolic process; F:hydrolase activity, hydrolyzing O-glycosyl compounds; F:UDP-N-acetylglucosamine 2-epimerase activity
neuA	246	K00983	acylneuraminate cytidylyltransferase family protein	M	neuA	F:GO:0016740	F:transferase activity
legI	346	K18430	N-acetylneuraminate synthase	M		F:GO:0016740	F:transferase activity
dapH	213	K19429	sugar O-acyltransferase, sialic acid O-acetyltransferase NeuD family	HJ		F:GO:0016740; F:GO:0016746	F:transferase activity; F:acyltransferase activity
cugP	350	K00966	alcohol dehydrogenase	JM		P:GO:0009058; F:GO:0016779	P:biosynthetic process; F:nucleotidyltransferase activity
cinA	154		competence/damage-inducible protein A	S
group_355	81		lipid A deacylase LpxR family protein
group_1176	301	K02397	flagellar hook-associated protein 3	N		P:GO:0044780; P:GO:0071973; F:GO:0005198; C:GO:0005576; C:GO:0009424	P:bacterial-type flagellum assembly; P:bacterial-type flagellum-dependent cell motility; F:structural molecule activity; C:extracellular region; C:bacterial-type flagellum hook
group_833	232		glycosyl transferase	M		F:GO:0016740	F:transferase activity
group_2740	232		protein aubergine isoform X1
group_842	245	K06858	ABC transporter substrate-binding protein	P	btuF
group_2741	128		DUF2306 domain-containing protein	S		C:GO:0016021	C:integral component of membrane
group_2141	623		thioredoxin domain-containing protein	O		P:GO:0005975	P:carbohydrate metabolic process
group_2142	379	K03118	twin-arginine translocase subunit TatC	U	tatC	P:GO:0043953; F:GO:0008320; C:GO:0005887; C:GO:0033281	P:protein transport by the Tat complex; F:protein transmembrane transporter activity; C:integral component of plasma membrane; C:TAT protein transport complex
group_2742	110	K03117	twin arginine-targeting protein translocase TatB	U	tatB	P:GO:0043953; F:GO:0008320; C:GO:0005887; C:GO:0033281	P:protein transport by the Tat complex; F:protein transmembrane transporter activity; C:integral component of plasma membrane; C:TAT protein transport complex
hisE	106	K01523	phosphoribosyl-ATP diphosphatase	E	hisE	P:GO:0000105; F:GO:0004636; F:GO:0005524; C:GO:0005737	P:histidine biosynthetic process; F:phosphoribosyl-ATP diphosphatase activity; F:ATP binding; C:cytoplasm
group_2745	103		hypothetical protein
group_2746	238		autotransporter domain-containing protein
group_2747	631		tetratricopeptide repeat protein			C:GO:0016020; C:GO:0016021	C:membrane; C:integral component of membrane
pilE1	141	K02650	prepilin-type N-terminal cleavage/methylation domain-containing protein	NU	pilA	P:GO:0007155; C:GO:0009289; C:GO:0016021	P:cell adhesion; C:pilus; C:integral component of membrane
atoC_4	447	K02667	sigma-54-dependent Fis family transcriptional regulator	T		P:GO:0050794; F:GO:0000166; F:GO:0003677	P:regulation of cellular process; F:nucleotide binding; F:DNA binding
group_2750	149		hypothetical protein			C:GO:0016020	C:membrane
cysA1	300	K01011	thiosulfate/3-mercaptopyruvate sulfurtransferase	P		F:GO:0004792; F:GO:0016784	F:thiosulfate sulfurtransferase activity; F:3-mercaptopyruvate sulfurtransferase activity
group_1368	81		thymidine phosphorylase family protein			P:GO:0006206; P:GO:0006213; F:GO:0004645; F:GO:0009032	P:pyrimidine nucleobase metabolic process; P:pyrimidine nucleoside metabolic process; F:1,4-alpha-oligoglucan phosphorylase activity; F:thymidine phosphorylase activity
group_783	679	K21636	ribonucleoside triphosphate reductase	F		P:GO:0006260; F:GO:0005524; F:GO:0008998	P:DNA replication; F:ATP binding; F:ribonucleoside-triphosphate reductase activity
group_463	60		molybdopterin synthase catalytic subunit MoaE	H	moaE	P:GO:0006777; F:GO:0030366	P:Mo-molybdopterin cofactor biosynthetic process; F:molybdopterin synthase activity
group_2752	117		SoxXA-binding protein
group_813	735		transketolase	G		P:GO:0005975; F:GO:0016832	P:carbohydrate metabolic process; F:aldehyde-lyase activity
group_2143	40		cytochrome bd-I oxidase subunit CydX			C:GO:0016021	C:integral component of membrane
group_39	576	K16013	thiol reductant ABC exporter subunit CydD	CO		P:GO:0042883; P:GO:0055085; F:GO:0000166; F:GO:0005524; F:GO:0140359; C:GO:0016020; C:GO:0016021	P:cysteine transport; P:transmembrane transport; F:nucleotide binding; F:ATP binding; F:ABC-type transporter activity; C:membrane; C:integral component of membrane
group_2754	192		aromatic hydrocarbon degradation protein
group_2755	235		aromatic hydrocarbon degradation protein	I
group_2756	202		---NA---
group_2144	172		N-acetylneuraminate synthase	M		P:GO:0016051; F:GO:0003824	P:carbohydrate biosynthetic process; F:catalytic activity
group_208	370		EAL domain-containing protein			C:GO:0016021	C:integral component of membrane
group_2145	104		---NA---
group_2757	152		UPF0149 family protein
group_2758	433		Uncharacterised protein
cutS	158	K03518	(2Fe-2S)-binding protein	C		F:GO:0016491; F:GO:0046872; F:GO:0051536	F:oxidoreductase activity; F:metal ion binding; F:iron-sulfur cluster binding
group_1371	432		multicopper oxidase domain-containing protein	Q		F:GO:0005507	F:copper ion binding
group_172	331	K01784	NAD-dependent dehydratase	M	yfnG
group_2760	197		---NA---
group_2761	59		ankyrin repeat domain-containing protein
group_1092	64		Lrp/AsnC family transcriptional regulator	K	nirL	F:GO:0016829; F:GO:0043565	F:lyase activity; F:sequence-specific DNA binding
group_2147	65		---NA---
group_356	81		lipid A deacylase LpxR family protein
group_2763	259		---NA---
group_2764	649		Uncharacterised protein
group_3399	318	K03646	cell envelope integrity protein TolA	M		P:GO:0043213; P:GO:1901998; F:GO:0019534; C:GO:0016021	P:bacteriocin transport; P:toxin transport; F:toxin transmembrane transporter activity; C:integral component of membrane
group_2765	228		hypothetical protein
group_441	275		ABC transporter permease	S	nosY	P:GO:0055085; F:GO:0140359; C:GO:0005886; C:GO:0016021	P:transmembrane transport; F:ABC-type transporter activity; C:plasma membrane; C:integral component of membrane
dapH_3	201		putative colanic acid biosynthesis acetyltransferase WcaF	S	wcaF	F:GO:0016740; F:GO:0043886; C:GO:0031470	F:transferase activity; F:structural constituent of carboxysome; C:carboxysome
group_425	285	K05802	mechanosensitive ion channel	M	mscM	P:GO:0055085; C:GO:0005886; C:GO:0016021	P:transmembrane transport; C:plasma membrane; C:integral component of membrane
group_2766	297		Uncharacterised protein
group_2767	120		---NA---
group_2768	303		---NA---
group_2769	75		---NA---
group_2770	515		---NA---
group_2771	1024		---NA---
group_1166	42		O-antigen ligase family protein			C:GO:0016021	C:integral component of membrane
group_126	668	K25153	ABC transporter permease subunit			P:GO:0055085; F:GO:0140359; C:GO:0005886; C:GO:0016021	P:transmembrane transport; F:ABC-type transporter activity; C:plasma membrane; C:integral component of membrane
ctaE_1	117		cytochrome c oxidase subunit 3	C	cox3	P:GO:0019646; P:GO:1902600; F:GO:0004129; C:GO:0005886; C:GO:0016021	P:aerobic electron transport chain; P:proton transmembrane transport; F:cytochrome-c oxidase activity; C:plasma membrane; C:integral component of membrane
group_359	236	K02573	ferredoxin-type protein NapG	C		F:GO:0046872; F:GO:0051536; C:GO:0016021	F:metal ion binding; F:iron-sulfur cluster binding; C:integral component of membrane
group_197	952		response regulator	T		P:GO:0016310; P:GO:0050794; F:GO:0016301; C:GO:0016020	P:phosphorylation; P:regulation of cellular process; F:kinase activity; C:membrane
group_51	232		hypothetical protein
group_170	110		DUF115 domain-containing protein
hlyD	441	K12542	HlyD family type I secretion periplasmic adaptor subunit	M	lssD	P:GO:0009306; C:GO:0005886; C:GO:0016021	P:protein secretion; C:plasma membrane; C:integral component of membrane
group_345	186		Crp/Fnr family transcriptional regulator	K		P:GO:0006355; F:GO:0003677	P:regulation of transcription, DNA-templated; F:DNA binding
group_792	911		response regulator	T		P:GO:0000160; P:GO:0018106; P:GO:0046777; F:GO:0000155; C:GO:0016021	P:phosphorelay signal transduction system; P:peptidyl-histidine phosphorylation; P:protein autophosphorylation; F:phosphorelay sensor kinase activity; C:integral component of membrane
group_663	131		formate dehydrogenase subunit gamma	C		C:GO:0016020	C:membrane
group_381	166		alkene reductase	C	nemA	F:GO:0010181; F:GO:0016491	F:FMN binding; F:oxidoreductase activity
group_2773	32		---NA---
group_637	332	K15549	biotin/lipoyl-binding protein	M		C:GO:0016021	C:integral component of membrane
group_25	219		succinate-semialdehyde dehydrogenase / glutarate-semialdehyde dehydrogenase	C		F:GO:0016620	F:oxidoreductase activity, acting on the aldehyde or oxo group of donors, NAD or NADP as acceptor
group_2150	164		cupin domain-containing protein	S
group_415	342		hypothetical protein D6720_07980			F:GO:0042834	F:peptidoglycan binding
group_659	840		cytochrome C			F:GO:0046872	F:metal ion binding
group_977	213	K03411	chemoreceptor glutamine deamidase CheD	NT		P:GO:0006935; F:GO:0050568	P:chemotaxis; F:protein-glutamine glutaminase activity
group_2498	167		hypothetical protein
group_649	106		ankyrin repeat domain-containing protein
group_650	432	K16726	Ankyrin repeat			F:GO:0016740	F:transferase activity
group_1138	186		two-component system, NtrC family, sensor histidine kinase HydH	T		P:GO:0000160; P:GO:0018106; F:GO:0000155; C:GO:0016021	P:phosphorelay signal transduction system; P:peptidyl-histidine phosphorylation; F:phosphorelay sensor kinase activity; C:integral component of membrane
rssB_2	75		sigma-54-dependent Fis family transcriptional regulator	K		P:GO:0050794; F:GO:0000166; F:GO:0003677	P:regulation of cellular process; F:nucleotide binding; F:DNA binding
group_1134	373		sigma-54-dependent Fis family transcriptional regulator	T		P:GO:0000160; P:GO:0006355; F:GO:0005524; F:GO:0043565	P:phosphorelay signal transduction system; P:regulation of transcription, DNA-templated; F:ATP binding; F:sequence-specific DNA binding
group_786	46		SCP-2 sterol transfer family protein	I
group_343	516		Putative peptidoglycan binding domain-containing protein	M
group_2499	363		hypothetical protein AW09_002107
group_2500	372		ABC transporter permease	V		C:GO:0005886; C:GO:0016021	C:plasma membrane; C:integral component of membrane
group_2501	491	K00104	FAD-binding oxidoreductase	C		F:GO:0016491; F:GO:0071949	F:oxidoreductase activity; F:FAD binding
group_737	859	K14986	PAS domain S-box protein	T		P:GO:0000160; P:GO:0018106; F:GO:0000155; C:GO:0016021	P:phosphorelay signal transduction system; P:peptidyl-histidine phosphorylation; F:phosphorelay sensor kinase activity; C:integral component of membrane
group_2503	308		hypothetical protein EBS_1944
group_2504	69		nucleotidyltransferase domain-containing protein	S		F:GO:0016779	F:nucleotidyltransferase activity
group_1047	38		methyl-accepting chemotaxis protein
group_777	177		NYN domain-containing protein	S
group_131	845		response regulator	T		P:GO:0000160; P:GO:0018106; P:GO:0055085; F:GO:0000155; F:GO:0022857; C:GO:0016021	P:phosphorelay signal transduction system; P:peptidyl-histidine phosphorylation; P:transmembrane transport; F:phosphorelay sensor kinase activity; F:transmembrane transporter activity; C:integral component of membrane
group_2505	252		modulator of FtsH protease HflK	O	qmcA	P:GO:0006508; F:GO:0008233; C:GO:0016020	P:proteolysis; F:peptidase activity; C:membrane
pdeB_2	255		EAL domain-containing protein	T		C:GO:0016020	C:membrane
group_424	966	K05802	mechanosensitive ion channel	M		P:GO:0055085; C:GO:0005886; C:GO:0016021	P:transmembrane transport; C:plasma membrane; C:integral component of membrane
uspA2	137		hypothetical protein D6720_06400	T
mtnA	360	K08963	S-methyl-5-thioribose-1-phosphate isomerase	E	mtnA	P:GO:0019284; P:GO:0019509; F:GO:0046523	P:L-methionine salvage from S-adenosylmethionine; P:L-methionine salvage from methylthioadenosine; F:S-methyl-5-thioribose-1-phosphate isomerase activity
rep_2	624		DNA helicase II	L		P:GO:0032508; F:GO:0003677; F:GO:0003678; F:GO:0005524; F:GO:0016887	P:DNA duplex unwinding; F:DNA binding; F:DNA helicase activity; F:ATP binding; F:ATP hydrolysis activity
group_1256	41		DoxX family protein			C:GO:0016021	C:integral component of membrane
group_2075	40		---NA---
group_64	233		copper resistance system multicopper oxidase	Q		F:GO:0005507; F:GO:0016491; C:GO:0042597	F:copper ion binding; F:oxidoreductase activity; C:periplasmic space
group_483	334	K03406	chemotaxis protein	NT		P:GO:0006935; P:GO:0007165; F:GO:0004888; C:GO:0016021	P:chemotaxis; P:signal transduction; F:transmembrane signaling receptor activity; C:integral component of membrane
group_324	161		chemotaxis protein	NT		P:GO:0006935; P:GO:0007165; C:GO:0016021	P:chemotaxis; P:signal transduction; C:integral component of membrane
pdxH_1	211	K00275	pyridoxamine 5'-phosphate oxidase	H	pdxH	P:GO:0008615; P:GO:0042823; F:GO:0004733; F:GO:0010181	P:pyridoxine biosynthetic process; P:pyridoxal phosphate biosynthetic process; F:pyridoxamine-phosphate oxidase activity; F:FMN binding
clpA_2	293		ATP-dependent Clp protease ATP-binding subunit ClpA	O	clpA	P:GO:0006508; P:GO:0043335; F:GO:0005524; F:GO:0008233; F:GO:0016887	P:proteolysis; P:protein unfolding; F:ATP binding; F:peptidase activity; F:ATP hydrolysis activity
group_757	196	K00981	phosphatidate cytidylyltransferase	S		P:GO:0016024; F:GO:0004605; C:GO:0016021	P:CDP-diacylglycerol biosynthetic process; F:phosphatidate cytidylyltransferase activity; C:integral component of membrane
group_469	317		conserved hypothetical protein
group_376	95		auxin efflux carrier	S		P:GO:0055085; C:GO:0016021	P:transmembrane transport; C:integral component of membrane
group_2507	182		Uncharacterised protein
group_14	121		DUF1631 family protein
rpfC	378		response regulator	T		P:GO:0000160; P:GO:0018106; F:GO:0000155; C:GO:0016021	P:phosphorelay signal transduction system; P:peptidyl-histidine phosphorylation; F:phosphorelay sensor kinase activity; C:integral component of membrane
group_2076	389		---NA---
group_2149	545		---NA---
group_2508	151		---NA---
group_1045	265		DUF2189 domain-containing protein	S		C:GO:0016021	C:integral component of membrane
group_447	42		pilus assembly protein PilP
group_90	147		hypothetical protein			F:GO:0042834; C:GO:0016021	F:peptidoglycan binding; C:integral component of membrane
relA_1	138		GTP diphosphokinase	KT	relA	P:GO:0015969; P:GO:0016310; F:GO:0008728; F:GO:0016301; F:GO:0016787	P:guanosine tetraphosphate metabolic process; P:phosphorylation; F:GTP diphosphokinase activity; F:kinase activity; F:hydrolase activity
group_2509	86		---NA---
group_2510	297		DNA-binding transcriptional regulator			F:GO:0003677	F:DNA binding
group_708	65		response regulator transcription factor			P:GO:0000160; P:GO:0006355; F:GO:0003677	P:phosphorelay signal transduction system; P:regulation of transcription, DNA-templated; F:DNA binding
group_3	1881		Hemolysin, chromosomal			P:GO:0006508; F:GO:0005509; F:GO:0008237	P:proteolysis; F:calcium ion binding; F:metallopeptidase activity
group_2511	1109		---NA---
group_2077	313		---NA---
group_2078	230		---NA---
group_1366	1194		---NA---
group_2079	479		Uncharacterised protein
group_2512	102		---NA---
group_45	340		VWA domain-containing protein	Q		P:GO:0007154; F:GO:0005509; C:GO:0016021	P:cell communication; F:calcium ion binding; C:integral component of membrane
group_44	948		VWA domain-containing protein	Q		P:GO:0007154; F:GO:0005509; C:GO:0016021	P:cell communication; F:calcium ion binding; C:integral component of membrane
group_651	432	K16726	Ankyrin repeat			F:GO:0016740	F:transferase activity
group_306	332	K03654	DNA helicase RecQ	L	recQ	P:GO:0006260; P:GO:0006281; P:GO:0006310; P:GO:0009432; P:GO:0032508; F:GO:0003677; F:GO:0005524; F:GO:0016887; F:GO:0043138	P:DNA replication; P:DNA repair; P:DNA recombination; P:SOS response; P:DNA duplex unwinding; F:DNA binding; F:ATP binding; F:ATP hydrolysis activity; F:3'-5' DNA helicase activity
group_857	73		Ni,Fe-hydrogenase I large subunit			F:GO:0016151	F:nickel cation binding
group_321	82		serine/threonine-protein phosphatase			P:GO:0016311; F:GO:0016791; C:GO:0016021	P:dephosphorylation; F:phosphatase activity; C:integral component of membrane
group_2080	256		TIGR02099 family protein
group_532	138		GTP diphosphokinase	KT	relA	P:GO:0015969; P:GO:0016310; F:GO:0008728; F:GO:0016301; F:GO:0016787	P:guanosine tetraphosphate metabolic process; P:phosphorylation; F:GTP diphosphokinase activity; F:kinase activity; F:hydrolase activity
group_1175	301	K02397	flagellar hook-associated protein 3	N		P:GO:0044780; P:GO:0071973; F:GO:0005198; C:GO:0005576; C:GO:0009424	P:bacterial-type flagellum assembly; P:bacterial-type flagellum-dependent cell motility; F:structural molecule activity; C:extracellular region; C:bacterial-type flagellum hook
group_2513	86		---NA---
group_484	334	K03406	chemotaxis protein	NT		P:GO:0006935; P:GO:0007165; F:GO:0004888; C:GO:0016021	P:chemotaxis; P:signal transduction; F:transmembrane signaling receptor activity; C:integral component of membrane
group_685	139		DUF1538 domain-containing protein	S		C:GO:0016021	C:integral component of membrane
group_468	317		conserved hypothetical protein
group_755	196	K00981	phosphatidate cytidylyltransferase	S		P:GO:0016024; F:GO:0004605; C:GO:0016021	P:CDP-diacylglycerol biosynthetic process; F:phosphatidate cytidylyltransferase activity; C:integral component of membrane
group_2514	37		---NA---
group_60	95		ShlB/FhaC/HecB family hemolysin secretion/activation protein
dnaE2_1	440	K14162	error-prone DNA polymerase	L	dnaE2	P:GO:0006259; P:GO:0006974; P:GO:0034645; F:GO:0016779	P:DNA metabolic process; P:cellular response to DNA damage stimulus; P:cellular macromolecule biosynthetic process; F:nucleotidyltransferase activity
group_377	95		auxin efflux carrier	S		P:GO:0055085; C:GO:0016021	P:transmembrane transport; C:integral component of membrane
group_2515	249		---NA---
group_423	966	K05802	mechanosensitive ion channel	M		P:GO:0055085; C:GO:0005886; C:GO:0016021	P:transmembrane transport; C:plasma membrane; C:integral component of membrane
group_2516	204		Uncharacterised protein
group_2517	217		hypothetical protein OB2597_09104
group_1354	406		cytochrome c oxidase subunit I	C	cyoB	P:GO:0006119; P:GO:0015990; P:GO:0022900; F:GO:0004129; F:GO:0020037; F:GO:0046872; C:GO:0005886; C:GO:0016021; C:GO:0045277	P:oxidative phosphorylation; P:electron transport coupled proton transport; P:electron transport chain; F:cytochrome-c oxidase activity; F:heme binding; F:metal ion binding; C:plasma membrane; C:integral component of membrane; C:respiratory chain complex IV
group_87	147		hypothetical protein			F:GO:0042834; C:GO:0016021	F:peptidoglycan binding; C:integral component of membrane
group_335	90		VWA domain-containing protein			C:GO:0016021	C:integral component of membrane
group_2518	53		---NA---
group_653	432	K16726	Ankyrin repeat			F:GO:0016740	F:transferase activity
group_2081	391	K00507	acyl-CoA desaturase	I		P:GO:0006633; F:GO:0004768; C:GO:0016021	P:fatty acid biosynthetic process; F:stearoyl-CoA 9-desaturase activity; C:integral component of membrane
group_2520	314		ABC transporter permease subunit			P:GO:0055085; F:GO:0140359; C:GO:0005886; C:GO:0016021	P:transmembrane transport; F:ABC-type transporter activity; C:plasma membrane; C:integral component of membrane
group_125	370	K25153	ABC transporter permease subunit			P:GO:0055085; F:GO:0140359; C:GO:0005886; C:GO:0016021	P:transmembrane transport; F:ABC-type transporter activity; C:plasma membrane; C:integral component of membrane
group_2082	720		peptidase M50	M		P:GO:0006605; P:GO:0017038; F:GO:0005524; C:GO:0005737; C:GO:0005886; C:GO:0016021	P:protein targeting; P:protein import; F:ATP binding; C:cytoplasm; C:plasma membrane; C:integral component of membrane
ctaC	373	K02275	cytochrome c oxidase subunit II	C	coxB	P:GO:0009987; F:GO:0009055; F:GO:0046872; C:GO:0016020	P:cellular process; F:electron transfer activity; F:metal ion binding; C:membrane
group_2522	406		RNA polymerase-associated protein rapA	T
group_2523	226		RNA polymerase-associated protein rapA	T
trkH_2	128		potassium transporter	P		P:GO:0071805; F:GO:0015379; F:GO:0046872; C:GO:0005886; C:GO:0016021	P:potassium ion transmembrane transport; F:potassium:chloride symporter activity; F:metal ion binding; C:plasma membrane; C:integral component of membrane
group_2524	128		---NA---
group_2525	323		virulence protein RhuM/Fic/DOC family protein	S
group_2526	221		TIGR04211 family SH3 domain-containing protein			C:GO:0016021	C:integral component of membrane
group_297	159		hypothetical protein D6720_06925			C:GO:0016020; C:GO:0016021	C:membrane; C:integral component of membrane
group_1369	280		DUF4124 domain-containing protein
group_2527	149		hypothetical protein
divK	130	K11443	response regulator	T	pleD	P:GO:0000160	P:phosphorelay signal transduction system
group_2529	90		EAL domain-containing protein			P:GO:0007165; C:GO:0016020; C:GO:0016021	P:signal transduction; C:membrane; C:integral component of membrane
group_89	203		AAA family ATPase			F:GO:0042834; C:GO:0016021	F:peptidoglycan binding; C:integral component of membrane
group_52	123		GxxExxY protein	P
group_2530	114		---NA---
ubiH	409	K03185	2-octaprenyl-6-methoxyphenyl hydroxylase	CH		P:GO:0006744; F:GO:0008681; F:GO:0016709; F:GO:0071949	P:ubiquinone biosynthetic process; F:2-octaprenyl-6-methoxyphenol hydroxylase activity; F:oxidoreductase activity, acting on paired donors, with incorporation or reduction of molecular oxygen, NAD(P)H as one donor, and incorporation of one atom of oxygen; F:FAD binding
group_2532	161	K10925	prepilin-type N-terminal cleavage/methylation domain-containing protein	NU		C:GO:0016020	C:membrane
epsE	574	K12276	MSHA biogenesis protein MshE	NU	mshE	F:GO:0005524	F:ATP binding
group_2534	104		MSHA biogenesis protein MshK
group_2535	370		sensor domain-containing diguanylate cyclase	T
group_2536	141		DUF4124 domain-containing protein
group_920	288	K09930	DUF692 domain-containing protein	S
group_361	34		ferredoxin-type protein NapG			F:GO:0046872; F:GO:0051536; C:GO:0016021	F:metal ion binding; F:iron-sulfur cluster binding; C:integral component of membrane
group_2086	85		---NA---
group_2087	143		DUF2075 domain-containing protein	S
metE	503	K00549	5-methyltetrahydropteroyltriglutamate--homocysteine S-methyltransferase	E	metE	P:GO:0009086; P:GO:0032259; F:GO:0003871; F:GO:0008270	P:methionine biosynthetic process; P:methylation; F:5-methyltetrahydropteroyltriglutamate-homocysteine S-methyltransferase activity; F:zinc ion binding
group_148	284		AAA family ATPase	S		F:GO:0005524; F:GO:0016887; F:GO:0016966	F:ATP binding; F:ATP hydrolysis activity; F:nitric oxide reductase activity
group_2538	248		hypothetical protein D6720_04620
group_364	502	K01840	phosphomannomutase	G		P:GO:0005975; F:GO:0000287; F:GO:0016868	P:carbohydrate metabolic process; F:magnesium ion binding; F:intramolecular transferase activity, phosphotransferases
group_2540	69		---NA---
group_490	704	K03407	chemotaxis protein CheA	NT	cheA	P:GO:0000160; P:GO:0006935; P:GO:0018106; P:GO:0046777; F:GO:0000155; C:GO:0005737	P:phosphorelay signal transduction system; P:chemotaxis; P:peptidyl-histidine phosphorylation; P:protein autophosphorylation; F:phosphorelay sensor kinase activity; C:cytoplasm
group_493	170	K03408	purine-binding chemotaxis protein CheW	NT	cheW-2	P:GO:0000160; P:GO:0006935; P:GO:0018106; P:GO:0046777; F:GO:0000155; C:GO:0005737	P:phosphorelay signal transduction system; P:chemotaxis; P:peptidyl-histidine phosphorylation; P:protein autophosphorylation; F:phosphorelay sensor kinase activity; C:cytoplasm
group_2541	139		STAS domain-containing protein
group_209	284		methyl-accepting chemotaxis protein	NT		P:GO:0007165; C:GO:0016020	P:signal transduction; C:membrane
group_79	347		efflux RND transporter periplasmic adaptor subunit	M		P:GO:0055085; F:GO:0022857; C:GO:0016020	P:transmembrane transport; F:transmembrane transporter activity; C:membrane
group_2089	88		hypothetical protein			C:GO:0016021	C:integral component of membrane
group_2542	229		DUF541 domain-containing protein	S	Z012_10940
group_2543	69		hypothetical protein OI74_14810			C:GO:0016021	C:integral component of membrane
group_479	501		AMP-binding protein	I		F:GO:0016874	F:ligase activity
group_2544	94		FkbM family methyltransferase
group_2545	267		glycosyltransferase family 2 protein	M	lgtF	F:GO:0016760; C:GO:0016021	F:cellulose synthase (UDP-forming) activity; C:integral component of membrane
group_2546	292		FkbM family methyltransferase	H		P:GO:0032259; F:GO:0008168; F:GO:0016740	P:methylation; F:methyltransferase activity; F:transferase activity
dapH_1	206	K00661	putative acetyltransferase	S		F:GO:0016740	F:transferase activity
group_2548	229		sulfotransferase family protein	L		F:GO:0008146; F:GO:0016740; C:GO:0016020; C:GO:0016021	F:sulfotransferase activity; F:transferase activity; C:membrane; C:integral component of membrane
group_2549	219		FkbM family methyltransferase
group_2550	378		glycosyltransferase family 1 protein
group_318	280	K13888	efflux RND transporter periplasmic adaptor subunit	M		P:GO:0055085; F:GO:0022857; C:GO:0016020	P:transmembrane transport; F:transmembrane transporter activity; C:membrane
group_2551	170		DUF523 domain-containing protein	S	ybgA
group_2552	60		---NA---
group_2553	312		---NA---
group_2554	200		hypothetical protein C0630_16595			C:GO:0016020	C:membrane
group_2555	917		hypothetical protein C0630_16590	M
group_2092	455		multicopper oxidase domain-containing protein	Q		F:GO:0005507	F:copper ion binding
group_1370	432		multicopper oxidase domain-containing protein	Q		F:GO:0005507	F:copper ion binding
group_371	639		right-handed parallel beta-helix repeat-containing protein	Q
COQ3_1	140		gamma-glutamylcyclotransferase	S		F:GO:0016740	F:transferase activity
group_558	454	K02412	flagellar protein export ATPase FliI	NU	fliI	P:GO:0015986; P:GO:0030254; P:GO:0044780; P:GO:0071973; F:GO:0005524; F:GO:0016887; F:GO:0046933; F:GO:0046961; C:GO:0005737; C:GO:0030257	P:ATP synthesis coupled proton transport; P:protein secretion by the type III secretion system; P:bacterial-type flagellum assembly; P:bacterial-type flagellum-dependent cell motility; F:ATP binding; F:ATP hydrolysis activity; F:proton-transporting ATP synthase activity, rotational mechanism; F:proton-transporting ATPase activity, rotational mechanism; C:cytoplasm; C:type III protein secretion sy…
zraS	395	K10942	PAS domain-containing protein	T	fleS	P:GO:0000160; P:GO:0018106; F:GO:0000155	P:phosphorelay signal transduction system; P:peptidyl-histidine phosphorylation; F:phosphorelay sensor kinase activity
yceI	194		YceI family protein	S	yceI
yceJ	194		cytochrome b	C	yceJ	C:GO:0016020	C:membrane
yhaJ	303		LysR family transcriptional regulator	K	yeeY	P:GO:0006355; F:GO:0003700	P:regulation of transcription, DNA-templated; F:DNA-binding transcription factor activity
group_2558	143		hypothetical protein			C:GO:0016021	C:integral component of membrane
group_2559	316		MULTISPECIES: transposase			P:GO:0006313; F:GO:0003677; F:GO:0004803	P:transposition, DNA-mediated; F:DNA binding; F:transposase activity
group_2560	93		IS4 family transposase	L		P:GO:0006313; F:GO:0003677; F:GO:0004803; C:GO:0016020; C:GO:0016021	P:transposition, DNA-mediated; F:DNA binding; F:transposase activity; C:membrane; C:integral component of membrane
group_2561	461	K06076	aromatic hydrocarbon degradation protein	I
group_2562	353	K18369	alcohol dehydrogenase catalytic domain-containing protein	C	fdh	F:GO:0008270; F:GO:0016616	F:zinc ion binding; F:oxidoreductase activity, acting on the CH-OH group of donors, NAD or NADP as acceptor
group_2563	84		phenol hydroxylase	S		F:GO:0004497	F:monooxygenase activity
mphL	256		phenol hydroxylase	C		P:GO:0006725; F:GO:0016787; F:GO:0018662	P:cellular aromatic compound metabolic process; F:hydrolase activity; F:phenol 2-monooxygenase activity
group_2565	65		phenol hydroxylase			F:GO:0016491	F:oxidoreductase activity
dmpM	88		monooxygenase	Q	dmpM	P:GO:0006725; F:GO:0018662	P:cellular aromatic compound metabolic process; F:phenol 2-monooxygenase activity
tmoA_1	508		YHS domain-containing protein	S		P:GO:0006725; F:GO:0004497	P:cellular aromatic compound metabolic process; F:monooxygenase activity
group_2568	119		phenol hydroxylase	S		F:GO:0016787; F:GO:0018662	F:hydrolase activity; F:phenol 2-monooxygenase activity
dmpP	354	K00523	2Fe-2S iron-sulfur cluster binding domain-containing protein	C		F:GO:0018662; F:GO:0046872; F:GO:0050660; F:GO:0051537	F:phenol 2-monooxygenase activity; F:metal ion binding; F:flavin adenine dinucleotide binding; F:2 iron, 2 sulfur cluster binding
group_2570	64		2Fe-2S iron-sulfur cluster binding domain-containing protein			F:GO:0051537	F:2 iron, 2 sulfur cluster binding
xylE	314		catechol 2,3-dioxygenase	E		P:GO:0019439; F:GO:0008198; F:GO:0018577	P:aromatic compound catabolic process; F:ferrous iron binding; F:catechol 2,3-dioxygenase activity
group_2572	144	K11477	heme-binding protein	S		F:GO:0016740	F:transferase activity
xylH	63		4-oxalocrotonate tautomerase family protein	G	xylH	P:GO:0006725; F:GO:0016853	P:cellular aromatic compound metabolic process; F:isomerase activity
tmoA_2	498		YHS domain-containing protein	V		P:GO:0006725; F:GO:0004497; F:GO:0046872	P:cellular aromatic compound metabolic process; F:monooxygenase activity; F:metal ion binding
tmoB	86		toluene monooxygenase	Q		F:GO:0004497	F:monooxygenase activity
tmoC	112		2Fe-2S ferredoxin	P		F:GO:0004497; F:GO:0046872; F:GO:0051537	F:monooxygenase activity; F:metal ion binding; F:2 iron, 2 sulfur cluster binding
tmoD	110		monooxygenase	C		P:GO:0006725; F:GO:0004497	P:cellular aromatic compound metabolic process; F:monooxygenase activity
tmoE	330		toluene monooxygenase	Q	tmoE	P:GO:0006725; F:GO:0016709	P:cellular aromatic compound metabolic process; F:oxidoreductase activity, acting on paired donors, with incorporation or reduction of molecular oxygen, NAD(P)H as one donor, and incorporation of one atom of oxygen
carAd	341	K11311	2Fe-2S iron-sulfur cluster binding domain-containing protein	C		F:GO:0004497; F:GO:0046872; F:GO:0050660; F:GO:0051537; C:GO:0005886	F:monooxygenase activity; F:metal ion binding; F:flavin adenine dinucleotide binding; F:2 iron, 2 sulfur cluster binding; C:plasma membrane
todF	274	K05714	alpha/beta fold hydrolase	S		F:GO:0018775	F:2-hydroxymuconate-semialdehyde hydrolase activity
ppsR_1	278	K09773	pyruvate, phosphate dikinase/phosphoenolpyruvate synthase regulator	S	ydiA	P:GO:0006464; P:GO:0016310; F:GO:0016301; F:GO:0032559; F:GO:0043168	P:cellular protein modification process; P:phosphorylation; F:kinase activity; F:adenyl ribonucleotide binding; F:anion binding
ppsA_1	787	K01007	phosphoenolpyruvate synthase	G		P:GO:0006090; P:GO:0006094; P:GO:0016310; F:GO:0005524; F:GO:0008986; F:GO:0046872	P:pyruvate metabolic process; P:gluconeogenesis; P:phosphorylation; F:ATP binding; F:pyruvate, water dikinase activity; F:metal ion binding
panE	330	K00077	2-dehydropantoate 2-reductase	H		F:GO:0016491	F:oxidoreductase activity
ucpA	266	K00059	SDR family oxidoreductase	IQ		F:GO:0004316	F:3-oxoacyl-[acyl-carrier-protein] reductase (NADPH) activity
group_2583	407		conserved hypothetical protein			C:GO:0016020	C:membrane
ygiD_1	260	K15777	Extradiol ring-cleavage dioxygenase class III protein subunit B	S		F:GO:0016491; F:GO:0046914	F:oxidoreductase activity; F:transition metal ion binding
mqo	325	K00116	malate dehydrogenase (quinone)	C	mqo	F:GO:0016615; F:GO:0016901	F:malate dehydrogenase activity; F:oxidoreductase activity, acting on the CH-OH group of donors, quinone or similar compound as acceptor
icd_1	742	K00031	NADP-dependent isocitrate dehydrogenase	C	icd	P:GO:0006097; P:GO:0006099; F:GO:0004450; F:GO:0016491; F:GO:0046872	P:glyoxylate cycle; P:tricarboxylic acid cycle; F:isocitrate dehydrogenase (NADP+) activity; F:oxidoreductase activity; F:metal ion binding
sucA_1	943	K00164	2-oxoglutarate dehydrogenase E1 component	C	sucA	F:GO:0016624	F:oxidoreductase activity, acting on the aldehyde or oxo group of donors, disulfide as acceptor
sucB_1	397	K00658	2-oxoglutarate dehydrogenase complex dihydrolipoyllysine-residue succinyltransferase	C	sucB	P:GO:0006099; P:GO:0033512; F:GO:0004149; C:GO:0045252	P:tricarboxylic acid cycle; P:L-lysine catabolic process to acetyl-CoA via saccharopine; F:dihydrolipoyllysine-residue succinyltransferase activity; C:oxoglutarate dehydrogenase complex
lpd_1	479	K00382	dihydrolipoyl dehydrogenase	C		F:GO:0000166; F:GO:0016668	F:nucleotide binding; F:oxidoreductase activity, acting on a sulfur group of donors, NAD(P) as acceptor
sucC_1	389	K01903	ADP-forming succinate--CoA ligase subunit beta	C	sucC	P:GO:0006099; F:GO:0000287; F:GO:0004775; F:GO:0005524; C:GO:0005737	P:tricarboxylic acid cycle; F:magnesium ion binding; F:succinate-CoA ligase (ADP-forming) activity; F:ATP binding; C:cytoplasm
sucD_1	291	K01902	succinyl-CoA synthetase subunit alpha	C	sucD	P:GO:0006099; F:GO:0000166; F:GO:0004775	P:tricarboxylic acid cycle; F:nucleotide binding; F:succinate-CoA ligase (ADP-forming) activity
gltA_2	434	K01647	citrate synthase	C	gltA	P:GO:0006099; F:GO:0004108; C:GO:0005737; C:GO:0016021	P:tricarboxylic acid cycle; F:citrate (Si)-synthase activity; C:cytoplasm; C:integral component of membrane
ssuR	305		LysR family transcriptional regulator	K	rbcR	P:GO:0006355; F:GO:0003700	P:regulation of transcription, DNA-templated; F:DNA-binding transcription factor activity
glaR	225	K15735	GntR family transcriptional regulator	K		P:GO:0006355; F:GO:0003677; F:GO:0003700	P:regulation of transcription, DNA-templated; F:DNA binding; F:DNA-binding transcription factor activity
xylG	486	K00128	2-hydroxymuconic semialdehyde dehydrogenase	C		F:GO:0018480	F:5-carboxymethyl-2-hydroxymuconic-semialdehyde dehydrogenase activity
xylJ	259	K02509	2-oxopent-4-enoate hydratase	Q		F:GO:0047437	F:4-oxalocrotonate decarboxylase activity
bphJ	309	K04073	acetaldehyde dehydrogenase (acetylating)	Q		P:GO:0019439; F:GO:0008774; F:GO:0051287	P:aromatic compound catabolic process; F:acetaldehyde dehydrogenase (acetylating) activity; F:NAD binding
bphI	352	K01666	4-hydroxy-2-oxovalerate aldolase	E		P:GO:0019439; F:GO:0008701; F:GO:0030145	P:aromatic compound catabolic process; F:4-hydroxy-2-oxovalerate aldolase activity; F:manganese ion binding
mhpD	101		2-oxo-3-hexenedioate decarboxylase	Q		F:GO:0047437	F:4-oxalocrotonate decarboxylase activity
hpcG	157		2-oxo-3-hexenedioate decarboxylase	Q		F:GO:0047437	F:4-oxalocrotonate decarboxylase activity
hcf136	320		hypothetical protein	S
group_2601	800	K07003	MMPL family transporter	S		C:GO:0005886; C:GO:0016021	C:plasma membrane; C:integral component of membrane
group_2602	635		DUF1302 domain-containing protein	T
group_2603	59		DUF1329 domain-containing protein
group_2096	370		DUF1329 domain-containing protein	S
mopR	512	K02584	sigma-54-dependent Fis family transcriptional regulator	KT		P:GO:0006355; F:GO:0005524; F:GO:0043565	P:regulation of transcription, DNA-templated; F:ATP binding; F:sequence-specific DNA binding
group_2604	264		SDR family oxidoreductase	IQ		F:GO:0016491	F:oxidoreductase activity
dapA_1	292	K01714	4-hydroxy-tetrahydrodipicolinate synthase	E	dapA	P:GO:0009089; P:GO:0019877; F:GO:0008840; C:GO:0005737	P:lysine biosynthetic process via diaminopimelate; P:diaminopimelate biosynthetic process; F:4-hydroxy-tetrahydrodipicolinate synthase activity; C:cytoplasm
sufS_1	432		aminotransferase class V-fold PLP-dependent enzyme	E		F:GO:0003824; F:GO:0016740; F:GO:0031071	F:catalytic activity; F:transferase activity; F:cysteine desulfurase activity
group_2607	189	K09932	antibiotic biosynthesis monooxygenase	S		F:GO:0004497; C:GO:0016021	F:monooxygenase activity; C:integral component of membrane
group_2608	342		LLM class flavin-dependent oxidoreductase	C		F:GO:0016705	F:oxidoreductase activity, acting on paired donors, with incorporation or reduction of molecular oxygen
group_2609	293	K24180	AEC family transporter	S		P:GO:0055085; C:GO:0016021	P:transmembrane transport; C:integral component of membrane
group_2610	96		hypothetical protein
group_2611	236		hypothetical protein			C:GO:0016020; C:GO:0016021	C:membrane; C:integral component of membrane
zipA	270	K03528	cell division protein ZipA	D	zipA	P:GO:0043093; P:GO:0090529; C:GO:0005887; C:GO:0032153	P:FtsZ-dependent cytokinesis; P:cell septum assembly; C:integral component of plasma membrane; C:cell division site
group_326	389	K19345	protein nirF	S	nirF
group_1090	112		Lrp/AsnC family transcriptional regulator	K	nirD	F:GO:0016829; F:GO:0043565	F:lyase activity; F:sequence-specific DNA binding
group_747	112		4Fe-4S binding protein	C		F:GO:0046872; F:GO:0051536; C:GO:0016021	F:metal ion binding; F:iron-sulfur cluster binding; C:integral component of membrane
bpt	259	K21420	arginine-tRNA-protein transferase	O	ate	P:GO:0016598; P:GO:0071596; F:GO:0004057; F:GO:0008080; F:GO:0008914; C:GO:0005737	P:protein arginylation; P:ubiquitin-dependent protein catabolic process via the N-end rule pathway; F:arginyltransferase activity; F:N-acetyltransferase activity; F:leucyltransferase activity; C:cytoplasm
group_2613	60		seryl-tRNA synthetase			C:GO:0016021	C:integral component of membrane
group_2099	95		tyrosine recombinase XerD			P:GO:0006310; P:GO:0015074; F:GO:0003677	P:DNA recombination; P:DNA integration; F:DNA binding
group_2615	390		AAA family ATPase	S
recF_2	638	K03546	AAA family ATPase	P		C:GO:0016021	C:integral component of membrane
group_2616	266		M48 family metalloprotease	S		F:GO:0016787	F:hydrolase activity
group_2617	30		---NA---
group_2618	838		carboxypeptidase regulatory-like domain-containing protein			C:GO:0016020; C:GO:0016021	C:membrane; C:integral component of membrane
group_2619	418	K07114	VWA domain-containing protein	S
group_1372	141		VWA domain-containing protein
group_1373	93		VWA domain-containing protein
group_2620	128		Serine/threonine-protein phosphatase 6 regulatory ankyrin repeat subunit A			P:GO:0006508; F:GO:0004190	P:proteolysis; F:aspartic-type endopeptidase activity
group_2100	227	K06973	zinc metallopeptidase	S		C:GO:0016021	C:integral component of membrane
group_2621	78		hypothetical protein
group_2101	864		EAL domain-containing protein	T		P:GO:0006355; P:GO:0007165; C:GO:0016020; C:GO:0016021	P:regulation of transcription, DNA-templated; P:signal transduction; C:membrane; C:integral component of membrane
group_157	910	K19290	glycosyl transferase Alg8	M	alg8	F:GO:0016740; C:GO:0016021	F:transferase activity; C:integral component of membrane
group_399	523		ATP-dependent RNA helicase HrpA	L		F:GO:0003676; F:GO:0003724; F:GO:0005524; F:GO:0008094; F:GO:0016887	F:nucleic acid binding; F:RNA helicase activity; F:ATP binding; F:ATP-dependent activity, acting on DNA; F:ATP hydrolysis activity
group_2102	468		integron integrase	L		P:GO:0006310; P:GO:0015074; F:GO:0003677	P:DNA recombination; P:DNA integration; F:DNA binding
group_2622	215		hypothetical protein A3G93_08765
group_2623	54		---NA---
group_656	400		TonB-dependent receptor	M
group_2103	436		4Fe-4S ferredoxin	C		F:GO:0005488; C:GO:0016021	F:binding; C:integral component of membrane
group_956	278		transcriptional regulator	C		C:GO:0016020; C:GO:0016021	C:membrane; C:integral component of membrane
group_432	177		cytochrome C	C		P:GO:0022900; F:GO:0009055; F:GO:0020037	P:electron transport chain; F:electron transfer activity; F:heme binding
group_434	392		cytochrome C	C		F:GO:0046872	F:metal ion binding
group_657	801		cytochrome C			F:GO:0046872	F:metal ion binding
sad	458	K00135	NAD-dependent succinate-semialdehyde dehydrogenase	C		F:GO:0016620	F:oxidoreductase activity, acting on the aldehyde or oxo group of donors, NAD or NADP as acceptor
group_1374	310		EamA/RhaT family transporter	EG	yijE_1	C:GO:0016020; C:GO:0016021	C:membrane; C:integral component of membrane
group_2624	92		IS5/IS1182 family transposase	L
ybhR	376	K01992	ABC transporter permease	V		P:GO:0055085; C:GO:0043190	P:transmembrane transport; C:ATP-binding cassette (ABC) transporter complex
ybhF	308	K01990	ABC transporter ATP-binding protein	V	MA20_09455	F:GO:0005524	F:ATP binding
group_2626	317	K01993	HlyD family efflux transporter periplasmic adaptor subunit	V
group_2627	151		TetR family transcriptional regulator			F:GO:0003677	F:DNA binding
group_2628	112		molybdate ABC transporter permease subunit	P	modB	P:GO:0015689; P:GO:0055085; F:GO:0015098; C:GO:0005886; C:GO:0016021	P:molybdate ion transport; P:transmembrane transport; F:molybdate ion transmembrane transporter activity; C:plasma membrane; C:integral component of membrane
modA	265	K02020	molybdate ABC transporter substrate-binding protein	P	modA	F:GO:0043167	F:ion binding
group_2630	71		---NA---
group_53	87		MoaD/ThiS family protein	H
group_2631	87		hypothetical protein
group_2105	82		MoaD/ThiS family protein	H
padH	398	K18559	NAD(P)/FAD-dependent oxidoreductase	C		F:GO:0016491; F:GO:0050660	F:oxidoreductase activity; F:flavin adenine dinucleotide binding
group_2106	645	K03738	aldehyde ferredoxin oxidoreductase family protein	C	aorA	P:GO:0022900; F:GO:0009055; F:GO:0016625; F:GO:0046872; F:GO:0051539	P:electron transport chain; F:electron transfer activity; F:oxidoreductase activity, acting on the aldehyde or oxo group of donors, iron-sulfur protein as acceptor; F:metal ion binding; F:4 iron, 4 sulfur cluster binding
group_2463	84		hypothetical protein LR48_Vigan10s001700
group_295	62		CPXCG motif-containing cysteine-rich protein	S
thpR	96		RNA 2',3'-cyclic phosphodiesterase	J	ligT	F:GO:0004113; F:GO:0008664	F:2',3'-cyclic-nucleotide 3'-phosphodiesterase activity; F:2'-5'-RNA ligase activity
group_1074	273	K09773	Phosphoenolpyruvate synthase regulatory protein	S		P:GO:0006468; P:GO:0006470; F:GO:0004674; F:GO:0005524; F:GO:0016776; F:GO:0043531	P:protein phosphorylation; P:protein dephosphorylation; F:protein serine/threonine kinase activity; F:ATP binding; F:phosphotransferase activity, phosphate group as acceptor; F:ADP binding
group_1331	187		hypothetical protein
aceE	884	K00163	pyruvate dehydrogenase (acetyl-transferring), homodimeric type	C	aceE	F:GO:0004739; F:GO:0046872	F:pyruvate dehydrogenase (acetyl-transferring) activity; F:metal ion binding
group_319	239	K02005	efflux RND transporter periplasmic adaptor subunit	M	macA	P:GO:0055085; F:GO:0022857; C:GO:0016021	P:transmembrane transport; F:transmembrane transporter activity; C:integral component of membrane
group_1227	47		SET domain-containing protein-lysine N-methyltransferase			P:GO:0032259; F:GO:0008168	P:methylation; F:methyltransferase activity
group_1302	65		DUF4124 domain-containing protein			P:GO:0000270; F:GO:0008933; F:GO:0016829; C:GO:0016020	P:peptidoglycan metabolic process; F:lytic transglycosylase activity; F:lyase activity; C:membrane
group_241	244		outer membrane beta-barrel protein
group_2464	237		hypothetical protein			C:GO:0016020; C:GO:0016021	C:membrane; C:integral component of membrane
group_925	106		outer membrane lipoprotein-sorting protein	M
group_24	229		succinate-semialdehyde dehydrogenase / glutarate-semialdehyde dehydrogenase	C		F:GO:0016620	F:oxidoreductase activity, acting on the aldehyde or oxo group of donors, NAD or NADP as acceptor
group_106	224		type I-C CRISPR-associated protein Cas8c/Csd1	S		P:GO:0008150; F:GO:0003674; C:GO:0005575	P:biological_process; F:molecular_function; C:cellular_component
group_591	299		IS3 family transposase	L
group_246	107		transposase orfA IS3/IS911 family	L		P:GO:0006313; F:GO:0003677; F:GO:0004803	P:transposition, DNA-mediated; F:DNA binding; F:transposase activity
group_268	52		transposase orfA IS3/IS911 family	L		P:GO:0006313; F:GO:0003677; F:GO:0004803	P:transposition, DNA-mediated; F:DNA binding; F:transposase activity
group_258	57		transposase orfA IS3/IS911 family	L		P:GO:0006313; F:GO:0003677; F:GO:0004803	P:transposition, DNA-mediated; F:DNA binding; F:transposase activity
group_592	299		IS3 family transposase	L
group_269	52		transposase orfA IS3/IS911 family	L		P:GO:0006313; F:GO:0003677; F:GO:0004803	P:transposition, DNA-mediated; F:DNA binding; F:transposase activity
group_259	57		transposase orfA IS3/IS911 family	L		P:GO:0006313; F:GO:0003677; F:GO:0004803	P:transposition, DNA-mediated; F:DNA binding; F:transposase activity
group_618	100		transposase orfB IS3/IS911 family	L		P:GO:0015074; F:GO:0003676; C:GO:0016021	P:DNA integration; F:nucleic acid binding; C:integral component of membrane
group_602	179	K07497	transposase orfB IS3/IS911 family	L		P:GO:0015074; F:GO:0003676; C:GO:0016021	P:DNA integration; F:nucleic acid binding; C:integral component of membrane
group_603	179	K07497	transposase orfB IS3/IS911 family	L		P:GO:0015074; F:GO:0003676; C:GO:0016021	P:DNA integration; F:nucleic acid binding; C:integral component of membrane
group_619	100		transposase orfB IS3/IS911 family	L		P:GO:0015074; F:GO:0003676; C:GO:0016021	P:DNA integration; F:nucleic acid binding; C:integral component of membrane
group_260	57		transposase orfA IS3/IS911 family	L		P:GO:0006313; F:GO:0003677; F:GO:0004803	P:transposition, DNA-mediated; F:DNA binding; F:transposase activity
group_270	52		transposase orfA IS3/IS911 family	L		P:GO:0006313; F:GO:0003677; F:GO:0004803	P:transposition, DNA-mediated; F:DNA binding; F:transposase activity
group_1334	234		IS110 family transposase	L		P:GO:0006313; F:GO:0003677; F:GO:0004803	P:transposition, DNA-mediated; F:DNA binding; F:transposase activity
group_18	192		IS110 family transposase	L		P:GO:0006313; F:GO:0003677; F:GO:0004803	P:transposition, DNA-mediated; F:DNA binding; F:transposase activity
group_261	57		transposase orfA IS3/IS911 family	L		P:GO:0006313; F:GO:0003677; F:GO:0004803	P:transposition, DNA-mediated; F:DNA binding; F:transposase activity
group_620	100		transposase orfB IS3/IS911 family	L		P:GO:0015074; F:GO:0003676; C:GO:0016021	P:DNA integration; F:nucleic acid binding; C:integral component of membrane
group_604	179	K07497	transposase orfB IS3/IS911 family	L		P:GO:0015074; F:GO:0003676; C:GO:0016021	P:DNA integration; F:nucleic acid binding; C:integral component of membrane
group_271	52		transposase orfA IS3/IS911 family	L		P:GO:0006313; F:GO:0003677; F:GO:0004803	P:transposition, DNA-mediated; F:DNA binding; F:transposase activity
group_262	57		transposase orfA IS3/IS911 family	L		P:GO:0006313; F:GO:0003677; F:GO:0004803	P:transposition, DNA-mediated; F:DNA binding; F:transposase activity
group_621	100		transposase orfB IS3/IS911 family	L		P:GO:0015074; F:GO:0003676; C:GO:0016021	P:DNA integration; F:nucleic acid binding; C:integral component of membrane
group_2048	132		DNA-binding protein			F:GO:0003677	F:DNA binding
group_1335	234		IS110 family transposase	L		P:GO:0006313; F:GO:0003677; F:GO:0004803	P:transposition, DNA-mediated; F:DNA binding; F:transposase activity
group_1339	90		transposase family protein	L		P:GO:0006313; F:GO:0003677; F:GO:0004803	P:transposition, DNA-mediated; F:DNA binding; F:transposase activity
group_272	52		transposase orfA IS3/IS911 family	L		P:GO:0006313; F:GO:0003677; F:GO:0004803	P:transposition, DNA-mediated; F:DNA binding; F:transposase activity
group_263	57		transposase orfA IS3/IS911 family	L		P:GO:0006313; F:GO:0003677; F:GO:0004803	P:transposition, DNA-mediated; F:DNA binding; F:transposase activity
group_622	100		transposase orfB IS3/IS911 family	L		P:GO:0015074; F:GO:0003676; C:GO:0016021	P:DNA integration; F:nucleic acid binding; C:integral component of membrane
group_605	179	K07497	transposase orfB IS3/IS911 family	L		P:GO:0015074; F:GO:0003676; C:GO:0016021	P:DNA integration; F:nucleic acid binding; C:integral component of membrane
group_19	190		IS110 family transposase	L		P:GO:0006313; F:GO:0003677; F:GO:0004803	P:transposition, DNA-mediated; F:DNA binding; F:transposase activity
group_593	299		IS3 family transposase	L
group_247	107		transposase orfA IS3/IS911 family	L		P:GO:0006313; F:GO:0003677; F:GO:0004803	P:transposition, DNA-mediated; F:DNA binding; F:transposase activity
group_273	52		transposase orfA IS3/IS911 family	L		P:GO:0006313; F:GO:0003677; F:GO:0004803	P:transposition, DNA-mediated; F:DNA binding; F:transposase activity
group_264	57		transposase orfA IS3/IS911 family	L		P:GO:0006313; F:GO:0003677; F:GO:0004803	P:transposition, DNA-mediated; F:DNA binding; F:transposase activity
group_623	100		transposase orfB IS3/IS911 family	L		P:GO:0015074; F:GO:0003676; C:GO:0016021	P:DNA integration; F:nucleic acid binding; C:integral component of membrane
group_606	179	K07497	transposase orfB IS3/IS911 family	L		P:GO:0015074; F:GO:0003676; C:GO:0016021	P:DNA integration; F:nucleic acid binding; C:integral component of membrane
group_248	107		transposase orfA IS3/IS911 family	L		P:GO:0006313; F:GO:0003677; F:GO:0004803	P:transposition, DNA-mediated; F:DNA binding; F:transposase activity
group_594	299		IS3 family transposase	L
group_595	299		IS3 family transposase	L
group_249	107		transposase orfA IS3/IS911 family	L		P:GO:0006313; F:GO:0003677; F:GO:0004803	P:transposition, DNA-mediated; F:DNA binding; F:transposase activity
group_274	52		transposase orfA IS3/IS911 family	L		P:GO:0006313; F:GO:0003677; F:GO:0004803	P:transposition, DNA-mediated; F:DNA binding; F:transposase activity
group_265	57		transposase orfA IS3/IS911 family	L		P:GO:0006313; F:GO:0003677; F:GO:0004803	P:transposition, DNA-mediated; F:DNA binding; F:transposase activity
group_624	100		transposase orfB IS3/IS911 family	L		P:GO:0015074; F:GO:0003676; C:GO:0016021	P:DNA integration; F:nucleic acid binding; C:integral component of membrane
group_607	179	K07497	transposase orfB IS3/IS911 family	L		P:GO:0015074; F:GO:0003676; C:GO:0016021	P:DNA integration; F:nucleic acid binding; C:integral component of membrane
group_250	107		transposase orfA IS3/IS911 family	L		P:GO:0006313; F:GO:0003677; F:GO:0004803	P:transposition, DNA-mediated; F:DNA binding; F:transposase activity
group_596	299		IS3 family transposase	L
group_586	62		hypothetical protein
group_162	454		L,D-transpeptidase family protein	M		P:GO:0006508; P:GO:0009252; F:GO:0016740; F:GO:0071972	P:proteolysis; P:peptidoglycan biosynthetic process; F:transferase activity; F:peptidoglycan L,D-transpeptidase activity
group_251	107		transposase orfA IS3/IS911 family	L		P:GO:0006313; F:GO:0003677; F:GO:0004803	P:transposition, DNA-mediated; F:DNA binding; F:transposase activity
group_625	100		transposase orfB IS3/IS911 family	L		P:GO:0015074; F:GO:0003676; C:GO:0016021	P:DNA integration; F:nucleic acid binding; C:integral component of membrane
group_608	179	K07497	transposase orfB IS3/IS911 family	L		P:GO:0015074; F:GO:0003676; C:GO:0016021	P:DNA integration; F:nucleic acid binding; C:integral component of membrane
group_924	106		outer membrane lipoprotein-sorting protein	M
group_252	107		transposase orfA IS3/IS911 family	L		P:GO:0006313; F:GO:0003677; F:GO:0004803	P:transposition, DNA-mediated; F:DNA binding; F:transposase activity
group_626	100		transposase orfB IS3/IS911 family	L		P:GO:0015074; F:GO:0003676; C:GO:0016021	P:DNA integration; F:nucleic acid binding; C:integral component of membrane
group_609	179	K07497	transposase orfB IS3/IS911 family	L		P:GO:0015074; F:GO:0003676; C:GO:0016021	P:DNA integration; F:nucleic acid binding; C:integral component of membrane
group_610	179	K07497	transposase orfB IS3/IS911 family	L		P:GO:0015074; F:GO:0003676; C:GO:0016021	P:DNA integration; F:nucleic acid binding; C:integral component of membrane
group_627	100		transposase orfB IS3/IS911 family	L		P:GO:0015074; F:GO:0003676; C:GO:0016021	P:DNA integration; F:nucleic acid binding; C:integral component of membrane
group_278	77		transposase orfA IS3/IS911 family	L		P:GO:0006313; F:GO:0003677; F:GO:0004803	P:transposition, DNA-mediated; F:DNA binding; F:transposase activity
group_253	107		transposase orfA IS3/IS911 family	L		P:GO:0006313; F:GO:0003677; F:GO:0004803	P:transposition, DNA-mediated; F:DNA binding; F:transposase activity
group_628	100		transposase orfB IS3/IS911 family	L		P:GO:0015074; F:GO:0003676; C:GO:0016021	P:DNA integration; F:nucleic acid binding; C:integral component of membrane
group_611	179	K07497	transposase orfB IS3/IS911 family	L		P:GO:0015074; F:GO:0003676; C:GO:0016021	P:DNA integration; F:nucleic acid binding; C:integral component of membrane
group_597	299		IS3 family transposase	L
group_254	107		transposase orfA IS3/IS911 family	L		P:GO:0006313; F:GO:0003677; F:GO:0004803	P:transposition, DNA-mediated; F:DNA binding; F:transposase activity
group_279	77		transposase orfA IS3/IS911 family	L		P:GO:0006313; F:GO:0003677; F:GO:0004803	P:transposition, DNA-mediated; F:DNA binding; F:transposase activity
group_629	100		transposase orfB IS3/IS911 family	L		P:GO:0015074; F:GO:0003676; C:GO:0016021	P:DNA integration; F:nucleic acid binding; C:integral component of membrane
group_612	179	K07497	transposase orfB IS3/IS911 family	L		P:GO:0015074; F:GO:0003676; C:GO:0016021	P:DNA integration; F:nucleic acid binding; C:integral component of membrane
group_275	52		transposase orfA IS3/IS911 family	L		P:GO:0006313; F:GO:0003677; F:GO:0004803	P:transposition, DNA-mediated; F:DNA binding; F:transposase activity
group_630	100		transposase orfB IS3/IS911 family	L		P:GO:0015074; F:GO:0003676; C:GO:0016021	P:DNA integration; F:nucleic acid binding; C:integral component of membrane
group_613	179	K07497	transposase orfB IS3/IS911 family	L		P:GO:0015074; F:GO:0003676; C:GO:0016021	P:DNA integration; F:nucleic acid binding; C:integral component of membrane
group_614	179	K07497	transposase orfB IS3/IS911 family	L		P:GO:0015074; F:GO:0003676; C:GO:0016021	P:DNA integration; F:nucleic acid binding; C:integral component of membrane
group_631	100		transposase orfB IS3/IS911 family	L		P:GO:0015074; F:GO:0003676; C:GO:0016021	P:DNA integration; F:nucleic acid binding; C:integral component of membrane
group_266	57		transposase orfA IS3/IS911 family	L		P:GO:0006313; F:GO:0003677; F:GO:0004803	P:transposition, DNA-mediated; F:DNA binding; F:transposase activity
group_276	52		transposase orfA IS3/IS911 family	L		P:GO:0006313; F:GO:0003677; F:GO:0004803	P:transposition, DNA-mediated; F:DNA binding; F:transposase activity
group_615	179	K07497	transposase orfB IS3/IS911 family	L		P:GO:0015074; F:GO:0003676; C:GO:0016021	P:DNA integration; F:nucleic acid binding; C:integral component of membrane
group_632	100		transposase orfB IS3/IS911 family	L		P:GO:0015074; F:GO:0003676; C:GO:0016021	P:DNA integration; F:nucleic acid binding; C:integral component of membrane
group_255	107		transposase orfA IS3/IS911 family	L		P:GO:0006313; F:GO:0003677; F:GO:0004803	P:transposition, DNA-mediated; F:DNA binding; F:transposase activity
group_280	77		transposase orfA IS3/IS911 family	L		P:GO:0006313; F:GO:0003677; F:GO:0004803	P:transposition, DNA-mediated; F:DNA binding; F:transposase activity
group_633	100		transposase orfB IS3/IS911 family	L		P:GO:0015074; F:GO:0003676; C:GO:0016021	P:DNA integration; F:nucleic acid binding; C:integral component of membrane
group_616	179	K07497	transposase orfB IS3/IS911 family	L		P:GO:0015074; F:GO:0003676; C:GO:0016021	P:DNA integration; F:nucleic acid binding; C:integral component of membrane
group_617	179	K07497	transposase orfB IS3/IS911 family	L		P:GO:0015074; F:GO:0003676; C:GO:0016021	P:DNA integration; F:nucleic acid binding; C:integral component of membrane
group_634	100		transposase orfB IS3/IS911 family	L		P:GO:0015074; F:GO:0003676; C:GO:0016021	P:DNA integration; F:nucleic acid binding; C:integral component of membrane
group_267	57		transposase orfA IS3/IS911 family	L		P:GO:0006313; F:GO:0003677; F:GO:0004803	P:transposition, DNA-mediated; F:DNA binding; F:transposase activity
group_277	52		transposase orfA IS3/IS911 family	L		P:GO:0006313; F:GO:0003677; F:GO:0004803	P:transposition, DNA-mediated; F:DNA binding; F:transposase activity
group_281	77		transposase orfA IS3/IS911 family	L		P:GO:0006313; F:GO:0003677; F:GO:0004803	P:transposition, DNA-mediated; F:DNA binding; F:transposase activity
group_598	299		IS3 family transposase	L
group_20	94		IS110 family transposase	L		P:GO:0006313; F:GO:0003677; F:GO:0004803	P:transposition, DNA-mediated; F:DNA binding; F:transposase activity
group_1336	230		IS110 family transposase	L		P:GO:0006313; F:GO:0003677; F:GO:0004803	P:transposition, DNA-mediated; F:DNA binding; F:transposase activity
group_599	299		IS3 family transposase	L
group_282	77		transposase orfA IS3/IS911 family	L		P:GO:0006313; F:GO:0003677; F:GO:0004803	P:transposition, DNA-mediated; F:DNA binding; F:transposase activity
group_600	299		IS3 family transposase	L
group_257	75		transposase orfA IS3/IS911 family	L		P:GO:0006313; F:GO:0003677; F:GO:0004803	P:transposition, DNA-mediated; F:DNA binding; F:transposase activity
barA_1	148		response regulator			F:GO:0016740	F:transferase activity
group_934	109		sulfur globule protein SgpA
group_1337	234		IS110 family transposase	L		P:GO:0006313; F:GO:0003677; F:GO:0004803	P:transposition, DNA-mediated; F:DNA binding; F:transposase activity
group_601	280	K07497	IS3 family transposase	L		P:GO:0015074; F:GO:0003676	P:DNA integration; F:nucleic acid binding
group_256	107		transposase orfA IS3/IS911 family	L		P:GO:0006313; F:GO:0003677; F:GO:0004803	P:transposition, DNA-mediated; F:DNA binding; F:transposase activity
group_1338	234		IS110 family transposase	L		P:GO:0006313; F:GO:0003677; F:GO:0004803	P:transposition, DNA-mediated; F:DNA binding; F:transposase activity
group_933	109		sulfur globule protein SgpA
group_937	553		RNA-binding transcriptional accessory protein	K		P:GO:0006139; F:GO:0003676	P:nucleobase-containing compound metabolic process; F:nucleic acid binding
group_460	239		ComF family protein	S		P:GO:0009116	P:nucleoside metabolic process
mutM_2	89		bifunctional DNA-formamidopyrimidine glycosylase/DNA-(apurinic or apyrimidinic site) lyase	L	fpg	P:GO:0006284; P:GO:0090305; F:GO:0003684; F:GO:0008270; F:GO:0008534; F:GO:0140078	P:base-excision repair; P:nucleic acid phosphodiester bond hydrolysis; F:damaged DNA binding; F:zinc ion binding; F:oxidized purine nucleobase lesion DNA N-glycosylase activity; F:class I DNA-(apurinic or apyrimidinic site) endonuclease activity
group_185	122		hydantoinase/oxoprolinase family protein	EQ		F:GO:0016787	F:hydrolase activity
group_186	526	K01473	hydantoinase/oxoprolinase family protein	EQ		F:GO:0016787	F:hydrolase activity
group_938	306		HDOD domain-containing protein	T
group_331	440	K14162	error-prone DNA polymerase	L	dnaE2	P:GO:0006259; P:GO:0006974; P:GO:0034645; F:GO:0016779	P:DNA metabolic process; P:cellular response to DNA damage stimulus; P:cellular macromolecule biosynthetic process; F:nucleotidyltransferase activity
group_1094	103		DUF2853 family protein	S
group_741	146		DUF4198 domain-containing protein			C:GO:0016021	C:integral component of membrane
group_2465	195		class I SAM-dependent methyltransferase	Q		P:GO:0032259; F:GO:0008168	P:methylation; F:methyltransferase activity
group_521	56		GTP-binding protein
group_2466	279		hypothetical protein PAERUG_E16_London_17_VIM_2_04_14_02080
group_2467	117		---NA---
group_750	478	K18691	membrane-bound lytic murein transglycosylase MltF	M	mltF	P:GO:0000270; P:GO:0016998; P:GO:0071555; F:GO:0008933; F:GO:0016837; C:GO:0009279	P:peptidoglycan metabolic process; P:cell wall macromolecule catabolic process; P:cell wall organization; F:lytic transglycosylase activity; F:carbon-oxygen lyase activity, acting on polysaccharides; C:cell outer membrane
group_82	454		U32 family peptidase	O	PEPU32	P:GO:0071704; F:GO:0016787	P:organic substance metabolic process; F:hydrolase activity
group_398	1208	K03578	ATP-dependent RNA helicase HrpA	L		F:GO:0003676; F:GO:0003724; F:GO:0005524; F:GO:0008094; F:GO:0016887	F:nucleic acid binding; F:RNA helicase activity; F:ATP binding; F:ATP-dependent activity, acting on DNA; F:ATP hydrolysis activity
group_1303	65		DUF4124 domain-containing protein			P:GO:0000270; F:GO:0008933; F:GO:0016829; C:GO:0016020	P:peptidoglycan metabolic process; F:lytic transglycosylase activity; F:lyase activity; C:membrane
group_923	106		outer membrane lipoprotein-sorting protein	M
group_2468	72		---NA---
group_2469	60		---NA---
hrpB_1	338		tetratricopeptide repeat protein
pdeB_3	751		EAL domain-containing protein	T		C:GO:0016021	C:integral component of membrane
group_803	308	K03517	quinolinate synthase NadA	H	nadA	P:GO:0009435; P:GO:0019805; F:GO:0008987; F:GO:0046872; F:GO:0051539	P:NAD biosynthetic process; P:quinolinate biosynthetic process; F:quinolinate synthetase A activity; F:metal ion binding; F:4 iron, 4 sulfur cluster binding
group_794	241		diguanylate cyclase			P:GO:0000160; P:GO:0006468; F:GO:0004672	P:phosphorelay signal transduction system; P:protein phosphorylation; F:protein kinase activity
group_1300	65		DUF4124 domain-containing protein			P:GO:0000270; F:GO:0008933; F:GO:0016829; C:GO:0016020	P:peptidoglycan metabolic process; F:lytic transglycosylase activity; F:lyase activity; C:membrane
group_17	126		IS110 family transposase	L		P:GO:0006313; F:GO:0003677; F:GO:0004803	P:transposition, DNA-mediated; F:DNA binding; F:transposase activity
group_104	224		type I-C CRISPR-associated protein Cas8c/Csd1	S		P:GO:0008150; F:GO:0003674; C:GO:0005575	P:biological_process; F:molecular_function; C:cellular_component
group_695	77		hypothetical protein			F:GO:0003676	F:nucleic acid binding
group_1344	51		DNA-protecting protein DprA			P:GO:0009294	P:DNA mediated transformation
umpA_1	139		DUF1538 domain-containing protein	S		C:GO:0016021	C:integral component of membrane
group_1010	202		type I restriction endonuclease subunit R	F	hsdR	P:GO:0006304; P:GO:0090305; F:GO:0003677; F:GO:0009035	P:DNA modification; P:nucleic acid phosphodiester bond hydrolysis; F:DNA binding; F:type I site-specific deoxyribonuclease activity
group_298	591		EAL domain-containing protein	T		C:GO:0016021	C:integral component of membrane
ubiJ_1	208	K03690	sterol-binding protein	S		P:GO:0032150; C:GO:0005737	P:ubiquinone biosynthetic process from chorismate; C:cytoplasm
group_1003	136		hydrogenase maturation protease			F:GO:0016151	F:nickel cation binding
qseF_1	161		response regulator GlrR	T	yfhA	P:GO:0000160; P:GO:0006355; F:GO:0005524	P:phosphorelay signal transduction system; P:regulation of transcription, DNA-templated; F:ATP binding
group_991	130		EAL domain-containing protein			P:GO:0007165; F:GO:0016740; C:GO:0016021	P:signal transduction; F:transferase activity; C:integral component of membrane
group_292	62		CPXCG motif-containing cysteine-rich protein	S
group_989	44		DUF3135 domain-containing protein
group_173	233		pilus assembly protein PilM	NU	pilM	P:GO:0051301	P:cell division
group_941	704	K02666	type IV pilus secretin PilQ	U	pilQ	P:GO:0009306; C:GO:0009279; C:GO:0016021	P:protein secretion; C:cell outer membrane; C:integral component of membrane
group_86	147		hypothetical protein			F:GO:0042834; C:GO:0016021	F:peptidoglycan binding; C:integral component of membrane
group_322	82		serine/threonine-protein phosphatase			P:GO:0016311; F:GO:0016791; C:GO:0016021	P:dephosphorylation; F:phosphatase activity; C:integral component of membrane
group_730	137		tRNA 2-thiocytidine biosynthesis protein TtcA	H	ttcA	P:GO:0006400; F:GO:0016740	P:tRNA modification; F:transferase activity
group_329	54		copper resistance protein B	P	copB	P:GO:0006878; F:GO:0005507; C:GO:0009279	P:cellular copper ion homeostasis; F:copper ion binding; C:cell outer membrane
group_502	159		nitrite reductase	C		P:GO:0022900; F:GO:0009055; F:GO:0020037; F:GO:0046872	P:electron transport chain; F:electron transfer activity; F:heme binding; F:metal ion binding
group_215	273	K02303	uroporphyrinogen-III C-methyltransferase	H	cysG	P:GO:0019354; P:GO:0032259; F:GO:0004851	P:siroheme biosynthetic process; P:methylation; F:uroporphyrin-III C-methyltransferase activity
group_1087	88		VWA domain-containing protein	P	norD
group_2056	137	K01768	CYTH domain-containing protein	S
group_2057	235		SH3 domain-containing protein	S		C:GO:0016020; C:GO:0016021	C:membrane; C:integral component of membrane
group_417	860		EAL domain-containing protein	T		C:GO:0016021	C:integral component of membrane
group_810	388		Broad specificity phosphatase PhoE			C:GO:0016021	C:integral component of membrane
group_2471	97		MULTISPECIES: hypothetical protein			C:GO:0016020; C:GO:0016021	C:membrane; C:integral component of membrane
group_519	56		GTP-binding protein
group_2058	248		hypothetical protein			C:GO:0016021	C:integral component of membrane
group_1226	47		SET domain-containing protein-lysine N-methyltransferase			P:GO:0032259; F:GO:0008168	P:methylation; F:methyltransferase activity
group_232	110	K08296	histidine phosphatase family protein	T	sixA	F:GO:0016787	F:hydrolase activity
aaeA	198		HlyD family efflux transporter periplasmic adaptor subunit	M		C:GO:0016021	C:integral component of membrane
group_234	126		malate synthase G	C	glcB	P:GO:0006097; P:GO:0006099; F:GO:0004474; F:GO:0046872; C:GO:0005737	P:glyoxylate cycle; P:tricarboxylic acid cycle; F:malate synthase activity; F:metal ion binding; C:cytoplasm
rcsC_2	684	K10715	response regulator	T		P:GO:0007165; P:GO:0016310; F:GO:0004673; C:GO:0016020	P:signal transduction; P:phosphorylation; F:protein histidine kinase activity; C:membrane
group_2472	251		Uncharacterised protein
group_491	170	K03408	purine-binding chemotaxis protein CheW	NT	cheW-2	P:GO:0000160; P:GO:0006935; P:GO:0018106; P:GO:0046777; F:GO:0000155; C:GO:0005737	P:phosphorelay signal transduction system; P:chemotaxis; P:peptidyl-histidine phosphorylation; P:protein autophosphorylation; F:phosphorelay sensor kinase activity; C:cytoplasm
tar_2	161		chemotaxis protein	NT		P:GO:0006935; P:GO:0007165; C:GO:0016021	P:chemotaxis; P:signal transduction; C:integral component of membrane
tar_1	334	K03406	chemotaxis protein	NT		P:GO:0006935; P:GO:0007165; F:GO:0004888; C:GO:0016021	P:chemotaxis; P:signal transduction; F:transmembrane signaling receptor activity; C:integral component of membrane
group_481	54		PAS domain-containing protein			P:GO:0006935; P:GO:0007165; F:GO:0004888; C:GO:0016021	P:chemotaxis; P:signal transduction; F:transmembrane signaling receptor activity; C:integral component of membrane
mddA	238	K21310	isoprenylcysteine carboxylmethyltransferase family protein	O		C:GO:0016021	C:integral component of membrane
group_2148	338		DUF4124 domain-containing protein
group_121	668	K25153	ABC transporter permease subunit			P:GO:0055085; F:GO:0140359; C:GO:0005886; C:GO:0016021	P:transmembrane transport; F:ABC-type transporter activity; C:plasma membrane; C:integral component of membrane
group_182	682		peptidase M50	M		P:GO:0006605; P:GO:0017038; F:GO:0005524; C:GO:0005737; C:GO:0005886; C:GO:0016021	P:protein targeting; P:protein import; F:ATP binding; C:cytoplasm; C:plasma membrane; C:integral component of membrane
group_7	3683		Hemolysin, chromosomal			P:GO:0006508; F:GO:0005509; F:GO:0008237	P:proteolysis; F:calcium ion binding; F:metallopeptidase activity
group_1352	208		---NA---
group_1	109		LEPR-XLL domain-containing protein
group_710	65		response regulator transcription factor			P:GO:0000160; P:GO:0006355; F:GO:0003677	P:phosphorelay signal transduction system; P:regulation of transcription, DNA-templated; F:DNA binding
rcsC_10	565	K07636	hybrid sensor histidine kinase/response regulator	T		P:GO:0000160; P:GO:0018106; F:GO:0000155; C:GO:0016021	P:phosphorelay signal transduction system; P:peptidyl-histidine phosphorylation; F:phosphorelay sensor kinase activity; C:integral component of membrane
group_2474	81		twin transmembrane helix small protein	S		C:GO:0016020	C:membrane
ctaD_2	406		cytochrome c oxidase subunit I	C	cyoB	P:GO:0006119; P:GO:0015990; P:GO:0022900; F:GO:0004129; F:GO:0020037; F:GO:0046872; C:GO:0005886; C:GO:0016021; C:GO:0045277	P:oxidative phosphorylation; P:electron transport coupled proton transport; P:electron transport chain; F:cytochrome-c oxidase activity; F:heme binding; F:metal ion binding; C:plasma membrane; C:integral component of membrane; C:respiratory chain complex IV
group_766	247	K00001	SDR family NAD(P)-dependent oxidoreductase	IQ		F:GO:0004316	F:3-oxoacyl-[acyl-carrier-protein] reductase (NADPH) activity
group_58	95		ShlB/FhaC/HecB family hemolysin secretion/activation protein
group_61	180		hypothetical protein
group_2475	368		sulfur reduction protein DsrS		dsrS
group_2476	102		hypothetical protein EBS_1306
group_1304	65		DUF4124 domain-containing protein			P:GO:0000270; F:GO:0008933; F:GO:0016829; C:GO:0016020	P:peptidoglycan metabolic process; F:lytic transglycosylase activity; F:lyase activity; C:membrane
rodZ	342	K15539	helix-turn-helix domain-containing protein	S	rodZ	F:GO:0003677; C:GO:0016021	F:DNA binding; C:integral component of membrane
group_534	130		L-serine ammonia-lyase	E	sdaA	P:GO:0006094; F:GO:0003941; F:GO:0046872; F:GO:0051539	P:gluconeogenesis; F:L-serine ammonia-lyase activity; F:metal ion binding; F:4 iron, 4 sulfur cluster binding
moaE_2	58		molybdopterin synthase catalytic subunit MoaE	H	moaE	P:GO:0006777; F:GO:0030366	P:Mo-molybdopterin cofactor biosynthetic process; F:molybdopterin synthase activity
group_409	327	K03695	ATP-dependent chaperone ClpB	O	clpB	P:GO:0006508; P:GO:0009408; P:GO:0042026; F:GO:0005524; F:GO:0008233; F:GO:0016887; C:GO:0005737	P:proteolysis; P:response to heat; P:protein refolding; F:ATP binding; F:peptidase activity; F:ATP hydrolysis activity; C:cytoplasm
group_13	125		DUF1631 family protein
group_12	109		DUF1631 domain-containing protein
flgI	366	K02394	flagellar basal body P-ring protein FlgI	N	flgI	P:GO:0071973; F:GO:0005198; C:GO:0009428; C:GO:0030288	P:bacterial-type flagellum-dependent cell motility; F:structural molecule activity; C:bacterial-type flagellum basal body, distal rod, P ring; C:outer membrane-bounded periplasmic space
group_1179	639	K02396	flagellar hook-associated protein FlgK	N	flgK	P:GO:0044780; P:GO:0071973; F:GO:0005198; C:GO:0005576; C:GO:0009424	P:bacterial-type flagellum assembly; P:bacterial-type flagellum-dependent cell motility; F:structural molecule activity; C:extracellular region; C:bacterial-type flagellum hook
group_943	108		---NA---
group_2479	118		DUF2069 domain-containing protein			C:GO:0016021	C:integral component of membrane
group_224	390		TolC family protein	MU		P:GO:0055085; F:GO:0015562	P:transmembrane transport; F:efflux transmembrane transporter activity
mdtA_1	262		efflux RND transporter periplasmic adaptor subunit	M	macA	P:GO:0055085; F:GO:0022857; C:GO:0016020	P:transmembrane transport; F:transmembrane transporter activity; C:membrane
oxyR	315	K04761	hydrogen peroxide-inducible genes activator	K		P:GO:0006355; F:GO:0003700	P:regulation of transcription, DNA-templated; F:DNA-binding transcription factor activity
group_221	160		ABC transporter permease	V		C:GO:0005886; C:GO:0016021	C:plasma membrane; C:integral component of membrane
group_2481	109		hypothetical protein			F:GO:0016740	F:transferase activity
group_2482	518	K12282	pilus (MSHA type) biogenesis protein MshL	NU		P:GO:0009297; P:GO:0009306; C:GO:0009279	P:pilus assembly; P:protein secretion; C:cell outer membrane
group_116	811	K12287	LamG domain-containing protein
group_337	331		HDOD domain-containing protein
ttgB	389		acriflavin resistance protein	V		P:GO:0055085; F:GO:0022857; C:GO:0016021; C:GO:0071944	P:transmembrane transport; F:transmembrane transporter activity; C:integral component of membrane; C:cell periphery
group_2483	159		cob(I)yrinic acid a,c-diamide adenosyltransferase	S	pduO	P:GO:0009236; F:GO:0000166; F:GO:0005524; F:GO:0008817; F:GO:0016740	P:cobalamin biosynthetic process; F:nucleotide binding; F:ATP binding; F:cob(I)yrinic acid a,c-diamide adenosyltransferase activity; F:transferase activity
group_2484	153		Slp family lipoprotein	M		C:GO:0019867	C:outer membrane
group_642	136		PQQ-dependent sugar dehydrogenase	G	yliI	F:GO:0008876	F:quinoprotein glucose dehydrogenase activity
betB_2	273		NAD-dependent succinate-semialdehyde dehydrogenase	C		F:GO:0016620	F:oxidoreductase activity, acting on the aldehyde or oxo group of donors, NAD or NADP as acceptor
group_2486	41		---NA---
group_2065	89		hypothetical protein
group_2066	248		hypothetical protein
group_643	123		DUF1499 domain-containing protein
group_644	37		---NA---
group_1359	124		DUF423 domain-containing protein	S		C:GO:0016021	C:integral component of membrane
group_2487	267		OmpA family protein			P:GO:0007155; F:GO:0005509; C:GO:0016020; C:GO:0016021	P:cell adhesion; F:calcium ion binding; C:membrane; C:integral component of membrane
rssB_1	446		diguanylate cyclase	T		P:GO:0000160	P:phosphorelay signal transduction system
zraR	448	K07713	sigma-54-dependent Fis family transcriptional regulator	T		P:GO:0000160; P:GO:0006355; F:GO:0005524; F:GO:0043565	P:phosphorelay signal transduction system; P:regulation of transcription, DNA-templated; F:ATP binding; F:sequence-specific DNA binding
group_2488	166		hydrogenase expression/formation protein	C	hyaF	F:GO:0003677	F:DNA binding
group_541	57		---NA---
group_858	73		Ni,Fe-hydrogenase I large subunit			F:GO:0016151	F:nickel cation binding
atoS	457	K02482	PAS domain-containing protein	T	hoxJ	P:GO:0000160; P:GO:0006355; P:GO:0018106; F:GO:0000155; F:GO:0003677	P:phosphorelay signal transduction system; P:regulation of transcription, DNA-templated; P:peptidyl-histidine phosphorylation; F:phosphorelay sensor kinase activity; F:DNA binding
hypD	373	K04654	hydrogenase formation protein HypD	O	hypD	F:GO:0046872	F:metal ion binding
napB	152	K02568	nitrate reductase cytochrome c-type subunit	C	napB	P:GO:0009061; F:GO:0046872; C:GO:0042597	P:anaerobic respiration; F:metal ion binding; C:periplasmic space
napF_2	113	K02572	ferredoxin-type protein NapF	C	napF	F:GO:0005488	F:binding
cas5d	216		type I-C CRISPR-associated protein Cas5	S		P:GO:0043571; P:GO:0051607; P:GO:0090305; F:GO:0003723; F:GO:0004519	P:maintenance of CRISPR repeat elements; P:defense response to virus; P:nucleic acid phosphodiester bond hydrolysis; F:RNA binding; F:endonuclease activity
group_1362	556		HAMP domain-containing protein	T		P:GO:0000160; P:GO:0018106; F:GO:0000155; C:GO:0016021	P:phosphorelay signal transduction system; P:peptidyl-histidine phosphorylation; F:phosphorelay sensor kinase activity; C:integral component of membrane
group_1193	295		DMT family transporter	EG		C:GO:0016021	C:integral component of membrane
nirQ_3	268	K04748	AAA family ATPase	S	cbbQ	F:GO:0005524; F:GO:0016887	F:ATP binding; F:ATP hydrolysis activity
group_378	95		auxin efflux carrier	S		P:GO:0055085; C:GO:0016021	P:transmembrane transport; C:integral component of membrane
czcA_2	1019		efflux RND transporter permease subunit	V		P:GO:0055085; F:GO:0022857; C:GO:0016021; C:GO:0071944	P:transmembrane transport; F:transmembrane transporter activity; C:integral component of membrane; C:cell periphery
group_163	90		L,D-transpeptidase family protein			P:GO:0006508; P:GO:0009252; F:GO:0016740; F:GO:0071972	P:proteolysis; P:peptidoglycan biosynthetic process; F:transferase activity; F:peptidoglycan L,D-transpeptidase activity
group_2071	303		autotransporter domain-containing protein
group_2492	234		adenylosuccinate lyase			P:GO:0006164; P:GO:0006188; P:GO:0006189; P:GO:0009152; P:GO:0044208; F:GO:0003824; F:GO:0004018; F:GO:0016829; F:GO:0070626	P:purine nucleotide biosynthetic process; P:IMP biosynthetic process; P:'de novo' IMP biosynthetic process; P:purine ribonucleotide biosynthetic process; P:'de novo' AMP biosynthetic process; F:catalytic activity; F:N6-(1,2-dicarboxyethyl)AMP AMP-lyase (fumarate-forming) activity; F:lyase activity; F:(S)-2-(5-amino-1-(5-phospho-D-ribosyl)imidazole-4-carboxamido) succinate lyase (fumarate-forming)…
nasD	812	K00362	nitrite reductase large subunit	C	nirB	P:GO:0042128; F:GO:0008942; F:GO:0020037; F:GO:0046872; F:GO:0050660; F:GO:0050661; F:GO:0051539	P:nitrate assimilation; F:nitrite reductase [NAD(P)H] activity; F:heme binding; F:metal ion binding; F:flavin adenine dinucleotide binding; F:NADP binding; F:4 iron, 4 sulfur cluster binding
group_2493	62		---NA---
group_2494	203		hypothetical protein EBS_0732			C:GO:0016021	C:integral component of membrane
group_138	338		EAL domain-containing protein	T		C:GO:0016021	C:integral component of membrane
group_1364	281		hypothetical protein
group_800	100		---NA---
group_2496	458		Uncharacterised protein
group_1169	139		multicopper oxidase domain-containing protein			F:GO:0005507; F:GO:0016491	F:copper ion binding; F:oxidoreductase activity
group_2497	269		---NA---
cheB3	363	K03412	chemotaxis response regulator protein-glutamate methylesterase	NT	cheB	P:GO:0000160; P:GO:0006482; P:GO:0006935; P:GO:0018277; F:GO:0000156; F:GO:0008984; F:GO:0050568; C:GO:0005737	P:phosphorelay signal transduction system; P:protein demethylation; P:chemotaxis; P:protein deamination; F:phosphorelay response regulator activity; F:protein-glutamate methylesterase activity; F:protein-glutamine glutaminase activity; C:cytoplasm
group_396	91		ATP-dependent RNA helicase HrpA			F:GO:0003676; F:GO:0003724; F:GO:0005524; F:GO:0008094; F:GO:0016887	F:nucleic acid binding; F:RNA helicase activity; F:ATP binding; F:ATP-dependent activity, acting on DNA; F:ATP hydrolysis activity
group_2003	97	K13256	phosphate-starvation-inducible E	S		P:GO:0016036; C:GO:0005886; C:GO:0016021	P:cellular response to phosphate starvation; C:plasma membrane; C:integral component of membrane
ispD	236	K00991	2-C-methyl-D-erythritol 4-phosphate cytidylyltransferase	I	ispD	P:GO:0016114; P:GO:0019288; F:GO:0050518	P:terpenoid biosynthetic process; P:isopentenyl diphosphate biosynthetic process, methylerythritol 4-phosphate pathway; F:2-C-methyl-D-erythritol 4-phosphate cytidylyltransferase activity
ftsB	101	K05589	cell division protein FtsB	D	ftsB	P:GO:0043093; C:GO:0005887; C:GO:0032153	P:FtsZ-dependent cytokinesis; C:integral component of plasma membrane; C:cell division site
eno	425	K01689	phosphopyruvate hydratase	G	eno	P:GO:0006096; F:GO:0000287; F:GO:0004634; C:GO:0000015; C:GO:0005576; C:GO:0009986	P:glycolytic process; F:magnesium ion binding; F:phosphopyruvate hydratase activity; C:phosphopyruvate hydratase complex; C:extracellular region; C:cell surface
kdsA	277	K01627	3-deoxy-8-phosphooctulonate synthase	M	kdsA	P:GO:0019294; F:GO:0008676; C:GO:0005737	P:keto-3-deoxy-D-manno-octulosonic acid biosynthetic process; F:3-deoxy-8-phosphooctulonate synthase activity; C:cytoplasm
pyrG	553	K01937	CTP synthase	F	pyrG	P:GO:0006541; P:GO:0044210; F:GO:0003883; F:GO:0005524; F:GO:0046872	P:glutamine metabolic process; P:'de novo' CTP biosynthetic process; F:CTP synthase activity; F:ATP binding; F:metal ion binding
group_1293	164		sulfur globule protein CV1
fnr	254	K01420	fumarate/nitrate reduction transcriptional regulator Fnr	K		P:GO:0006355; F:GO:0003677; F:GO:0003700	P:regulation of transcription, DNA-templated; F:DNA binding; F:DNA-binding transcription factor activity
ccoN1_2	470	K00404	cytochrome-c oxidase, cbb3-type subunit I	C	ccoN	P:GO:0006119; P:GO:0022900; P:GO:1902600; F:GO:0004129; F:GO:0020037; F:GO:0046872; C:GO:0016021; C:GO:0045278	P:oxidative phosphorylation; P:electron transport chain; P:proton transmembrane transport; F:cytochrome-c oxidase activity; F:heme binding; F:metal ion binding; C:integral component of membrane; C:plasma membrane respiratory chain complex IV
group_2005	208	K00405	cytochrome-c oxidase, cbb3-type subunit II	C	ccoO	P:GO:0022900; F:GO:0009055; F:GO:0020037; F:GO:0046872; C:GO:0016021	P:electron transport chain; F:electron transfer activity; F:heme binding; F:metal ion binding; C:integral component of membrane
group_3432	70		cbb3-type cytochrome c oxidase subunit 3	C	ccoQ	F:GO:0016491; C:GO:0016021	F:oxidoreductase activity; C:integral component of membrane
ccoP2	301	K00406	cytochrome-c oxidase, cbb3-type subunit III	C		P:GO:0006119; P:GO:0006811; P:GO:0022900; F:GO:0009055; F:GO:0020037; F:GO:0046872; C:GO:0005886; C:GO:0016021; C:GO:0070469	P:oxidative phosphorylation; P:ion transport; P:electron transport chain; F:electron transfer activity; F:heme binding; F:metal ion binding; C:plasma membrane; C:integral component of membrane; C:respirasome
group_2426	102		conserved hypothetical protein			C:GO:0016021	C:integral component of membrane
group_2007	468		cytochrome c oxidase accessory protein CcoG	C		F:GO:0046872; F:GO:0051536; C:GO:0016021	F:metal ion binding; F:iron-sulfur cluster binding; C:integral component of membrane
group_1294	169	K09926	FixH family protein	S		C:GO:0016021	C:integral component of membrane
dnaQ	242	K02342	DNA polymerase III subunit epsilon	L	dnaQ	P:GO:0006260; P:GO:0071897; P:GO:0090305; F:GO:0003677; F:GO:0003887; F:GO:0004527; F:GO:0046872	P:DNA replication; P:DNA biosynthetic process; P:nucleic acid phosphodiester bond hydrolysis; F:DNA binding; F:DNA-directed DNA polymerase activity; F:exonuclease activity; F:metal ion binding
rnhA	146	K03469	ribonuclease HI	L	rnhA	P:GO:0006401; P:GO:0090502; F:GO:0000287; F:GO:0003676; F:GO:0004523; C:GO:0005737	P:RNA catabolic process; P:RNA phosphodiester bond hydrolysis, endonucleolytic; F:magnesium ion binding; F:nucleic acid binding; F:RNA-DNA hybrid ribonuclease activity; C:cytoplasm
group_2008	261		methyltransferase domain-containing protein	Q	yafS	P:GO:0032259; F:GO:0008168	P:methylation; F:methyltransferase activity
mltD	413	K08307	lytic transglycosylase	M		P:GO:0000270; F:GO:0008933; F:GO:0016798; C:GO:0016020	P:peptidoglycan metabolic process; F:lytic transglycosylase activity; F:hydrolase activity, acting on glycosyl bonds; C:membrane
group_2162	198		hypothetical protein
gsiA	665	K02032	ABC transporter ATP-binding protein	P	gsiA	P:GO:0015833; F:GO:0005524	P:peptide transport; F:ATP binding
gsiD_2	260	K02034	ABC transporter permease	U	oppC	P:GO:0055085; C:GO:0005886; C:GO:0016021	P:transmembrane transport; C:plasma membrane; C:integral component of membrane
group_908	166		ABC transporter permease	P	oppC	C:GO:0016020	C:membrane
dppB	325	K02033	peptide ABC transporter permease	EP		P:GO:0055085; C:GO:0005886; C:GO:0016021	P:transmembrane transport; C:plasma membrane; C:integral component of membrane
group_4108	750	K02035	peptide ABC transporter substrate-binding protein	E	hbpA	C:GO:0016021	C:integral component of membrane
fabI	258	K00208	enoyl-[acyl-carrier-protein] reductase	I	fabI	P:GO:0006633; F:GO:0004318; F:GO:0016631	P:fatty acid biosynthetic process; F:enoyl-[acyl-carrier-protein] reductase (NADH) activity; F:enoyl-[acyl-carrier-protein] reductase activity
group_973	476		HlyD family efflux transporter periplasmic adaptor subunit			C:GO:0016021	C:integral component of membrane
alg8	555	K19290	glycosyl transferase Alg8	M	alg8	F:GO:0016740; C:GO:0016021	F:transferase activity; C:integral component of membrane
ceo	393	K00298	NAD(P) transhydrogenase subunit alpha	E		P:GO:0042853; F:GO:0000286	P:L-alanine catabolic process; F:alanine dehydrogenase activity
group_2427	267	K07497	IS3 family transposase	L		P:GO:0015074; P:GO:0032196; F:GO:0003676	P:DNA integration; P:transposition; F:nucleic acid binding
group_2010	111		transposase orfA IS3/IS911 family	L		P:GO:0006313; F:GO:0003677; F:GO:0004803	P:transposition, DNA-mediated; F:DNA binding; F:transposase activity
group_2428	216		DUF4145 domain-containing protein	S
group_2429	255		hypothetical protein
mtaD	444	K12960	TRZ/ATZ family hydrolase	F	mtaD	F:GO:0046872; F:GO:0050270; F:GO:0090614	F:metal ion binding; F:S-adenosylhomocysteine deaminase activity; F:5'-methylthioadenosine deaminase activity
ubiG	237	K00568	bifunctional 2-polyprenyl-6-hydroxyphenol methylase/3-demethylubiquinol 3-O-methyltransferase UbiG	H	ubiG	P:GO:0006744; P:GO:0032259; F:GO:0008425; F:GO:0008689; F:GO:0102208	P:ubiquinone biosynthetic process; P:methylation; F:2-polyprenyl-6-methoxy-1,4-benzoquinone methyltransferase activity; F:3-demethylubiquinone-9 3-O-methyltransferase activity; F:2-polyprenyl-6-hydroxyphenol methylase activity
clcB_2	263	K03281	chloride channel protein	P	eriC	P:GO:0006821; P:GO:0034220; F:GO:0005247; C:GO:0016021	P:chloride transport; P:ion transmembrane transport; F:voltage-gated chloride channel activity; C:integral component of membrane
clcB_1	169		chloride channel protein	P	eriC	P:GO:0006821; P:GO:0034220; F:GO:0005247; C:GO:0016021	P:chloride transport; P:ion transmembrane transport; F:voltage-gated chloride channel activity; C:integral component of membrane
group_2011	176		zinc ribbon-containing protein	J	ybeL
mupP	226	K22292	HAD-IA family hydrolase	S	gph	P:GO:0005975; P:GO:0016311; F:GO:0008967; F:GO:0046872	P:carbohydrate metabolic process; P:dephosphorylation; F:phosphoglycolate phosphatase activity; F:metal ion binding
group_2013	256		phytoene synthase	I		P:GO:0009058; F:GO:0016767	P:biosynthetic process; F:geranylgeranyl-diphosphate geranylgeranyltransferase activity
yciK	247		YciK family oxidoreductase	IQ		F:GO:0016491	F:oxidoreductase activity
arnC	297	K23684	glycosyltransferase family 2 protein	M		F:GO:0016740; C:GO:0016021	F:transferase activity; C:integral component of membrane
tolC_2	430	K12340	TolC family outer membrane protein	MU		P:GO:0055085; F:GO:0015562; C:GO:0019867	P:transmembrane transport; F:efflux transmembrane transporter activity; C:outer membrane
group_2015	293		M23 family metallopeptidase	M
lmrA	509	K06148	ABC transporter ATP-binding protein	V	ygaD	P:GO:0055085; F:GO:0005524; F:GO:0140359; C:GO:0016021	P:transmembrane transport; F:ATP binding; F:ABC-type transporter activity; C:integral component of membrane
group_1298	329	K07019	alpha/beta hydrolase fold protein	S		F:GO:0016787	F:hydrolase activity
group_2430	164		hypothetical protein EBS_1323			C:GO:0016021	C:integral component of membrane
group_2016	120		hypothetical protein
mltF_2	149		transglycosylase SLT domain-containing protein	M		P:GO:0000270; F:GO:0008933; C:GO:0016020	P:peptidoglycan metabolic process; F:lytic transglycosylase activity; C:membrane
group_1301	65		DUF4124 domain-containing protein			P:GO:0000270; F:GO:0008933; F:GO:0016829; C:GO:0016020	P:peptidoglycan metabolic process; F:lytic transglycosylase activity; F:lyase activity; C:membrane
group_1305	203		DUF938 domain-containing protein	Q
group_3847	162	K09858	YchJ family protein	S
group_2431	234		redoxin domain-containing protein			F:GO:0016491	F:oxidoreductase activity
group_397	1208	K03578	ATP-dependent RNA helicase HrpA	L		F:GO:0003676; F:GO:0003724; F:GO:0005524; F:GO:0008094; F:GO:0016887	F:nucleic acid binding; F:RNA helicase activity; F:ATP binding; F:ATP-dependent activity, acting on DNA; F:ATP hydrolysis activity
group_1306	156	K19055	YbaK/EbsC family protein	S		P:GO:0106074; F:GO:0002161	P:aminoacyl-tRNA metabolism involved in translational fidelity; F:aminoacyl-tRNA editing activity
group_3938	277		class I SAM-dependent methyltransferase	H		P:GO:0032259; F:GO:0008168	P:methylation; F:methyltransferase activity
group_1307	306		hypothetical protein EBS_0674
group_3430	129		DUF302 domain-containing protein	S
speE_2	271		methyltransferase domain-containing protein	E		P:GO:0032259; F:GO:0008168; F:GO:0008171; F:GO:0016740	P:methylation; F:methyltransferase activity; F:O-methyltransferase activity; F:transferase activity
fusA_2	700	K02355	translation elongation factor G	J	fusA2	P:GO:0006414; F:GO:0003746; F:GO:0003924; F:GO:0005525; C:GO:0005737	P:translational elongation; F:translation elongation factor activity; F:GTPase activity; F:GTP binding; C:cytoplasm
group_2432	148		transposase	L		P:GO:0006313; F:GO:0003677; F:GO:0004803	P:transposition, DNA-mediated; F:DNA binding; F:transposase activity
ywqE	239	K01104	capsular biosynthesis protein	GM	ywqE	P:GO:0035335; P:GO:0045227; F:GO:0004725; F:GO:0030145	P:peptidyl-tyrosine dephosphorylation; P:capsule polysaccharide biosynthetic process; F:protein tyrosine phosphatase activity; F:manganese ion binding
group_2519	733	K16554	polysaccharide biosynthesis tyrosine autokinase	D		P:GO:0009103; P:GO:0018108; P:GO:0045226; F:GO:0004712; F:GO:0004713; F:GO:0005524; C:GO:0005886; C:GO:0016021	P:lipopolysaccharide biosynthetic process; P:peptidyl-tyrosine phosphorylation; P:extracellular polysaccharide biosynthetic process; F:protein serine/threonine/tyrosine kinase activity; F:protein tyrosine kinase activity; F:ATP binding; C:plasma membrane; C:integral component of membrane
group_576	183	K20988	capsular biosynthesis protein	M		P:GO:0015774; F:GO:0015159; C:GO:0016020	P:polysaccharide transport; F:polysaccharide transmembrane transporter activity; C:membrane
group_238	189		outer membrane beta-barrel protein
group_239	244		outer membrane beta-barrel protein
group_909	342		O-antigen ligase family protein	M		C:GO:0016021	C:integral component of membrane
group_910	113		O-antigen ligase family protein			F:GO:0016874; C:GO:0016020; C:GO:0016021	F:ligase activity; C:membrane; C:integral component of membrane
group_2434	183		hypothetical protein
gmd	193	K01711	GDP-mannose 4,6-dehydratase	M		P:GO:0019673; F:GO:0008446; F:GO:0070401	P:GDP-mannose metabolic process; F:GDP-mannose 4,6-dehydratase activity; F:NADP+ binding
fcl	331	K02377	GDP-L-fucose synthase	GM	fcl	P:GO:0042351; F:GO:0016853; F:GO:0050577; F:GO:0070401	P:'de novo' GDP-L-fucose biosynthetic process; F:isomerase activity; F:GDP-L-fucose synthase activity; F:NADP+ binding
wecA	414	K02851	undecaprenyl/decaprenyl-phosphate alpha-N-acetylglucosaminyl 1-phosphate transferase	M	wecA	F:GO:0008963; F:GO:0036380; C:GO:0016021	F:phospho-N-acetylmuramoyl-pentapeptide-transferase activity; F:UDP-N-acetylglucosamine-undecaprenyl-phosphate N-acetylglucosaminephosphotransferase activity; C:integral component of membrane
tagA	260	K05946	WecB/TagA/CpsF family glycosyltransferase	M		P:GO:0009058; F:GO:0047244	P:biosynthetic process; F:N-acetylglucosaminyldiphosphoundecaprenol N-acetyl-beta-D-mannosaminyltransferase activity
group_2436	400		glycosyltransferase family 4 protein	G		F:GO:0016740	F:transferase activity
mshA_4	418		glycosyltransferase family 4 protein			F:GO:0016757; C:GO:0016020	F:glycosyltransferase activity; C:membrane
group_2438	231		aminoglycoside phosphotransferase family protein			F:GO:0016740	F:transferase activity
recN	553	K03631	DNA repair protein RecN	L	recN	P:GO:0006281; P:GO:0006310; F:GO:0005524	P:DNA repair; P:DNA recombination; F:ATP binding
nadK	292	K00858	NAD(+) kinase	G	nadK	P:GO:0006741; P:GO:0016310; P:GO:0019674; F:GO:0003951; F:GO:0005524; F:GO:0046872; F:GO:0051287; C:GO:0005737	P:NADP biosynthetic process; P:phosphorylation; P:NAD metabolic process; F:NAD+ kinase activity; F:ATP binding; F:metal ion binding; F:NAD binding; C:cytoplasm
hrcA	351	K03705	heat-inducible transcriptional repressor HrcA	K	hrcA	P:GO:0045892; F:GO:0003677	P:negative regulation of transcription, DNA-templated; F:DNA binding
grpE	199	K03687	nucleotide exchange factor GrpE	O	grpE	P:GO:0006457; F:GO:0000774; F:GO:0042803; F:GO:0051087; C:GO:0005737	P:protein folding; F:adenyl-nucleotide exchange factor activity; F:protein homodimerization activity; F:chaperone binding; C:cytoplasm
dnaK	649	K04043	molecular chaperone DnaK	O	dnaK	P:GO:0006457; F:GO:0005524; F:GO:0016887; F:GO:0051082	P:protein folding; F:ATP binding; F:ATP hydrolysis activity; F:unfolded protein binding
dnaJ	380	K03686	molecular chaperone DnaJ	O	dnaJ	P:GO:0006260; P:GO:0006457; P:GO:0009408; F:GO:0005524; F:GO:0008270; F:GO:0031072; F:GO:0051082; C:GO:0005737	P:DNA replication; P:protein folding; P:response to heat; F:ATP binding; F:zinc ion binding; F:heat shock protein binding; F:unfolded protein binding; C:cytoplasm
dapB	267	K00215	4-hydroxy-tetrahydrodipicolinate reductase	E	dapB	P:GO:0009089; P:GO:0019877; F:GO:0008839; F:GO:0016726; F:GO:0050661; F:GO:0051287; C:GO:0005737	P:lysine biosynthetic process via diaminopimelate; P:diaminopimelate biosynthetic process; F:4-hydroxy-tetrahydrodipicolinate reductase; F:oxidoreductase activity, acting on CH or CH2 groups, NAD or NADP as acceptor; F:NADP binding; F:NAD binding; C:cytoplasm
group_3448	99		hypothetical protein
fabG_3	239	K00019	SDR family oxidoreductase	IQ		F:GO:0004316	F:3-oxoacyl-[acyl-carrier-protein] reductase (NADPH) activity
group_242	195		---NA---
group_243	68		flagellar hook-length control protein FliK	N	fliK	P:GO:0044780; C:GO:0009424	P:bacterial-type flagellum assembly; C:bacterial-type flagellum hook
lapA	96	K08992	LapA family protein	S		C:GO:0005887	C:integral component of plasma membrane
lapB	389	K19804	lipopolysaccharide assembly protein LapB	G	lapB	P:GO:0008653; P:GO:0046890; F:GO:0005506; C:GO:0016021; C:GO:0031235	P:lipopolysaccharide metabolic process; P:regulation of lipid biosynthetic process; F:iron ion binding; C:integral component of membrane; C:intrinsic component of the cytoplasmic side of the plasma membrane
pyrF	236	K01591	orotidine-5'-phosphate decarboxylase	F	pyrF	P:GO:0006207; P:GO:0044205; F:GO:0004590	P:'de novo' pyrimidine nucleobase biosynthetic process; P:'de novo' UMP biosynthetic process; F:orotidine-5'-phosphate decarboxylase activity
sat	396	K00958	sulfate adenylyltransferase	H	sat	P:GO:0000103; P:GO:0070814; F:GO:0004781; F:GO:0005524	P:sulfate assimilation; P:hydrogen sulfide biosynthetic process; F:sulfate adenylyltransferase (ATP) activity; F:ATP binding
nudF	195	K01515	NUDIX domain-containing protein	L	nudF	F:GO:0046872; F:GO:0047631	F:metal ion binding; F:ADP-ribose diphosphatase activity
group_2441	258		secretion system family protein			C:GO:0016020	C:membrane
group_2021	142		GNAT family N-acetyltransferase	S		P:GO:0006048; F:GO:0004343	P:UDP-N-acetylglucosamine biosynthetic process; F:glucosamine 6-phosphate N-acetyltransferase activity
group_2022	370	K18850	cupin domain-containing protein	S	ycfD
pal_3	233	K03286	OmpA family protein	M	oprF	C:GO:0016020	C:membrane
purB	455	K01756	adenylosuccinate lyase	F	purB	P:GO:0006189; P:GO:0044208; F:GO:0004018; F:GO:0070626	P:'de novo' IMP biosynthetic process; P:'de novo' AMP biosynthetic process; F:N6-(1,2-dicarboxyethyl)AMP AMP-lyase (fumarate-forming) activity; F:(S)-2-(5-amino-1-(5-phospho-D-ribosyl)imidazole-4-carboxamido) succinate lyase (fumarate-forming) activity
group_1375	131		hypothetical protein
hflD	208	K07153	high frequency lysogenization protein HflD	S	hflD	C:GO:0005737; C:GO:0005886	C:cytoplasm; C:plasma membrane
mnmA_2	361	K00566	tRNA 2-thiouridine(34) synthase MnmA	J	mnmA	P:GO:0030488; F:GO:0000049; F:GO:0004808; F:GO:0005524; F:GO:0016783; C:GO:0005737	P:tRNA methylation; F:tRNA binding; F:tRNA (5-methylaminomethyl-2-thiouridylate)-methyltransferase activity; F:ATP binding; F:sulfurtransferase activity; C:cytoplasm
nudJ	154	K12152	NUDIX hydrolase	F	nudJ	F:GO:0004787; F:GO:0017110; F:GO:0017111	F:thiamine-diphosphatase activity; F:nucleoside-diphosphatase activity; F:nucleoside-triphosphatase activity
yccA	223	K19416	BAX inhibitor protein	S	yccA	P:GO:0043066; C:GO:0016021	P:negative regulation of apoptotic process; C:integral component of membrane
fbp_2	177	K03841	class 1 fructose-bisphosphatase	G	fbp	P:GO:0016051; P:GO:0016311; F:GO:0000287; F:GO:0042132; C:GO:0005737	P:carbohydrate biosynthetic process; P:dephosphorylation; F:magnesium ion binding; F:fructose 1,6-bisphosphate 1-phosphatase activity; C:cytoplasm
group_245	166	K03841	class 1 fructose-bisphosphatase	G	fbp	P:GO:0016051; P:GO:0016311; F:GO:0000287; F:GO:0042132; C:GO:0005737	P:carbohydrate biosynthetic process; P:dephosphorylation; F:magnesium ion binding; F:fructose 1,6-bisphosphate 1-phosphatase activity; C:cytoplasm
pmbA	441	K03592	metalloprotease PmbA	S		P:GO:0006508; F:GO:0008237	P:proteolysis; F:metallopeptidase activity
tldD	480	K03568	metalloprotease TldD	S	tldD	P:GO:0006508; F:GO:0008237	P:proteolysis; F:metallopeptidase activity
nit1	283	K11206	carbon-nitrogen hydrolase family protein	S		P:GO:0006807; F:GO:0080061	P:nitrogen compound metabolic process; F:indole-3-acetonitrile nitrilase activity
group_2443	1309		TIGR02099 family protein			C:GO:0016020; C:GO:0016021	C:membrane; C:integral component of membrane
rng	482	K08301	ribonuclease G	J	rng	P:GO:0006396; P:GO:0090501; F:GO:0003723; F:GO:0004519; F:GO:0004540; F:GO:0046872	P:RNA processing; P:RNA phosphodiester bond hydrolysis; F:RNA binding; F:endonuclease activity; F:ribonuclease activity; F:metal ion binding
yhdE	186	K06287	septum formation inhibitor Maf	D	yhdE	P:GO:0009117; F:GO:0035529; F:GO:0036218; F:GO:0036221; C:GO:0005737	P:nucleotide metabolic process; F:NADH pyrophosphatase activity; F:dTTP diphosphatase activity; F:UTP diphosphatase activity; C:cytoplasm
rlmH	156	K00783	23S rRNA (pseudouridine(1915)-N(3))-methyltransferase RlmH	J	rlmH	P:GO:0031167; F:GO:0070038; C:GO:0005737	P:rRNA methylation; F:rRNA (pseudouridine-N3-)-methyltransferase activity; C:cytoplasm
fieF_2	310		cation transporter	U	catA	P:GO:0098655; F:GO:0008324; C:GO:0016021	P:cation transmembrane transport; F:cation transmembrane transporter activity; C:integral component of membrane
group_915	263		DUF2063 domain-containing protein	S
group_918	288	K09930	DUF692 domain-containing protein	S
group_2444	88		membrane protein
group_2025	89		membrane protein
cas2	96	K09951	CRISPR-associated endonuclease Cas2	L	cas2	P:GO:0043571; P:GO:0051607; P:GO:0090502; F:GO:0004521; F:GO:0046872	P:maintenance of CRISPR repeat elements; P:defense response to virus; P:RNA phosphodiester bond hydrolysis, endonucleolytic; F:endoribonuclease activity; F:metal ion binding
cas4-cas1	343	K15342	type I-C CRISPR-associated endonuclease Cas1	L	cas1	P:GO:0043571; P:GO:0051607; P:GO:0090305; F:GO:0003677; F:GO:0004520; F:GO:0046872	P:maintenance of CRISPR repeat elements; P:defense response to virus; P:nucleic acid phosphodiester bond hydrolysis; F:DNA binding; F:endodeoxyribonuclease activity; F:metal ion binding
group_2447	218	K07464	CRISPR-associated protein Cas4	L	cas4	P:GO:0051607; P:GO:0090305; F:GO:0004527; F:GO:0046872; F:GO:0051536	P:defense response to virus; P:nucleic acid phosphodiester bond hydrolysis; F:exonuclease activity; F:metal ion binding; F:iron-sulfur cluster binding
group_921	334		type I-C CRISPR-associated protein Cas7/Csd2	L		P:GO:0043571	P:maintenance of CRISPR repeat elements
group_105	224		type I-C CRISPR-associated protein Cas8c/Csd1	S		P:GO:0008150; F:GO:0003674; C:GO:0005575	P:biological_process; F:molecular_function; C:cellular_component
group_26	417		ATP-, maltotriose-and DNA-dependent transcriptional regulator MalT			P:GO:0000160; P:GO:0006355; F:GO:0003677	P:phosphorelay signal transduction system; P:regulation of transcription, DNA-templated; F:DNA binding
malT	311		ATP-binding protein			P:GO:0006355; F:GO:0003677	P:regulation of transcription, DNA-templated; F:DNA binding
pgsA	206	K00995	CDP-diacylglycerol--glycerol-3-phosphate 3-phosphatidyltransferase	I		P:GO:0008654; F:GO:0008444; C:GO:0016021	P:phospholipid biosynthetic process; F:CDP-diacylglycerol-glycerol-3-phosphate 3-phosphatidyltransferase activity; C:integral component of membrane
uvrC	605	K03703	excinuclease ABC subunit C	L	uvrC	P:GO:0006289; P:GO:0009432; P:GO:0090305; F:GO:0003677; F:GO:0009381; C:GO:0005737; C:GO:0009380	P:nucleotide-excision repair; P:SOS response; P:nucleic acid phosphodiester bond hydrolysis; F:DNA binding; F:excinuclease ABC activity; C:cytoplasm; C:excinuclease repair complex
udgb	208	K21929	uracil-DNA glycosylase	L		P:GO:0006284; F:GO:0004844; F:GO:0033958; F:GO:0046872; F:GO:0051539	P:base-excision repair; F:uracil DNA N-glycosylase activity; F:DNA-deoxyinosine glycosylase activity; F:metal ion binding; F:4 iron, 4 sulfur cluster binding
uvrY	214	K07689	response regulator	K	letA	P:GO:0000160; P:GO:0006355; F:GO:0003677	P:phosphorelay signal transduction system; P:regulation of transcription, DNA-templated; F:DNA binding
group_1314	393		hypothetical protein
group_922	133		outer membrane lipoprotein-sorting protein	M
group_926	106		outer membrane lipoprotein-sorting protein	M
group_1315	771	K07003	RND transporter	M	VP1286	C:GO:0005886; C:GO:0016021	C:plasma membrane; C:integral component of membrane
group_580	750		EAL domain-containing protein	T		C:GO:0016021	C:integral component of membrane
group_2448	187	K24700	cysteine dioxygenase	S		F:GO:0005506; F:GO:0016702	F:iron ion binding; F:oxidoreductase activity, acting on single donors with incorporation of molecular oxygen, incorporation of two atoms of oxygen
clpB	877	K03695	ATP-dependent chaperone ClpB	O	clpB	P:GO:0006508; P:GO:0009408; P:GO:0042026; F:GO:0005524; F:GO:0008233; F:GO:0016887; C:GO:0005737	P:proteolysis; P:response to heat; P:protein refolding; F:ATP binding; F:peptidase activity; F:ATP hydrolysis activity; C:cytoplasm
def2	168	K01462	peptide deformylase	J		P:GO:0006412; F:GO:0042586; F:GO:0046872	P:translation; F:peptide deformylase activity; F:metal ion binding
group_1316	174		amino acid-binding protein	E
yfiH	246	K05810	peptidoglycan editing factor PgeF	S		F:GO:0004000; F:GO:0017061; F:GO:0046872	F:adenosine deaminase activity; F:S-methyl-5-thioadenosine phosphorylase activity; F:metal ion binding
rluD	347	K06180	23S rRNA pseudouridine(1911/1915/1917) synthase RluD	J	rluD	P:GO:0000455; F:GO:0003723; F:GO:0120159	P:enzyme-directed rRNA pseudouridine synthesis; F:RNA binding; F:rRNA pseudouridine synthase activity
bamD	271	K05807	outer membrane protein assembly factor BamD	M	bamD	P:GO:0043165; P:GO:0051205; C:GO:0009279	P:Gram-negative-bacterium-type cell outer membrane assembly; P:protein insertion into membrane; C:cell outer membrane
glnB	112	K04751	transcriptional regulator	K	glnB	P:GO:0006808; P:GO:0050790; F:GO:0030234	P:regulation of nitrogen utilization; P:regulation of catalytic activity; F:enzyme regulator activity
nadE	532	K01950	NAD+ synthase	H	nadE	P:GO:0009435; F:GO:0000257; F:GO:0003952; F:GO:0004359; F:GO:0005524; F:GO:0008795; C:GO:0005737	P:NAD biosynthetic process; F:nitrilase activity; F:NAD+ synthase (glutamine-hydrolyzing) activity; F:glutaminase activity; F:ATP binding; F:NAD+ synthase activity; C:cytoplasm
sucD	290	K01902	succinate--CoA ligase subunit alpha	C	sucD	P:GO:0006099; F:GO:0000166; F:GO:0004775	P:tricarboxylic acid cycle; F:nucleotide binding; F:succinate-CoA ligase (ADP-forming) activity
sucC	395	K01903	ADP-forming succinate--CoA ligase subunit beta	F	sucC	P:GO:0006099; F:GO:0000287; F:GO:0004775; F:GO:0005524; C:GO:0005737	P:tricarboxylic acid cycle; F:magnesium ion binding; F:succinate-CoA ligase (ADP-forming) activity; F:ATP binding; C:cytoplasm
sasA_9	144		histidine kinase	T	pilS	P:GO:0007165; P:GO:0016310; F:GO:0004673; C:GO:0016020	P:signal transduction; P:phosphorylation; F:protein histidine kinase activity; C:membrane
todS	171		sensor kinase	T	pilS	P:GO:0000160; P:GO:0018106; F:GO:0000155; C:GO:0016021	P:phosphorelay signal transduction system; P:peptidyl-histidine phosphorylation; F:phosphorelay sensor kinase activity; C:integral component of membrane
moaA_2	201		GTP 3',8-cyclase MoaA	H	moaA	P:GO:0006777; F:GO:0005525; F:GO:0046872; F:GO:0051539; F:GO:0061798; F:GO:1904047; C:GO:0019008	P:Mo-molybdopterin cofactor biosynthetic process; F:GTP binding; F:metal ion binding; F:4 iron, 4 sulfur cluster binding; F:GTP 3',8'-cyclase activity; F:S-adenosyl-L-methionine binding; C:molybdopterin synthase complex
group_2030	235		hypothetical protein	O
rcoM1	111		LytTR family transcriptional regulator	K		P:GO:0006355; F:GO:0003677	P:regulation of transcription, DNA-templated; F:DNA binding
group_1318	47		IS3 family transposase	L		P:GO:0015074; F:GO:0003676	P:DNA integration; F:nucleic acid binding
group_2031	86		helix-turn-helix domain-containing protein	K		F:GO:0003677	F:DNA binding
group_928	406	K07154	type II toxin-antitoxin system HipA family toxin	S		F:GO:0016740	F:transferase activity
yjbI	144	K06886	hemoglobin-like protein	S		F:GO:0019825; F:GO:0020037	F:oxygen binding; F:heme binding
gluQ	305	K01894	tRNA glutamyl-Q(34) synthetase GluQRS	J	gluQ	P:GO:0006400; P:GO:0006412; P:GO:0043039; F:GO:0004812; F:GO:0005524; F:GO:0008270	P:tRNA modification; P:translation; P:tRNA aminoacylation; F:aminoacyl-tRNA ligase activity; F:ATP binding; F:zinc ion binding
dksA_2	144	K06204	RNA polymerase-binding protein DksA	T	dksA	P:GO:0010468; F:GO:0008270; C:GO:0005737	P:regulation of gene expression; F:zinc ion binding; C:cytoplasm
cbbY	250		HAD family hydrolase	S		F:GO:0016787	F:hydrolase activity
aspC	381		aminotransferase class I/II-fold pyridoxal phosphate-dependent enzyme	E		P:GO:0009058; P:GO:1901605; F:GO:0008483; F:GO:0030170	P:biosynthetic process; P:alpha-amino acid metabolic process; F:transaminase activity; F:pyridoxal phosphate binding
czcD	293	K16264	cation transporter	P		P:GO:0098655; F:GO:0008324; C:GO:0016021	P:cation transmembrane transport; F:cation transmembrane transporter activity; C:integral component of membrane
group_80	344		U32 family peptidase	O	PEPU32	P:GO:0071704; F:GO:0016787	P:organic substance metabolic process; F:hydrolase activity
group_2451	92		type II toxin-antitoxin system Phd/YefM family antitoxin	D
group_2452	103	K19092	type II toxin-antitoxin system RelE/ParE family toxin	S
group_2034	293	K15918	hypothetical protein	S		P:GO:0016310; F:GO:0005524; F:GO:0016301	P:phosphorylation; F:ATP binding; F:kinase activity
zur	151	K09823	transcriptional repressor	P		P:GO:0006355; F:GO:0003677; F:GO:0003700; F:GO:0046872; C:GO:0005737	P:regulation of transcription, DNA-templated; F:DNA binding; F:DNA-binding transcription factor activity; F:metal ion binding; C:cytoplasm
znuB	270	K09816	metal ABC transporter permease	P	znuB	P:GO:0055085; F:GO:0042626; C:GO:0005887; C:GO:0043190	P:transmembrane transport; F:ATPase-coupled transmembrane transporter activity; C:integral component of plasma membrane; C:ATP-binding cassette (ABC) transporter complex
znuC	251	K09817	metal ABC transporter ATP-binding protein	P	znuC	F:GO:0005524	F:ATP binding
group_1319	50		ABC transporter substrate-binding protein			P:GO:0007155; P:GO:0030001; F:GO:0046872	P:cell adhesion; P:metal ion transport; F:metal ion binding
group_1320	201	K11604	ABC transporter substrate-binding protein	P		P:GO:0007155; P:GO:0030001; F:GO:0046872	P:cell adhesion; P:metal ion transport; F:metal ion binding
purE	170	K01588	5-(carboxyamino)imidazole ribonucleotide mutase	F	purE	P:GO:0006189; F:GO:0016829; F:GO:0034023	P:'de novo' IMP biosynthetic process; F:lyase activity; F:5-(carboxyamino)imidazole ribonucleotide mutase activity
purK	385	K01589	5-(carboxyamino)imidazole ribonucleotide synthase	F	purK	P:GO:0006189; F:GO:0004638; F:GO:0005524; F:GO:0034028; F:GO:0046872	P:'de novo' IMP biosynthetic process; F:phosphoribosylaminoimidazole carboxylase activity; F:ATP binding; F:5-(carboxyamino)imidazole ribonucleotide synthase activity; F:metal ion binding
bicA_1	561	K03321	SulP family inorganic anion transporter	P		P:GO:1902358; F:GO:0008271; C:GO:0016021	P:sulfate transmembrane transport; F:secondary active sulfate transmembrane transporter activity; C:integral component of membrane
cspA	69	K03704	cold-shock protein	K	capB	F:GO:0003676; C:GO:0005829	F:nucleic acid binding; C:cytosol
group_3445	91		RNA-binding protein	S		F:GO:0003676	F:nucleic acid binding
group_2035	100		hypothetical protein
group_929	149		hypothetical protein
nei	192	K05522	endonuclease VIII	L	nei	P:GO:0006284; P:GO:0090305; F:GO:0003684; F:GO:0004519; F:GO:0008270; F:GO:0019104; F:GO:0140078	P:base-excision repair; P:nucleic acid phosphodiester bond hydrolysis; F:damaged DNA binding; F:endonuclease activity; F:zinc ion binding; F:DNA N-glycosylase activity; F:class I DNA-(apurinic or apyrimidinic site) endonuclease activity
group_3617	121		MerR family transcriptional regulator	K	VL23_01195	P:GO:0006355; F:GO:0003677	P:regulation of transcription, DNA-templated; F:DNA binding
ihfA	107	K04764	integration host factor subunit alpha	K	himA	P:GO:0006310; P:GO:0006355; P:GO:0006417; F:GO:0003677	P:DNA recombination; P:regulation of transcription, DNA-templated; P:regulation of translation; F:DNA binding
pheT	791	K01890	phenylalanine--tRNA ligase subunit beta	J	pheT	P:GO:0006432; F:GO:0000049; F:GO:0000287; F:GO:0004826; F:GO:0005524; C:GO:0005737	P:phenylalanyl-tRNA aminoacylation; F:tRNA binding; F:magnesium ion binding; F:phenylalanine-tRNA ligase activity; F:ATP binding; C:cytoplasm
pheS	340	K01889	phenylalanine--tRNA ligase subunit alpha	J	pheS	P:GO:0006432; F:GO:0000049; F:GO:0000287; F:GO:0004826; F:GO:0005524; C:GO:0005737	P:phenylalanyl-tRNA aminoacylation; F:tRNA binding; F:magnesium ion binding; F:phenylalanine-tRNA ligase activity; F:ATP binding; C:cytoplasm
rplT	119	K02887	50S ribosomal protein L20	J	rplT	P:GO:0000027; P:GO:0006412; F:GO:0003735; F:GO:0019843; C:GO:0005737; C:GO:0005840	P:ribosomal large subunit assembly; P:translation; F:structural constituent of ribosome; F:rRNA binding; C:cytoplasm; C:ribosome
rpmI	64	K02916	50S ribosomal protein L35	J	rpmI	P:GO:0006412; F:GO:0003735; C:GO:0005840	P:translation; F:structural constituent of ribosome; C:ribosome
infC	185	K02520	translation initiation factor IF-3	J	infC	P:GO:0006413; F:GO:0003743; C:GO:0005737	P:translational initiation; F:translation initiation factor activity; C:cytoplasm
thrS	636	K01868	threonine--tRNA ligase	J	thrS	P:GO:0006435; F:GO:0000049; F:GO:0004829; F:GO:0005524; F:GO:0046872; C:GO:0005737	P:threonyl-tRNA aminoacylation; F:tRNA binding; F:threonine-tRNA ligase activity; F:ATP binding; F:metal ion binding; C:cytoplasm
bioA	436	K00833	adenosylmethionine-8-amino-7-oxononanoate aminotransferase	H	bioA	P:GO:0009102; F:GO:0004015; F:GO:0030170; C:GO:0005737	P:biotin biosynthetic process; F:adenosylmethionine-8-amino-7-oxononanoate transaminase activity; F:pyridoxal phosphate binding; C:cytoplasm
group_1323	155		hypothetical protein	P
group_1324	61		hypothetical protein
menB	274	K01661	1,4-dihydroxy-2-naphthoyl-CoA synthase	H	menB	P:GO:0009234; F:GO:0008935	P:menaquinone biosynthetic process; F:1,4-dihydroxy-2-naphthoyl-CoA synthase activity
menA	293	K02548	1,4-dihydroxy-2-naphthoate octaprenyltransferase	H	menA	P:GO:0009234; F:GO:0046428; C:GO:0005887	P:menaquinone biosynthetic process; F:1,4-dihydroxy-2-naphthoate octaprenyltransferase activity; C:integral component of plasma membrane
nasA	890	K00372	nitrate reductase	C		P:GO:0042128; F:GO:0008940; F:GO:0043546; F:GO:0046872; F:GO:0051539	P:nitrate assimilation; F:nitrate reductase activity; F:molybdopterin cofactor binding; F:metal ion binding; F:4 iron, 4 sulfur cluster binding
mobB_2	176		molybdopterin-guanine dinucleotide biosynthesis protein B	H	mobB	P:GO:0006777; F:GO:0005525	P:Mo-molybdopterin cofactor biosynthetic process; F:GTP binding
group_2038	226		cytochrome b/b6 domain-containing protein	C		P:GO:0022904; F:GO:0009055; C:GO:0005886; C:GO:0016021	P:respiratory electron transport chain; F:electron transfer activity; C:plasma membrane; C:integral component of membrane
group_3631	207		2OG-Fe(II) oxygenase	O		F:GO:0005506; F:GO:0016705; F:GO:0031418; F:GO:0051213	F:iron ion binding; F:oxidoreductase activity, acting on paired donors, with incorporation or reduction of molecular oxygen; F:L-ascorbic acid binding; F:dioxygenase activity
group_2039	129		hypothetical protein
group_411	490		AAA family ATPase			C:GO:0016021	C:integral component of membrane
group_2453	80		AAA family ATPase			C:GO:0016021	C:integral component of membrane
alaS	874	K01872	alanine--tRNA ligase	J	alaS	P:GO:0006419; F:GO:0000049; F:GO:0004813; F:GO:0005524; F:GO:0008270; C:GO:0005737	P:alanyl-tRNA aminoacylation; F:tRNA binding; F:alanine-tRNA ligase activity; F:ATP binding; F:zinc ion binding; C:cytoplasm
group_4256	408	K00928	aspartate kinase	E	lysC	P:GO:0009088; P:GO:0009089; P:GO:0016310; F:GO:0004072; F:GO:0005524	P:threonine biosynthetic process; P:lysine biosynthetic process via diaminopimelate; P:phosphorylation; F:aspartate kinase activity; F:ATP binding
csrA	60	K03563	carbon storage regulator CsrA	J	csrA	P:GO:0006109; P:GO:0006402; P:GO:0045947; P:GO:0045948; F:GO:0048027; C:GO:0005737	P:regulation of carbohydrate metabolic process; P:mRNA catabolic process; P:negative regulation of translational initiation; P:positive regulation of translational initiation; F:mRNA 5'-UTR binding; C:cytoplasm
group_585	365		hypothetical protein	S
fur	141	K03711	transcriptional repressor	K	fur	P:GO:0006355; F:GO:0003677; F:GO:0003700; F:GO:0046872; C:GO:0005737	P:regulation of transcription, DNA-templated; F:DNA binding; F:DNA-binding transcription factor activity; F:metal ion binding; C:cytoplasm
bamE	169	K06186	outer membrane protein assembly factor BamE	J	bamE	P:GO:0043165; P:GO:0051205; C:GO:0009279	P:Gram-negative-bacterium-type cell outer membrane assembly; P:protein insertion into membrane; C:cell outer membrane
group_3733	113	K09801	RnfH family protein	S	rnfH
pasT	144		type II toxin-antitoxin system RatA family toxin	I		P:GO:0006744; P:GO:0045333; F:GO:0048039	P:ubiquinone biosynthetic process; P:cellular respiration; F:ubiquinone binding
group_4229	465	K03308	sodium-dependent transporter	U		P:GO:0055085; F:GO:0015293; C:GO:0016021	P:transmembrane transport; F:symporter activity; C:integral component of membrane
smpB	160	K03664	SsrA-binding protein SmpB	O	smpB	P:GO:0070929; F:GO:0003723; C:GO:0005737	P:trans-translation; F:RNA binding; C:cytoplasm
group_2040	32		---NA---
group_2454	151		TetR family transcriptional regulator			F:GO:0003677	F:DNA binding
[truncated: 2,293 more rows]
