# Supplementary material for: Endosymbiont population genomics sheds light on transmission mode, partner specificity, and stability of the scaly-foot snail holobiont
Source: ISME J. 2022 Jun 17;16(9):2132–43. doi: 10.1038/s41396-022-01261-4 (PMC9381778; doi:10.1038/s41396-022-01261-4)
Supplement: Supplementary file 3 — Supplementary Data 2 [file 41396_2022_1261_MOESM3_ESM.xlsx]

## Sheet: sum_fubar_meme
Supplementary Data 2 Genes under diversifying positive selection among endosymbiont populations.
Gene ID	KEGG	Description
aat	K00684	leucyl/phenylalanyl-tRNA--protein transferase
accA	K01962	acetyl-CoA carboxylase carboxyl transferase subunit alpha
accD	K01963	acetyl-CoA carboxylase carboxyl transferase subunit beta
aceF	K00627	dihydrolipoyllysine-residue acetyltransferase
acnB	K01682	bifunctional aconitate hydratase 2/2-methylisocitrate dehydratase
acsA_2	K01907	acetoacetate--CoA ligase
aguA	K10536	agmatine deiminase family protein
alaC	K14261	alanine transaminase
ald	K00259	alanine dehydrogenase
allB	K01465	dihydroorotase
alr-1	K01775	alanine racemase
amgK	K07102	aminoglycoside phosphotransferase
ampG	K08218	MFS transporter
anmK	K09001	anhydro-N-acetylmuramic acid kinase
apaH	K01525	symmetrical bis(5'-nucleosyl)-tetraphosphatase
apc4	K01474	hydantoinase B/oxoprolinase family protein
aprA	K00394	adenylyl-sulfate reductase subunit alpha
argA	K14682	amino-acid N-acetyltransferase
argC	K00145	N-acetyl-gamma-glutamyl-phosphate reductase
argD	K00821	aspartate aminotransferase family protein
argF	K00611	ornithine carbamoyltransferase
argG	K01940	argininosuccinate synthase
argJ	K00620	bifunctional ornithine acetyltransferase/N-acetylglutamate synthase
arnT	K07264	glycosyltransferase family 39 protein
aroA	K00800	3-phosphoshikimate 1-carboxyvinyltransferase
aroB	K01735	3-dehydroquinate synthase
aroE	K00014	shikimate dehydrogenase
aroQ1	K03786	type II 3-dehydroquinate dehydratase
asd	K00133	aspartate-semialdehyde dehydrogenase
asnB	K01953	asparagine synthase (glutamine-hydrolyzing)
atoC_1	K13599	transcriptional regulator
barA	K07678	response regulator
bepA_2	0	tetratricopeptide repeat protein
bepA_4	0	M48 family metalloprotease
bepA_7	0	peptidase M48
bicA_1	K03321	SulP family inorganic anion transporter
bioA	K00833	adenosylmethionine-8-amino-7-oxononanoate aminotransferase
bioD1	K01935	dethiobiotin synthase
bioH	K02170	pimeloyl-ACP methyl ester esterase BioH
btuD_1	0	ABC transporter ATP-binding protein
caeA	0	alpha/beta hydrolase
carA	K01956	carbamoyl-phosphate synthase small subunit
carB	K01955	carbamoyl-phosphate synthase large subunit
cbbA	K01624	fructose-bisphosphate aldolase class II
cbbY	0	HAD family hydrolase
cbiA	K02224	cobyrinate a,c-diamide synthase
cc4_1	0	cytochrome c
ccmB	K02194	heme exporter protein CcmB
ccmF	K02198	heme lyase CcmF/NrfE family subunit
ccmH	K02200	cytochrome c-type biogenesis protein CcmH
ccoN1_2	K00404	cytochrome-c oxidase, cbb3-type subunit I
ccoP2	K00406	cytochrome-c oxidase, cbb3-type subunit III
cdgJ	0	HDOD domain-containing protein
cfa	K00574	cyclopropane fatty acyl phospholipid synthase
cfiB	K01959	acetyl-CoA carboxylase biotin carboxylase subunit
cheA	K03407	chemotaxis protein CheA
cheB_2	0	EAL domain-containing protein
cheW_2	K03408	purine-binding chemotaxis protein CheW
cheZ	K03414	protein phosphatase CheZ
cmk	K00945	(d)CMP kinase
cmpR_1	K21900	LysR family transcriptional regulator
cmpR_4	0	LysR family transcriptional regulator
cntI	0	DMT family transporter
coaBC	K13038	bifunctional phosphopantothenoylcysteine decarboxylase/phosphopantothenate--cysteine ligase CoaBC
coaD	K00954	pantetheine-phosphate adenylyltransferase
coaX	K03525	type III pantothenate kinase
comEC	K02238	DNA internalization-related competence protein ComEC/Rec2
copA_2	K01533	cation transporter
coq7	K06134	2-polyprenyl-3-methyl-6-methoxy-1,4-benzoquinone monooxygenase
corC	K06189	CBS domain-containing protein
cpdA	K03651	3',5'-cyclic-AMP phosphodiesterase
csrD	0	EAL domain-containing protein
cysC	K00860	adenylyl-sulfate kinase
cysE	K00640	serine O-acetyltransferase
cysG_2	K02302	uroporphyrinogen-III C-methyltransferase
cysS	K01883	cysteine--tRNA ligase
dacC	K07258	D-alanyl-D-alanine carboxypeptidase
dapA	K01714	4-hydroxy-tetrahydrodipicolinate synthase
dapB	K00215	4-hydroxy-tetrahydrodipicolinate reductase
dapL	K14267	succinyldiaminopimelate transaminase
dat	K00824	D-amino acid aminotransferase
dcd	K01494	dCTP deaminase
dctB	K10125	sensor histidine kinase
dctM_1	0	TRAP dicarboxylate transporter subunit DctM
dctM_3	0	TRAP transporter, DctM subunit
deaD	K05592	DEAD/DEAH box helicase
degP	K04771	DegQ family serine endoprotease
degQ_2	K04771	DegQ family serine endoprotease
dnaA	K02313	chromosomal replication initiator protein DnaA
dnaE	K02337	DNA polymerase III subunit alpha
dnaJ	K03686	molecular chaperone DnaJ
dnaK	K04043	molecular chaperone DnaK
dnaN	K02338	DNA polymerase III subunit beta
dppA	K12368	ABC transporter substrate-binding protein
dppB	K02033	peptide ABC transporter permease
dsbB	K03611	disulfide bond formation protein B
dsbC	K03981	bifunctional protein-disulfide isomerase/oxidoreductase DsbC
dsbD	K04084	protein-disulfide reductase DsbD
dsvA	K11180	sulfite reductase, dissimilatory-type subunit alpha
dusB	K05540	tRNA dihydrouridine synthase DusB
dxr	K00099	1-deoxy-D-xylulose-5-phosphate reductoisomerase
dxs	K01662	1-deoxy-D-xylulose-5-phosphate synthase
ecfG	K03088	RNA polymerase sigma factor
egtB	0	SUMF1/EgtB/PvdO family nonheme iron enzyme
epmB	K19810	EF-P beta-lysylation protein EpmB
epsF_1	K02653	type II secretion system F family protein
erpA_2	0	iron-sulfur cluster assembly accessory protein
esiB_2	K07126	sel1 repeat family protein
estB	K06999	hypothetical protein
fabD	K00645	[acyl-carrier-protein] S-malonyltransferase
fabG_1	K03793	pteridine reductase
fabH1	K00648	ketoacyl-ACP synthase III
fadB	K01782	3-hydroxyacyl-CoA dehydrogenase
fbcH	K00412	cytochrome b
feoB	K04759	ferrous iron transport protein B
fetB	K02069	iron export ABC transporter permease subunit FetB
fieF_1	0	cation transporter
fimW	K23127	hypothetical protein
flhB	K02401	flagellar biosynthesis protein FlhB
folB	K01633	dihydroneopterin aldolase
ftsE	K09812	cell division ATP-binding protein FtsE
ftsH_1	K03798	ATP-dependent metalloprotease
ftsH_2	K03798	ATP-dependent metallopeptidase FtsH/Yme1/Tma family protein
ftsK	K03466	cell division protein FtsK
ftsW	K03588	putative lipid II flippase FtsW
fusA_1	K02355	elongation factor G
galE	K01784	UDP-glucose 4-epimerase GalE
garR	K00020	NAD(P)-dependent oxidoreductase
gatA	K02433	Asp-tRNA(Asn)/Glu-tRNA(Gln) amidotransferase GatCAB subunit A
gcvPB	K00283	glycine dehydrogenase subunit 2
gerN	0	cation:proton antiporter
glgB	K00700	1,4-alpha-glucan branching protein GlgB
glmM_1	K15778	phosphomannomutase/phosphoglucomutase
glmM_2	K03431	phosphoglucosamine mutase
glmU	K04042	UDP-N-acetylglucosamine diphosphorylase/glucosamine-1-phosphate N-acetyltransferase
glnD	K00990	[protein-PII] uridylyltransferase
glnG	K07712	nitrogen regulation protein NR(I)
glnL	K07708	nitrogen regulation protein NR(II)
glnS	K01886	glutamine--tRNA ligase/YqeY domain fusion protein
glpC_2	K00113	Fe-S oxidoreductase
gltB	K00265	glutamate synthase large subunit
gltB_1	0	FMN-binding glutamate synthase family protein
gltX	K01885	glutamate--tRNA ligase
glyA	K00600	serine hydroxymethyltransferase
glyS	K01879	glycine--tRNA ligase subunit beta
gnd	K00033	phosphogluconate dehydrogenase (NADP(+)-dependent, decarboxylating)
gph_1	K01091	phosphoglycolate phosphatase
groL_1	K04077	chaperonin GroEL
group_1001	0	EAL domain-containing protein
group_1020	0	redoxin domain-containing protein
group_1030	0	hypothetical protein
group_1031	K07003	MMPL family transporter
group_1033	0	ABC transporter substrate-binding protein
group_1034	0	ATP-binding protein
group_1040	0	flagellar protein FliT
group_1043	K07028	aminoglycoside phosphotransferase
group_1048	0	rhodanese-like domain-containing protein
group_1063	0	hypothetical protein
group_1067	0	PDZ domain-containing protein
group_1068	0	hypothetical protein
group_1069	0	hypothetical protein
group_1096	0	hypothetical protein
group_1113	K01998	branched-chain amino acid ABC transporter permease
group_1115	0	efflux RND transporter periplasmic adaptor subunit
group_1119	0	EAL domain-containing protein
group_1124	0	hypothetical protein
group_114	0	pilus assembly protein MshP
group_1146	0	rhodanese domain protein
group_1147	K21025	EAL domain-containing protein
group_1153	0	glycine zipper 2TM domain-containing protein
group_1159	0	DUF3549 family protein
group_1174	0	alpha/beta fold hydrolase
group_1190	K04069	AmmeMemoRadiSam system radical SAM enzyme
group_1209	0	conserved hypothetical protein
group_1212	K06888	thioredoxin domain-containing protein
group_1216	0	GGDEF domain-containing protein
group_1221	K06133	4'-phosphopantetheinyl transferase superfamily protein
group_1232	0	histidine kinase
group_1240	0	MBL fold metallo-hydrolase
group_1246	0	hypothetical protein
group_1250	0	class I SAM-dependent methyltransferase
group_1251	K09941	DUF1415 domain-containing protein
group_1252	0	outer membrane lipoprotein
group_1262	0	hypothetical protein
group_1285	K12279	MSHA biogenesis protein MshI
group_1290	0	DUF2173 family protein
group_1293	0	sulfur globule protein CV1
group_1294	K09926	FixH family protein
group_1305	0	DUF938 domain-containing protein
group_1306	K19055	YbaK/EbsC family protein
group_1314	0	hypothetical protein
group_1315	K07003	RND transporter
group_1316	0	amino acid-binding protein
group_1343	K04096	DNA-protecting protein DprA
group_1348	0	HlyD family efflux transporter periplasmic adaptor subunit
group_1402	0	DUF4390 domain-containing protein
group_1432	K02663	PilN domain-containing protein
group_1436	0	ATP synthase protein I
group_1442	K03273	D-glycero-beta-D-manno-heptose 1,7-bisphosphate 7-phosphatase
group_1463	K20417	ubiquitin-conjugating enzyme E2 variant
group_1487	0	cbb3-type cytochrome c oxidase subunit 3
group_1496	K09131	YggU family protein
group_1501	0	hypothetical protein
group_1512	K07287	outer membrane protein assembly factor BamC
group_1515	K17218	NAD(P)/FAD-dependent oxidoreductase
group_1519	0	DUF2452 domain-containing protein
group_1524	0	hypothetical protein
group_1533	0	DUF2384 domain-containing protein
group_1541	K02659	twitching motility protein PilI
group_1547	0	hypothetical protein
group_1572	0	DUF3683 domain-containing protein
group_1573	0	sulfur globule protein SgpA
group_1576	0	hypothetical protein
group_1582	0	peptidoglycan DD-metalloendopeptidase family protein
group_1584	0	polymer-forming cytoskeletal protein
group_1597	0	phosphatase PAP2 family protein
group_1617	0	flagellar brake protein
group_1624	0	hypothetical protein
group_1636	0	1-acyl-sn-glycerol-3-phosphate acyltransferase
group_1642	0	hypothetical protein
group_1644	0	ATPase
group_1649	0	TauD/TfdA family dioxygenase
group_1650	K00374	nitrate reductase
group_1652	0	molybdopterin oxidoreductase
group_1657	0	hypothetical protein
group_1660	0	sulfurtransferase
group_1662	K09760	DNA recombination protein RmuC
group_1665	K02415	flagellar biosynthesis protein FliL
group_1672	0	aspartate aminotransferase family protein
group_1705	K01150	endonuclease I
group_1706	K08716	peptidase M23
group_1738	0	efflux RND transporter periplasmic adaptor subunit
group_1745	0	hypothetical protein
group_1756	0	hypothetical protein
group_1761	K11472	glycolate oxidase subunit GlcE
group_1762	K00104	FAD-binding protein
group_1764	0	four-carbon acid sugar kinase family protein
group_1766	0	SLC13 family permease
group_1767	0	conserved hypothetical protein
group_1786	0	pyruvate-flavodoxin oxidoreductase
group_1793	K02386	flagella basal body P-ring formation protein FlgA
group_1799	K03406	methyl-accepting chemotaxis protein
group_1811	K03809	NAD(P)H:quinone oxidoreductase
group_1812	0	AI-2E family transporter
group_1813	K08744	CDP-alcohol phosphatidyltransferase family protein
group_1827	0	VWA domain-containing protein
group_1829	0	M48 family metalloprotease
group_1856	K07396	DsbA family protein
group_1876	K03406	methyl-accepting chemotaxis protein
group_1883	0	heavy-metal-associated domain-containing protein
group_1895	0	ArsR family transcriptional regulator
group_1899	0	FprA family A-type flavoprotein
group_1910	0	hypothetical protein
group_1913	0	PepSY domain-containing protein
group_1915	K07234	NnrS family protein
group_1921	K03088	RNA polymerase sigma factor
group_1922	0	hypothetical protein
group_1932	K02037	phosphate ABC transporter permease subunit PstC
group_1934	K07090	sulfite exporter TauE/SafE family protein
group_1935	0	hypothetical protein
group_1936	0	PilZ domain-containing protein
group_1944	0	EAL domain-containing protein
group_1948	K09929	DUF2063 domain-containing protein
group_1949	0	YgiQ family radical SAM protein
group_1953	K25135	HD-GYP domain-containing protein
group_1958	K09791	Trm112 family protein
group_1960	K04773	S49 family peptidase
group_1961	0	hypothetical protein
group_1966	K07501	3'-5' exonuclease
group_1970	0	sigma-E factor negative regulatory protein
group_1982	0	type II secretion system protein
group_1983	0	prepilin-type N-terminal cleavage/methylation domain-containing protein
group_1985	0	thioredoxin fold domain-containing protein
group_1990	0	putative lipoprotein
group_1995	0	HDOD domain-containing protein
group_1996	K07126	SEL1-like repeat protein
group_1997	K16052	mechanosensitive ion channel family protein
group_2005	K00405	cytochrome-c oxidase, cbb3-type subunit II
group_2007	0	cytochrome c oxidase accessory protein CcoG
group_2008	0	methyltransferase domain-containing protein
group_2011	0	zinc ribbon-containing protein
group_2013	0	phytoene synthase
group_2034	K15918	hypothetical protein
group_2038	0	cytochrome b/b6 domain-containing protein
group_2039	0	hypothetical protein
group_2072	K02200	c-type cytochrome biogenesis protein CcmI
group_2091	0	methyl-accepting chemotaxis protein
group_2110	K08234	glyoxalase
group_2156	K01897	long-chain fatty acid--CoA ligase
group_2160	0	diguanylate cyclase
group_242	0	---NA---
group_300	0	---NA---
group_31	K08084	prepilin-type N-terminal cleavage/methylation domain-containing protein
group_314	0	regulatory protein, luxR family
group_3477	K01079	phosphoserine phosphatase SerB
group_3496	0	putative integron gene cassette protein
group_350	K24845	U32 family peptidase
group_3530	K03529	chromosome segregation protein SMC
group_3538	0	(Fe-S)-binding protein
group_3591	0	YeeE/YedE family protein
group_3592	K02221	YggT family protein
group_3635	0	YebC/PmpR family DNA-binding transcriptional regulator
group_3651	0	cytochrome c oxidase accessory protein CcoG
group_3658	0	tetratricopeptide repeat protein
group_3745	K00525	ribonucleoside-diphosphate reductase subunit alpha
group_3855	0	HupE/UreJ family protein
group_386	K02415	flagellar basal body protein FliL
group_3887	0	urease accessory protein
group_3894	0	hypothetical protein
group_3904	K03306	inorganic phosphate transporter
group_3913	K03324	sodium:phosphate symporter
group_3960	K07175	phosphate starvation-inducible protein PhoH
group_3962	K09158	DUF493 domain-containing protein
group_4041	K02341	DNA polymerase III subunit delta'
group_4048	K20978	STAS domain-containing protein
group_4062	0	formylglycine-generating enzyme family protein
group_4078	K11912	VWA domain-containing protein
group_4094	0	hypothetical protein
group_4096	0	EAL domain-containing protein
group_4108	K02035	peptide ABC transporter substrate-binding protein
group_4111	0	UDP-2,3-diacylglucosamine hydrolase
group_4122	0	signal transduction histidine kinase
group_4124	K07139	TIGR01212 family radical SAM protein
group_4125	0	DUF2889 domain-containing protein
group_4141	K03154	sulfur carrier protein ThiS
group_4166	0	DUF3365 domain-containing protein
group_4176	0	TIGR00730 family Rossman fold protein
group_4184	K03832	energy transducer TonB
group_4187	0	hypothetical protein
group_4190	0	PilZ domain-containing protein
group_4200	0	glycosyltransferase family 39 protein
group_4208	0	putative metal-dependent peptidase
group_4214	K07263	insulinase family protein
group_4221	K08303	U32 family peptidase
group_4222	0	hypothetical protein D6720_11795
group_4226	0	hypothetical protein
group_4228	0	hypothetical protein
group_4229	K03308	sodium-dependent transporter
group_4251	0	PilZ domain-containing protein
group_4261	0	MMPL family transporter
group_4277	0	hypothetical protein
group_466	K02655	type IV pilus assembly protein PilE
group_50	0	hypothetical protein
group_538	0	DUF3108 domain-containing protein
group_539	K07645	PAS domain S-box protein
group_551	0	thioredoxin fold domain-containing protein
group_566	K12280	hypothetical protein
group_585	0	hypothetical protein
group_674	0	hypothetical protein EBS_0012
group_678	0	alpha/beta hydrolase
group_694	0	hypothetical protein
group_696	0	hypothetical protein D6720_00980
group_718	K12543	TolC family outer membrane protein
group_727	0	hypothetical protein
group_728	0	uracil-DNA glycosylase
group_731	K03406	methyl-accepting chemotaxis protein
group_739	K12978	phosphatase PAP2 family protein
group_785	0	SCP-2 sterol transfer family protein
group_796	0	hypothetical protein
group_804	0	EAL domain-containing protein
group_818	K02450	AAA family ATPase
group_856	0	Ni,Fe-hydrogenase I large subunit
group_865	K07053	PHP domain-containing protein
group_866	0	hypothetical protein
group_874	0	fatty acid hydroxylase
group_889	0	CPBP family intramembrane metalloprotease
group_891	K09930	DUF692 domain-containing protein
group_902	0	hypothetical protein
group_915	0	DUF2063 domain-containing protein
group_929	0	hypothetical protein
group_999	0	hypothetical protein
guaA	K01951	glutamine-hydrolyzing GMP synthase
guaB	K00088	IMP dehydrogenase
gyrA	K02469	DNA gyrase subunit A
gyrB	K02470	DNA topoisomerase (ATP-hydrolyzing) subunit B
hemC	K01749	hydroxymethylbilane synthase
hemF	K00228	oxygen-dependent coproporphyrinogen oxidase
hemL	K01845	glutamate-1-semialdehyde 2,1-aminomutase
hemW	0	radical SAM family heme chaperone HemW
hflX	K03665	GTPase HflX
holA	K02340	DNA polymerase III subunit delta
hppA	K15987	sodium-translocating pyrophosphatase
hrpB	K03579	ATP-dependent helicase HrpB
hscA	K04044	Fe-S protein assembly chaperone HscA
hslO	K04083	Hsp33 family molecular chaperone HslO
hslU	K03667	ATP-dependent protease ATPase subunit HslU
hupR1	0	sigma-54-dependent Fis family transcriptional regulator
hxcR	K02652	type IV-A pilus assembly ATPase PilB
hypB	K04652	hydrogenase nickel incorporation protein HypB
icd	K00031	NADP-dependent isocitrate dehydrogenase
ileS	K01870	isoleucine--tRNA ligase
ilvA	K01754	threonine ammonia-lyase, biosynthetic
ilvC	K00053	ketol-acid reductoisomerase
ilvD	K01687	dihydroxy-acid dehydratase
ilvE_1	K00826	branched-chain amino acid transaminase
ilvG	K01576	thiamine pyrophosphate-binding protein
imuB	K14161	DNA polymerase Y family protein
infB	K02519	translation initiation factor IF-2
iolG	0	Gfo/Idh/MocA family oxidoreductase
iscS	K04487	IscS subfamily cysteine desulfurase
ispF	K01770	2-C-methyl-D-erythritol 2,4-cyclodiphosphate synthase
ispG	K03526	flavodoxin-dependent (E)-4-hydroxy-3-methylbut-2-enyl-diphosphate synthase
ispH	K03527	4-hydroxy-3-methylbut-2-enyl diphosphate reductase
ispU	K00806	isoprenyl transferase
kce	0	3-keto-5-aminohexanoate cleavage protein
kdsA	K01627	3-deoxy-8-phosphooctulonate synthase
kdsD	K06041	KpsF/GutQ family sugar-phosphate isomerase
kipR	K19333	IclR family transcriptional regulator
lapB	K19804	lipopolysaccharide assembly protein LapB
lcfB_1	K01897	long-chain fatty acid--CoA ligase
lcfB_2	0	acyl-CoA ligase (AMP-forming), exosortase A system-associated
lepB	K03100	signal peptidase I
leuA	K01649	2-isopropylmalate synthase
leuB	K00052	3-isopropylmalate dehydrogenase
leuC	K01703	3-isopropylmalate dehydratase large subunit
leuS	K01869	leucine--tRNA ligase
lexA	K01356	transcriptional repressor LexA
lgt	K13292	prolipoprotein diacylglyceryl transferase
ligA	K01972	NAD-dependent DNA ligase LigA
livF	K01996	ABC transporter ATP-binding protein
livH	K11960	branched-chain amino acid ABC transporter permease
lmrA	K06148	ABC transporter ATP-binding protein
lolD_2	K09810	lipoprotein-releasing ABC transporter ATP-binding protein LolD
lolE	K09808	lipoprotein-releasing ABC transporter permease subunit
lon	K01338	endopeptidase La
lpdA	K00382	dihydrolipoyl dehydrogenase
lpoA	K07121	ABC transporter substrate-binding protein
lptA	K09774	lipopolysaccharide transport periplasmic protein LptA
lptD	K04744	LPS assembly protein LptD
lptE	0	LPS-assembly lipoprotein
lptG	K11720	LPS export ABC transporter permease LptG
lpxA_1	K00677	Acyl-[acyl-carrier-protein]--UDP-N-acetylglucosamine O-acyltransferase
lpxA_2	K00677	acyl-ACP--UDP-N-acetylglucosamine O-acyltransferase
lpxB	K00748	lipid-A-disaccharide synthase
lspA	K03101	signal peptidase II
lutB	K18929	iron-sulfur cluster-binding protein
lysU	K04567	lysine--tRNA ligase
macA_2	K13888	efflux RND transporter periplasmic adaptor subunit
mak	K00847	ROK family protein
malP	K00688	glycogen/starch/alpha-glucan phosphorylase
map	K01265	type I methionyl aminopeptidase
mazG	K04765	nucleoside triphosphate pyrophosphohydrolase
mdtC_1	0	efflux RND transporter permease subunit
mdtC_2	0	AcrB/AcrD/AcrF family protein
merC	K19058	organomercurial transporter MerC
metAS	K00651	homoserine O-succinyltransferase
metG	K01874	methionine--tRNA ligase
metH	K00548	methionine synthase
metK	K00789	methionine adenosyltransferase
metZ	K10764	O-succinylhomoserine sulfhydrylase
mfd	K03723	transcription-repair coupling factor
mlaA	K04754	VacJ family lipoprotein
mlaD	K02067	outer membrane lipid asymmetry maintenance protein MlaD
mltB	K08305	lytic murein transglycosylase B
mltD	K08307	lytic transglycosylase
mnmA_2	K00566	tRNA 2-thiouridine(34) synthase MnmA
mnmG	K03495	tRNA uridine-5-carboxymethylaminomethyl(34) synthesis enzyme MnmG
moaA_1	0	radical SAM protein
motB_2	K02557	type VI secretion system protein TssL
mpl	K02558	UDP-N-acetylmuramate:L-alanyl-gamma-D-glutamyl-meso-diaminopimelate ligase
mrcA	K05366	penicillin-binding protein 1A
mrcB	K05365	penicillin-binding protein 1B
mreB	K03569	rod shape-determining protein
mreC	K03570	rod shape-determining protein MreC
msbA	K11085	lipid A export permease/ATP-binding protein MsbA
mscS	K03442	mechanosensitive ion channel
msrA	K07304	peptide-methionine (S)-S-oxide reductase MsrA
msrP	K07147	protein-methionine-sulfoxide reductase catalytic subunit MsrP
mtaD	K12960	TRZ/ATZ family hydrolase
mucB	K03598	transcriptional regulator
murA	K00790	UDP-N-acetylglucosamine 1-carboxyvinyltransferase
murB	K00075	UDP-N-acetylmuramate dehydrogenase
murD	K01925	UDP-N-acetylmuramoyl-L-alanine--D-glutamate ligase
murF	K01929	UDP-N-acetylmuramoyl-tripeptide--D-alanyl-D-alanine ligase
murJ	K03980	murein biosynthesis integral membrane protein MurJ
murU	K00992	nucleotidyltransferase family protein
mutS	K03555	DNA mismatch repair protein MutS
mutY	K03575	A/G-specific adenine glycosylase
nadC	K00767	carboxylating nicotinate-nucleotide diphosphorylase
nadE	K01950	NAD+ synthase
nagZ	K01207	beta-N-acetylhexosaminidase
napD	K02570	chaperone NapD
narB	K00372	nitrate reductase
nasA	K00372	nitrate reductase
nasE	K00363	nitrite reductase small subunit NirD
ndhC	K00330	NADH-quinone oxidoreductase subunit A
nhaD_1	0	sodium:proton antiporter
norB	K04561	nitric-oxide reductase large subunit
nqo3	K00336	NADH-quinone oxidoreductase subunit G
nqo5	K00332	NADH-quinone oxidoreductase subunit C
nrdB	K00526	ribonucleotide-diphosphate reductase subunit beta
nrdB_2	0	ribonucleotide-diphosphate reductase subunit beta
nrdR	K07738	transcriptional regulator NrdR
nrtP	K02575	MFS transporter
nudC	0	NUDIX hydrolase
nudF	K01515	NUDIX domain-containing protein
nudJ	K12152	NUDIX hydrolase
nuoF	K00335	NADH-quinone oxidoreductase subunit F
nuoH	K00337	NADH-quinone oxidoreductase subunit H
nuoI	K00338	NADH-quinone oxidoreductase subunit NuoI
nuoJ	K00339	NADH-quinone oxidoreductase subunit J
nuoN	K00343	NADH-quinone oxidoreductase subunit NuoN
nusA	K02600	transcription termination/antitermination protein NusA
oadA	K01571	oxaloacetate decarboxylase subunit alpha
orn	K13288	oligoribonuclease
outO	K02654	prepilin peptidase
pabB	K01665	aminodeoxychorismate synthase component I
pal_2	K03640	peptidoglycan-associated lipoprotein Pal
panB	K00606	3-methyl-2-oxobutanoate hydroxymethyltransferase
panC	K01918	pantoate--beta-alanine ligase
parB	K03497	ParB/RepB/Spo0J family partition protein
pcm_2	K00573	protein-L-isoaspartate(D-aspartate) O-methyltransferase
pctB	0	methyl-accepting chemotaxis protein
pdg	K07457	endonuclease III domain-containing protein
pepN	K01256	aminopeptidase N
pepP	K01262	Xaa-Pro aminopeptidase
petC	K00413	cytochrome C
pgi	K01810	glucose-6-phosphate isomerase
pgk	K00927	phosphoglycerate kinase
pgsA	K00995	CDP-diacylglycerol--glycerol-3-phosphate 3-phosphatidyltransferase
pheS	K01889	phenylalanine--tRNA ligase subunit alpha
pheT	K01890	phenylalanine--tRNA ligase subunit beta
phoB	K07657	phosphate regulon transcriptional regulatory protein PhoB
phoU_2	K02039	phosphate signaling complex protein PhoU
pilT_1	K02669	type IV pilus twitching motility protein PilT
pip	K01259	prolyl aminopeptidase
pknD	0	bifunctional protein-serine/threonine kinase/phosphatase
plsX	K03621	phosphate acyltransferase PlsX
plsY	K08591	glycerol-3-phosphate 1-O-acyltransferase PlsY
pncC	K03743	CinA family protein
pntAA	K00324	Re/Si-specific NAD(P)(+) transhydrogenase subunit alpha
pomA_2	K02556	flagellar motor protein PomA
ppiD	K03770	peptidyl-prolyl cis-trans isomerase D
ppk	K00937	polyphosphate kinase 1
ppx	K01524	Ppx/GppA family phosphatase
prc	K03797	tail-specific protease
prfC	K02837	peptide chain release factor 3
priA	K04066	primosomal protein N'
prkC	K20873	serine/threonine protein kinase
proC	K00286	pyrroline-5-carboxylate reductase
proS	K01881	proline--tRNA ligase
prs_1	K00948	ribose-phosphate diphosphokinase
prs_2	K00948	ribose-phosphate diphosphokinase
prsA	K03769	peptidylprolyl isomerase
pstB	K02036	phosphate ABC transporter ATP-binding protein
pth	K01056	aminoacyl-tRNA hydrolase
ptsI	K08483	phosphoenolpyruvate--protein phosphotransferase
ptsN	K02806	PTS sugar transporter subunit IIA
ptsP	K08484	phosphoenolpyruvate--protein phosphotransferase
ptxB	0	PhnD/SsuA/transferrin family substrate-binding protein
purA	K01939	adenylosuccinate synthase
purD	K01945	phosphoribosylamine--glycine ligase
purF	K00764	amidophosphoribosyltransferase
purH	K00602	bifunctional phosphoribosylaminoimidazolecarboxamide formyltransferase/IMP cyclohydrolase
purK	K01589	5-(carboxyamino)imidazole ribonucleotide synthase
purL	K01952	phosphoribosylformylglycinamidine synthase
purM	K01933	phosphoribosylformylglycinamidine cyclo-ligase
purN	K11175	phosphoribosylglycinamide formyltransferase
pyrB	K00609	aspartate carbamoyltransferase catalytic subunit
pyrDB	K17828	dihydroorotate dehydrogenase
pyrF	K01591	orotidine-5'-phosphate decarboxylase
pyrG	K01937	CTP synthase
qseF	K07715	two-component system response regulator GlrR
queA	K07568	tRNA preQ1(34) S-adenosylmethionine ribosyltransferase-isomerase QueA
queE_1	K10026	7-carboxy-7-deazaguanine synthase QueE
queG	K18979	tRNA epoxyqueuosine(34) reductase QueG
ramA	K12251	carbon-nitrogen hydrolase
rapA	K03580	RNA polymerase-associated protein RapA
rapZ	K06958	RNase adapter RapZ
rarA	K07478	replication-associated recombination protein A
rcsC_4	K06596	response regulator
rcsC_5	0	response regulator
rcsC_8	0	response regulator
rdgB	K02428	non-canonical purine NTP pyrophosphatase, RdgB/HAM1 family
rdgC	K03554	recombination-associated protein RdgC
rdoA	0	serine/threonine protein kinase
recG	K03655	ATP-dependent DNA helicase RecG
recJ	K07462	single-stranded-DNA-specific exonuclease RecJ
recO	K03584	DNA repair protein RecO
recX	K03565	regulatory protein RecX
relA	K00951	bifunctional (p)ppGpp synthetase/guanosine-3',5'-bis(diphosphate) 3'-pyrophosphohydrolase
resA_5	0	TlpA family protein disulfide reductase
resA_6	0	TlpA family protein disulfide reductase
rgtA	0	hypothetical protein
rhlB	K03732	ATP-dependent RNA helicase RhlB
rhlE	K11927	ATP-dependent RNA helicase RhlE
rho	K03628	transcription termination factor Rho
ribBA	K14652	3,4-dihydroxy-2-butanone-4-phosphate synthase
ribD	K11752	bifunctional diaminohydroxyphosphoribosylaminopyrimidine deaminase/5-amino-6-(5-phosphoribosylamino)uracil reductase RibD
rimO	K14441	30S ribosomal protein S12 methylthiotransferase RimO
rlmD	K03215	23S rRNA (uracil(1939)-C(5))-methyltransferase RlmD
rlmE	K02427	23S rRNA (uridine(2552)-2'-O)-methyltransferase RlmE
rlmI	K06969	class I SAM-dependent rRNA methyltransferase
rluC	K06179	RluA family pseudouridine synthase
rnd	K03684	ribonuclease D
rnfG	K03612	electron transport complex subunit RsxG
rnpA	K03536	ribonuclease P protein component
rnr_1	K12573	ribonuclease R
rnr_2	K01147	RNB domain-containing ribonuclease
rpiA	K01807	ribose-5-phosphate isomerase RpiA
rplF	K02933	50S ribosomal protein L6
rplM	K02871	50S ribosomal protein L13
rplQ	K02879	50S ribosomal protein L17
rpoA	K03040	DNA-directed RNA polymerase subunit alpha
rpoB	K03043	DNA-directed RNA polymerase subunit beta
rpoC	K03046	DNA-directed RNA polymerase subunit beta'
rpoD	K03086	RNA polymerase sigma factor RpoD
rpoN	K03092	RNA polymerase factor sigma-54
rpoS	K03087	RNA polymerase sigma factor RpoS
rpsA	K02945	30S ribosomal protein S1
rseC	K03803	SoxR reducing system RseC family protein
rseP	K11749	RIP metalloprotease RseP
rsmE	K09761	16S rRNA (uracil(1498)-N(3))-methyltransferase
rsmG	K03501	16S rRNA (guanine(527)-N(7))-methyltransferase RsmG
rsmH	K03438	16S rRNA (cytosine(1402)-N(4))-methyltransferase RsmH
rssB	K07814	response regulator
rsxB	K16886	hydrogenase iron-sulfur subunit
ruvA	K03550	Holliday junction branch migration protein RuvA
ruvB_1	K03551	Holliday junction DNA helicase RuvB
ruvC	K01159	crossover junction endodeoxyribonuclease RuvC
sasA_4	K07637	GHKL domain-containing protein
sasA_5	0	sensor histidine kinase
sasA_9	0	histidine kinase
sat	K00958	sulfate adenylyltransferase
sbcB	K01141	exodeoxyribonuclease I
scpB	K06024	SMC-Scp complex subunit ScpB
sdhA	K00239	succinate dehydrogenase flavoprotein subunit
secA_1	K03070	preprotein translocase subunit SecA
secD	K03072	protein translocase subunit SecD
selD	K01008	selenide, water dikinase SelD
selU	K06917	tRNA 2-selenouridine(34) synthase MnmH
serB1	0	HAD family hydrolase
serS	K01875	serine--tRNA ligase
shp	0	DUF1924 domain-containing protein
slt_2	K08309	transglycosylase SLT domain-containing protein
smc_1	K04739	cyclic nucleotide-binding domain-containing protein
soeA	K21307	formate dehydrogenase
soeC	K21309	DMSO reductase
speA	K01585	biosynthetic arginine decarboxylase
speE_2	0	methyltransferase domain-containing protein
sphX	K02040	phosphate ABC transporter substrate-binding protein
spoT	K01139	guanosine-3',5'-bis(diphosphate) 3'-pyrophosphohydrolase
sprT	K02742	SprT domain protein
sspA	K03599	stringent starvation protein A
sucB	K00658	2-oxoglutarate dehydrogenase complex dihydrolipoyllysine-residue succinyltransferase
sucC	K01903	ADP-forming succinate--CoA ligase subunit beta
sulA	K13053	translesion DNA synthesis-associated protein ImuA
surE	K03787	5'/3'-nucleotidase SurE
tadA	K11991	tRNA adenosine(34) deaminase TadA
tatA	K03116	Sec-independent protein translocase subunit TatA
tgpA	K22452	DUF3488 domain-containing protein
thiC	K03147	phosphomethylpyrimidine synthase ThiC
thiE_1	K00788	thiamine phosphate synthase
thiE_2	K03574	Nudix family hydrolase
thiO	K03153	glycine oxidase ThiO
thrC	K01733	threonine synthase
thrS	K01868	threonine--tRNA ligase
thyA	K00560	thymidylate synthase
tilS	K04075	tRNA(Ile)-lysidine synthase
tktA	K00615	transketolase
tmcA	K06957	tRNA(Met) cytidine acetyltransferase
tolC_2	K12340	TolC family outer membrane protein
topA	K03168	type I DNA topoisomerase
trkH_1	K03498	trk system potassium uptake protein TrkH
trmB	K03439	tRNA (guanosine(46)-N7)-methyltransferase TrmB
trmD	K00554	tRNA (guanosine(37)-N1)-methyltransferase TrmD
trmJ	K15396	tRNA (cytosine(32)/uridine(32)-2'-O)-methyltransferase TrmJ
trmL	K03216	tRNA (uridine(34)/cytosine(34)/5-carboxymethylaminomethyluridine(34)-2'-O)-methyltransferase TrmL
trmO	K22900	tRNA (N6-threonylcarbamoyladenosine(37)-N6)-methyltransferase TrmO
trpA	K01695	tryptophan synthase subunit alpha
trpB	K01696	tryptophan synthase subunit beta
trpE	K01657	anthranilate synthase component I
trpG	K01658	anthranilate/aminodeoxychorismate synthase component II
truA	K06173	tRNA pseudouridine(38-40) synthase TruA
truC	K06175	pseudouridylate synthase
trxB	K00384	thioredoxin-disulfide reductase
trxC_2	K03672	thioredoxin TrxC
tsaB	K14742	tRNA (adenosine(37)-N6)-threonylcarbamoyltransferase complex dimerization subunit type 1 TsaB
tsaD	K01409	tRNA (adenosine(37)-N6)-threonylcarbamoyltransferase complex transferase subunit TsaD
tupA	K05772	tungsten ABC transporter substrate-binding protein
typA	K06207	translational GTPase TypA
tyrS	K01866	tyrosine--tRNA ligase
ubiA	K03179	4-hydroxybenzoate octaprenyltransferase
ubiB	K03688	ubiquinone biosynthesis regulatory protein kinase UbiB
ubiD	K03182	4-hydroxy-3-polyprenylbenzoate decarboxylase
udg	K21929	uracil-DNA glycosylase
uvrA	K03701	excinuclease ABC subunit UvrA
uvrD	K03657	DNA helicase II
valS	K01873	valine--tRNA ligase
wbpA	K02474	nucleotide sugar dehydrogenase
ybbJ	K07340	NfeD family protein
ybfF	K01175	alpha/beta fold hydrolase
ybgC	K07107	tol-pal system-associated acyl-CoA thioesterase
yceD	K07040	hypothetical protein
ychF	K06942	redox-regulated ATPase YchF
yeeZ	0	SDR family oxidoreductase
yfcG	K00799	glutathione S-transferase family protein
yffB	K00537	ArsC family reductase
yhbU	K24844	U32 family peptidase
yiaD	0	flagellar motor protein MotB
yidC	K03217	membrane protein insertase YidC
yidD	K08998	membrane protein insertion efficiency factor YidD
yihV	K00846	ketohexokinase
yisK	0	fumarylacetoacetate hydrolase family protein
yjbI	K06886	hemoglobin-like protein
yjfC	0	glutathionylspermidine synthase
yjjV	K03424	TatD family deoxyribonuclease
yliI	K21430	glucose dehydrogenase
yoaA	K03722	ATP-dependent DNA helicase
yxaF	K18939	TetR/AcrR family transcriptional regulator
yycJ	0	MBL fold metallo-hydrolase
zapE	K06916	cell division protein ZapE
znuC	K09817	metal ABC transporter ATP-binding protein
zwf	K00036	glucose-6-phosphate dehydrogenase
