# Supplementary material for: Endosymbiont population genomics sheds light on transmission mode, partner specificity, and stability of the scaly-foot snail holobiont
Source: ISME J. 2022 Jun 17;16(9):2132–43. doi: 10.1038/s41396-022-01261-4 (PMC9381778; doi:10.1038/s41396-022-01261-4)
Supplement: Supplementary file 4 — Supplementary Data 3 [file 41396_2022_1261_MOESM4_ESM.xlsx]

## Sheet: Host Oesophageal Gland
Results of differential gene expression analysis of oesophageal glands between host from Kairei and Solitaire.
Gene ID	NR description	log2(Fold Change of Gene Expression)	FDR	Differential Expressed Gene
CsqKR_Scaf182_5_5	hypothetical protein OCS_04856	-11.5621	7.44588e-07	Yes
CsqKR_Scaf73_3_33	NA	10.0985	0.0016686	Yes
CsqKR_Scaf168_0_17	hypothetical protein BGO98_18170	-8.40827	0.00357633	Yes
CsqKR_Scaf704_1_8	histone -like	-12.3058	0.00357633	Yes
CsqKR_Scaf103_20_24	PREDICTED: uncharacterized protein LOC101854071	6.61652	0.0103408	Yes
CsqKR_Scaf182_5_7	S-antigen	-4.7749	0.0103408	Yes
CsqKR_Scaf73_4_32	NA	9.75953	0.0124165	Yes
CsqKR_Scaf301_6_4	NA	6.14261	0.0135269	Yes
CsqKR_Scaf103_20_25	PREDICTED: uncharacterized protein LOC106011179	6.01865	0.0230151	Yes
CsqKR_Scaf288_0_2	tumor necrosis factor receptor superfamily member 6B-like	-6.10902	0.0255927	Yes
CsqKR_Scaf3_93_14	uncharacterized protein LOC112568058	5.40859	0.0255927	Yes
CsqKR_Scaf25_5_10	cytochrome P450 2U1-like	-5.06349	0.0255927	Yes
CsqKR_Scaf195_11_14	NA	9.66266	0.0259628	Yes
CsqKR_Scaf35_27_2	NA	-7.60555	0.0277143	Yes
CsqKR_Scaf35_27_14	NA	-9.73172	0.0369036	Yes
CsqKR_Scaf173_14_30	C1q-related factor-like	8.99694	0.0384072	Yes
CsqKR_Scaf683_0_15	PREDICTED: uncharacterized protein LOC101856720	7.03564	0.04013	Yes
CsqKR_Scaf165_0_5	NA	5.73486	0.0406489	Yes
CsqKR_Scaf190_0_11	hypothetical protein BGO98_18170	-5.5295	0.122346	No
CsqKR_Scaf80_3_0	hypothetical protein C0Q70_03963	5.15622	0.122346	No
CsqKR_Scaf99_60_18	NA	4.00029	0.122346	No
CsqKR_Scaf43_9_22	dual specificity phosphatase 1-like	-4.09697	0.122346	No
CsqKR_Scaf246_6_18	NA	7.87156	0.122346	No
CsqKR_Scaf43_44_21	von Willebrand factor D and EGF domain-containing	4.95633	0.142255	No
CsqKR_Scaf99_3_22	Ribonuclease kappa	-4.55691	0.144359	No
CsqKR_Scaf43_44_15	von Willebrand factor D and EGF domain-containing	6.79588	0.144439	No
CsqKR_Scaf208_1_28	B-cell receptor CD22-	-4.64973	0.144439	No
CsqKR_Scaf43_56_27	Early growth response 1-B	-3.0589	0.15129	No
CsqKR_Scaf587_0_1	NA	-4.71771	0.154356	No
CsqKR_Scaf21_35_28	NA	3.55761	0.15813	No
CsqKR_Scaf43_58_13	Lysyl oxidase 2	2.99664	0.166435	No
CsqKR_Scaf514_0_1	Translation initiation factor eIF-2B subunit alpha	-8.0708	0.171369	No
CsqKR_Scaf75_42_32	2 -5 -oligoadenylate synthase 1A-like	5.54496	0.171369	No
CsqKR_Scaf222_0_3	tumor necrosis factor-like	3.48641	0.171369	No
CsqKR_Scaf174_36_12	NA	7.05589	0.171369	No
CsqKR_Scaf43_44_19	Starch-binding module 26	7.80362	0.182896	No
CsqKR_Scaf1_11_16	NA	4.52039	0.188772	No
CsqKR_Scaf2_8_48	mammalian ependymin-related 1-like	5.90686	0.194373	No
CsqKR_Scaf3_13_12	NA	-4.23067	0.194373	No
CsqKR_Scaf69_19_20	NA	4.8164	0.194373	No
CsqKR_Scaf195_8_32	NA	4.7881	0.197196	No
CsqKR_Scaf165_11_18	Alkaline tissue-nonspecific isozyme	5.16902	0.197196	No
CsqKR_Scaf208_1_24	synaptogenesis syg-2-	-5.60988	0.197196	No
CsqKR_Scaf143_7_5	EGF-like domain-containing 2 isoform X2	3.30023	0.25363	No
CsqKR_Scaf61_9_16	CCAAT enhancer binding	-3.18155	0.25617	No
CsqKR_Scaf21_18_24	chitin-binding peritrophin-A domain containing gene	5.37141	0.25617	No
CsqKR_Scaf65_8_18	NA	-4.89391	0.25617	No
CsqKR_Scaf208_2_9	NA	-6.75495	0.25617	No
CsqKR_Scaf43_57_30	uncharacterized protein C20orf194-like	-3.45316	0.25617	No
CsqKR_Scaf35_11_7	neuroglobin-like isoform X2	2.30892	0.25617	No
CsqKR_Scaf896_0_2	NA	-4.97687	0.282433	No
CsqKR_Scaf41_12_4	transcription factor AP-1	-2.72941	0.282433	No
CsqKR_Scaf175_0_3	carbonic anhydrase 2-	-3.16264	0.319157	No
CsqKR_Scaf417_0_10	G- coupled receptor 157	5.6275	0.322913	No
CsqKR_Scaf41_38_14	P -like	3.31329	0.323643	No
CsqKR_Scaf877_0_2	tumor necrosis factor ligand superfamily member 10	-6.72636	0.323643	No
CsqKR_Scaf31_27_16	carboxypeptidase B	-5.41061	0.324558	No
CsqKR_Scaf63_3_15	calmodulin 3b (phosphorylase delta)	3.4713	0.325276	No
CsqKR_Scaf99_43_22	PLANT CADMIUM RESISTANCE 3-like	-3.45292	0.325276	No
CsqKR_Scaf159_10_8	phthiocerol synthesis polyketide synthase type I -like	-5.74925	0.335424	No
CsqKR_Scaf180_1_22	CD109 antigen-like isoform X4	5.0791	0.335424	No
CsqKR_Scaf472_1_7	NA	-4.41115	0.335424	No
CsqKR_Scaf98_30_25	N-acylglucosamine 2-epimerase	5.17554	0.33959	No
CsqKR_Scaf98_3_9	neurogenic locus notch homolog 2 isoform X1	4.18824	0.360731	No
CsqKR_Scaf162_1_20	Calmodulin	-4.41942	0.379382	No
CsqKR_Scaf138_2_26	caspase-7 isoform X2	3.86036	0.39239	No
CsqKR_Scaf43_59_30	NA	4.12147	0.413678	No
CsqKR_Scaf70_7_0	NA	-4.63976	0.426348	No
CsqKR_Scaf208_0_8	synaptogenesis syg-2-like	-7.37286	0.426348	No
CsqKR_Scaf64_33_21	NA	-4.69222	0.434204	No
CsqKR_Scaf182_4_15	NA	-4.16692	0.434204	No
CsqKR_Scaf270_0_15	chitin synthase	7.78692	0.434204	No
CsqKR_Scaf480_0_13	Multiple epidermal growth factor-like domains 10	-4.7007	0.458711	No
CsqKR_Scaf102_3_21	lipoyltransferase mitochondrial	2.8974	0.474158	No
CsqKR_Scaf11_1_15	uncharacterized protein LOC112555176 isoform X1	-3.20239	0.481138	No
CsqKR_Scaf43_39_18	yolk ferritin-like	3.93916	0.484902	No
CsqKR_Scaf43_8_18	prominin-1-A-like isoform X2	6.2282	0.484902	No
CsqKR_Scaf95_22_9	Kyphoscoliosis peptidase	3.88922	0.48793	No
CsqKR_Scaf199_1_30	TPA: Filamin ABP280 repeat-containing	-4.62306	0.48793	No
CsqKR_Scaf44_6_12	NA	6.70516	0.48793	No
CsqKR_Scaf84_14_14	NA	2.97513	0.48793	No
CsqKR_Scaf144_9_15	NA	4.00004	0.490779	No
CsqKR_Scaf59_39_69	Tubulin alpha-1A chain	4.05902	0.496553	No
CsqKR_Scaf208_1_23	NA	-8.42176	0.514795	No
CsqKR_Scaf44_10_13	calmodulin 5	-3.77682	0.542589	No
CsqKR_Scaf159_10_13	mycocerosic acid synthase-like	-5.1833	0.544019	No
CsqKR_Scaf75_33_9	Krueppel-like factor 5	-2.42493	0.544019	No
CsqKR_Scaf87_12_40	PREDICTED: uncharacterized protein LOC106013957	3.52466	0.544019	No
CsqKR_Scaf173_14_9	probable chitinase 3	7.83637	0.544019	No
CsqKR_Scaf204_0_25	NA	4.55767	0.544019	No
CsqKR_Scaf495_1_10	synaptogenesis syg-2-	-3.57928	0.551669	No
CsqKR_Scaf43_44_20	von Willebrand factor D and EGF domain-containing	3.61298	0.559635	No
CsqKR_Scaf69_71_32	carbonic anhydrase-like	-4.84434	0.559635	No
CsqKR_Scaf133_8_13	DNA polymerase alpha catalytic subunit-like	3.28111	0.559635	No
CsqKR_Scaf10_8_14	coiled-coil domain-containing 57-like	-3.25733	0.564217	No
CsqKR_Scaf841_0_26	NTTRR-F1 domain	8.37899	0.567592	No
CsqKR_Scaf59_39_9	Tubulin alpha-1A chain	2.57908	0.570175	No
CsqKR_Scaf321_2_18	hemicentin-2-like isoform X1	6.95745	0.599494	No
CsqKR_Scaf95_3_35	growth arrest and DNA damage-inducible GADD45 alpha-like	-2.84141	0.599494	No
CsqKR_Scaf690_1_49	NA	4.04942	0.599494	No
CsqKR_Scaf261_12_5	transforming growth factor-beta-induced ig-h3-like	4.13155	0.599494	No
CsqKR_Scaf73_17_2	glutathione-specific gamma-glutamylcyclotransferase 2	2.52822	0.599494	No
CsqKR_Scaf37_12_20	Flap endonuclease GEN	2.09535	0.618295	No
CsqKR_Scaf69_40_29	Delta 1	4.7839	0.624762	No
CsqKR_Scaf408_0_17	NA	-6.87171	0.625087	No
CsqKR_Scaf24_6_18	fibrinolytic enzyme	-5.1108	0.62907	No
CsqKR_Scaf61_6_92	Tubulin beta-2C chain	-2.86431	0.633649	No
CsqKR_Scaf40_16_13	NA	-2.97602	0.633649	No
CsqKR_Scaf20_25_43	mucin-4-like isoform X4	2.68905	0.633649	No
CsqKR_Scaf43_48_5	Chitin synthase type IIC	6.13765	0.644049	No
CsqKR_Scaf43_21_14	ferritin	3.67795	0.644049	No
CsqKR_Scaf30_0_0	NA	6.67239	0.645357	No
CsqKR_Scaf144_10_31	NA	4.50509	0.645357	No
CsqKR_Scaf59_32_19	speckle-type POZ B isoform X1	-7.09862	0.645357	No
CsqKR_Scaf498_0_1	prion-like-(Q N-rich) domain-bearing 25	4.59685	0.645357	No
CsqKR_Scaf99_22_27	telomere repeats-binding bouquet formation 1 isoform X2	3.05884	0.698244	No
CsqKR_Scaf349_4_13	purpurin	-4.83462	0.70243	No
CsqKR_Scaf247_2_14	perlucin	-6.25944	0.704429	No
CsqKR_Scaf256_9_8	sodium-coupled neutral amino acid transporter 11	4.6665	0.712065	No
CsqKR_Scaf73_2_16	NA	3.81327	0.768139	No
CsqKR_Scaf22_10_8	Sperm surface Sp17	-2.88298	0.768139	No
CsqKR_Scaf69_19_6	NA	8.463	0.768139	No
CsqKR_Scaf41_19_15	DNA-binding inhibitor ID-4	-2.29663	0.768139	No
CsqKR_Scaf164_2_24	dnaJ homolog subfamily C member 27-like	-3.29594	0.772757	No
CsqKR_Scaf41_38_12	leucine-rich repeat-containing 74A-like	4.56219	0.772757	No
CsqKR_Scaf478_3_29	lectin receptor kinase	-5.39913	0.772757	No
CsqKR_Scaf25_2_18	4-hydroxy-2-oxoglutarate mitochondrial-like	1.91295	0.772757	No
CsqKR_Scaf59_34_1	Pacifastin inhibitor (LCMII)	4.54321	0.772757	No
CsqKR_Scaf594_0_13	NA	-2.61703	0.772757	No
CsqKR_Scaf327_1_16	hypothetical protein LOTGIDRAFT_171525	2.5009	0.772757	No
CsqKR_Scaf75_0_2	NA	-8.1641	0.772757	No
CsqKR_Scaf124_0_11	transient receptor potential cation channel subfamily M member 1-like	7.03955	0.772757	No
CsqKR_Scaf162_11_34	2 -5 -oligoadenylate synthase 1A-like	3.38591	0.772757	No
CsqKR_Scaf99_32_0	NA	-4.98984	0.772757	No
CsqKR_Scaf106_9_29	CD209 antigen E	-8.1641	0.772757	No
CsqKR_Scaf253_2_22	integumentary mucin -like isoform X1	7.20464	0.772757	No
CsqKR_Scaf7_8_11	laccase-4-like	-2.50261	0.772757	No
CsqKR_Scaf133_11_11	cytochrome P450 2U1-like	3.48161	0.772757	No
CsqKR_Scaf159_10_9	mycocerosic acid synthase-like	-5.94145	0.772757	No
CsqKR_Scaf575_0_15	guanylate kinase-like isoform X2	4.02207	0.802713	No
CsqKR_Scaf43_61_19	low-density lipo receptor-related 4-like	3.74305	0.805458	No
CsqKR_Scaf3_37_7	uncharacterized protein LOC111105854	4.94245	0.805458	No
CsqKR_Scaf69_71_35	carbonic anhydrase 14-like isoform X3	-2.02638	0.805458	No
CsqKR_Scaf143_3_30	tripartite motif-containing 3-like isoform X2	1.93091	0.805458	No
CsqKR_Scaf175_6_40	DUF3472 domain-containing	7.67605	0.805458	No
CsqKR_Scaf50_39_29	uncharacterized protein LOC111115086	-3.81505	0.805458	No
CsqKR_Scaf208_1_20	synaptogenesis syg-2-	-7.36375	0.805458	No
CsqKR_Scaf199_1_17	TPA: Filamin ABP280 repeat-containing	-6.45352	0.805458	No
CsqKR_Scaf448_0_25	NA	5.08385	0.813747	No
CsqKR_Scaf200_2_41	EGF-like domain-containing 1	-6.8712	0.813747	No
CsqKR_Scaf1_53_11	Kazal-type ase inhibitor	4.34613	0.814003	No
CsqKR_Scaf22_17_0	OTU domain-containing 4-like	-2.50449	0.827316	No
CsqKR_Scaf91_14_27	perilipin-2-like isoform X1	2.576	0.829666	No
CsqKR_Scaf932_0_2	caspase-8-like	-3.92019	0.829666	No
CsqKR_Scaf69_42_18	fucolectin-like	-3.47456	0.829666	No
CsqKR_Scaf90_35_38	lipo VSAI	-3.35587	0.830346	No
CsqKR_Scaf8_15_15	solute carrier family 13 member 5	3.17439	0.830346	No
CsqKR_Scaf888_0_6	hypothetical protein LOTGIDRAFT_171851	-4.48578	0.830346	No
CsqKR_Scaf84_10_6	amalgam-like isoform X1	7.66792	0.835292	No
CsqKR_Scaf12_27_24	transmembrane 26-like	3.94263	0.838468	No
CsqKR_Scaf5_19_12	kynurenine 3-monooxygenase-like	-2.40363	0.841659	No
CsqKR_Scaf73_30_21	deoxyribonuclease TATDN2	4.26329	0.848911	No
CsqKR_Scaf196_1_8	phosphoserine aminotransferase	2.23206	0.848911	No
CsqKR_Scaf177_0_12	titin-like	-7.56479	0.848911	No
CsqKR_Scaf2_8_5	WAP four-disulfide core domain 18-like	3.63448	0.849356	No
CsqKR_Scaf246_6_17	sodium- and chloride-dependent glycine transporter 1-like isoform X2	4.16198	0.855098	No
CsqKR_Scaf38_11_24	Penicillin-binding 4	-2.16252	0.855098	No
CsqKR_Scaf318_18_37	dimethylaniline monooxygenase [N-oxide-forming] 5-like	-2.54913	0.855633	No
CsqKR_Scaf180_1_20	CD109 antigen-like isoform X5	3.2407	0.855633	No
CsqKR_Scaf61_28_13	deoxynucleoside triphosphate triphosphohydrolase SAMHD1-like isoform X1	3.65852	0.86369	No
CsqKR_Scaf135_1_22	NA	3.96584	0.86369	No
CsqKR_Scaf24_6_12	fibrinolytic enzyme	-4.94206	0.868649	No
CsqKR_Scaf137_5_42	hypothetical protein LOTGIDRAFT_239286	3.00902	0.869076	No
CsqKR_Scaf193_6_22	Spindly isoform X1	3.52451	0.873282	No
CsqKR_Scaf117_4_21	NA	6.53003	0.873282	No
CsqKR_Scaf69_16_2	uncharacterized protein LOC111138324 isoform X3	4.54337	0.87869	No
CsqKR_Scaf208_5_21	proline-rich receptor kinase PERK6	5.09796	0.886031	No
CsqKR_Scaf64_0_8	breast cancer type 2 susceptibility homolog	-3.2993	0.894843	No
CsqKR_Scaf175_16_41	histidine ammonia-lyase-like	6.90644	0.894843	No
CsqKR_Scaf73_7_8	N-acylethanolamine-hydrolyzing acid amidase	3.61854	0.894843	No
CsqKR_Scaf182_1_3	placenta-specific gene 8 -like	5.90006	0.916203	No
CsqKR_Scaf266_0_21	L-type lectin-domain containing receptor kinase -like	-2.67935	0.919421	No
CsqKR_Scaf199_1_18	TPA: Filamin ABP280 repeat-containing	-3.51777	0.919421	No
CsqKR_Scaf537_0_5	uncharacterized protein LOC112556968	4.32924	0.933322	No
CsqKR_Scaf138_16_13	NA	6.83475	0.938165	No
CsqKR_Scaf281_4_33	methyltransferase 5	6.97521	0.938165	No
CsqKR_Scaf3_80_26	rho-related GTP-binding	-2.28536	0.945892	No
CsqKR_Scaf61_30_25	Deoxynucleoside triphosphate triphosphohydrolase SAMHD1	-4.13813	0.945892	No
CsqKR_Scaf129_6_6	NA	7.66044	0.945892	No
CsqKR_Scaf41_40_16	NA	2.90425	0.945892	No
CsqKR_Scaf61_6_23	tubulin beta chain	-4.14494	0.945892	No
CsqKR_Scaf256_1_15	cilia- and flagella-associated 69-like	1.87309	0.961264	No
CsqKR_Scaf208_1_27	B-cell receptor CD22-like isoform X1	-4.52003	0.963966	No
CsqKR_Scaf112_0_23	sonic hedgehog A-like	4.21627	0.969748	No
CsqKR_Scaf35_55_5	NA	3.43835	0.969748	No
CsqKR_Scaf124_7_23	NA	3.90811	0.983207	No
CsqKR_Scaf8_13_15	B-box type zinc finger ncl-1 isoform X1	-2.50771	0.993097	No
CsqKR_Scaf143_14_27	NA	6.7478	0.993272	No
CsqKR_Scaf683_0_2	NA	6.49094	0.99698	No
CsqKR_Scaf133_9_4	NA	-2.612	0.99698	No
CsqKR_Scaf103_24_9	apolipophorins-like isoform X1	3.27816	0.99698	No
CsqKR_Scaf3_71_6	zinc metallo ase nas-4-like	4.49438	0.997117	No
CsqKR_Scaf175_2_29	NA	-3.00806	1	No
CsqKR_Scaf47_9_13	lysine methyltransferase METTL21D	-0.434635	1	No
CsqKR_Scaf169_0_9	secretory phospholipase A2 receptor	0.524835	1	No
CsqKR_Scaf43_66_19	proteasome subunit beta type-7-like	0.272804	1	No
CsqKR_Scaf118_2_33	lipoyltransferase mitochondrial-like	-0.714419	1	No
CsqKR_Scaf264_18_26	adhesive plaque matrix -like	-1.43772	1	No
CsqKR_Scaf349_8_11	uncharacterized protein LOC111115980 isoform X2	-0.622118	1	No
CsqKR_Scaf349_12_28	stress-induced-phospho 1-like	0.0308081	1	No
CsqKR_Scaf89_3_8	Homeotic protein antennapedia-like	3.04066	1	No
CsqKR_Scaf14_21_21	piccolo	1.28106	1	No
CsqKR_Scaf21_16_46	GATA zinc finger domain-containing 14-like	0.546469	1	No
CsqKR_Scaf99_15_28	hypothetical protein LOTGIDRAFT_238269	-1.16547	1	No
CsqKR_Scaf144_15_1	glyoxylate reductase hydroxypyruvate reductase	-0.115303	1	No
CsqKR_Scaf402_5_0	NA	-2.89754	1	No
CsqKR_Scaf69_73_2	tetratricopeptide repeat 28-like	0.241186	1	No
CsqKR_Scaf50_13_32	potassium voltage-gated channel Shaw-like	-0.270914	1	No
CsqKR_Scaf91_8_8	rho GTPase-activating 26 isoform X1	-0.36429	1	No
CsqKR_Scaf41_37_3	mab-21-like 2	1.05841	1	No
CsqKR_Scaf91_9_13	furry homolog isoform X1	0.00309686	1	No
CsqKR_Scaf50_30_6	hypothetical protein LOTGIDRAFT_174585	-0.217111	1	No
CsqKR_Scaf90_1_6	WD repeat and HMG-box DNA-binding 1	0.319644	1	No
CsqKR_Scaf295_7_36	transmembrane 145	-0.682668	1	No
CsqKR_Scaf144_8_8	hypothetical protein LOTGIDRAFT_165075	-1.08226	1	No
CsqKR_Scaf7_15_58	E3 ubiquitin- ligase RFWD3-like isoform X1	-0.0808359	1	No
CsqKR_Scaf606_1_23	prion-like-(Q N-rich) domain-bearing 25	0.843749	1	No
CsqKR_Scaf700_0_6	NA	0.776179	1	No
CsqKR_Scaf113_10_33	transient receptor potential cation channel subfamily M member 5-like	-0.543815	1	No
CsqKR_Scaf95_8_19	histone-lysine N- H3 lysine-79 specific-like isoform X1	-1.13267	1	No
CsqKR_Scaf31_21_20	glyco -N-acetylgalactosamine 3-beta-galactosyltransferase 1-like	-0.0921297	1	No
CsqKR_Scaf318_25_27	ammonium transporter Rh type A-like	0.958096	1	No
CsqKR_Scaf376_0_0	NA	-0.088596	1	No
CsqKR_Scaf173_30_8	twinfilin-1 isoform X2	-0.41415	1	No
CsqKR_Scaf99_1_43	Uracil-DNA glycosylase	0.25764	1	No
CsqKR_Scaf36_7_21	tetraspanin-3-like	0.557512	1	No
CsqKR_Scaf194_27_14	armadillo repeat-containing 8-like isoform X2	0.336972	1	No
CsqKR_Scaf19_39_27	zwei Ig domain zig-4-like	-0.7797	1	No
CsqKR_Scaf737_0_17	NA	-1.39267	1	No
CsqKR_Scaf583_0_7	hemicentin-1-like isoform X1	1.70979	1	No
CsqKR_Scaf52_14_9	TNF receptor-associated factor 2	0.115758	1	No
CsqKR_Scaf3_41_26	ectonucleotide pyrophosphatase phosphodiesterase family member 5	-0.755116	1	No
CsqKR_Scaf7_11_6	Oxysterol-binding -related 8	0.0397511	1	No
CsqKR_Scaf264_18_29	uncharacterized protein LOC111110541	-0.507232	1	No
CsqKR_Scaf44_36_18	Alkaline phosphatase	0.77097	1	No
CsqKR_Scaf261_12_24	dehydrogenase reductase SDR family member on chromosome X-like	0.116942	1	No
CsqKR_Scaf41_31_12	adhesion G -coupled receptor L2-like isoform X1	0.615713	1	No
CsqKR_Scaf130_31_26	NA	1.42285	1	No
CsqKR_Scaf14_21_13	male-specific lethal 1 homolog	0.282697	1	No
CsqKR_Scaf37_14_9	nuclear receptor coactivator 3-like isoform X3	-0.138607	1	No
CsqKR_Scaf77_7_28	transmembrane 26-like	1.30721	1	No
CsqKR_Scaf426_0_0	NA	0.35366	1	No
CsqKR_Scaf25_9_9	PREDICTED: uncharacterized protein LOC105321971 isoform X8	-0.232302	1	No
CsqKR_Scaf61_19_25	NADH dehydrogenase [ubiquinone] flavo mitochondrial-like	-0.446827	1	No
CsqKR_Scaf3_43_20	BTB POZ domain-containing 17-like	0.247851	1	No
CsqKR_Scaf307_7_1	forkhead box L1	0.00459775	1	No
CsqKR_Scaf75_29_31	YIPF6 isoform X2	0.372966	1	No
CsqKR_Scaf666_0_10	elongation factor mitochondrial-like	-0.252225	1	No
CsqKR_Scaf18_14_35	oxalate:formate antiporter-like isoform X1	-0.226421	1	No
CsqKR_Scaf136_1_19	Actin-related 8	0.176422	1	No
CsqKR_Scaf309_1_24	pro convertase subtilisin kexin type 7-like	0.265466	1	No
CsqKR_Scaf8_13_20	probable cytochrome P450 CYP44	-1.09933	1	No
CsqKR_Scaf103_25_15	Acetyl-coenzyme A cytoplasmic	-0.378605	1	No
CsqKR_Scaf87_3_18	Kyphoscoliosis peptidase	1.62186	1	No
CsqKR_Scaf29_11_19	cyclin-T2 isoform X1	0.0162393	1	No
CsqKR_Scaf61_9_31	Tubulin beta-2C chain	0.527918	1	No
CsqKR_Scaf555_0_13	E3 ubiquitin- ligase MIB2	0.542684	1	No
CsqKR_Scaf302_0_23	UPF0600 C5orf51 homolog	-1.21153	1	No
CsqKR_Scaf49_2_12	NA	0.442518	1	No
CsqKR_Scaf100_7_50	WD repeat-containing 7-like isoform X1	-0.200748	1	No
CsqKR_Scaf12_25_34	DNA repair and recombination RAD54B	0.26359	1	No
CsqKR_Scaf75_27_6	ATP-binding cassette sub-family A member 1 isoform X1	0.412938	1	No
CsqKR_Scaf103_1_40	ATP-dependent Clp protease proteolytic mitochondrial-like	-0.356903	1	No
CsqKR_Scaf25_6_15	odr-4 homolog isoform X2	0.218026	1	No
CsqKR_Scaf169_2_23	transcription termination factor 1	-1.55175	1	No
CsqKR_Scaf269_14_16	arylacetamide deacetylase-like	-0.332271	1	No
CsqKR_Scaf321_6_6	transmembrane protein, putative	-0.0504664	1	No
CsqKR_Scaf39_30_8	WD40 repeat-containing	-0.447522	1	No
CsqKR_Scaf133_17_8	FAM124A-like isoform X2	0.247407	1	No
CsqKR_Scaf99_36_20	nucleoporin NUP53-like	-0.626429	1	No
CsqKR_Scaf174_29_28	egl nine homolog 3 isoform X2	1.14979	1	No
CsqKR_Scaf27_12_17	polyadenylate-binding 2 isoform X1	0.162044	1	No
CsqKR_Scaf41_40_21	coiled-coil and C2 domain-containing 2A-like	0.0633638	1	No
CsqKR_Scaf174_25_15	zinc finger FYVE domain-containing 26-like	0.170982	1	No
CsqKR_Scaf165_3_17	Transcription factor HES-4	2.47549	1	No
CsqKR_Scaf336_5_19	vegetative cell wall gp1-like isoform X2	1.54698	1	No
CsqKR_Scaf247_16_61	annexin A4-like	0.631614	1	No
CsqKR_Scaf29_11_35	Aspartate aminotransferase	-0.0692191	1	No
CsqKR_Scaf36_13_12	asparagine--tRNA cytoplasmic	-0.147005	1	No
CsqKR_Scaf75_33_10	GH3 domain-containing -like	-0.0598005	1	No
CsqKR_Scaf921_0_5	ice nucleation	1.0625	1	No
CsqKR_Scaf69_13_20	RING finger 215-like	0.126165	1	No
CsqKR_Scaf55_8_15	trichohyalin-like isoform X7	0.538181	1	No
CsqKR_Scaf138_0_16	caspase-3-like isoform X1	0.147814	1	No
CsqKR_Scaf174_7_19	citrate lyase subunit beta mitochondrial	-0.146116	1	No
CsqKR_Scaf185_6_9	synaptotagmin-17-like	2.34538	1	No
CsqKR_Scaf78_4_31	tRNA wybutosine-synthesizing 3 homolog	-0.513465	1	No
CsqKR_Scaf59_25_7	28S ribosomal mitochondrial-like	-0.18994	1	No
CsqKR_Scaf261_15_49	CD109 antigen-like	1.96332	1	No
CsqKR_Scaf99_43_24	Mitochondrial GTPase 1	0.125217	1	No
CsqKR_Scaf247_3_20	chitin binding peritrophin-	-3.45669	1	No
CsqKR_Scaf35_24_11	son of sevenless homolog 2-like	-0.104085	1	No
CsqKR_Scaf25_4_11	SH3 domain-binding 2-like	0.360207	1	No
CsqKR_Scaf1_52_20	T-box transcription factor TBX10-like	0.567004	1	No
CsqKR_Scaf100_5_20	guanine nucleotide-binding G(s) subunit alpha	-0.486888	1	No
CsqKR_Scaf69_36_10	N-acetylglucosaminyl-phosphatidylinositol de-N-acetylase isoform X1	-0.259902	1	No
CsqKR_Scaf11_8_37	NA	-0.82124	1	No
CsqKR_Scaf1_49_12	homeobox DLX-3-like	-0.790727	1	No
CsqKR_Scaf69_86_12	FERM domain-containing 4A isoform X2	-0.160695	1	No
CsqKR_Scaf302_5_26	alkylated DNA repair alkB homolog 8-like	-0.720145	1	No
CsqKR_Scaf207_4_11	ATP-dependent RNA helicase DDX54	-0.283993	1	No
CsqKR_Scaf35_54_11	NA	-0.596497	1	No
CsqKR_Scaf3_98_19	gamma-aminobutyric acid type B receptor subunit 1-like	-0.663057	1	No
CsqKR_Scaf100_6_6	U6 snRNA phosphodiesterase-like	0.39632	1	No
CsqKR_Scaf336_12_23	7-methylguanosine phosphate-specific 5 -nucleotidase A-like isoform X6	-0.804993	1	No
CsqKR_Scaf29_10_12	PREDICTED: uncharacterized protein LOC106054818 isoform X2	0.432609	1	No
CsqKR_Scaf289_4_14	dual oxidase 2-like	1.96923	1	No
CsqKR_Scaf133_4_46	2 -deoxynucleoside 5 -phosphate N-hydrolase 1	-0.385521	1	No
CsqKR_Scaf116_6_28	DNA fragmentation factor subunit beta-like	-1.33257	1	No
CsqKR_Scaf170_2_16	ras-related Rab-5C	-0.519431	1	No
CsqKR_Scaf26_5_23	lysine-specific demethylase 6A isoform X1	-0.066567	1	No
CsqKR_Scaf175_14_12	3-hydroxyacyl- dehydrogenase type-2-like	-0.143779	1	No
CsqKR_Scaf1_45_8	ubiquitin-like modifier-activating enzyme 1	0.405616	1	No
CsqKR_Scaf208_8_55	zinc finger OZF-like	0.292373	1	No
CsqKR_Scaf44_9_17	transmembrane 203-like	-0.110896	1	No
CsqKR_Scaf181_0_10	carcinoembryonic antigen-related cell adhesion molecule 5-like	-0.725643	1	No
CsqKR_Scaf481_0_9	Deleted in malignant brain tumors 1	0.153768	1	No
CsqKR_Scaf175_4_26	hypothetical protein LOTGIDRAFT_236148	-0.415835	1	No
CsqKR_Scaf69_84_7	LSM8 U6 small nuclear RNA associated	-0.0560714	1	No
CsqKR_Scaf185_16_51	Tubulin-specific chaperone D	-0.239527	1	No
CsqKR_Scaf247_16_58	serine threonine- kinase 31-like	0.469916	1	No
CsqKR_Scaf18_7_28	hypothetical protein LOTGIDRAFT_229959	-0.403045	1	No
CsqKR_Scaf69_29_3	3-oxoacyl-[acyl-carrier- ] mitochondrial	-0.226604	1	No
CsqKR_Scaf64_9_34	nuclease HARBI1	-1.29512	1	No
CsqKR_Scaf61_27_22	triple R motif-containing	-0.0798044	1	No
CsqKR_Scaf99_2_31	LOW QUALITY PROTEIN: uncharacterized protein LOC112564675	0.493129	1	No
CsqKR_Scaf25_8_26	ATP-binding cassette sub-family F member 1-like	-0.123386	1	No
CsqKR_Scaf172_1_39	fibroblast growth factor receptor	-0.213714	1	No
CsqKR_Scaf307_2_21	tyrosine- phosphatase non-receptor type 1-like	0.161023	1	No
CsqKR_Scaf247_0_14	Mitotic spindle assembly checkpoint MAD2A	-0.164276	1	No
CsqKR_Scaf69_57_44	malate mitochondrial-like	0.259019	1	No
CsqKR_Scaf321_3_12	lysM and peptidoglycan-binding domain-containing 1	-0.585628	1	No
CsqKR_Scaf5_0_10	cilia- and flagella-associated 70-like isoform X2	1.0366	1	No
CsqKR_Scaf31_25_9	high mobility group 20A-like isoform X1	-0.965089	1	No
CsqKR_Scaf156_0_13	Cartilage matrix	-0.0197919	1	No
CsqKR_Scaf41_14_21	gastrula zinc finger -like	0.215613	1	No
CsqKR_Scaf38_10_15	DDB1- and CUL4-associated factor 12	0.258891	1	No
CsqKR_Scaf165_16_5	tigger transposable element-derived 4-like	-0.612212	1	No
CsqKR_Scaf59_40_6	Vacuolar 8	-1.51413	1	No
CsqKR_Scaf78_4_30	cytochrome c oxidase assembly COX19	-0.106175	1	No
CsqKR_Scaf65_2_8	glycine receptor subunit alpha-2-like	-0.964192	1	No
CsqKR_Scaf69_1_7	ectopic P granules 5 homolog	-0.543857	1	No
CsqKR_Scaf204_0_44	fasciclin-1-like isoform X2	0.235398	1	No
CsqKR_Scaf247_10_9	wings apart homolog isoform X1	0.144836	1	No
CsqKR_Scaf12_44_9	UDP-galactose UDP-glucose transporter 7 isoform X5	0.681046	1	No
CsqKR_Scaf25_22_32	O- case-like	0.626851	1	No
CsqKR_Scaf21_2_52	methyltransferase 2A	-0.670637	1	No
CsqKR_Scaf10_10_41	RNA-binding Luc7-like 1 isoform X1	-0.239254	1	No
CsqKR_Scaf69_65_1	pelota-like	0.0623849	1	No
CsqKR_Scaf12_26_21	disrupted in renal carcinoma 2 homolog	-0.161636	1	No
CsqKR_Scaf41_21_13	hypothetical protein LOTGIDRAFT_239753	0.854286	1	No
CsqKR_Scaf103_47_44	transportin-1-like isoform X1	0.212544	1	No
CsqKR_Scaf59_36_13	ganglioside GM2 activator	-1.55439	1	No
CsqKR_Scaf35_56_2	histone RNA hairpin-binding	0.782731	1	No
CsqKR_Scaf173_27_24	ETS domain-containing Elk-4-like isoform X2	-0.618005	1	No
CsqKR_Scaf320_3_15	RING finger 17-like isoform X3	-0.368513	1	No
CsqKR_Scaf129_7_23	PQ-loop repeat-containing 3	-0.316899	1	No
CsqKR_Scaf172_7_37	NA	2.7573	1	No
CsqKR_Scaf169_3_34	BCCIP homolog	-0.0164503	1	No
CsqKR_Scaf182_4_53	28S ribosomal mitochondrial	-0.66695	1	No
CsqKR_Scaf318_20_7	NA	1.52045	1	No
CsqKR_Scaf254_1_1	Kazal-type ase inhibitor	-1.01421	1	No
CsqKR_Scaf147_6_8	GRB2-associated-binding 1-like	-0.751579	1	No
CsqKR_Scaf336_1_15	calcium calmodulin-dependent 3 ,5 -cyclic nucleotide phosphodiesterase 1A-like isoform X6	-0.187711	1	No
CsqKR_Scaf3_98_16	NA	-0.202547	1	No
CsqKR_Scaf91_14_56	Telomeric repeat-binding factor 2-interacting 1	-0.184117	1	No
CsqKR_Scaf69_15_56	FAM185A isoform X3	-0.358106	1	No
CsqKR_Scaf60_6_9	branched-chain-amino-acid cytosolic-like	0.351396	1	No
CsqKR_Scaf4_11_3	GRAM domain-containing 2B-like	0.315222	1	No
CsqKR_Scaf40_10_13	estradiol 17-beta-dehydrogenase 11	-0.656706	1	No
CsqKR_Scaf159_9_24	myosin heavy striated muscle	0.215251	1	No
CsqKR_Scaf1_20_2	NA	-2.77774	1	No
CsqKR_Scaf457_2_29	NA	-0.490184	1	No
CsqKR_Scaf61_28_35	eukaryotic translation initiation factor 2 subunit 2-like	-0.0740444	1	No
CsqKR_Scaf311_0_0	NA	-0.0858598	1	No
CsqKR_Scaf165_15_32	receptor-type guanylate cyclase daf-11 isoform X2	0.266186	1	No
CsqKR_Scaf16_8_29	bcl-2 homologous antagonist killer-like	-1.37701	1	No
CsqKR_Scaf36_48_13	fibrillin-2-like	-0.0377072	1	No
CsqKR_Scaf61_31_20	Speriolin	0.291847	1	No
CsqKR_Scaf39_20_29	leucine-rich repeat-containing 45-like	-2.01418	1	No
CsqKR_Scaf50_35_14	galaxin-like isoform X1	-0.0625638	1	No
CsqKR_Scaf273_2_0	NA	1.37496	1	No
CsqKR_Scaf27_5_35	methyltransferase 9	-0.0840845	1	No
CsqKR_Scaf140_1_49	probable E3 SUMO- ligase RNF212 isoform X2	-0.4919	1	No
CsqKR_Scaf40_4_27	disulfide-isomerase A6 homolog	-0.550849	1	No
CsqKR_Scaf173_17_10	SEC14 2	1.02084	1	No
CsqKR_Scaf3_42_8	HHIP 1	0.548753	1	No
CsqKR_Scaf98_0_25	Sterile alpha motif domain-containing 9-like	-0.596043	1	No
CsqKR_Scaf37_5_20	uncharacterized protein LOC111128173	-0.180681	1	No
CsqKR_Scaf170_2_44	ubiquitin-conjugating enzyme E2 G2	0.0705434	1	No
CsqKR_Scaf228_9_6	basement membrane-specific heparan sulfate proteoglycan core -like isoform X4	0.23853	1	No
CsqKR_Scaf36_13_15	zinc finger 37	-0.642785	1	No
CsqKR_Scaf256_2_34	uncharacterized protein LOC110459485 isoform X2	1.71844	1	No
CsqKR_Scaf133_17_16	disks large homolog 2-like isoform X5	-0.238534	1	No
CsqKR_Scaf116_2_15	NA	-0.513848	1	No
CsqKR_Scaf17_2_19	PREDICTED: uncharacterized protein LOC102806109, partial	-1.65016	1	No
CsqKR_Scaf21_9_12	Intestine-specific homeobox	-1.74293	1	No
CsqKR_Scaf65_20_17	tetraspanin-11-like	0.020125	1	No
CsqKR_Scaf98_30_20	polyglutamine-binding 1-like	0.578473	1	No
CsqKR_Scaf382_0_5	colorectal mutant cancer	0.669964	1	No
CsqKR_Scaf31_4_43	Double-stranded RNA-specific adenosine deaminase	-0.491184	1	No
CsqKR_Scaf268_14_23	structural maintenance of chromosomes 1A-like	-0.332636	1	No
CsqKR_Scaf747_0_18	epithelial chloride channel -like	1.11286	1	No
CsqKR_Scaf59_11_24	guanine nucleotide-binding subunit beta-5-like	0.270612	1	No
CsqKR_Scaf65_11_22	c-binding -like isoform X1	-1.14223	1	No
CsqKR_Scaf550_0_2	NA	-2.19023	1	No
CsqKR_Scaf97_3_43	telomere length and silencing 1 homolog	0.230993	1	No
CsqKR_Scaf21_34_11	dnaJ homolog subfamily C member 1-like	0.714289	1	No
CsqKR_Scaf59_17_14	spatacsin-like isoform X1	-0.311593	1	No
CsqKR_Scaf268_9_12	NA	0.933734	1	No
CsqKR_Scaf361_0_13	ubiquitin domain-containing UBFD1-like isoform X1	-0.069733	1	No
CsqKR_Scaf98_29_38	gelsolin 2	-1.45552	1	No
CsqKR_Scaf39_45_15	5-demethoxyubiquinone mitochondrial-like	0.584256	1	No
CsqKR_Scaf61_13_23	thymidine kinase mitochondrial	0.507277	1	No
CsqKR_Scaf52_9_13	Reticulocyte-binding 2-like a	0.319981	1	No
CsqKR_Scaf98_13_13	NA	0.488521	1	No
CsqKR_Scaf113_4_27	WD repeat domain phosphoinositide-interacting 4-like	-0.276787	1	No
CsqKR_Scaf183_0_0	NA	1.65662	1	No
CsqKR_Scaf413_1_45	membrane frizzled-related	-0.721331	1	No
CsqKR_Scaf173_23_14	PREDICTED: uncharacterized protein LOC101845075 isoform X3	0.297231	1	No
CsqKR_Scaf157_3_18	kinase byr2	-0.0372258	1	No
CsqKR_Scaf41_4_12	NA	-0.080696	1	No
CsqKR_Scaf137_2_21	E3 ubiquitin- ligase RBBP6-like isoform X1	0.342182	1	No
CsqKR_Scaf87_9_11	GPI-anchored pfl2	1.73956	1	No
CsqKR_Scaf154_4_18	stress-activated kinase JNK-like	-0.438956	1	No
CsqKR_Scaf69_86_22	PREDICTED: protein shisa-5-like	0.0817236	1	No
CsqKR_Scaf25_21_39	multifunctional methyltransferase subunit TRM112	0.249119	1	No
CsqKR_Scaf59_39_74	Tubulin alpha-1A chain	1.17779	1	No
CsqKR_Scaf65_27_29	coiled-coil and C2 domain-containing 1-like	0.357934	1	No
CsqKR_Scaf802_0_1	NA	-1.00999	1	No
CsqKR_Scaf273_2_19	class I SAM-dependent methyltransferase	0.405951	1	No
CsqKR_Scaf193_15_0	NA	-1.23015	1	No
CsqKR_Scaf61_5_15	ubiquinone biosynthesis mitochondrial-like isoform X2	0.505549	1	No
CsqKR_Scaf302_0_20	2 -5 -oligoadenylate synthase 1A-like	0.514408	1	No
CsqKR_Scaf14_27_27	cytochrome c	-0.317753	1	No
CsqKR_Scaf1_54_25	NA	-0.481928	1	No
CsqKR_Scaf29_7_7	NA	0.539823	1	No
CsqKR_Scaf247_11_7	zinc finger Noc-like	0.960811	1	No
CsqKR_Scaf490_4_11	phosphatase 1 regulatory subunit 16A-like isoform X1	0.161888	1	No
CsqKR_Scaf11_1_22	tripartite motif-containing 45-like	-0.669768	1	No
CsqKR_Scaf259_1_9	transport Sec16A-like isoform X7	0.040779	1	No
CsqKR_Scaf90_5_26	usick-Kaufman Bardet-Biedl syndromes chaperonin isoform X1	0.531722	1	No
CsqKR_Scaf69_5_26	alpha-aminoadipic semialdehyde mitochondrial-like	-0.35613	1	No
CsqKR_Scaf63_3_7	calmodulin isoform X1	5.66057	1	No
CsqKR_Scaf7_25_32	NA	-0.281637	1	No
CsqKR_Scaf3_69_24	serine- kinase ATM isoform X2	0.16385	1	No
CsqKR_Scaf352_0_31	NA	-3.57416	1	No
CsqKR_Scaf173_13_13	phosducin	-0.783122	1	No
CsqKR_Scaf143_13_17	E3 ubiquitin- ligase rnf213-alpha-like isoform X1	1.00419	1	No
CsqKR_Scaf268_12_22	zinc metallo ase nas-13-like	-0.325258	1	No
CsqKR_Scaf285_8_18	phosphatidylinositol 4,5-bisphosphate 3-kinase catalytic subunit delta isoform	0.125444	1	No
CsqKR_Scaf41_22_37	ankyrin repeat-containing At5g02620	0.138523	1	No
CsqKR_Scaf65_20_24	tetraspanin-18-like isoform X4	0.112354	1	No
CsqKR_Scaf1_29_9	NA	-0.41527	1	No
CsqKR_Scaf72_15_7	carbohydrate sulfotransferase 15-like	0.138774	1	No
CsqKR_Scaf397_1_26	transcription factor E2F5-like isoform X1	0.323589	1	No
CsqKR_Scaf61_42_14	Fanconi anemia group A	1.59312	1	No
CsqKR_Scaf3_86_16	CCR4-NOT transcription complex subunit 2-like isoform X3	0.177462	1	No
CsqKR_Scaf107_2_18	neural cell adhesion molecule L1	-0.262234	1	No
CsqKR_Scaf117_8_13	DUF4434 domain-containing	-3.86156	1	No
CsqKR_Scaf39_33_30	fas-binding factor 1-like	0.235618	1	No
CsqKR_Scaf25_19_11	megakaryocyte-associated tyrosine- kinase-like isoform X2	0.0203137	1	No
CsqKR_Scaf327_1_31	guanine nucleotide-binding G(q) subunit alpha	-1.11359	1	No
CsqKR_Scaf44_34_7	sodium-dependent dopamine transporter-like isoform X1	3.39896	1	No
CsqKR_Scaf127_4_46	dysbindin homolog	-0.411422	1	No
CsqKR_Scaf39_41_6	troponin C	0.243013	1	No
CsqKR_Scaf69_26_20	leucine-rich repeat-containing 47-like	0.33539	1	No
CsqKR_Scaf952_0_5	deleted in malignant brain tumors 1 -like	-1.29577	1	No
CsqKR_Scaf144_4_50	transmembrane 56-B-like	0.763814	1	No
CsqKR_Scaf174_18_20	ferritin	0.418958	1	No
CsqKR_Scaf128_0_14	deleted in malignant brain tumors 1 -like isoform X1	1.05574	1	No
CsqKR_Scaf50_29_36	para-nitrobenzyl esterase-like	0.529757	1	No
CsqKR_Scaf396_1_11	tripartite motif-containing 59	-0.221922	1	No
CsqKR_Scaf361_2_4	dual specificity mitogen-activated kinase kinase 4-like isoform X3	0.0789644	1	No
CsqKR_Scaf1_39_36	rho guanine nucleotide exchange factor 3 isoform X2	0.772006	1	No
CsqKR_Scaf413_0_8	echinoderm microtubule-associated -like 4 isoform X1	1.57584	1	No
CsqKR_Scaf65_15_20	very-long-chain enoyl- reductase-like	0.00554736	1	No
CsqKR_Scaf173_17_20	PREDICTED: uncharacterized protein YMR196W-like	0.973673	1	No
CsqKR_Scaf993_0_5	NA	-2.05607	1	No
CsqKR_Scaf413_1_47	guanosine-3 ,5 -bis(diphosphate) 3 -pyrophosphohydrolase MESH1	0.513947	1	No
CsqKR_Scaf175_8_20	Thioredoxin reductase mitochondrial	0.546103	1	No
CsqKR_Scaf318_24_11	PKD domain-containing	0.251784	1	No
CsqKR_Scaf8_11_34	NA	2.14785	1	No
CsqKR_Scaf75_6_20	Fanconi anemia group F -like	0.345774	1	No
CsqKR_Scaf31_4_19	tetraspanin-9 isoform X2	-0.689906	1	No
CsqKR_Scaf60_7_36	NA	-1.35909	1	No
CsqKR_Scaf61_10_27	tetratricopeptide repeat 5-like	-0.00636394	1	No
CsqKR_Scaf3_67_12	ATP-dependent RNA helicase TDRD9	-0.31924	1	No
CsqKR_Scaf40_2_13	NA	-0.0754304	1	No
CsqKR_Scaf38_13_27	PREDICTED: uncharacterized protein LOC106061311	-0.954279	1	No
CsqKR_Scaf44_14_57	Prostaglandin E synthase 2	-0.192639	1	No
CsqKR_Scaf3_57_11	Bcl-2 antagonist killer 2	0.201775	1	No
CsqKR_Scaf162_10_36	DNA excision repair ERCC-8	-0.28443	1	No
CsqKR_Scaf8_12_29	neural cell adhesion molecule L1	0.645733	1	No
CsqKR_Scaf98_5_24	fibropellin-1-like isoform X1	-1.12984	1	No
CsqKR_Scaf90_19_15	Feline leukemia virus subgroup C receptor-related 2	0.0199799	1	No
CsqKR_Scaf1_42_11	DNA ligase 1-like	1.44926	1	No
CsqKR_Scaf268_10_14	NAD-dependent lipoamidase sirtuin- mitochondrial	-0.455451	1	No
CsqKR_Scaf3_27_24	Zinc finger 318	-0.407851	1	No
CsqKR_Scaf403_4_66	PREDICTED: uncharacterized protein C20orf24 homolog	0.142126	1	No
CsqKR_Scaf99_40_13	parathyroid hormone 2 receptor-like	-0.288761	1	No
CsqKR_Scaf100_5_11	cytoplasmic tRNA 2-thiolation 2-like isoform X2	-0.484296	1	No
CsqKR_Scaf31_2_12	limb expression 1 homolog	0.182065	1	No
CsqKR_Scaf61_8_26	VAC14 homolog	0.0144055	1	No
CsqKR_Scaf72_12_3	NA	-1.7981	1	No
CsqKR_Scaf41_41_13	CREB-binding isoform X1	-0.360441	1	No
CsqKR_Scaf171_3_53	sorting nexin-17-like	-0.265356	1	No
CsqKR_Scaf70_11_4	Enterin neuropeptide, partial	-1.37233	1	No
CsqKR_Scaf99_4_34	chondroitin proteoglycan-2-like	2.61945	1	No
CsqKR_Scaf17_5_49	sterol-4-alpha-carboxylate 3- decarboxylating	-0.192492	1	No
CsqKR_Scaf37_12_36	kelch 3	-0.170519	1	No
CsqKR_Scaf247_0_0	NA	2.28012	1	No
CsqKR_Scaf166_1_25	ectonucleotide pyrophosphatase phosphodiesterase family member 5-like	-0.456455	1	No
CsqKR_Scaf14_10_23	CYTH domain-containing	0.0902771	1	No
CsqKR_Scaf36_8_19	28S ribosomal mitochondrial	0.0929437	1	No
CsqKR_Scaf254_0_22	Receptor-type tyrosine- phosphatase T	3.65495	1	No
CsqKR_Scaf192_10_29	TAR DNA-binding 43 isoform X1	0.532139	1	No
CsqKR_Scaf11_0_21	metallo-beta-lactamase domain-containing 1-like isoform X1	-0.360126	1	No
CsqKR_Scaf173_33_2	rolling stone-like	-0.722075	1	No
CsqKR_Scaf19_9_18	DBH-like monooxygenase 1	1.40797	1	No
CsqKR_Scaf27_15_30	zinc finger ZFAT-like	-0.729549	1	No
CsqKR_Scaf140_1_44	phosphoenolpyruvate cytosolic [GTP]-like	-0.550737	1	No
CsqKR_Scaf264_15_37	phospholipid phosphatase-related type 5-like	-0.275064	1	No
CsqKR_Scaf35_0_24	NA	0.513316	1	No
CsqKR_Scaf147_5_23	kelch domain-containing 9-like	-0.622722	1	No
CsqKR_Scaf59_34_0	Pacifastin inhibitor (LCMII)	2.72374	1	No
CsqKR_Scaf20_7_28	Nipped-B B	-0.316249	1	No
CsqKR_Scaf102_3_10	Integrator complex subunit 6	-0.501728	1	No
CsqKR_Scaf12_63_7	dehydrogenase reductase SDR family member 11	-0.00717186	1	No
CsqKR_Scaf318_24_40	sodium-dependent glucose transporter 1A-like isoform X1	-4.18945	1	No
CsqKR_Scaf432_0_16	hypothetical protein LOTGIDRAFT_229148	3.38615	1	No
CsqKR_Scaf173_33_29	Centromere P	0.232967	1	No
CsqKR_Scaf1001_0_6	NA	-0.990834	1	No
CsqKR_Scaf72_5_23	Tudor domain-containing 1	-0.430182	1	No
CsqKR_Scaf193_7_26	NA	-1.25204	1	No
CsqKR_Scaf90_19_26	transmembrane 196-like	0.421791	1	No
CsqKR_Scaf5_24_14	vam6 Vps39	-0.0628951	1	No
CsqKR_Scaf135_8_69	transforming acidic coiled-coil-containing 3-like	1.67501	1	No
CsqKR_Scaf36_40_10	canopy homolog 2-like	-2.59879	1	No
CsqKR_Scaf69_16_13	regulator of nonsense transcripts 2-like	-0.936906	1	No
CsqKR_Scaf366_18_30	tyrosine- phosphatase 10D-like isoform X1	1.90669	1	No
CsqKR_Scaf244_0_9	synaptogenesis syg-2-	0.887931	1	No
CsqKR_Scaf41_4_0	NA	-0.56877	1	No
CsqKR_Scaf35_57_27	kintoun-like	-0.434674	1	No
CsqKR_Scaf80_4_21	NA	0.11277	1	No
CsqKR_Scaf175_17_15	leucine-rich repeat serine threonine- kinase 2-like isoform X1	-0.163297	1	No
CsqKR_Scaf268_12_13	GPN-loop GTPase 1	0.267886	1	No
CsqKR_Scaf25_5_23	uncharacterized protein LOC112576152	-0.231953	1	No
CsqKR_Scaf73_25_26	serine threonine- kinase D3-like isoform X2	0.712263	1	No
CsqKR_Scaf247_3_23	NA	0.367286	1	No
CsqKR_Scaf3_80_12	lipoxygenase homology domain-containing 1	0.439401	1	No
CsqKR_Scaf174_32_6	Prefoldin subunit 3	0.38492	1	No
CsqKR_Scaf113_16_59	serine cytosolic-like	1.58467	1	No
CsqKR_Scaf796_0_5	sodium-dependent multivitamin transporter-like	0.0701801	1	No
CsqKR_Scaf64_22_22	golgin subfamily A member 2 isoform X2	-0.787477	1	No
CsqKR_Scaf218_4_15	zinc finger SNAI2-like	0.317925	1	No
CsqKR_Scaf194_19_10	potassium voltage-gated channel subfamily H member 4-like isoform X1	0.524113	1	No
CsqKR_Scaf174_40_17	diacylglycerol O-acyltransferase	0.213168	1	No
CsqKR_Scaf419_0_19	mucin-4-like isoform X8	2.3164	1	No
CsqKR_Scaf3_101_12	ras-related and estrogen-regulated growth inhibitor-like	0.674518	1	No
CsqKR_Scaf39_46_24	CLEC16A isoform X2	0.0260255	1	No
CsqKR_Scaf683_0_18	hypothetical protein C0Q70_18161	0.826446	1	No
CsqKR_Scaf5_20_7	NA	-0.182618	1	No
CsqKR_Scaf102_12_22	tetratricopeptide repeat 14-like isoform X1	-0.744556	1	No
CsqKR_Scaf938_0_0	aromatic-L-amino-acid decarboxylase-like	2.41177	1	No
CsqKR_Scaf103_5_7	PREDICTED: uncharacterized protein LOC101854278	0.298906	1	No
CsqKR_Scaf1_27_13	NA	0.621773	1	No
CsqKR_Scaf264_18_28	CUB domain-containing 2	0.360515	1	No
CsqKR_Scaf25_21_8	copper homeostasis cutC homolog	-1.06021	1	No
CsqKR_Scaf173_15_13	RING finger 10	0.594405	1	No
CsqKR_Scaf3_51_10	mannan-binding lectin serine protease 2	0.0503969	1	No
CsqKR_Scaf69_39_7	sphingomyelin phosphodiesterase 4-like isoform X1	-0.466119	1	No
CsqKR_Scaf35_29_6	small nuclear ribonucleo Sm D2	-0.460487	1	No
CsqKR_Scaf336_10_27	carbohydrate sulfotransferase 1-like	-1.56226	1	No
CsqKR_Scaf102_7_13	PREDICTED: uncharacterized protein LOC105343036 isoform X3	0.41772	1	No
CsqKR_Scaf228_19_9	chloride channel 2-like	0.816955	1	No
CsqKR_Scaf230_0_7	PAS domain-containing tyrosine kinase family	2.43004	1	No
CsqKR_Scaf301_3_18	Coiled-coil domain-containing 23	-0.168715	1	No
CsqKR_Scaf174_18_22	cystatin-B	0.401088	1	No
CsqKR_Scaf1_19_33	vacuolar fusion MON1 homolog A-like	0.417116	1	No
CsqKR_Scaf165_11_8	arylsulfatase B-like	-1.70698	1	No
CsqKR_Scaf138_14_29	myb X-like	-1.12945	1	No
CsqKR_Scaf460_5_10	conserved oligomeric Golgi complex subunit 2-like	0.311197	1	No
CsqKR_Scaf285_3_10	Transmembrane 201	-0.996631	1	No
CsqKR_Scaf55_4_26	PREDICTED: uncharacterized protein LOC108971960	0.521354	1	No
CsqKR_Scaf171_2_27	Calpain-1 catalytic	-0.492105	1	No
CsqKR_Scaf40_23_12	snake venom metallo ase 1-like isoform X3	-0.647594	1	No
CsqKR_Scaf106_8_18	RNA polymerase-associated LEO1	0.201105	1	No
CsqKR_Scaf35_30_4	fumarate mitochondrial	-0.90842	1	No
CsqKR_Scaf101_2_34	polycomb group RING finger 3	-0.0473401	1	No
CsqKR_Scaf180_4_28	sushi domain-containing 2-like	0.300699	1	No
CsqKR_Scaf490_6_7	Ribosome biogenesis bop1	0.404592	1	No
CsqKR_Scaf269_13_18	trans-1,2-dihydrobenzene-1,2-diol dehydrogenase-like	0.833956	1	No
CsqKR_Scaf102_2_22	NA	2.30749	1	No
CsqKR_Scaf41_45_18	histidine--tRNA cytoplasmic-like isoform X1	0.0297083	1	No
CsqKR_Scaf831_0_12	cell adhesion molecule 2-like isoform X1	1.28636	1	No
CsqKR_Scaf36_14_16	sodium-dependent proline transporter-like isoform X2	-0.776265	1	No
CsqKR_Scaf36_37_36	peroxisomal membrane 11B-like	0.267836	1	No
CsqKR_Scaf61_26_17	probable tubulin polyglutamylase TTLL9	-0.54938	1	No
CsqKR_Scaf53_2_11	transcription initiation factor TFIID subunit 1-like isoform X1	-0.0722507	1	No
CsqKR_Scaf127_21_30	NA	-0.259105	1	No
CsqKR_Scaf133_11_13	diamine acetyltransferase 2	0.552299	1	No
CsqKR_Scaf41_18_26	diphosphoinositol polyphosphate phosphohydrolase 1	-0.776463	1	No
CsqKR_Scaf138_12_25	A disintegrin and metallo ase with thrombospondin motifs 9	-2.50503	1	No
CsqKR_Scaf19_29_19	LIM homeobox Lhx9 isoform X2	0.287787	1	No
CsqKR_Scaf69_44_29	uncharacterized protein LOC112563334 isoform X1	-0.578709	1	No
CsqKR_Scaf3_83_19	testis-expressed sequence 11 -like	0.317908	1	No
CsqKR_Scaf43_49_12	Fanconi anemia group I -like	0.314277	1	No
CsqKR_Scaf352_0_38	carcinoembryonic antigen-related cell adhesion molecule 5-like	1.06931	1	No
CsqKR_Scaf21_1_45	serine threonine- kinase tousled-like 2 isoform X1	1.8206	1	No
CsqKR_Scaf172_16_12	Patatin-like phospholipase domain-containing 7	0.257846	1	No
CsqKR_Scaf3_3_22	ubiquinone biosynthesis monooxygenase mitochondrial-like	-0.260069	1	No
CsqKR_Scaf166_8_14	vitelline envelope zona pellucida domain 10	2.71163	1	No
CsqKR_Scaf173_32_24	F-box WD repeat-containing 7	-0.377246	1	No
CsqKR_Scaf35_28_15	AN1-type zinc finger 3-like	-0.102469	1	No
CsqKR_Scaf50_42_28	NA	-0.893297	1	No
CsqKR_Scaf94_10_63	structure-specific endonuclease subunit slx1-like	0.228801	1	No
CsqKR_Scaf172_16_23	cyclic AMP-dependent transcription factor ATF-6 beta-like isoform X2	0.0815085	1	No
CsqKR_Scaf147_9_21	Cyclic nucleotide-binding domain-containing 2	-0.288159	1	No
CsqKR_Scaf5_46_35	serine threonine- kinase HSL1-like	-1.65319	1	No
CsqKR_Scaf62_1_17	integrator complex subunit 1	-0.0106328	1	No
CsqKR_Scaf231_14_7	Polyamine-modulated factor 1	-1.46974	1	No
CsqKR_Scaf7_6_25	aurora borealis	-0.0484888	1	No
CsqKR_Scaf99_29_10	myoglobin-like isoform X1	0.3382	1	No
CsqKR_Scaf22_5_12	splicing factor U2AF 35 kDa subunit	0.286129	1	No
CsqKR_Scaf7_30_11	ankyrin and armadillo repeat-containing -like isoform X2	0.545645	1	No
CsqKR_Scaf31_16_23	polypeptide N-acetylgalactosaminyltransferase 5-like	-1.77478	1	No
CsqKR_Scaf280_7_22	AMP deaminase 2-like	0.533787	1	No
CsqKR_Scaf490_5_7	casein kinase I isoform alpha	-0.294197	1	No
CsqKR_Scaf90_7_29	F-box only 11	-0.666992	1	No
CsqKR_Scaf38_11_25	Penicillin-binding 4	-1.8481	1	No
CsqKR_Scaf61_6_39	tubulin beta chain	-0.240189	1	No
CsqKR_Scaf98_16_32	T-complex 1 subunit zeta	0.404666	1	No
CsqKR_Scaf111_1_22	Mesoderm development candidate 1	0.560608	1	No
CsqKR_Scaf69_71_33	carbonic anhydrase-like	-1.17146	1	No
CsqKR_Scaf69_43_10	NA	-6.58024	1	No
CsqKR_Scaf418_0_28	Transient receptor potential cation channel subfamily M member 3	1.44367	1	No
CsqKR_Scaf69_61_11	sentrin-specific protease 8	0.335949	1	No
CsqKR_Scaf3_100_10	disheveled-associated activator of morphogenesis 1-A isoform X1	0.305759	1	No
CsqKR_Scaf361_2_11	coadhesin-like isoform X9	0.697026	1	No
CsqKR_Scaf113_19_29	vacuolar 8-like	-0.410929	1	No
CsqKR_Scaf3_41_14	anoctamin-4-like isoform X9	0.667424	1	No
CsqKR_Scaf99_14_16	Vesicle-trafficking SEC22a	0.547671	1	No
CsqKR_Scaf167_1_0	NA	1.63543	1	No
CsqKR_Scaf258_3_23	nucleolar RNA helicase 2-like	0.115837	1	No
CsqKR_Scaf642_1_37	NA	0.690999	1	No
CsqKR_Scaf35_47_9	phosphatase 1 regulatory subunit 36-like	-0.0699435	1	No
CsqKR_Scaf680_0_3	colorectal mutant cancer	0.175451	1	No
CsqKR_Scaf454_0_7	ralA-binding 1-like	-0.40897	1	No
CsqKR_Scaf258_3_39	peptidyl-tRNA hydrolase mitochondrial-like	-1.24787	1	No
CsqKR_Scaf65_27_34	squalene monooxygenase	-0.396075	1	No
CsqKR_Scaf541_0_37	NA	0.85348	1	No
CsqKR_Scaf19_13_10	Hydroxylysine kinase	-0.753959	1	No
CsqKR_Scaf21_30_13	aquaporin-10-like isoform X3	1.24896	1	No
CsqKR_Scaf69_55_17	AP-1 complex subunit beta-1-like	-0.293731	1	No
CsqKR_Scaf94_7_7	zinc finger 208-like	-0.345846	1	No
CsqKR_Scaf41_14_49	NA	-0.268301	1	No
CsqKR_Scaf116_0_4	endothelin-converting enzyme homolog isoform X1	0.611009	1	No
CsqKR_Scaf7_38_12	NADH dehydrogenase [ubiquinone] 1 alpha subcomplex subunit mitochondrial	-0.26491	1	No
CsqKR_Scaf21_27_4	Glycine--tRNA ligase	-0.395668	1	No
CsqKR_Scaf165_16_27	copine family 2-like	0.53597	1	No
CsqKR_Scaf222_6_22	SPRY domain-containing 7	-0.467073	1	No
CsqKR_Scaf113_0_11	NA	1.51288	1	No
CsqKR_Scaf273_3_29	hypothetical protein EAI_10098, partial	-1.11092	1	No
CsqKR_Scaf69_27_13	B-cell CLL lymphoma 7 family member A-like	0.03951	1	No
CsqKR_Scaf280_10_0	glyco 3-alpha-L-fucosyltransferase A-like isoform X1	-1.19036	1	No
CsqKR_Scaf374_0_16	PREDICTED: uncharacterized protein LOC105319588	-0.192937	1	No
CsqKR_Scaf410_0_2	NA	-1.05699	1	No
CsqKR_Scaf75_8_13	uncharacterized protein LOC112558779	0.0562642	1	No
CsqKR_Scaf290_0_18	ankyrin repeat domain-containing 42 isoform X2	-0.323242	1	No
CsqKR_Scaf75_28_15	NA	0.650364	1	No
CsqKR_Scaf164_1_12	ADAM family mig-17	-5.58029	1	No
CsqKR_Scaf147_7_13	Zinc finger matrin-type 2	-0.84471	1	No
CsqKR_Scaf261_4_20	C3 and PZP-like alpha-2-macroglobulin domain-containing 8	0.56939	1	No
CsqKR_Scaf423_3_53	trichohyalin-like isoform X1	-1.14012	1	No
CsqKR_Scaf35_13_17	CCAAT enhancer-binding zeta	-0.852059	1	No
CsqKR_Scaf12_5_11	sorbin and SH3 domain-containing 1-like isoform X3	-0.880145	1	No
CsqKR_Scaf796_0_3	mitochondrial	0.275416	1	No
CsqKR_Scaf41_49_28	DNA primase large subunit-like	0.26778	1	No
CsqKR_Scaf87_10_16	Programmed cell death 7	0.552392	1	No
CsqKR_Scaf173_20_7	Dual specificity phosphatase 7	-1.35446	1	No
CsqKR_Scaf266_5_11	theromacin	-1.91389	1	No
CsqKR_Scaf129_1_18	PREDICTED: uncharacterized protein LOC101845427	0.530951	1	No
CsqKR_Scaf7_16_9	kinesin KIF18A	0.989305	1	No
CsqKR_Scaf159_0_31	NA	-0.788703	1	No
CsqKR_Scaf231_3_1	NA	-0.373571	1	No
CsqKR_Scaf301_5_10	Fanconi anemia core complex-associated 20	-0.370717	1	No
CsqKR_Scaf2_8_59	calmodulin 4	0.625923	1	No
CsqKR_Scaf261_1_29	Casein kinase II subunit beta	-0.250543	1	No
CsqKR_Scaf7_15_55	YIPF3-like isoform X1	0.661854	1	No
CsqKR_Scaf562_0_20	cationic amino acid transporter 4	-1.12596	1	No
CsqKR_Scaf55_31_9	HIV Tat-specific factor 1	-0.289555	1	No
CsqKR_Scaf451_1_19	NA	-2.77486	1	No
CsqKR_Scaf258_10_18	nuclear factor NF-kappa-B p105 subunit-like	-0.24687	1	No
CsqKR_Scaf90_14_29	cadherin EGF LAG seven-pass G-type receptor 2	-0.700373	1	No
CsqKR_Scaf138_9_21	NA	4.9015	1	No
CsqKR_Scaf162_3_16	small glutamine-rich tetratricopeptide repeat-containing alpha isoform X2	0.223524	1	No
CsqKR_Scaf65_26_13	serine arginine repetitive matrix 2-like isoform X2	-0.0839285	1	No
CsqKR_Scaf29_7_38	solute carrier family riboflavin member 3-B-like	-0.620227	1	No
CsqKR_Scaf69_55_26	eukaryotic translation initiation factor 3 subunit C-like isoform X1	0.223843	1	No
CsqKR_Scaf59_9_21	uncharacterized protein LOC106163300	0.72504	1	No
CsqKR_Scaf195_8_30	anamorsin homolog	0.14491	1	No
CsqKR_Scaf151_6_3	PREDICTED: uncharacterized protein LOC101854677	0.262106	1	No
CsqKR_Scaf39_40_13	calmodulin-A-like isoform X2	0.045776	1	No
CsqKR_Scaf130_24_20	cation-dependent mannose-6-phosphate receptor	-0.177767	1	No
CsqKR_Scaf80_15_26	NA	1.32439	1	No
CsqKR_Scaf45_11_33	coiled-coil-helix-coiled-coil-helix domain-containing 7	-0.25621	1	No
CsqKR_Scaf59_36_14	uncharacterized protein LOC112567267	0.400835	1	No
CsqKR_Scaf11_2_6	PFC0760c-like isoform X1	1.7645	1	No
CsqKR_Scaf33_6_59	D-2-hydroxyglutarate mitochondrial	-0.818395	1	No
CsqKR_Scaf301_5_12	ski oncogene-like	-0.917405	1	No
CsqKR_Scaf62_1_1	integrator complex subunit 1	-0.0028011	1	No
CsqKR_Scaf43_35_7	mannosyl-oligosaccharide glucosidase-like	-0.353283	1	No
CsqKR_Scaf195_11_13	NA	2.0776	1	No
CsqKR_Scaf446_0_10	probable serine threonine- kinase fhkB	-0.410912	1	No
CsqKR_Scaf1_20_13	suppressor of tumorigenicity 7 homolog isoform X3	-0.901717	1	No
CsqKR_Scaf261_6_17	N(4)-(Beta-N-acetylglucosaminyl)-L-asparaginase-like	-1.15124	1	No
CsqKR_Scaf10_14_19	polycystic kidney disease 1-like 2	-5.05046	1	No
CsqKR_Scaf403_4_64	ankyrin repeat and KH domain-containing 1-like	-0.0600139	1	No
CsqKR_Scaf65_13_4	FERM and PDZ domain-containing 4	-0.579071	1	No
CsqKR_Scaf140_1_20	phosphoenolpyruvate carboxykinase [GTP]-like	-0.128576	1	No
CsqKR_Scaf372_0_7	von Willebrand factor D and EGF domain-containing -like	-0.323246	1	No
CsqKR_Scaf1011_0_0	NA	0.359268	1	No
CsqKR_Scaf91_7_39	large neutral amino acids transporter small subunit 1-like	1.27538	1	No
CsqKR_Scaf174_14_10	unc-79 homolog	1.77488	1	No
CsqKR_Scaf31_11_20	nuclear pore complex Nup160-like	0.181233	1	No
CsqKR_Scaf65_26_12	NA	-0.181295	1	No
CsqKR_Scaf361_7_19	chitinase-3 1 isoform X1	0.766425	1	No
CsqKR_Scaf259_1_6	NA	-0.501975	1	No
CsqKR_Scaf173_13_17	moonraker-like isoform X3	0.0784168	1	No
CsqKR_Scaf191_17_19	uncharacterized oxidoreductase YDR541C	0.0874416	1	No
CsqKR_Scaf99_8_46	3-ketoacyl- thiolase peroxisomal	-0.173507	1	No
CsqKR_Scaf41_16_12	dual specificity phosphatase CDC14A-like	0.196505	1	No
CsqKR_Scaf29_6_13	diacylglycerol kinase beta isoform X1	-0.0379005	1	No
CsqKR_Scaf90_10_6	FAM50 homolog	0.286536	1	No
CsqKR_Scaf208_0_9	nephrin-like isoform X1	0.468496	1	No
CsqKR_Scaf191_17_24	NADPH-dependent aldehyde reductase ARI1-like isoform X1	-1.3633	1	No
CsqKR_Scaf3_79_20	NADH dehydrogenase [ubiquinone] 1 beta subcomplex subunit mitochondrial	-0.0896046	1	No
CsqKR_Scaf101_2_31	dual specificity phosphatase 12-like	-0.193129	1	No
CsqKR_Scaf174_17_15	mediator of RNA polymerase II transcription subunit 6	-0.361387	1	No
CsqKR_Scaf43_62_12	medium-chain specific acyl- mitochondrial-like	-0.189262	1	No
CsqKR_Scaf170_2_39	bestrophin-1 isoform X1	-2.69742	1	No
CsqKR_Scaf103_5_32	12 kDa FK506-binding	-0.513257	1	No
CsqKR_Scaf99_9_10	rap guanine nucleotide exchange factor 4-like	-0.98473	1	No
CsqKR_Scaf175_21_27	NA	0.785667	1	No
CsqKR_Scaf44_26_19	39S ribosomal mitochondrial	-0.827897	1	No
CsqKR_Scaf203_0_32	28S ribosomal mitochondrial	0.0944949	1	No
CsqKR_Scaf1_56_12	signal peptide peptidase-like 3	-0.267093	1	No
CsqKR_Scaf790_0_3	NA	1.66402	1	No
CsqKR_Scaf203_0_20	coiled-coil domain-containing 97-like	-0.530856	1	No
CsqKR_Scaf173_19_13	Atrial natriuretic peptide receptor 2	4.31982	1	No
CsqKR_Scaf64_32_12	hydroxylysine kinase	-1.01052	1	No
CsqKR_Scaf95_23_20	tRNA 2-selenouridine(34) synthase	0.238924	1	No
CsqKR_Scaf905_0_12	Chitin synthase type IIB	0.0337414	1	No
CsqKR_Scaf245_0_16	NA	1.44852	1	No
CsqKR_Scaf167_5_17	hypothetical protein LOTGIDRAFT_171908	0.634199	1	No
CsqKR_Scaf318_13_15	archaemetzincin-2-like isoform X3	-0.37136	1	No
CsqKR_Scaf61_4_10	transcriptional regulator ERG homolog	0.421477	1	No
CsqKR_Scaf55_5_17	fructose-2,6-bisphosphatase TIGAR	-0.558357	1	No
CsqKR_Scaf61_28_24	deoxynucleoside triphosphate triphosphohydrolase SAMHD1-like isoform X1	-0.438345	1	No
CsqKR_Scaf130_4_17	beta-1,3-galactosyl-O-glycosyl-glyco beta-1,6-N-acetylglucosaminyltransferase-like	-0.0450457	1	No
CsqKR_Scaf256_3_14	NA	0.894387	1	No
CsqKR_Scaf50_25_18	kinesin KIF28P	-0.00767326	1	No
CsqKR_Scaf127_12_42	transmembrane 143-like	-0.269094	1	No
CsqKR_Scaf542_0_1	TNF receptor-associated factor 4-like isoform X4	-1.4652	1	No
CsqKR_Scaf193_9_24	hypothetical protein LOTGIDRAFT_163009	-1.49274	1	No
CsqKR_Scaf1_17_25	ATP synthase subunit mitochondrial-like	-0.34428	1	No
CsqKR_Scaf175_10_33	methyltransferase 16	-0.00211701	1	No
CsqKR_Scaf109_0_4	mitochondrial cardiolipin hydrolase-like	-3.36152	1	No
CsqKR_Scaf41_31_15	NA	1.66142	1	No
CsqKR_Scaf87_11_17	Peroxisomal multifunctional enzyme type 2	-0.064353	1	No
CsqKR_Scaf50_15_12	twitchin-like isoform X1	0.0424581	1	No
CsqKR_Scaf794_0_6	deleted in malignant brain tumors 1	-0.892445	1	No
CsqKR_Scaf19_25_5	type I inositol 1,4,5-trisphosphate 5-phosphatase-like isoform X1	2.85291	1	No
CsqKR_Scaf285_6_32	tRNA pseudouridine synthase-like 1	0.0560547	1	No
CsqKR_Scaf75_20_20	riboflavin biosynthesis chloroplastic-like	-0.766429	1	No
CsqKR_Scaf164_0_15	cubilin	0.133525	1	No
CsqKR_Scaf176_0_15	hypothetical protein C0Q70_12673	-0.347025	1	No
CsqKR_Scaf31_4_45	mediator of RNA polymerase II transcription subunit 18	-0.288223	1	No
CsqKR_Scaf8_25_4	cysteine and tyrosine-rich 1-like isoform X2	5.06293	1	No
CsqKR_Scaf64_20_17	exportin-7-like isoform X2	0.602657	1	No
CsqKR_Scaf193_3_4	tetratricopeptide repeat 25-like isoform X1	0.126812	1	No
CsqKR_Scaf19_31_43	BRISC complex subunit Abraxas 2-like	0.019765	1	No
CsqKR_Scaf1_12_34	leupaxin-like isoform X1	-1.10342	1	No
CsqKR_Scaf153_2_17	5-hydroxytryptamine receptor 4-like	0.317912	1	No
CsqKR_Scaf50_8_12	serine arginine-rich splicing factor 7-like	0.0958925	1	No
CsqKR_Scaf302_7_10	microsomal glutathione S-transferase 2	0.061101	1	No
CsqKR_Scaf22_6_11	GRAM domain-containing 1B-like isoform X1	-0.307203	1	No
CsqKR_Scaf14_7_9	5 -AMP-activated kinase subunit gamma-1-like isoform X2	-0.424178	1	No
CsqKR_Scaf4_13_20	CEPU-1-like isoform X2	0.676294	1	No
CsqKR_Scaf174_31_18	metastasis-associated MTA3-like isoform X1	-0.550461	1	No
CsqKR_Scaf174_22_11	KChain Model of alpha-actinin CH1 bound to F-actin	0.400069	1	No
CsqKR_Scaf80_1_40	arginine kinase	0.98659	1	No
CsqKR_Scaf14_13_25	endothelin-converting enzyme homolog	0.122202	1	No
CsqKR_Scaf312_6_24	NA	-1.94862	1	No
CsqKR_Scaf3_57_12	popeye domain-containing 3-like	0.351452	1	No
CsqKR_Scaf59_18_13	multiple C2 and transmembrane domain-containing 1-like isoform X2	0.320654	1	No
CsqKR_Scaf841_0_24	piRNA biogenesis EXD1-like	-1.38233	1	No
CsqKR_Scaf50_42_31	NA	-1.16447	1	No
CsqKR_Scaf133_9_5	NA	0.499581	1	No
CsqKR_Scaf31_26_7	hypothetical protein LOTGIDRAFT_235960	3.0539	1	No
CsqKR_Scaf43_55_15	PREDICTED: uncharacterized protein LOC106062685 isoform X2	0.380957	1	No
CsqKR_Scaf61_33_4	zinc finger 507-like	-0.03854	1	No
CsqKR_Scaf12_63_42	probable cytosolic oligopeptidase A	0.591362	1	No
CsqKR_Scaf180_4_30	sushi domain-containing 2-like	-1.13169	1	No
CsqKR_Scaf524_4_25	lysophospholipase 1	-0.375783	1	No
CsqKR_Scaf182_4_4	arginine N-methyltransferase 6	-0.652489	1	No
CsqKR_Scaf266_6_2	beta-lactamase domain-containing 2-like	-0.280913	1	No
CsqKR_Scaf73_11_14	pyridine nucleotide-disulfide oxidoreductase domain-containing 1-like	-0.275815	1	No
CsqKR_Scaf75_12_11	solute carrier family 13 member 5-like	0.275763	1	No
CsqKR_Scaf182_1_14	placenta-specific gene 8 -like	0.0582826	1	No
CsqKR_Scaf3_35_4	rho GTPase-activating 20-like isoform X9	0.00408037	1	No
CsqKR_Scaf944_0_11	NA	-1.24946	1	No
CsqKR_Scaf435_2_18	NA	0.239906	1	No
CsqKR_Scaf113_11_16	crumbs isoform X8	-1.03386	1	No
CsqKR_Scaf59_5_10	tyrosine- phosphatase non-receptor type 9-like isoform X2	0.200245	1	No
CsqKR_Scaf173_14_29	Replication factor C subunit 2	0.0799272	1	No
CsqKR_Scaf63_2_5	calmodulin-beta-like isoform X1	-0.796272	1	No
CsqKR_Scaf166_13_28	coiled-coil domain-containing 18 isoform X2	-0.924524	1	No
CsqKR_Scaf60_0_23	ADAM family mig-17	3.93997	1	No
CsqKR_Scaf69_27_15	transmembrane 132E-like	-0.605091	1	No
CsqKR_Scaf44_39_30	Carnitine O-acetyltransferase	0.347916	1	No
CsqKR_Scaf174_32_13	DNA-directed RNA polymerases and III subunit	-0.509292	1	No
CsqKR_Scaf194_9_2	cell wall anchor	-1.52187	1	No
CsqKR_Scaf65_18_29	ATPase family AAA domain-containing 2-like isoform X3	-0.207715	1	No
CsqKR_Scaf18_5_21	retinoblastoma-associated -like isoform X2	0.0885816	1	No
CsqKR_Scaf14_4_12	cytosolic carboxypeptidase 2-like isoform X15	-0.522434	1	No
CsqKR_Scaf418_0_29	transient receptor potential cation channel subfamily M member 2-like	1.45239	1	No
CsqKR_Scaf69_44_21	Spermatogenesis-associated 22	1.34539	1	No
CsqKR_Scaf78_2_38	meiotic recombination DMC1 LIM15 homolog isoform X2	1.08967	1	No
CsqKR_Scaf61_6_16	Tubulin beta-2C chain	-0.00234892	1	No
CsqKR_Scaf43_50_11	cytosolic purine 5 -nucleotidase isoform X1	0.584754	1	No
CsqKR_Scaf45_8_18	hypothetical protein LOTGIDRAFT_158756	3.77636	1	No
CsqKR_Scaf95_8_34	DNA repair and recombination RAD54-like	1.24862	1	No
CsqKR_Scaf50_43_1	ATP-dependent RNA helicase DDX42-like	-0.91277	1	No
CsqKR_Scaf40_22_15	beta-1,4-mannosyl-glyco 4-beta-N-acetylglucosaminyltransferase	4.49107	1	No
CsqKR_Scaf138_2_48	UPF0472 C16orf72 homolog	0.165418	1	No
CsqKR_Scaf16_7_29	ATP-binding cassette sub-family B member 5	0.105726	1	No
CsqKR_Scaf1_36_12	zinc finger CCCH domain-containing 13-like isoform X2	-0.221237	1	No
CsqKR_Scaf353_3_28	NA	-2.63516	1	No
CsqKR_Scaf408_0_16	B-cell receptor CD22-like	1.26297	1	No
CsqKR_Scaf75_31_53	inner centromere A	-0.236848	1	No
CsqKR_Scaf7_17_21	low-density lipo receptor-related 4-like isoform X2	-0.468225	1	No
CsqKR_Scaf61_15_4	vacuolar sorting-associated 35	0.00155888	1	No
CsqKR_Scaf100_7_8	centrosomal of 290 kDa-like	-0.450665	1	No
CsqKR_Scaf218_4_0	NA	2.6666	1	No
CsqKR_Scaf113_18_22	phosphoinositide 3-kinase adapter 1	0.939702	1	No
CsqKR_Scaf3_19_30	superoxide dismutase	-0.397729	1	No
CsqKR_Scaf144_8_3	Blastula protease 10	0.0831932	1	No
CsqKR_Scaf243_0_3	NA	3.37158	1	No
CsqKR_Scaf285_2_27	paired box protein 3/7	0.234423	1	No
CsqKR_Scaf40_8_1	calcitonin gene-related peptide type 1 receptor isoform X1	-0.0380773	1	No
CsqKR_Scaf116_3_37	atrial natriuretic peptide receptor 1	-4.02512	1	No
CsqKR_Scaf78_11_39	NA	4.14303	1	No
CsqKR_Scaf11_4_14	anosmin-1-like	-0.671756	1	No
CsqKR_Scaf12_7_17	sodium-coupled monocarboxylate transporter 1-like	-0.288347	1	No
CsqKR_Scaf210_0_23	NA	0.402121	1	No
CsqKR_Scaf69_46_43	RNA-binding cabeza-like isoform X1	-0.513475	1	No
CsqKR_Scaf36_24_19	beta-mannosidase-like isoform X1	-0.42058	1	No
CsqKR_Scaf6_7_11	Fatty acid synthase	2.16063	1	No
CsqKR_Scaf144_6_38	Delta(3,5)-Delta(2,4)-dienoyl- mitochondrial	0.706208	1	No
CsqKR_Scaf397_0_14	Iron zinc purple acid phosphatase	1.69391	1	No
CsqKR_Scaf14_14_42	17-beta-hydroxysteroid dehydrogenase 14	-0.590446	1	No
CsqKR_Scaf289_1_17	dolichyl-diphosphooligosaccharide-- glycosyltransferase subunit STT3B	-0.0831087	1	No
CsqKR_Scaf69_85_9	fibropellin-1-like isoform X2	1.07117	1	No
CsqKR_Scaf44_0_17	von Willebrand factor D and EGF domain-containing	-0.636496	1	No
CsqKR_Scaf99_44_23	ATP-dependent RNA helicase DHX8 isoform X2	0.0845759	1	No
CsqKR_Scaf483_0_8	colorectal mutant cancer	0.012074	1	No
CsqKR_Scaf537_0_20	NA	-0.909168	1	No
CsqKR_Scaf173_16_20	NA	1.51291	1	No
CsqKR_Scaf27_13_27	ras-related Rab-2	-0.0932043	1	No
CsqKR_Scaf59_37_18	very long-chain acyl- synthetase-like	-0.402599	1	No
CsqKR_Scaf166_9_20	TNFAIP3-interacting 2-like isoform X1	0.399453	1	No
CsqKR_Scaf192_6_23	tilB homolog	0.0177969	1	No
CsqKR_Scaf4_7_22	anti-apoptotic NR13-like	0.290625	1	No
CsqKR_Scaf22_16_7	turtle homolog A-like	0.607323	1	No
CsqKR_Scaf810_0_1	Erythrocyte binding	-0.957911	1	No
CsqKR_Scaf138_16_10	sodium calcium exchanger 3 isoform X1	1.48318	1	No
CsqKR_Scaf266_4_18	NA	0.757564	1	No
CsqKR_Scaf95_2_35	calcyphosin isoform X2	0.266493	1	No
CsqKR_Scaf1_4_16	leukotriene A-4 hydrolase-like	0.110046	1	No
CsqKR_Scaf264_3_19	pancreatic triacylglycerol lipase-like	2.4637	1	No
CsqKR_Scaf19_39_29	SCAI-like isoform X2	0.105836	1	No
CsqKR_Scaf41_35_5	ganglioside GM2 activator-like	-0.650093	1	No
CsqKR_Scaf12_43_6	probable rRNA-processing EBP2	1.15421	1	No
CsqKR_Scaf75_38_20	disabled homolog 1-like isoform X1	0.0525023	1	No
CsqKR_Scaf162_0_17	myosin light chain smooth muscle-like	0.194329	1	No
CsqKR_Scaf75_9_21	probable ATP-dependent RNA helicase DDX11	-1.5878	1	No
CsqKR_Scaf17_3_26	interferon-inducible GTPase 1-like	-0.0239159	1	No
CsqKR_Scaf522_2_26	cytochrome P450 4A25-like	-1.96851	1	No
CsqKR_Scaf261_3_15	structure-specific endonuclease subunit SLX4-like	0.183146	1	No
CsqKR_Scaf193_14_6	Ubiquitin carboxyl-terminal hydrolase isozyme L5	0.0925677	1	No
CsqKR_Scaf40_4_28	NA	1.2192	1	No
CsqKR_Scaf19_26_6	Sec1 family domain-containing 2	0.0810251	1	No
CsqKR_Scaf89_10_6	uncharacterized protein LOC111509465	0.613151	1	No
CsqKR_Scaf99_7_20	UPF0047	-0.230894	1	No
CsqKR_Scaf25_20_20	trichohyalin-like isoform X1	0.0628896	1	No
CsqKR_Scaf50_34_15	galaxin-like isoform X1	-2.31799	1	No
CsqKR_Scaf246_8_6	Low-density lipo receptor-related 2	-2.05794	1	No
CsqKR_Scaf307_8_48	NA	-0.10784	1	No
CsqKR_Scaf117_9_33	DNA-directed RNA polymerase III subunit RPC6	0.241724	1	No
CsqKR_Scaf3_58_11	myophilin isoform X2	-0.521691	1	No
CsqKR_Scaf3_63_30	Kielin chordin	-0.304003	1	No
CsqKR_Scaf613_0_7	carcinoembryonic antigen-related cell adhesion molecule 5-like	4.66658	1	No
CsqKR_Scaf256_10_38	Dephospho- kinase domain-containing	-0.553765	1	No
CsqKR_Scaf38_2_39	F-box only 33	-0.18328	1	No
CsqKR_Scaf159_0_18	coiled-coil domain-containing 96-like	-0.64769	1	No
CsqKR_Scaf1_9_19	Kyphoscoliosis peptidase	0.834822	1	No
CsqKR_Scaf130_29_14	Atrial natriuretic peptide receptor 2	1.51686	1	No
CsqKR_Scaf172_5_21	FAM69A-like	-0.0114612	1	No
CsqKR_Scaf562_1_23	high affinity cationic amino acid transporter 1-like isoform X1	0.922312	1	No
CsqKR_Scaf127_4_49	NA	0.240366	1	No
CsqKR_Scaf37_9_15	HCLS1-binding 3-like	-0.536138	1	No
CsqKR_Scaf18_7_20	NA	-0.00575961	1	No
CsqKR_Scaf57_0_13	Poly [ADP-ribose] polymerase 14	-0.864693	1	No
CsqKR_Scaf11_9_33	NFX1-type zinc finger-containing 1	1.41642	1	No
CsqKR_Scaf245_1_19	unc-93 homolog A-like	-0.230511	1	No
CsqKR_Scaf713_0_49	uncharacterized protein LOC111110251	-1.04561	1	No
CsqKR_Scaf146_2_25	Neutral and basic amino acid transport rBAT	-0.24679	1	No
CsqKR_Scaf144_15_20	glyoxylate reductase hydroxypyruvate reductase-like	0.664181	1	No
CsqKR_Scaf103_13_4	heat shock 70	0.244966	1	No
CsqKR_Scaf73_16_27	golgin subfamily B member 1-like isoform X2	-0.143562	1	No
CsqKR_Scaf90_21_4	NA	0.0452286	1	No
CsqKR_Scaf47_4_15	NA	-0.00450938	1	No
CsqKR_Scaf59_38_11	secretory carrier-associated membrane 1-like isoform X4	-0.204008	1	No
CsqKR_Scaf627_0_12	hemicentin-1-like isoform X2	0.309436	1	No
CsqKR_Scaf113_19_40	uncharacterized protein LOC112567028	1.097	1	No
CsqKR_Scaf69_15_57	ER membrane complex subunit 3-like	-0.0837825	1	No
CsqKR_Scaf191_17_9	monocarboxylate transporter 12-like	0.349157	1	No
CsqKR_Scaf3_96_26	thioredoxin domain-containing 16-like	0.187764	1	No
CsqKR_Scaf61_6_30	tubulin beta chain-like	0.17008	1	No
CsqKR_Scaf139_0_9	aromatic-L-amino-acid decarboxylase-like	1.75264	1	No
CsqKR_Scaf22_17_19	transmembrane 218	-0.477805	1	No
CsqKR_Scaf201_5_40	NA	-0.145387	1	No
CsqKR_Scaf99_15_9	serine threonine- kinase Chk1-like	-0.333785	1	No
CsqKR_Scaf451_1_12	NA	-0.298634	1	No
CsqKR_Scaf103_3_10	emopamil-binding -like	-0.823876	1	No
CsqKR_Scaf61_53_49	cytochrome b-245 light chain-like	-0.0395254	1	No
CsqKR_Scaf14_9_11	archaemetzincin-2-like	0.253797	1	No
CsqKR_Scaf402_4_5	serine threonine- kinase SIK2	1.31014	1	No
CsqKR_Scaf31_28_5	NA	-0.157666	1	No
CsqKR_Scaf218_4_37	serine threonine- kinase Nek11-like	1.06378	1	No
CsqKR_Scaf61_33_31	Dolichyl-diphosphooligosaccharide-- glycosyltransferase subunit DAD1	0.501883	1	No
CsqKR_Scaf35_31_18	hypothetical protein LOTGIDRAFT_167393	-0.894119	1	No
CsqKR_Scaf6_2_16	Cys-loop ligand-gated ion channel	-0.920822	1	No
CsqKR_Scaf45_11_22	PDZ domain-containing 8-like	-0.331286	1	No
CsqKR_Scaf99_17_34	dnaJ homolog subfamily C member 28-like	0.107571	1	No
CsqKR_Scaf264_8_3	histone 1	1.30145	1	No
CsqKR_Scaf112_9_56	peptidoglycan-recognition SC2-like	-1.18787	1	No
CsqKR_Scaf208_8_18	zinc finger 271-like	0.0337653	1	No
CsqKR_Scaf21_25_7	actin-related 2 3 complex subunit 2	-0.149776	1	No
CsqKR_Scaf764_0_15	sacsin-like	1.54806	1	No
CsqKR_Scaf69_49_29	kinase domain-containing cytoplasmic	-0.0561523	1	No
CsqKR_Scaf16_4_29	battenin-like isoform X1	-0.193739	1	No
CsqKR_Scaf41_52_5	non-specific lipid-transfer	-0.866977	1	No
CsqKR_Scaf894_0_0	epidermal growth factor receptor-like isoform X2	-0.273714	1	No
CsqKR_Scaf1_54_26	leucine-rich repeat-containing 43 isoform X1	-0.186107	1	No
CsqKR_Scaf3_69_25	serine- kinase ATM-like	-0.0450698	1	No
CsqKR_Scaf35_6_15	methionine synthase isoform X3	0.862392	1	No
CsqKR_Scaf43_53_33	lateral signaling target 2 homolog	-0.321107	1	No
CsqKR_Scaf26_9_22	zinc finger 436 isoform X1	-0.971279	1	No
CsqKR_Scaf3_44_26	DEP domain-containing 7-like	-0.7291	1	No
CsqKR_Scaf173_32_26	NA	-0.675473	1	No
CsqKR_Scaf35_58_56	zinc finger 239-like	-0.273182	1	No
CsqKR_Scaf490_8_35	synaptic vesicle membrane VAT-1 homolog-like	0.206008	1	No
CsqKR_Scaf231_4_14	eukaryotic translation initiation factor 2-alpha kinase 1	0.147702	1	No
CsqKR_Scaf44_5_32	lecithin retinol acyltransferase-like	1.94831	1	No
CsqKR_Scaf98_30_27	DNA-(apurinic or apyrimidinic site) lyase 2	-0.691764	1	No
CsqKR_Scaf41_15_15	HBS1 isoform X1	0.441927	1	No
CsqKR_Scaf91_1_10	tubulin beta chain-like	0.222124	1	No
CsqKR_Scaf287_3_44	NFU1 iron-sulfur cluster scaffold mitochondrial-like	0.279168	1	No
CsqKR_Scaf36_37_30	39S ribosomal mitochondrial	-0.377558	1	No
CsqKR_Scaf353_1_24	Lysophosphatidic acid phosphatase type 6	-0.250976	1	No
CsqKR_Scaf275_0_0	hypothetical protein HELRODRAFT_73436, partial	-1.1552	1	No
CsqKR_Scaf218_5_31	hemocyte -glutamine gamma-glutamyltransferase-like isoform X1	-0.0892363	1	No
CsqKR_Scaf41_39_11	acyl- synthetase family member mitochondrial-like	-1.59836	1	No
CsqKR_Scaf4_2_37	Alpha-methylacyl- racemase	0.0828231	1	No
CsqKR_Scaf711_0_0	colorectal mutant cancer isoform X3	1.24735	1	No
CsqKR_Scaf336_5_24	coadhesin-like isoform X2	-0.733084	1	No
CsqKR_Scaf133_4_17	tripeptidyl-peptidase 2	-0.526158	1	No
CsqKR_Scaf243_0_6	Receptor-type tyrosine- phosphatase T	1.65864	1	No
CsqKR_Scaf101_0_31	E3 ubiquitin- ligase MIB2-like	0.200798	1	No
CsqKR_Scaf14_20_30	partner of Y14 and mago	-0.256903	1	No
CsqKR_Scaf130_20_16	nuclear receptor subfamily 0 group B member 1-like	0.901063	1	No
CsqKR_Scaf102_8_19	serine protease	-0.624808	1	No
CsqKR_Scaf26_5_25	FUN14 domain-containing 1-like	-0.0729943	1	No
CsqKR_Scaf366_17_10	NA	0.58381	1	No
CsqKR_Scaf180_3_5	ankyrin repeat domain-containing 50-like	-0.30247	1	No
CsqKR_Scaf36_38_2	ganglioside GM2 activator-like	1.17099	1	No
CsqKR_Scaf18_13_12	prenylated Rab acceptor 1-like	0.893337	1	No
CsqKR_Scaf630_0_4	calmodulin-regulated spectrin-associated 1-like	-0.156163	1	No
CsqKR_Scaf31_10_16	von Willebrand factor-like	3.68758	1	No
CsqKR_Scaf107_7_14	PREDICTED: uncharacterized protein C8orf34 isoform X2	0.276156	1	No
CsqKR_Scaf12_5_4	LOW QUALITY PROTEIN: uncharacterized protein LOC111118302	-0.262183	1	No
CsqKR_Scaf185_9_18	ras GTPase-activating -binding 2-like isoform X1	-0.259077	1	No
CsqKR_Scaf14_10_21	caprin-1-like isoform X1	-0.228777	1	No
CsqKR_Scaf353_0_5	coronin-2B-like isoform X3	-0.670699	1	No
CsqKR_Scaf3_80_16	Neuron navigator 3	0.123343	1	No
CsqKR_Scaf5_3_17	DNA-directed RNA polymerase II subunit RPB1 isoform X2	-1.90635	1	No
CsqKR_Scaf262_4_20	coadhesin-like isoform X1	2.50635	1	No
CsqKR_Scaf55_26_16	integumentary mucin -like	0.939823	1	No
CsqKR_Scaf21_0_2	trunk-like isoform X2	-4.02887	1	No
CsqKR_Scaf423_1_12	ADP-ribosylation factor GTPase-activating 1-like	-0.689881	1	No
CsqKR_Scaf27_13_25	chromodomain-helicase-DNA-binding 8-like isoform X1	-1.23471	1	No
CsqKR_Scaf394_1_16	ankycorbin-like isoform X2	0.0630153	1	No
CsqKR_Scaf666_2_4	host cell factor 1-like isoform X3	-0.363167	1	No
CsqKR_Scaf94_10_65	D-galactoside-specific lectin	2.05924	1	No
CsqKR_Scaf3_24_41	dynein light chain Tctex-type 1	-0.130653	1	No
CsqKR_Scaf2_5_14	reticulocyte-binding PFD0110w isoform X3	1.49364	1	No
CsqKR_Scaf128_1_14	hypothetical protein LOTGIDRAFT_234876	-0.533123	1	No
CsqKR_Scaf3_19_18	NA	4.78654	1	No
CsqKR_Scaf309_1_3	NA	-0.304091	1	No
CsqKR_Scaf37_11_31	reactive oxygen species modulator 1	-0.965222	1	No
CsqKR_Scaf25_22_33	pleckstrin homology domain-containing family A member 1-like	0.286714	1	No
CsqKR_Scaf31_1_6	zinc finger ZXDC-like	0.286851	1	No
CsqKR_Scaf295_6_39	multidrug resistance-associated 1 isoform X1	-0.660463	1	No
CsqKR_Scaf238_0_0	NA	0.630575	1	No
CsqKR_Scaf107_5_26	kinase C-binding 1-like isoform X1	-0.483509	1	No
CsqKR_Scaf448_0_35	NA	2.69101	1	No
CsqKR_Scaf29_6_11	uncharacterized protein LOC110455829	1.64315	1	No
CsqKR_Scaf264_9_22	armadillo repeat-containing 7	0.0493865	1	No
CsqKR_Scaf69_31_23	uncharacterized protein LOC112562067	1.12939	1	No
CsqKR_Scaf1_6_7	sarcolemmal membrane-associated -like isoform X10	0.0419599	1	No
CsqKR_Scaf1_42_9	ankyrin repeat and BTB POZ domain-containing 1-like	0.501112	1	No
CsqKR_Scaf39_4_19	TNF receptor-associated factor 6-like isoform X2	0.58116	1	No
CsqKR_Scaf75_42_27	rho-associated kinase 2-like	0.266746	1	No
CsqKR_Scaf144_1_23	PREDICTED: uncharacterized protein LOC106011731	-0.29967	1	No
CsqKR_Scaf65_9_13	hypothetical protein CAPTEDRAFT_222815	0.316763	1	No
CsqKR_Scaf37_1_15	HRAS-like suppressor 3	-0.598663	1	No
CsqKR_Scaf366_16_15	DNA polymerase zeta catalytic subunit	-0.965387	1	No
CsqKR_Scaf75_12_7	solute carrier family 13 member 5-like	0.729168	1	No
CsqKR_Scaf61_14_17	E3 ubiquitin- ligase RNF31-like	-0.116195	1	No
CsqKR_Scaf10_3_12	NA	0.0969089	1	No
CsqKR_Scaf12_20_15	mitochondrial uncoupling 4	0.188919	1	No
CsqKR_Scaf351_0_6	NA	-1.28775	1	No
CsqKR_Scaf381_0_32	NA	0.24818	1	No
CsqKR_Scaf243_0_8	fibrillin-1-like isoform X1	-1.59284	1	No
CsqKR_Scaf44_21_23	RMD5 homolog A-like	0.418424	1	No
CsqKR_Scaf98_18_14	solute carrier family 13 member 5-like	-0.62235	1	No
CsqKR_Scaf207_5_9	DNA endonuclease RBBP8	0.563931	1	No
CsqKR_Scaf268_1_18	Delta 1	2.1898	1	No
CsqKR_Scaf84_8_13	DNA mismatch repair Msh3-	-0.0505865	1	No
CsqKR_Scaf8_31_38	interferon-related developmental regulator 1-like	0.263765	1	No
CsqKR_Scaf318_25_26	NA	0.993888	1	No
CsqKR_Scaf27_17_33	60S ribosomal L14-like	-0.749587	1	No
CsqKR_Scaf75_42_55	stathmin-like isoform X3	1.48127	1	No
CsqKR_Scaf753_0_9	titin-like	-5.597	1	No
CsqKR_Scaf231_15_15	G kinase-anchoring 1-like	-0.0843044	1	No
CsqKR_Scaf665_0_4	NA	-5.40047	1	No
CsqKR_Scaf307_2_20	magnesium-dependent phosphatase 1 isoform X1	-0.365897	1	No
CsqKR_Scaf803_0_2	NA	1.21528	1	No
CsqKR_Scaf91_8_9	zinc finger 330 homolog	1.11239	1	No
CsqKR_Scaf98_2_30	ras-related Rab-35	-0.23517	1	No
CsqKR_Scaf444_0_19	Receptor-type tyrosine- phosphatase kappa	-0.374962	1	No
CsqKR_Scaf405_2_16	Transcription elongation factor B polypeptide 3	0.229654	1	No
CsqKR_Scaf35_22_16	thyroid receptor-interacting 11-like isoform X1	-0.690795	1	No
CsqKR_Scaf635_0_18	NA	1.28409	1	No
CsqKR_Scaf5_4_17	39S ribosomal mitochondrial	-0.795465	1	No
CsqKR_Scaf64_1_53	V-type proton ATPase subunit B	-0.257384	1	No
CsqKR_Scaf174_1_4	neuron navigator 2-like	-0.103724	1	No
CsqKR_Scaf164_3_11	perlucin isoform X2	-6.50473	1	No
CsqKR_Scaf247_0_16	g- coupled receptor	0.711239	1	No
CsqKR_Scaf135_0_29	ankyrin repeat domain-containing 39	0.189386	1	No
CsqKR_Scaf26_5_4	beta-1,4-galactosyltransferase galt-1-like	-0.38916	1	No
CsqKR_Scaf77_2_17	centromere S	0.0249707	1	No
CsqKR_Scaf1_23_29	serine threonine- kinase Nek4-like isoform X3	-0.22416	1	No
CsqKR_Scaf25_4_9	von Willebrand factor type EGF and pentraxin domain-containing 1	-0.198295	1	No
CsqKR_Scaf90_23_12	phospholipase D1-like isoform X1	-0.495459	1	No
CsqKR_Scaf254_2_33	histone lysine demethylase PHF8-like	-0.173272	1	No
CsqKR_Scaf65_29_28	coiled-coil domain-containing 138-like	0.635791	1	No
CsqKR_Scaf479_1_5	POU class transcription factor 4-like	-0.398005	1	No
CsqKR_Scaf69_49_14	vacuolar sorting-associated 33A-like isoform X1	-0.336618	1	No
CsqKR_Scaf39_27_15	lethal(2) giant larvae homolog 1-like isoform X2	0.549951	1	No
CsqKR_Scaf231_3_2	breast cancer anti-estrogen resistance 1-like isoform X1	-0.389474	1	No
CsqKR_Scaf285_5_2	DNA-binding Ikaros-like	0.166506	1	No
CsqKR_Scaf232_0_22	acid phosphatase type 7-like	-1.73768	1	No
CsqKR_Scaf290_7_41	amine oxidase [flavin-containing]-like	-0.0303867	1	No
CsqKR_Scaf174_17_10	dimethyladenosine transferase mitochondrial	-0.678042	1	No
CsqKR_Scaf928_0_28	NA	0.879952	1	No
CsqKR_Scaf174_26_12	G2 M phase-specific E3 ubiquitin- ligase	0.155423	1	No
CsqKR_Scaf237_6_0	NA	-0.154908	1	No
CsqKR_Scaf36_11_34	organic cation transporter -like	0.059455	1	No
CsqKR_Scaf191_6_25	diacylglycerol kinase delta-like isoform X2	-0.509467	1	No
CsqKR_Scaf195_6_29	receptor-type guanylate cyclase gcy-5-like isoform X1	0.0955577	1	No
CsqKR_Scaf373_0_6	sodium- and chloride-dependent betaine transporter-like	-0.0161292	1	No
CsqKR_Scaf3_24_39	mitochondrial ATP synthase subunit OSCP-like precursor	-0.417871	1	No
CsqKR_Scaf208_4_10	E3 ubiquitin- ligase TTC3	-0.401105	1	No
CsqKR_Scaf166_16_19	tRNA pseudouridine synthase mitochondrial-like	0.679145	1	No
CsqKR_Scaf3_65_26	NA	-0.0601854	1	No
CsqKR_Scaf119_3_26	cytochrome b-c1 complex subunit mitochondrial-like	-0.722318	1	No
CsqKR_Scaf8_3_8	DNA replication licensing factor mcm2	0.790463	1	No
CsqKR_Scaf12_22_30	Dynactin subunit 5	-0.364874	1	No
CsqKR_Scaf103_1_28	chromosome-associated kinesin KIF4A-like isoform X1	-0.0358697	1	No
CsqKR_Scaf192_1_66	dolichyl-diphosphooligosaccharide-- glycosyltransferase 48 kDa subunit-like	1.38635	1	No
CsqKR_Scaf138_1_26	caspase-3-like isoform X1	-0.413615	1	No
CsqKR_Scaf172_5_22	homeobox protein EMX2-like	-1.04469	1	No
CsqKR_Scaf174_14_18	UBX domain-containing 11-like	-0.294722	1	No
CsqKR_Scaf5_14_42	aprataxin and PNK-like factor isoform X1	-0.0886959	1	No
CsqKR_Scaf700_0_22	NA	0.471327	1	No
CsqKR_Scaf17_4_27	probable Xaa-Pro aminopeptidase 3 isoform X1	-0.418202	1	No
CsqKR_Scaf69_55_7	peroxisome assembly 12	-0.469882	1	No
CsqKR_Scaf59_21_10	multidrug resistance-associated 4-like	-0.0242041	1	No
CsqKR_Scaf841_0_13	CST complex subunit CTC1-like	2.03184	1	No
CsqKR_Scaf55_26_22	mannosyl-oligosaccharide 1,2-alpha-mannosidase IA-like	0.579982	1	No
CsqKR_Scaf103_26_35	PREDICTED: uncharacterized protein LOC106012228	-0.34415	1	No
CsqKR_Scaf268_7_26	NA	-0.581159	1	No
CsqKR_Scaf22_14_34	ubiquitin-fold modifier-conjugating enzyme 1	0.0615318	1	No
CsqKR_Scaf73_16_40	Chromatin modification-related MEAF6	0.0560268	1	No
CsqKR_Scaf25_20_33	microsomal glutathione S-transferase 1	-0.31912	1	No
CsqKR_Scaf31_17_0	NA	-4.41788	1	No
CsqKR_Scaf65_15_21	LMBR1 domain-containing 2-like	0.322894	1	No
CsqKR_Scaf245_0_9	CAP-Gly domain-containing linker 1-like isoform X5	0.0733175	1	No
CsqKR_Scaf50_50_25	cartilage oligomeric matrix -like	-0.122005	1	No
CsqKR_Scaf797_0_1	NA	1.62019	1	No
CsqKR_Scaf60_1_46	calcineurin-binding cabin-1-like	-0.289543	1	No
CsqKR_Scaf55_3_12	nuclear pore complex Nup205	0.230269	1	No
CsqKR_Scaf41_12_9	tyrosine- kinase transmembrane receptor ROR1-like isoform X1	-0.302089	1	No
CsqKR_Scaf90_35_29	high affinity cAMP-specific and IBMX-insensitive 3 ,5 -cyclic phosphodiesterase 8B-like isoform X4	-1.69068	1	No
CsqKR_Scaf45_8_19	hypothetical protein LOTGIDRAFT_158756	2.65727	1	No
CsqKR_Scaf302_3_11	G patch domain and KOW motifs-containing -like	-0.460488	1	No
CsqKR_Scaf35_56_1	histone RNA hairpin-binding	0.543727	1	No
CsqKR_Scaf451_1_10	UDP-galactopyranose mutase	-0.82041	1	No
CsqKR_Scaf97_3_29	phosphatidylinositol N-acetylglucosaminyltransferase subunit C	-0.394264	1	No
CsqKR_Scaf64_17_12	potassium channel subfamily T member 2 isoform X2	-1.15458	1	No
CsqKR_Scaf252_2_17	cyclic nucleotide-binding	0.321291	1	No
CsqKR_Scaf48_3_20	solute carrier family 43 member 3-like isoform X1	-0.346798	1	No
CsqKR_Scaf7_1_2	UPF0739 C1orf74 homolog	-0.378724	1	No
CsqKR_Scaf16_7_28	myoneurin-like isoform X1	-0.0286908	1	No
CsqKR_Scaf35_5_19	tyrosine- phosphatase non-receptor type 21-like	-0.0290116	1	No
CsqKR_Scaf127_13_26	Metallophosphoesterase 1	0.953711	1	No
CsqKR_Scaf5_0_19	NA	1.48461	1	No
CsqKR_Scaf43_48_12	Chitin synthase type IIC	-0.305719	1	No
CsqKR_Scaf101_7_34	E3 ubiquitin- ligase MIB2	-0.470277	1	No
CsqKR_Scaf173_19_16	domain-containing 8	0.698943	1	No
CsqKR_Scaf39_42_7	tolloid 1	0.555517	1	No
CsqKR_Scaf95_29_34	Lethal(3)malignant brain tumor 1	-0.87805	1	No
CsqKR_Scaf413_1_46	helicase SKI2W-like	-0.00105801	1	No
CsqKR_Scaf69_57_48	myotubularin-related 3-like isoform X1	0.220668	1	No
CsqKR_Scaf61_10_29	fibrous sheath CABYR-binding	0.897912	1	No
CsqKR_Scaf39_25_63	BUB3-interacting and GLEBS motif-containing ZNF207-like	-0.484017	1	No
CsqKR_Scaf70_18_17	Wnt-1-like isoform X1	0.388616	1	No
CsqKR_Scaf196_5_23	dynein heavy chain axonemal-like isoform X1	0.284937	1	No
CsqKR_Scaf1_37_36	ruvB-like 1	0.196004	1	No
CsqKR_Scaf41_22_22	excitatory amino acid transporter 1	0.463462	1	No
CsqKR_Scaf41_8_26	ATP synthase subunit mitochondrial-like isoform X2	-0.174124	1	No
CsqKR_Scaf22_14_26	uncharacterized protein LOC110442690	-0.303898	1	No
CsqKR_Scaf45_11_34	cyclic nucleotide-binding domain-containing 2-like isoform X2	-0.0115981	1	No
CsqKR_Scaf50_39_31	PREDICTED: uncharacterized protein LOC101848701	0.39393	1	No
CsqKR_Scaf26_9_38	NA	-0.284959	1	No
CsqKR_Scaf35_45_19	collagen alpha-1(XXVIII) chain-like	-0.0428442	1	No
CsqKR_Scaf38_8_32	alkaline phosphatase	1.65589	1	No
CsqKR_Scaf130_27_16	kinesin unc-104 isoform X1	0.228132	1	No
CsqKR_Scaf137_5_21	odd-skipped-related 1	5.01278	1	No
CsqKR_Scaf172_3_13	Down syndrome cell adhesion molecule 1 isoform X2	-0.645497	1	No
CsqKR_Scaf78_2_37	rho GDP-dissociation inhibitor 2 isoform X2	0.0442254	1	No
CsqKR_Scaf91_2_25	Gamma-aminobutyric acid type B receptor subunit 2	-3.12466	1	No
CsqKR_Scaf22_13_14	PREDICTED: uncharacterized protein LOC105325710	-0.0147654	1	No
CsqKR_Scaf5_14_15	methylmalonate-semialdehyde dehydrogenase [acylating] mitochondrial	-0.472066	1	No
CsqKR_Scaf189_0_0	NA	1.6592	1	No
CsqKR_Scaf138_10_10	tectonin beta-propeller repeat-containing 1-like isoform X1	-0.425637	1	No
CsqKR_Scaf117_3_34	tyrosine--tRNA cytoplasmic-like	-0.384399	1	No
CsqKR_Scaf175_30_25	mesoderm-specific transcript -like isoform X1	0.519042	1	No
CsqKR_Scaf35_14_12	serum response factor isoform X1	0.463974	1	No
CsqKR_Scaf8_28_11	PREDICTED: uncharacterized protein LOC101851290	-0.0334152	1	No
CsqKR_Scaf14_16_6	short transient receptor potential channel 6-like	0.142085	1	No
CsqKR_Scaf59_8_13	arrestin domain-containing 3-like	-0.332673	1	No
CsqKR_Scaf95_29_27	uncharacterized protein LOC112574242	-0.328428	1	No
CsqKR_Scaf69_7_35	N-alpha-acetyltransferase 10-like isoform X1	-0.0333723	1	No
CsqKR_Scaf497_0_8	serine threonine- kinase STY8-like isoform X1	1.73007	1	No
CsqKR_Scaf65_17_7	N-acetyltransferase ESCO2-like	-0.618251	1	No
CsqKR_Scaf50_38_39	tRNA-dihydrouridine(47) synthase [NAD(P)(+)]-like	0.268834	1	No
CsqKR_Scaf98_33_25	hypothetical protein LOTGIDRAFT_234020	-0.42999	1	No
CsqKR_Scaf12_6_7	sodium-coupled monocarboxylate transporter 1-like	1.14809	1	No
CsqKR_Scaf336_7_19	ubiquitin-like modifier-activating enzyme 5	0.406109	1	No
CsqKR_Scaf43_13_4	PC-esterase domain-containing 1A-like	4.57285	1	No
CsqKR_Scaf138_7_9	suppressor of SWI4 1 homolog	0.192219	1	No
CsqKR_Scaf64_1_17	ATP-binding cassette sub-family A member 2	0.316981	1	No
CsqKR_Scaf95_2_33	HAUS augmin-like complex subunit 3	0.904583	1	No
CsqKR_Scaf14_37_17	transformer-2 homolog alpha-like isoform X1	-0.585413	1	No
CsqKR_Scaf39_28_14	FMRFamide-related peptides type HF-4-like	-0.696982	1	No
CsqKR_Scaf28_5_12	ubiquinol-cytochrome-c reductase complex assembly factor 1-like	-0.474593	1	No
CsqKR_Scaf572_0_20	chitin synthase type IIB	-6.49172	1	No
CsqKR_Scaf90_14_20	menin-like	-0.286576	1	No
CsqKR_Scaf3_95_10	tyrosine- phosphatase 10D-like	-0.0304134	1	No
CsqKR_Scaf39_17_5	vesicular acetylcholine transporter	0.636633	1	No
CsqKR_Scaf559_0_30	NA	-2.29782	1	No
CsqKR_Scaf1_47_37	protocadherin Fat 4-like	-0.806519	1	No
CsqKR_Scaf29_9_31	bifunctional purine biosynthesis PURH	0.370963	1	No
CsqKR_Scaf113_7_6	G -activated inward rectifier potassium channel 3-like	-2.19544	1	No
CsqKR_Scaf144_5_10	myosin light chain smooth muscle-like	-1.86191	1	No
CsqKR_Scaf193_11_16	NEDD8 ultimate buster 1-like	0.406084	1	No
CsqKR_Scaf318_1_0	hypothetical protein LOTGIDRAFT_169436	-0.823786	1	No
CsqKR_Scaf35_57_30	transmembrane 62 isoform X6	-0.263662	1	No
CsqKR_Scaf236_0_7	NA	-1.88719	1	No
CsqKR_Scaf69_30_29	ester hydrolase C11orf54 homolog	-1.29299	1	No
CsqKR_Scaf159_2_15	BAI1-associated 3-like	1.33714	1	No
CsqKR_Scaf107_2_16	neural cell adhesion molecule L1	-0.375245	1	No
CsqKR_Scaf173_7_18	PREDICTED: uncharacterized protein LOC101863840	-3.07311	1	No
CsqKR_Scaf37_10_30	methenyltetrahydrofolate synthase domain-containing isoform X2	0.245233	1	No
CsqKR_Scaf50_39_32	histidine methyltransferase 1 homolog	-0.2265	1	No
CsqKR_Scaf69_37_19	helicase domino-like isoform X2	1.71552	1	No
CsqKR_Scaf39_39_22	ras-related Rab-40C-like	-0.60486	1	No
CsqKR_Scaf41_22_29	excitatory amino acid transporter 1-like	0.0169972	1	No
CsqKR_Scaf172_12_16	voltage-dependent calcium channel	-0.38357	1	No
CsqKR_Scaf7_31_17	glycogen [starch] synthase-like	-0.554512	1	No
CsqKR_Scaf57_0_21	poly [ADP-ribose] polymerase 14-like isoform X1	0.222642	1	No
CsqKR_Scaf20_13_10	SH3 domain-binding 5-like	-0.228156	1	No
CsqKR_Scaf103_31_4	exportin-2-like	-0.300966	1	No
CsqKR_Scaf78_3_30	NA	-0.811226	1	No
CsqKR_Scaf84_0_26	2 ,5 -phosphodiesterase 12	-0.347166	1	No
CsqKR_Scaf232_3_40	ran-binding 9	-0.710474	1	No
CsqKR_Scaf43_22_15	organic cation transporter -like	2.73259	1	No
CsqKR_Scaf290_2_0	Tripartite motif-containing 45	-0.609793	1	No
CsqKR_Scaf511_0_8	NA	0.111965	1	No
CsqKR_Scaf65_23_14	disks large-associated 5	1.18947	1	No
CsqKR_Scaf8_2_21	ubiquitin carboxyl-terminal hydrolase 30-like	0.10078	1	No
CsqKR_Scaf64_1_9	kelch 20	-0.595025	1	No
CsqKR_Scaf36_6_58	E3 ubiquitin- ligase MARCH2	-1.00463	1	No
CsqKR_Scaf1_7_15	high mobility group B3-like	0.208673	1	No
CsqKR_Scaf3_44_28	outer dense fiber 3-like	1.30183	1	No
CsqKR_Scaf91_12_13	protocadherin-9 isoform X1	2.88132	1	No
CsqKR_Scaf534_0_8	uncharacterized protein LOC112556968	-0.657548	1	No
CsqKR_Scaf261_2_16	phosphatase methylesterase 1-like	1.04157	1	No
CsqKR_Scaf302_8_6	NA	4.13216	1	No
CsqKR_Scaf18_10_27	39S ribosomal mitochondrial	0.0141388	1	No
CsqKR_Scaf349_1_7	transport and Golgi organization 1 homolog isoform X2	0.077491	1	No
CsqKR_Scaf869_0_9	Schlafen 1	-2.01524	1	No
CsqKR_Scaf641_0_8	titin-like	-2.64537	1	No
CsqKR_Scaf77_6_64	ATP-dependent RNA helicase DDX19A-like	-0.501192	1	No
CsqKR_Scaf69_54_31	gametogenetin-binding 2-like	-0.532228	1	No
CsqKR_Scaf61_1_26	arrestin domain-containing 3-like	0.119	1	No
CsqKR_Scaf16_7_18	glutamate 5-kinase-like	-0.652649	1	No
CsqKR_Scaf98_31_23	serine arginine repetitive matrix 2-like	-0.242893	1	No
CsqKR_Scaf193_10_6	1-phosphatidylinositol 3-phosphate 5-kinase isoform X5	0.269783	1	No
CsqKR_Scaf102_15_6	NA	-1.63521	1	No
CsqKR_Scaf173_32_48	NADH dehydrogenase [ubiquinone] 1 beta subcomplex subunit mitochondrial	0.124244	1	No
CsqKR_Scaf41_8_21	SKI family transcriptional corepressor 2-like	-1.01737	1	No
CsqKR_Scaf69_81_15	probable 18S rRNA (guanine-N(7))-methyltransferase	-0.0796356	1	No
CsqKR_Scaf37_3_16	phosphatidate phosphatase LPIN3-like isoform X1	-0.541007	1	No
CsqKR_Scaf261_4_17	Death ligand signal enhancer	0.600354	1	No
CsqKR_Scaf745_0_16	carcinoembryonic antigen-related cell adhesion molecule 5-like	2.47099	1	No
CsqKR_Scaf5_41_20	AB hydrolase superfamily -like isoform X1	0.33298	1	No
CsqKR_Scaf129_1_8	transient-receptor-potential	-0.624472	1	No
CsqKR_Scaf98_18_18	PIF isoform X1	3.64443	1	No
CsqKR_Scaf45_0_26	ATP-dependent DNA helicase PIF1-like	-0.219929	1	No
CsqKR_Scaf8_12_15	GPN-loop GTPase 3	-0.625015	1	No
CsqKR_Scaf127_5_31	nibrin isoform X1	0.00650592	1	No
CsqKR_Scaf321_3_11	leucine-rich repeat-containing 71-like isoform X7	0.547369	1	No
CsqKR_Scaf245_2_13	phosphorylated CTD-interacting factor 1-like	0.600932	1	No
CsqKR_Scaf35_18_34	leucine-rich repeat-containing DDB_G0290503	-0.118437	1	No
CsqKR_Scaf43_51_18	low-density lipo receptor-related 1-like isoform X3	3.23516	1	No
CsqKR_Scaf14_32_33	ras-related Ral-A-like isoform X2	-0.100303	1	No
CsqKR_Scaf5_9_13	CMP-sialic acid transporter 1-like	-0.222743	1	No
CsqKR_Scaf65_33_14	Ubiquitin-conjugating enzyme E2 U	-0.695291	1	No
CsqKR_Scaf318_18_9	dimethylaniline monooxygenase [N-oxide-forming] 5-like	-0.516537	1	No
CsqKR_Scaf43_57_20	pollen-specific leucine-rich repeat extensin 1 isoform X9	-0.0894086	1	No
CsqKR_Scaf35_41_29	coiled-coil domain-containing 42 homolog	-0.232961	1	No
CsqKR_Scaf26_2_34	hypothetical protein LOTGIDRAFT_167270	4.05542	1	No
CsqKR_Scaf159_0_17	NA	-1.92878	1	No
CsqKR_Scaf69_67_10	plexin-A2-like isoform X1	-0.790614	1	No
CsqKR_Scaf27_15_23	Cartilage matrix	3.13751	1	No
CsqKR_Scaf26_6_9	lysine-specific demethylase 6A isoform X5	-0.174767	1	No
CsqKR_Scaf398_1_22	hypothetical protein LOTGIDRAFT_233180	0.546641	1	No
CsqKR_Scaf1_19_12	Transmembrane 5	-0.352714	1	No
CsqKR_Scaf186_4_22	complement C3-like	0.925344	1	No
CsqKR_Scaf398_0_39	Bloom syndrome homolog isoform X1	1.73234	1	No
CsqKR_Scaf90_13_10	zinc finger 830	-0.486107	1	No
CsqKR_Scaf19_39_22	associating with the carboxyl-terminal domain of ezrin-like	0.0250861	1	No
CsqKR_Scaf522_1_12	sulfatase-modifying factor 2-like	-0.859355	1	No
CsqKR_Scaf192_9_43	dol-P-Man:Man(5) c(2)-PP-Dol alpha-1,3-mannosyltransferase isoform X4	0.31998	1	No
CsqKR_Scaf1_56_22	TNF receptor-associated factor 4-like isoform X1	0.441168	1	No
CsqKR_Scaf690_1_37	flocculation FLO11-like isoform X2	-0.0547688	1	No
CsqKR_Scaf273_3_25	sel-1 homolog 3-like	0.917086	1	No
CsqKR_Scaf36_30_11	hypothetical protein KP79_PYT05420	-0.585215	1	No
CsqKR_Scaf19_6_11	cytoplasmic intermediate filament A	0.684972	1	No
CsqKR_Scaf44_26_12	MICOS complex subunit MIC60-like	-0.189572	1	No
CsqKR_Scaf261_7_7	Protocadherin-9	-0.879538	1	No
CsqKR_Scaf520_1_13	neo-calmodulin-like isoform X3	-0.395037	1	No
CsqKR_Scaf186_2_18	zinc finger MYM-type 2-like	-0.0162276	1	No
CsqKR_Scaf146_2_13	cyclin-dependent kinase 6-like	-0.129402	1	No
CsqKR_Scaf35_17_7	limbic system-associated membrane -like isoform X4	-6.74205	1	No
CsqKR_Scaf231_12_33	alpha-(1,3)-fucosyltransferase 10-like	-0.337036	1	No
CsqKR_Scaf745_0_20	carcinoembryonic antigen-related cell adhesion molecule 5-like	2.45704	1	No
CsqKR_Scaf97_1_19	endoplasmic reticulum mannosyl-oligosaccharide 1,2-alpha-mannosidase-like isoform X2	1.23628	1	No
CsqKR_Scaf173_12_26	inositol 1,4,5-trisphosphate receptor isoform X1	1.12001	1	No
CsqKR_Scaf5_23_8	CLK4-associating serine arginine rich -like	-0.335782	1	No
CsqKR_Scaf101_6_14	B-cell lymphoma leukemia 10-like	0.925997	1	No
CsqKR_Scaf73_25_25	39S ribosomal mitochondrial	0.511862	1	No
CsqKR_Scaf280_7_19	AMP deaminase 2	-0.224377	1	No
CsqKR_Scaf25_19_12	Y+L amino acid transporter 2-like	-0.343325	1	No
CsqKR_Scaf145_0_31	polyadenylate-binding 4-like	0.292259	1	No
CsqKR_Scaf615_0_3	NA	0.388861	1	No
CsqKR_Scaf75_20_26	riboflavin biosynthesis chloroplastic-like	-1.28871	1	No
CsqKR_Scaf1_23_30	uncharacterized protein LOC111108882	1.16164	1	No
CsqKR_Scaf103_45_9	fibrillin-2-like isoform X48	1.4071	1	No
CsqKR_Scaf3_34_8	NA	3.45143	1	No
CsqKR_Scaf208_3_11	39S ribosomal mitochondrial	-0.519968	1	No
CsqKR_Scaf98_1_7	NA	-1.43168	1	No
CsqKR_Scaf3_102_10	Fanconi anemia-associated 100	-1.10348	1	No
CsqKR_Scaf3_18_16	F-box LRR-repeat	0.458198	1	No
CsqKR_Scaf64_25_23	poly [ADP-ribose] polymerase 14-like	1.25059	1	No
CsqKR_Scaf231_10_26	NA	0.281671	1	No
CsqKR_Scaf269_5_26	serine-enriched -like	0.366102	1	No
CsqKR_Scaf41_14_2	CAP-Gly domain-containing linker 1	-0.0235519	1	No
CsqKR_Scaf43_66_18	serine threonine- kinase Nek7 isoform X1	0.0860528	1	No
CsqKR_Scaf928_0_22	NA	-0.41605	1	No
CsqKR_Scaf98_16_16	NADPH--cytochrome P450 reductase-like	0.101791	1	No
CsqKR_Scaf318_9_12	Serine threonine- kinase Chk1	0.0812115	1	No
CsqKR_Scaf208_7_44	angiogenic factor with G patch and FHA domains 1 isoform X1	-1.05968	1	No
CsqKR_Scaf61_14_24	cytochrome c oxidase subunit 4 isoform mitochondrial-like	0.116582	1	No
CsqKR_Scaf3_20_13	uridine diphosphate glucose pyrophosphatase-like isoform X1	0.920741	1	No
CsqKR_Scaf4_2_16	succinate dehydrogenase assembly factor mitochondrial	0.0557562	1	No
CsqKR_Scaf1_49_37	hypothetical protein LOTGIDRAFT_168772	-0.407252	1	No
CsqKR_Scaf29_16_31	Alanyl-tRNA editing Aarsd1	-1.12815	1	No
CsqKR_Scaf43_48_7	NHL repeat-containing 2	-0.72645	1	No
CsqKR_Scaf73_3_30	NA	3.62714	1	No
CsqKR_Scaf1_50_16	P2X purinoceptor 4-like isoform X2	0.221115	1	No
CsqKR_Scaf36_24_22	myosin-9-like isoform X1	1.08212	1	No
CsqKR_Scaf151_2_24	NA	-0.165215	1	No
CsqKR_Scaf7_14_21	nucleobindin-2-like isoform X1	0.105367	1	No
CsqKR_Scaf50_6_12	uncharacterized protein LOC112559937	0.479938	1	No
CsqKR_Scaf451_0_6	thiamin pyrophosphokinase 1 isoform X1	0.451686	1	No
CsqKR_Scaf100_7_28	chymotrypsin-like protease CTRL-1	-0.423646	1	No
CsqKR_Scaf80_5_12	intersectin-1-like isoform X2	0.0913852	1	No
CsqKR_Scaf258_6_50	titin-like isoform X13	0.0498789	1	No
CsqKR_Scaf43_47_49	pantothenate kinase 3-like	-0.551224	1	No
CsqKR_Scaf3_21_27	leucine-rich repeat-containing 73-like	-0.661917	1	No
CsqKR_Scaf264_10_7	intron-binding aquarius	-0.237238	1	No
CsqKR_Scaf43_3_31	serine arginine-rich splicing factor 10-like isoform X1	0.587091	1	No
CsqKR_Scaf69_84_30	UDP-xylose and UDP-N-acetylglucosamine transporter	-0.229453	1	No
CsqKR_Scaf182_2_4	NA	-1.16149	1	No
CsqKR_Scaf29_11_13	Histone acetyltransferase type B catalytic subunit	-0.605454	1	No
CsqKR_Scaf165_0_3	NA	2.63997	1	No
CsqKR_Scaf69_22_20	viral A-type inclusion	-0.34261	1	No
CsqKR_Scaf130_7_16	uncharacterized protein LOC110440489 isoform X1	-0.502757	1	No
CsqKR_Scaf38_15_24	polypeptide N-acetylgalactosaminyltransferase 1-like	0.0535773	1	No
CsqKR_Scaf18_0_13	dnaJ homolog subfamily C member 17-like	0.0954892	1	No
CsqKR_Scaf55_22_16	adhesion G- coupled receptor D1 isoform X1	1.76968	1	No
CsqKR_Scaf431_0_7	tRNA 2-thiocytidine biosynthesis	-0.0458767	1	No
CsqKR_Scaf53_0_14	anoctamin-5-like isoform X1	-0.768756	1	No
CsqKR_Scaf1_54_39	RWD domain-containing 4	0.438458	1	No
CsqKR_Scaf54_4_9	RAB6-interacting golgin	0.0117253	1	No
CsqKR_Scaf75_0_13	oral-facial-digital syndrome 1 -like isoform X1	0.217924	1	No
CsqKR_Scaf361_1_17	tyrosine- phosphatase non-receptor type 13-like isoform X2	-0.212008	1	No
CsqKR_Scaf662_0_0	sulfate transporter-like	-1.33763	1	No
CsqKR_Scaf14_35_38	synaptonemal complex 3	0.909803	1	No
CsqKR_Scaf19_7_11	hypothetical protein LOTGIDRAFT_174767	-0.0251328	1	No
CsqKR_Scaf36_18_15	mitochondrial	0.566483	1	No
CsqKR_Scaf43_55_6	gamma-aminobutyric acid receptor subunit beta-1-like isoform X1	-0.732328	1	No
CsqKR_Scaf43_53_31	phospholipid phosphatase 5-like	0.386113	1	No
CsqKR_Scaf119_6_38	iron-sulfur cluster assembly 1 mitochondrial isoform X2	0.13454	1	No
CsqKR_Scaf54_10_22	NA	-0.497491	1	No
CsqKR_Scaf366_3_12	transmembrane 9-like isoform X3	0.126612	1	No
CsqKR_Scaf219_2_19	U6 snRNA-associated Sm LSm6	-0.128024	1	No
CsqKR_Scaf19_1_10	von Willebrand factor type EGF and pentraxin domain-containing 1-like	-0.578057	1	No
CsqKR_Scaf65_33_27	adrenodoxin mitochondrial	-0.449329	1	No
CsqKR_Scaf318_5_11	hypothetical protein LOTGIDRAFT_153438	-1.31884	1	No
CsqKR_Scaf87_3_24	Kyphoscoliosis peptidase	0.134133	1	No
CsqKR_Scaf44_34_10	E3 ubiquitin- ligase TRIM9-like isoform X4	0.0580355	1	No
CsqKR_Scaf50_40_12	RNA-binding 33 isoform X1	-0.10839	1	No
CsqKR_Scaf3_31_6	presenilin-1-like isoform X2	0.197593	1	No
CsqKR_Scaf3_105_0	contactin-associated -like 5 isoform X1	-0.207187	1	No
CsqKR_Scaf22_14_0	2 ,3 -cyclic-nucleotide 3 -phosphodiesterase-like	0.175822	1	No
CsqKR_Scaf1_31_20	small nuclear ribonucleo F	-0.516529	1	No
CsqKR_Scaf69_17_11	Aspartate beta-hydroxylase domain-containing 2	-0.168642	1	No
CsqKR_Scaf55_16_19	probable ATP-dependent RNA helicase DDX10	-0.671634	1	No
CsqKR_Scaf258_6_54	DNA-3-methyladenine glycosylase	-0.862744	1	No
CsqKR_Scaf138_10_30	target of rapamycin complex subunit lst8	-0.129889	1	No
CsqKR_Scaf313_0_6	filamin-C-like isoform X1	-0.320689	1	No
CsqKR_Scaf173_27_26	fam-a protein	-0.539084	1	No
CsqKR_Scaf59_27_8	myocyte-specific enhancer factor 2A isoform X1	-0.691536	1	No
CsqKR_Scaf52_16_5	SLIT-ROBO Rho GTPase-activating 1-like isoform X5	-0.0222481	1	No
CsqKR_Scaf174_23_9	uncharacterized protein LOC112570875	2.985	1	No
CsqKR_Scaf44_5_11	ELAV 1-B isoform X1	-0.342743	1	No
CsqKR_Scaf8_12_17	spermidine synthase	-0.147759	1	No
CsqKR_Scaf191_3_20	trafficking particle complex subunit 1	-0.380989	1	No
CsqKR_Scaf27_0_3	Alpha- kinase vwkA	-0.0350768	1	No
CsqKR_Scaf45_1_25	phosphatidylinositol-glycan biosynthesis class W -like	0.0348993	1	No
CsqKR_Scaf194_31_20	multiple epidermal growth factor-like domains 10	1.07619	1	No
CsqKR_Scaf60_7_31	hypothetical protein LOTGIDRAFT_238162	-0.453572	1	No
CsqKR_Scaf94_10_28	lysine-specific demethylase 5A-like isoform X1	0.632712	1	No
CsqKR_Scaf286_0_6	chondroitin sulfate N-acetylgalactosaminyltransferase 2-like	0.223709	1	No
CsqKR_Scaf264_5_26	40S ribosomal S7	-0.461678	1	No
CsqKR_Scaf59_30_11	COP9 signalosome complex subunit 2	0.0408157	1	No
CsqKR_Scaf61_28_23	dnaJ homolog subfamily A member 2	-0.0958122	1	No
CsqKR_Scaf143_12_25	3-hydroxyisobutyryl- mitochondrial-like isoform X1	-0.0010491	1	No
CsqKR_Scaf55_35_43	parkin coregulated gene homolog	0.0200225	1	No
CsqKR_Scaf296_0_22	Transient receptor potential cation channel subfamily M member 3	-0.363319	1	No
CsqKR_Scaf62_4_13	uncharacterized protein LOC112564852 isoform X2	-0.433742	1	No
CsqKR_Scaf95_9_14	Ig-like V-type domain-containing FAM187A	-0.803145	1	No
CsqKR_Scaf162_2_27	Poly [ADP-ribose] polymerase 14	-0.307671	1	No
CsqKR_Scaf20_13_11	PTB domain-containing engulfment adapter 1-like isoform X1	0.635263	1	No
CsqKR_Scaf60_1_30	radial spoke head 14 homolog	-0.294742	1	No
CsqKR_Scaf112_3_3	NA	-1.20907	1	No
CsqKR_Scaf130_25_8	segment polarity dishevelled homolog DVL-3-like isoform X1	-0.11731	1	No
CsqKR_Scaf99_30_30	1,4-alpha-glucan-branching enzyme	0.106579	1	No
CsqKR_Scaf147_15_47	NA	-0.557434	1	No
CsqKR_Scaf299_1_21	A disintegrin and metallo ase with thrombospondin motifs 7-like	0.137797	1	No
CsqKR_Scaf336_8_3	triple functional domain -like	-0.0917312	1	No
CsqKR_Scaf61_1_15	engulfment and cell motility 1	0.224446	1	No
CsqKR_Scaf491_0_12	islet cell autoantigen 1-like isoform X1	0.660217	1	No
CsqKR_Scaf55_26_41	GSK3-beta interaction -like	0.0973132	1	No
CsqKR_Scaf124_0_13	Transient receptor potential cation channel subfamily M member 3	4.64177	1	No
CsqKR_Scaf117_9_32	RNA-binding PNO1	-0.304196	1	No
CsqKR_Scaf301_6_34	ATP-dependent RNA helicase DHX36	-0.315762	1	No
CsqKR_Scaf38_15_22	ubiquitin 7	-0.657397	1	No
CsqKR_Scaf53_9_16	beta-lactamase 2-like	-0.486291	1	No
CsqKR_Scaf64_19_12	PREDICTED: uncharacterized protein LOC106011928	-0.55791	1	No
CsqKR_Scaf50_20_17	dispatched homolog 1-like	2.04406	1	No
CsqKR_Scaf61_2_6	ATP-dependent DNA helicase Q4-like	-0.00260147	1	No
CsqKR_Scaf50_24_10	sorting nexin-13-like isoform X1	0.139389	1	No
CsqKR_Scaf5_40_29	sarcoplasmic reticulum histidine-rich calcium-binding -like	-0.389707	1	No
CsqKR_Scaf237_5_4	zinc finger 2 homolog	0.554546	1	No
CsqKR_Scaf38_1_18	28S ribosomal mitochondrial isoform X1	0.105111	1	No
CsqKR_Scaf16_7_16	serine threonine- kinase Nek4-like	-0.308026	1	No
CsqKR_Scaf143_15_7	Ankyrin repeat	1.11579	1	No
CsqKR_Scaf144_3_22	plasminogen activator inhibitor 1 RNA-binding -like isoform X1	-0.151196	1	No
CsqKR_Scaf177_0_11	titin-like	-2.46315	1	No
CsqKR_Scaf41_51_9	nipped-B isoform X2	-0.800614	1	No
CsqKR_Scaf12_47_49	NA	-0.0685208	1	No
CsqKR_Scaf138_6_15	probable palmitoyltransferase ZDHHC4	-0.140345	1	No
CsqKR_Scaf21_8_3	myomodulin-1 precursor	3.51451	1	No
CsqKR_Scaf49_2_10	receptor-type tyrosine- phosphatase kappa-like isoform X5	0.48528	1	No
CsqKR_Scaf185_14_9	extracellular matrix FRAS1	0.117373	1	No
CsqKR_Scaf47_8_15	tumor suppressor candidate 5	0.393056	1	No
CsqKR_Scaf85_1_35	arrestin domain-containing 3-like	0.476614	1	No
CsqKR_Scaf3_6_10	ribonuclease P subunit p20-like	0.462474	1	No
CsqKR_Scaf29_16_29	ubiquitin carboxyl-terminal hydrolase 1 isoform X1	-0.0775769	1	No
CsqKR_Scaf5_3_19	NA	-2.90842	1	No
CsqKR_Scaf55_34_3	four-jointed box 1-like	0.0414898	1	No
CsqKR_Scaf61_14_5	huntingtin-interacting K	0.0392754	1	No
CsqKR_Scaf166_5_9	Proline-rich nuclear receptor coactivator 2	-3.83384	1	No
CsqKR_Scaf387_1_5	NA	-0.56952	1	No
CsqKR_Scaf53_10_14	apoptosis-inducing factor mitochondrial-like	0.123153	1	No
CsqKR_Scaf133_3_10	leucine-rich repeat lrrA-like	-0.153266	1	No
CsqKR_Scaf135_0_28	clathrin interactor 1-like isoform X4	-0.257254	1	No
CsqKR_Scaf60_2_22	autophagy-related 101	0.352025	1	No
CsqKR_Scaf349_11_11	U11 U12 small nuclear ribonucleo 48 kDa -like	-0.709622	1	No
CsqKR_Scaf14_35_32	L-gulonolactone oxidase-like	-0.101005	1	No
CsqKR_Scaf31_4_8	Thymidylate synthase	0.0068284	1	No
CsqKR_Scaf302_2_14	helicase with zinc finger domain 2-like	-0.0657027	1	No
CsqKR_Scaf130_22_19	Solute carrier family 35 member F6	-0.544815	1	No
CsqKR_Scaf12_49_9	trichohyalin-like isoform X1	-0.0512393	1	No
CsqKR_Scaf59_28_8	transducin-like enhancer 4 isoform X4	-0.0269477	1	No
CsqKR_Scaf69_78_20	dentin sialophospho isoform X1	-0.533368	1	No
CsqKR_Scaf40_4_15	peroxisomal acyl-coenzyme A oxidase 1-like isoform X1	-0.370072	1	No
CsqKR_Scaf398_2_36	organic cation transporter -like	0.126224	1	No
CsqKR_Scaf55_19_22	probable beta-D-xylosidase 7	-1.16032	1	No
CsqKR_Scaf35_2_14	xanthine dehydrogenase oxidase	-1.00965	1	No
CsqKR_Scaf1_52_19	NA	-0.779671	1	No
CsqKR_Scaf21_32_34	patatin-like phospholipase domain-containing 2	0.167324	1	No
CsqKR_Scaf95_20_16	poly(U)-specific endoribonuclease-A	-0.480925	1	No
CsqKR_Scaf258_0_9	von Willebrand factor type EGF and pentraxin domain-containing 1-like	0.384684	1	No
CsqKR_Scaf207_2_9	potassium channel subfamily T member 2-like isoform X4	0.457463	1	No
CsqKR_Scaf280_5_37	gamma-secretase subunit pen-2	0.361528	1	No
CsqKR_Scaf19_16_6	LETM1 and EF-hand domain-containing mitochondrial-like isoform X2	-0.743074	1	No
CsqKR_Scaf336_7_31	deleted in malignant brain tumors 1 -like	-1.47262	1	No
CsqKR_Scaf854_0_5	NFX1-type zinc finger-containing 1-like	4.53419	1	No
CsqKR_Scaf535_0_13	NA	0.975811	1	No
CsqKR_Scaf39_30_1	NA	0.164865	1	No
CsqKR_Scaf222_8_0	NA	-1.47724	1	No
CsqKR_Scaf349_12_38	ankyrin repeat domain-containing 17-like	-0.472374	1	No
CsqKR_Scaf446_3_38	NA	2.45223	1	No
CsqKR_Scaf47_1_16	FK506-binding 2-like	-1.06166	1	No
CsqKR_Scaf3_79_1	NA	-0.562267	1	No
CsqKR_Scaf95_12_15	A disintegrin and metallo ase with thrombospondin motifs 1 isoform X2	1.16363	1	No
CsqKR_Scaf666_2_20	ubiquitin-like modifier-activating enzyme ATG7	-0.0109725	1	No
CsqKR_Scaf252_2_27	transmembrane 9 superfamily member 2 isoform X2	0.193086	1	No
CsqKR_Scaf103_25_17	Transitional endoplasmic reticulum ATPase	0.170137	1	No
CsqKR_Scaf146_7_28	UBX domain-containing 4	0.305526	1	No
CsqKR_Scaf112_5_16	zygotic DNA replication licensing factor mcm6-B-like	-0.0499984	1	No
CsqKR_Scaf55_16_12	probable cytochrome P450 49a1	0.819865	1	No
CsqKR_Scaf5_46_39	feline leukemia virus subgroup C receptor-related 2 isoform X1	0.415574	1	No
CsqKR_Scaf258_7_23	interferon-induced 44-like isoform X2	0.708883	1	No
CsqKR_Scaf19_29_0	ankyrin-1-like isoform X1	1.89007	1	No
CsqKR_Scaf72_11_42	gastrula zinc finger -like	-0.436133	1	No
CsqKR_Scaf54_10_25	MAGUK p55 subfamily member 6-like	-0.485867	1	No
CsqKR_Scaf157_0_16	24-hydroxycholesterol 7-alpha-hydroxylase-like isoform X1	-0.911196	1	No
CsqKR_Scaf408_0_20	deleted in malignant brain tumors 1 -like	0.0775412	1	No
CsqKR_Scaf26_9_20	NA	1.05358	1	No
CsqKR_Scaf41_8_23	RNA-binding 41-like isoform X2	-0.417449	1	No
CsqKR_Scaf75_42_43	60S ribosomal L37	-1.00834	1	No
CsqKR_Scaf222_4_7	multidrug resistance-associated 4-like isoform X1	0.0355111	1	No
CsqKR_Scaf75_15_24	membrane-associated progesterone receptor component 1-like	-0.0840211	1	No
CsqKR_Scaf228_10_7	chromodomain-helicase-DNA-binding 4-like isoform X1	-1.06983	1	No
CsqKR_Scaf117_2_10	DNA-directed RNA polymerase III subunit RPC2	0.548007	1	No
CsqKR_Scaf3_24_16	polypeptide N-acetylgalactosaminyltransferase 2-like	0.516025	1	No
CsqKR_Scaf336_6_12	homeobox Mohawk	-0.596408	1	No
CsqKR_Scaf61_30_8	NA	-4.06923	1	No
CsqKR_Scaf782_0_8	myosin-VIIa-like isoform X4	2.77167	1	No
CsqKR_Scaf35_1_22	glucosamine 6-phosphate N-acetyltransferase-like	0.0423574	1	No
CsqKR_Scaf318_1_12	NA	-3.5752	1	No
CsqKR_Scaf219_3_52	tetratricopeptide repeat 37-like	-0.211237	1	No
CsqKR_Scaf172_4_1	coiled-coil domain-containing 190	-1.05805	1	No
CsqKR_Scaf53_12_9	Fanconi anemia group B	-0.294012	1	No
CsqKR_Scaf259_3_13	rho GTPase-activating 19-like isoform X1	0.388709	1	No
CsqKR_Scaf40_18_0	NA	3.49469	1	No
CsqKR_Scaf12_63_9	Guanine nucleotide-binding subunit alpha-12	0.00943147	1	No
CsqKR_Scaf17_2_31	microcephalin-like isoform X1	1.90615	1	No
CsqKR_Scaf193_12_37	mammalian ependymin-related 1	1.62821	1	No
CsqKR_Scaf172_5_17	FAD-dependent oxidoreductase domain-containing 1	0.429611	1	No
CsqKR_Scaf231_4_26	probable tubulin polyglutamylase TTLL9	-1.05982	1	No
CsqKR_Scaf19_17_14	zinc finger 41-like	-0.195121	1	No
CsqKR_Scaf353_3_27	NA	-0.32992	1	No
CsqKR_Scaf25_7_50	complement C3-like	0.656573	1	No
CsqKR_Scaf384_2_16	frizzled-9-like	0.59912	1	No
CsqKR_Scaf10_14_12	polycystic kidney disease 1-like 2	0.178578	1	No
CsqKR_Scaf200_2_38	fas apoptotic inhibitory molecule 1-like	0.191658	1	No
CsqKR_Scaf11_12_32	uncharacterized protein LOC112555469	-1.01667	1	No
CsqKR_Scaf88_2_10	Voltage-dependent L-type calcium channel subunit alpha-	1.40638	1	No
CsqKR_Scaf208_5_27	Fibrous sheath-interacting 2	-0.504881	1	No
CsqKR_Scaf144_6_36	WD repeat-containing 55-like	-0.845413	1	No
CsqKR_Scaf99_57_1	lysoplasmalogenase TMEM86A	-0.493943	1	No
CsqKR_Scaf302_4_24	NA	0.550326	1	No
CsqKR_Scaf116_5_31	mitochondrial 2-oxoglutarate malate carrier -like	-0.191357	1	No
CsqKR_Scaf187_2_29	failed axon connections homolog	1.56645	1	No
CsqKR_Scaf50_3_13	40S ribosomal S13	-0.418833	1	No
CsqKR_Scaf117_2_15	zinc finger CCCH domain-containing 14 isoform X1	-0.338683	1	No
CsqKR_Scaf52_17_20	cilia- and flagella-associated 54-like isoform X3	0.423995	1	No
CsqKR_Scaf489_0_0	epidermal growth factor receptor-like isoform X2	-0.704575	1	No
CsqKR_Scaf99_43_17	succinate--hydroxymethylglutarate -transferase-like	-1.10885	1	No
CsqKR_Scaf41_9_48	methylmalonic aciduria and homocystinuria type C homolog	0.0404128	1	No
CsqKR_Scaf99_30_12	phosphatidylserine synthase 2-like	0.463928	1	No
CsqKR_Scaf7_23_14	oxidoreductase NAD-binding domain-containing 1	0.198791	1	No
CsqKR_Scaf69_30_21	cell cycle checkpoint RAD1-like	1.23113	1	No
CsqKR_Scaf35_41_30	ataxin-3-like	-0.386956	1	No
CsqKR_Scaf524_4_26	aldose 1-epimerase-like	0.714024	1	No
CsqKR_Scaf138_0_15	ATPase family AAA domain-containing 1	0.170492	1	No
CsqKR_Scaf193_10_13	cysteine serine-rich nuclear 3-like	0.319741	1	No
CsqKR_Scaf97_3_33	probable E3 ubiquitin- ligase XERICO	0.540391	1	No
CsqKR_Scaf36_13_2	asparagine--tRNA cytoplasmic	0.0340457	1	No
CsqKR_Scaf91_4_15	Transcription factor AP-4	0.18745	1	No
CsqKR_Scaf1_54_40	RING finger and transmembrane domain-containing 2-like	0.147357	1	No
CsqKR_Scaf162_3_21	macrophage mannose receptor 1-like	-1.68687	1	No
CsqKR_Scaf352_0_4	NA	-1.82755	1	No
CsqKR_Scaf190_1_11	hypothetical protein LOTGIDRAFT_171851	-0.466049	1	No
CsqKR_Scaf102_12_21	mitochondrial	-1.34527	1	No
CsqKR_Scaf8_31_9	NA	-1.14145	1	No
CsqKR_Scaf245_6_17	GATOR complex WDR59-like	-0.180635	1	No
CsqKR_Scaf135_8_67	Ribonuclease P subunit p30	-0.428239	1	No
CsqKR_Scaf113_7_31	histone	0.284311	1	No
CsqKR_Scaf19_3_28	BEN domain-containing 4	0.148846	1	No
CsqKR_Scaf162_8_14	motile sperm domain-containing 2-like	0.0779977	1	No
CsqKR_Scaf124_6_20	WD repeat-containing 13 isoform X1	-0.185516	1	No
CsqKR_Scaf73_33_15	dynein heavy chain axonemal-like	-0.436554	1	No
CsqKR_Scaf199_1_19	DNA polymerase zeta catalytic subunit	-2.60746	1	No
CsqKR_Scaf130_31_10	cyclin-L1 isoform X2	-0.422737	1	No
CsqKR_Scaf821_0_0	NA	-0.689406	1	No
CsqKR_Scaf103_39_36	40S ribosomal S21	-0.854049	1	No
CsqKR_Scaf3_69_22	PAXX isoform X2	-0.420933	1	No
CsqKR_Scaf403_4_56	cytoplasmic dynein 1 light intermediate chain 2-like isoform X2	0.343111	1	No
CsqKR_Scaf64_15_14	integumentary mucin	-0.319699	1	No
CsqKR_Scaf147_9_22	60S ribosomal L31-like	-0.547752	1	No
CsqKR_Scaf85_0_9	solute carrier family 12 member 2-like isoform X2	-0.33572	1	No
CsqKR_Scaf218_8_47	hypothetical protein C0Q70_14411	4.22121	1	No
CsqKR_Scaf246_9_14	eukaryotic translation initiation factor 1b	0.203247	1	No
CsqKR_Scaf44_7_4	heparan sulfate 2-O-sulfotransferase 1-like isoform X2	-0.575366	1	No
CsqKR_Scaf39_27_17	BMP-2-inducible kinase isoform X1	-1.23583	1	No
CsqKR_Scaf182_4_50	titin-like isoform X1	0.0570011	1	No
CsqKR_Scaf50_45_14	polypeptide N-acetylgalactosaminyltransferase 11-like	0.301482	1	No
CsqKR_Scaf133_7_6	translationally-controlled tumor	-0.210344	1	No
CsqKR_Scaf69_75_22	PREDICTED: uncharacterized protein LOC103569820	-0.522702	1	No
CsqKR_Scaf116_2_16	brambleberry-like isoform X2	-0.105144	1	No
CsqKR_Scaf261_12_15	Muscle-specific 20	-0.440209	1	No
CsqKR_Scaf9_2_1	NA	0.350039	1	No
CsqKR_Scaf127_5_15	SCO-spondin-like isoform X3	-2.36868	1	No
CsqKR_Scaf98_15_26	nicotinamide N-methyltransferase	0.150248	1	No
CsqKR_Scaf677_0_16	carcinoembryonic antigen-related cell adhesion molecule 5-like	-2.56016	1	No
CsqKR_Scaf266_5_7	uncharacterized protein LOC110467029	-0.0866008	1	No
CsqKR_Scaf222_6_17	dnaJ homolog subfamily C member 3-like	-0.490386	1	No
CsqKR_Scaf78_2_20	V-type proton ATPase 116 kDa subunit a-like isoform X1	0.062889	1	No
CsqKR_Scaf200_7_10	contactin-like	-0.799917	1	No
CsqKR_Scaf41_0_13	uncharacterized protein LOC111122657 isoform X1	1.00802	1	No
CsqKR_Scaf7_17_22	vesicular glutamate transporter 2-like	-1.87932	1	No
CsqKR_Scaf39_44_12	F-box At1g78280-like	0.0428184	1	No
CsqKR_Scaf73_25_16	ras-related Rab-13	-0.243948	1	No
CsqKR_Scaf173_30_26	transmembrane 115-like	0.104968	1	No
CsqKR_Scaf442_1_57	GDP-Man:Man(3) c(2)-PP-Dol alpha-1,2-mannosyltransferase-like	0.0874494	1	No
CsqKR_Scaf610_0_4	NA	-2.67244	1	No
CsqKR_Scaf69_74_8	LIM domain kinase 1-like isoform X3	-0.0638561	1	No
CsqKR_Scaf65_15_9	cilia- and flagella-associated 57-like	0.171574	1	No
CsqKR_Scaf12_30_17	ribosome biogenesis TSR3 homolog	-0.138146	1	No
CsqKR_Scaf41_48_12	receptor-type tyrosine- phosphatase T-like	-0.274171	1	No
CsqKR_Scaf12_13_12	disulfide isomerase	-0.384523	1	No
CsqKR_Scaf7_24_27	heparan-alpha-glucosaminide N-acetyltransferase-like	-0.976033	1	No
CsqKR_Scaf269_5_22	glycerophosphodiester phosphodiesterase domain-containing 5-like	1.00875	1	No
CsqKR_Scaf14_17_16	ropporin-1	-0.686522	1	No
CsqKR_Scaf37_1_12	glutamate-rich 3-like isoform X3	-0.423924	1	No
CsqKR_Scaf7_7_16	uridine 5 -monophosphate synthase-like	0.294464	1	No
CsqKR_Scaf185_2_28	NA	-0.118259	1	No
CsqKR_Scaf3_23_2	estrogen receptor	-0.495065	1	No
CsqKR_Scaf90_25_4	Cactin	-0.366182	1	No
CsqKR_Scaf43_9_11	nervous system adducin isoform X3	0.404762	1	No
CsqKR_Scaf14_15_12	Simiate	0.0886857	1	No
CsqKR_Scaf145_1_26	SUMO-specific isopeptidase USPL1	-0.132542	1	No
CsqKR_Scaf73_13_33	sodium potassium-transporting ATPase subunit beta-like	0.596124	1	No
CsqKR_Scaf3_43_21	actin-related 6-like	0.265654	1	No
CsqKR_Scaf12_16_30	sodium-coupled monocarboxylate transporter 2-like	-0.402302	1	No
CsqKR_Scaf175_20_25	carboxypeptidase D-like	0.104993	1	No
CsqKR_Scaf69_36_8	matrix metallo ase-19-like	-0.79404	1	No
CsqKR_Scaf102_6_17	pseudouridine-5 -phosphatase-like	-0.214501	1	No
CsqKR_Scaf133_10_12	NA	-0.0559452	1	No
CsqKR_Scaf98_22_41	apoptosis-inducing factor 3-like isoform X1	0.193053	1	No
CsqKR_Scaf164_1_0	NA	0.271933	1	No
CsqKR_Scaf98_24_14	myoglobin	1.17033	1	No
CsqKR_Scaf73_2_17	nascent polypeptide-associated complex subunit muscle-specific form-like isoform X2	0.0850431	1	No
CsqKR_Scaf353_1_1	microtubule-associated 6-like	1.70755	1	No
CsqKR_Scaf144_13_17	heat shock 70	0.108365	1	No
CsqKR_Scaf529_0_43	receptor-type tyrosine- phosphatase gamma isoform X1	2.81821	1	No
CsqKR_Scaf208_6_14	beta-1,3-galactosyl-O-glycosyl-glyco beta-1,6-N-acetylglucosaminyltransferase-like	-0.129667	1	No
CsqKR_Scaf99_43_25	Tip elongation aberrant 1	0.0189756	1	No
CsqKR_Scaf147_15_38	2 -5 -oligoadenylate synthase 1A-like	-0.581616	1	No
CsqKR_Scaf146_5_20	isoamyl acetate-hydrolyzing esterase 1 homolog	-0.344253	1	No
CsqKR_Scaf36_34_8	zinc finger RNA-binding -like isoform X1	-0.448897	1	No
CsqKR_Scaf69_22_16	NA	-0.596466	1	No
CsqKR_Scaf261_5_22	translation initiation factor eIF-2B subunit epsilon-like	0.28535	1	No
CsqKR_Scaf25_13_67	Leucine-rich repeat and IQ domain-containing 3	-0.462474	1	No
CsqKR_Scaf146_7_17	stAR-related lipid transfer 3-like isoform X1	-0.572173	1	No
CsqKR_Scaf8_27_32	rho-related GTP-binding -B	0.306908	1	No
CsqKR_Scaf52_0_19	solute carrier family 43 member 3	-0.147522	1	No
CsqKR_Scaf252_2_13	rab3 GTPase-activating catalytic subunit isoform X1	-0.109217	1	No
CsqKR_Scaf300_0_35	TRC8 homolog	0.420128	1	No
CsqKR_Scaf55_28_42	Lysosomal acid lipase cholesteryl ester hydrolase	-0.258986	1	No
CsqKR_Scaf99_36_11	Isocitrate dehydrogenase [NADP] cytoplasmic	-0.492205	1	No
CsqKR_Scaf16_8_28	PREDICTED: uncharacterized protein LOC106054351	0.0741312	1	No
CsqKR_Scaf3_50_13	poly [ADP-ribose] polymerase 4-like	0.601012	1	No
CsqKR_Scaf50_48_22	CD63 antigen-like	-1.68473	1	No
CsqKR_Scaf1_53_30	carbohydrate deacetylase isoform X1	-0.602923	1	No
CsqKR_Scaf73_11_17	NA	-0.962167	1	No
CsqKR_Scaf290_0_20	NA	-0.560288	1	No
CsqKR_Scaf5_11_18	histone-lysine N-methyltransferase setd3	-1.30563	1	No
CsqKR_Scaf75_42_35	peroxidasin isoform X2	0.412646	1	No
CsqKR_Scaf194_1_5	CNPPD1	0.330022	1	No
CsqKR_Scaf27_1_24	NA	-0.297333	1	No
CsqKR_Scaf122_0_26	NA	2.05354	1	No
CsqKR_Scaf98_31_20	orphan steroid hormone receptor 2-like isoform X1	0.246534	1	No
CsqKR_Scaf505_1_21	NA	0.864455	1	No
CsqKR_Scaf39_18_13	nuclear pore complex Nup85	-0.033539	1	No
CsqKR_Scaf423_0_63	actin	0.572407	1	No
CsqKR_Scaf174_40_10	diacylglycerol O-acyltransferase	-0.0955573	1	No
CsqKR_Scaf166_16_16	C-terminal-binding -like isoform X1	-0.08831	1	No
CsqKR_Scaf69_46_10	60S acidic ribosomal P2	0.216893	1	No
CsqKR_Scaf61_18_8	hypothetical protein LOTGIDRAFT_234148	-0.141518	1	No
CsqKR_Scaf185_3_35	EF-hand calcium-binding domain-containing 6-like	0.491755	1	No
CsqKR_Scaf207_6_10	Structural maintenance of chromosomes flexible hinge domain-containing 1	-0.307723	1	No
CsqKR_Scaf27_14_11	Collagen alpha-4(VI) chain	2.31448	1	No
CsqKR_Scaf63_2_7	7B2 precursor	0.187296	1	No
CsqKR_Scaf176_1_27	B-cell receptor CD22 precursor	-0.714239	1	No
CsqKR_Scaf69_43_11	NA	1.65595	1	No
CsqKR_Scaf285_2_29	uncharacterized protein C1orf158 homolog	-0.473142	1	No
CsqKR_Scaf165_10_14	Nipped-B B	-0.241787	1	No
CsqKR_Scaf1_54_23	transmembrane 248	0.330909	1	No
CsqKR_Scaf853_0_7	Cyclin-K	-0.0227893	1	No
CsqKR_Scaf113_2_38	cytokine receptor-like factor 3	0.82312	1	No
CsqKR_Scaf65_26_10	SZT2-like isoform X2	-0.701224	1	No
CsqKR_Scaf19_30_41	uncharacterized protein LOC110442088	-0.899669	1	No
CsqKR_Scaf144_17_3	type I inositol 3,4-bisphosphate 4-phosphatase-like isoform X2	0.710091	1	No
CsqKR_Scaf262_3_18	DNA fragmentation factor subunit alpha-like	-0.965789	1	No
CsqKR_Scaf7_38_25	ras-related Rab-18A	0.106989	1	No
CsqKR_Scaf219_2_14	AT-rich interactive domain-containing 3A-like	-0.604049	1	No
CsqKR_Scaf3_92_3	vacuolar sorting-associated 13A-like isoform X1	-0.2948	1	No
CsqKR_Scaf127_6_12	chloride channel B-like isoform X1	-0.285355	1	No
CsqKR_Scaf876_0_1	NA	-2.73428	1	No
CsqKR_Scaf69_79_26	PHD finger 12-like	-0.87129	1	No
CsqKR_Scaf460_6_24	enhancer of rudimentary homolog	0.134972	1	No
CsqKR_Scaf505_0_49	60S ribosomal L23	-1.33496	1	No
CsqKR_Scaf164_1_14	MFS-type transporter SLC18B1-like	-0.0354768	1	No
CsqKR_Scaf320_0_13	NA	2.61815	1	No
CsqKR_Scaf39_43_4	zinc transporter ZIP11 isoform X2	-0.285557	1	No
CsqKR_Scaf69_30_30	ester hydrolase C11orf54 homolog	0.0134443	1	No
CsqKR_Scaf37_2_28	uncharacterized protein LOC112562805	-0.575522	1	No
CsqKR_Scaf91_7_31	ubiquitin- ligase E3A isoform X1	0.354313	1	No
CsqKR_Scaf174_9_12	acetyl- mitochondrial-like	-0.464079	1	No
CsqKR_Scaf1_54_33	sigma intracellular receptor 2-like isoform X2	0.298999	1	No
CsqKR_Scaf256_7_23	Acyl- -binding	1.06621	1	No
CsqKR_Scaf182_6_24	14-3-3 zeta	-0.462121	1	No
CsqKR_Scaf99_39_14	mitogen-activated kinase 11-like	-0.372808	1	No
CsqKR_Scaf124_0_12	transient receptor potential cation channel subfamily M member 5-like	2.01669	1	No
CsqKR_Scaf102_8_20	glycerol kinase 5	-0.658031	1	No
CsqKR_Scaf264_3_30	Nose resistant to fluoxetine 6	-1.04546	1	No
CsqKR_Scaf307_3_18	probable ATP-dependent RNA helicase DHX35	0.637948	1	No
CsqKR_Scaf33_2_8	dentin sialophospho -like isoform X1	0.281554	1	No
CsqKR_Scaf59_5_9	lamin Dm0-like	0.361913	1	No
CsqKR_Scaf222_9_7	delta 2	0.026057	1	No
CsqKR_Scaf266_4_26	NA	1.52398	1	No
CsqKR_Scaf69_75_36	NACHT and WD repeat domain-containing 1	-0.565956	1	No
CsqKR_Scaf19_6_15	ras-related Rab-14	-0.191924	1	No
CsqKR_Scaf43_65_8	cyclin-dependent kinase 9	-0.148409	1	No
CsqKR_Scaf69_71_10	WD repeat and SOCS box-containing 1 isoform X2	-0.102804	1	No
CsqKR_Scaf5_46_29	metabotropic glutamate receptor 1-like	0.385172	1	No
CsqKR_Scaf116_7_25	Elongator complex 5	0.0342322	1	No
CsqKR_Scaf44_9_20	fatty acid-binding liver-like	1.49356	1	No
CsqKR_Scaf327_1_19	NA	-0.314292	1	No
CsqKR_Scaf60_5_14	serine threonine- phosphatase 6 regulatory ankyrin repeat subunit C-	-0.613786	1	No
CsqKR_Scaf259_0_6	centrosome-associated 350-like isoform X2	0.720552	1	No
CsqKR_Scaf72_15_8	transmembrane anterior posterior transformation 1 homolog	-0.267963	1	No
CsqKR_Scaf60_3_26	leucine-rich repeat and IQ domain-containing 1-like	-0.215261	1	No
CsqKR_Scaf43_24_8	Nucleotide exchange factor SIL1	-0.579836	1	No
CsqKR_Scaf55_5_1	dehydrodolichyl diphosphate synthase complex subunit NUS1	0.476144	1	No
CsqKR_Scaf127_21_8	E3 ubiquitin- ligase TRIM71-like	-0.403893	1	No
CsqKR_Scaf54_12_15	ankyrin repeat	2.08443	1	No
CsqKR_Scaf8_11_16	homeobox cut-like 1 isoform X2	0.514627	1	No
CsqKR_Scaf3_105_6	nuclear pore complex Nup133-like	0.580676	1	No
CsqKR_Scaf143_16_30	histone-lysine N-methyltransferase 2C-like	0.0263781	1	No
CsqKR_Scaf281_3_10	pre-mRNA-processing factor 40 homolog A-like	0.0490184	1	No
CsqKR_Scaf314_0_4	3-hydroxybutyrate dehydrogenase	-0.637268	1	No
CsqKR_Scaf336_5_20	NA	-0.0932443	1	No
CsqKR_Scaf7_21_13	PREDICTED: uncharacterized protein LOC101857722	0.125859	1	No
CsqKR_Scaf191_8_12	transcription factor Dp-1-like isoform X1	0.270892	1	No
CsqKR_Scaf154_0_5	Tripartite motif-containing 45	-0.490377	1	No
CsqKR_Scaf5_29_23	Equilibrative nucleoside transporter 3	-0.367982	1	No
CsqKR_Scaf254_0_19	general transcription factor IIH subunit 3-like isoform X1	0.19329	1	No
CsqKR_Scaf185_5_8	phosphatase 2C-like domain-containing 1	-0.353541	1	No
CsqKR_Scaf64_1_20	ATP-binding cassette sub-family A member 2-like	0.380811	1	No
CsqKR_Scaf99_53_14	transmembrane 117-like isoform X1	-0.0787546	1	No
CsqKR_Scaf106_11_39	perlucin 5	2.15038	1	No
CsqKR_Scaf304_0_1	NA	-1.61587	1	No
CsqKR_Scaf3_104_12	xanthine dehydrogenase oxidase	-3.52925	1	No
CsqKR_Scaf258_6_18	chymotrypsinogen B	0.183123	1	No
CsqKR_Scaf43_54_24	selenocysteine-specific elongation factor	-0.262699	1	No
CsqKR_Scaf12_60_16	DNA-dependent kinase catalytic	0.0533826	1	No
CsqKR_Scaf103_25_45	tRNA:m(4)X modification enzyme TRM13 homolog	-1.28925	1	No
CsqKR_Scaf166_9_21	sperm flagellar 1-like isoform X1	0.0158335	1	No
CsqKR_Scaf509_0_11	NA	1.18846	1	No
CsqKR_Scaf295_7_16	multidrug resistance-associated 1-like	-0.392232	1	No
CsqKR_Scaf27_23_8	short transient receptor potential channel 3-like	-1.11886	1	No
CsqKR_Scaf80_13_20	nesprin-1 isoform X1	0.522597	1	No
CsqKR_Scaf12_29_31	ATP synthase mitochondrial F1 complex assembly factor	-0.344603	1	No
CsqKR_Scaf165_4_17	uncharacterized protein LOC112557363	-2.56151	1	No
CsqKR_Scaf80_3_13	phytanoyl- dioxygenase domain-containing 1-like	-0.175686	1	No
CsqKR_Scaf20_1_9	cholinesterase isoform X1	0.281735	1	No
CsqKR_Scaf20_13_14	proline-rich extensin EPR1	0.798893	1	No
CsqKR_Scaf92_0_7	ATP synthase subunit mitochondrial	-0.824598	1	No
CsqKR_Scaf135_8_12	NA	2.15612	1	No
CsqKR_Scaf72_10_8	uncharacterized protein LOC112564034	-0.555712	1	No
CsqKR_Scaf313_0_5	myosin-VIIa-like isoform X2	2.4553	1	No
CsqKR_Scaf246_4_8	von Willebrand factor D and EGF domain-containing	0.671275	1	No
CsqKR_Scaf14_5_14	serine threonine- kinase PLK1	-0.546692	1	No
CsqKR_Scaf203_5_31	probable E3 ubiquitin- ligase DTX3 isoform X1	-1.93248	1	No
CsqKR_Scaf266_5_30	uncharacterized protein LOC111118116 isoform X1	0.454866	1	No
CsqKR_Scaf457_2_54	fibrillin-1-like isoform X1	0.415925	1	No
CsqKR_Scaf162_11_19	chromosome-associated kinesin KIF4A-like	1.7378	1	No
CsqKR_Scaf151_2_12	BTB POZ domain-containing 17-like	-0.696268	1	No
CsqKR_Scaf113_3_14	unconventional myosin-IXb isoform X1	0.741089	1	No
CsqKR_Scaf94_1_7	ATP-binding cassette sub-family A member 3-like	0.858632	1	No
CsqKR_Scaf55_10_12	formin-like isoform X1	-0.253645	1	No
CsqKR_Scaf260_2_24	NA	-1.24264	1	No
CsqKR_Scaf174_10_20	ralBP1-associated Eps domain-containing 1-like isoform X2	0.723437	1	No
CsqKR_Scaf36_27_14	GPI ethanolamine phosphate transferase 3-like	0.194405	1	No
CsqKR_Scaf127_6_5	zinc finger 271-like	-0.716417	1	No
CsqKR_Scaf54_10_26	NADH dehydrogenase [ubiquinone] 1 beta subcomplex subunit 3	-0.0538975	1	No
CsqKR_Scaf99_1_44	probable N-acetylgalactosaminyltransferase 9 isoform X1	0.835312	1	No
CsqKR_Scaf214_0_43	mothers against decapentaplegic homolog 4-like	-0.271337	1	No
CsqKR_Scaf69_39_8	Squamous cell carcinoma antigen recognized by T-cells 3	0.33326	1	No
CsqKR_Scaf318_2_5	rho guanine nucleotide exchange factor 12-like isoform X3	0.565875	1	No
CsqKR_Scaf36_50_4	microtubule-associated futsch	0.944703	1	No
CsqKR_Scaf130_7_14	NA	0.362854	1	No
CsqKR_Scaf107_8_32	NA	-0.690683	1	No
CsqKR_Scaf261_5_23	UDP-glucose 6-dehydrogenase-like	1.48933	1	No
CsqKR_Scaf39_16_9	WD repeat and FYVE domain-containing 3-like isoform X1	-0.344732	1	No
CsqKR_Scaf268_11_16	cob(I)yrinic acid a,c-diamide mitochondrial	0.548372	1	No
CsqKR_Scaf65_28_13	sodium-dependent lysophosphatidylcholine symporter 1-B-like	-0.260064	1	No
CsqKR_Scaf194_20_22	myosin light chain smooth muscle-like	0.179959	1	No
CsqKR_Scaf16_10_17	hemicentin-2-like isoform X1	0.584482	1	No
CsqKR_Scaf59_17_37	DNA repair complementing XP-A cells	0.934682	1	No
CsqKR_Scaf69_56_15	hypothetical protein LOTGIDRAFT_168569	-1.53031	1	No
CsqKR_Scaf36_21_12	probable ATP-dependent RNA helicase DHX34	0.336464	1	No
CsqKR_Scaf188_0_6	NA	0.33499	1	No
CsqKR_Scaf18_1_17	transmembrane 256 homolog	0.347948	1	No
CsqKR_Scaf39_4_17	hypothetical protein LOTGIDRAFT_237186	0.151427	1	No
CsqKR_Scaf175_6_34	NA	-0.365715	1	No
CsqKR_Scaf72_7_20	Ankyrin PH and SEC7 domain containing secG	0.393131	1	No
CsqKR_Scaf194_11_13	phosphatase mitochondrial-like	0.0529127	1	No
CsqKR_Scaf69_75_33	Peroxisomal sarcosine oxidase	-0.0272665	1	No
CsqKR_Scaf144_1_21	peptidyl-prolyl cis-trans isomerase E	-0.256571	1	No
CsqKR_Scaf147_11_28	torsin-1A-like	0.244908	1	No
CsqKR_Scaf12_67_41	poly [ADP-ribose] polymerase 12	-0.554038	1	No
CsqKR_Scaf423_3_45	Growth differentiation factor 8	-1.01879	1	No
CsqKR_Scaf577_0_22	NA	0.577318	1	No
CsqKR_Scaf8_18_8	chondroitin proteoglycan 2-like	-0.527308	1	No
CsqKR_Scaf157_6_25	cytochrome b5 reductase 4-like isoform X3	-0.412908	1	No
CsqKR_Scaf20_25_42	NA	-0.559374	1	No
CsqKR_Scaf39_18_19	WD repeat-containing on Y chromosome-like	0.605405	1	No
CsqKR_Scaf307_8_23	rotatin isoform X1	-0.401636	1	No
CsqKR_Scaf7_31_34	coiled-coil domain-containing 89-like	0.801278	1	No
CsqKR_Scaf60_7_34	NA	-4.24864	1	No
CsqKR_Scaf119_7_20	probable 8-oxo-dGTP diphosphatase NUDT15	-0.464985	1	No
CsqKR_Scaf185_11_42	bifunctional arginine demethylase and lysyl-hydroxylase JMJD6-like	-0.0177904	1	No
CsqKR_Scaf1_1_12	succinate-semialdehyde mitochondrial-like isoform X2	0.514978	1	No
CsqKR_Scaf44_27_11	microtubule-associated 9-like isoform X1	-0.569577	1	No
CsqKR_Scaf164_0_5	NA	-3.80807	1	No
CsqKR_Scaf8_19_35	NA	0.519117	1	No
CsqKR_Scaf180_0_47	CD109 antigen-like isoform X2	2.26343	1	No
CsqKR_Scaf69_6_6	PREDICTED: uncharacterized protein LOC101862895	-0.373596	1	No
CsqKR_Scaf1_4_13	transient receptor potential cation channel subfamily V member 5-like	-0.249151	1	No
CsqKR_Scaf175_25_18	Serine threonine- kinase pim-3	-0.568554	1	No
CsqKR_Scaf6_2_14	cytosolic carboxypeptidase 1-like	-0.332485	1	No
CsqKR_Scaf145_1_23	hypothetical protein EAG_09284, partial	0.281086	1	No
CsqKR_Scaf130_17_24	hypothetical protein LOTGIDRAFT_236514	1.89902	1	No
CsqKR_Scaf525_0_13	dual specificity tyrosine-phosphorylation-regulated kinase 1A-like isoform X3	0.797922	1	No
CsqKR_Scaf99_1_46	Short-chain dehydrogenase TIC chloroplastic	-0.117224	1	No
CsqKR_Scaf302_5_20	GDNF-inducible zinc finger 1	-0.028932	1	No
CsqKR_Scaf22_9_1	zinc finger and SCAN domain-containing 21-like	0.957788	1	No
CsqKR_Scaf43_2_36	enolase 4-like isoform X2	0.202728	1	No
CsqKR_Scaf69_27_11	phospholipase B-like 2	-0.0023755	1	No
CsqKR_Scaf247_16_28	mitochondrial inner membrane COX18	-0.28337	1	No
CsqKR_Scaf262_4_23	coadhesin-like isoform X1	0.210409	1	No
CsqKR_Scaf460_1_16	RWD domain-containing 1 isoform X2	-0.875081	1	No
CsqKR_Scaf166_12_12	NA	-0.687186	1	No
CsqKR_Scaf524_4_27	stum homolog	1.31705	1	No
CsqKR_Scaf168_0_22	golgin IMH1-like isoform X3	-0.200011	1	No
CsqKR_Scaf180_0_39	CD109 antigen-like	1.70658	1	No
CsqKR_Scaf27_25_39	receptor-interacting serine threonine- kinase 1 isoform X1	-0.460342	1	No
CsqKR_Scaf490_3_18	solute carrier family 35 member C2 isoform X1	0.693866	1	No
CsqKR_Scaf129_4_12	leucine-rich repeat-containing 74B	1.22781	1	No
CsqKR_Scaf355_0_2	PREDICTED: uncharacterized protein LOC109100802	-0.407012	1	No
CsqKR_Scaf300_2_18	SERAC1	0.117852	1	No
CsqKR_Scaf119_7_24	acetylcholinesterase-like isoform X2	-1.61826	1	No
CsqKR_Scaf187_2_55	Survival of motor neuron-related-splicing factor 30	-0.294077	1	No
CsqKR_Scaf144_16_6	teneurin-m isoform X1	-0.0809748	1	No
CsqKR_Scaf8_1_11	serine arginine repetitive matrix 2-like isoform X4	-0.202252	1	No
CsqKR_Scaf61_25_12	phosphatidylinositide phosphatase SAC1-like	-0.0509804	1	No
CsqKR_Scaf153_1_28	myeloid differentiation factor 88 isoform 2	0.189641	1	No
CsqKR_Scaf54_0_10	NA	0.0542854	1	No
CsqKR_Scaf44_6_14	influenza virus NS1A-binding homolog A-like	-0.212363	1	No
CsqKR_Scaf50_48_13	PREDICTED: uncharacterized protein LOC101862335	-0.410055	1	No
CsqKR_Scaf20_0_24	EGF-like domain-containing 1	2.76931	1	No
CsqKR_Scaf27_25_3	alpha- kinase vwkA-like	-0.100095	1	No
CsqKR_Scaf336_10_26	PREDICTED: uncharacterized protein LOC106879916	1.62033	1	No
CsqKR_Scaf14_14_41	60 kDa heat shock mitochondrial-like	0.0719606	1	No
CsqKR_Scaf254_2_49	UPF0722 -like	-0.440784	1	No
CsqKR_Scaf575_0_11	syntaxin-17	0.14361	1	No
CsqKR_Scaf59_16_13	E3 ubiquitin- ligase HECTD3	0.0536852	1	No
CsqKR_Scaf5_28_32	NA	-0.662592	1	No
CsqKR_Scaf35_27_13	NA	0.117848	1	No
CsqKR_Scaf398_8_4	thrombospondin type-1 domain-containing 4-like isoform X1	0.75814	1	No
CsqKR_Scaf53_10_28	sodium bicarbonate transporter 11 isoform X2	-4.35052	1	No
CsqKR_Scaf35_54_13	serologically defined colon cancer antigen 8 homolog	-0.29398	1	No
CsqKR_Scaf39_1_20	Methionine-R-sulfoxide reductase B1	-0.136517	1	No
CsqKR_Scaf69_85_0	kelch 24	0.222485	1	No
CsqKR_Scaf256_10_37	2-amino-3-carboxymuconate-6-semialdehyde decarboxylase-like	0.0405707	1	No
CsqKR_Scaf98_15_17	vacuolar sorting-associated 37B-like	-0.279787	1	No
CsqKR_Scaf366_11_22	Rho GTPase-activating 20	-0.433608	1	No
CsqKR_Scaf24_0_7	coadhesin-like isoform X1	2.12162	1	No
CsqKR_Scaf61_39_13	ras-related Rab-22A-like	-0.206985	1	No
CsqKR_Scaf61_9_64	ankyrin repeat and SAM domain-containing 6-like	-0.23941	1	No
CsqKR_Scaf35_53_28	digestive organ expansion factor homolog	1.33037	1	No
CsqKR_Scaf39_45_16	centromere X	0.280034	1	No
CsqKR_Scaf1_37_18	coiled-coil domain-containing 146-like	-0.172345	1	No
CsqKR_Scaf423_2_15	R3H domain-containing 4-like	-0.242586	1	No
CsqKR_Scaf284_1_30	NA	-1.44365	1	No
CsqKR_Scaf31_21_4	cGMP-specific 3 ,5 -cyclic phosphodiesterase-like isoform X4	1.4618	1	No
CsqKR_Scaf231_11_5	semaphorin-1A isoform X1	0.303189	1	No
CsqKR_Scaf55_16_17	steryl-sulfatase isoform X3	1.17035	1	No
CsqKR_Scaf45_6_28	40S ribosomal S12-like	0.890467	1	No
CsqKR_Scaf107_3_8	histone H1-delta-like	-0.28145	1	No
CsqKR_Scaf196_7_2	NA	-6.47643	1	No
CsqKR_Scaf5_4_14	actin-binding Rho-activating -like	-0.528334	1	No
CsqKR_Scaf268_13_29	huntingtin-interacting 1-like isoform X2	-0.427953	1	No
CsqKR_Scaf98_27_15	TASOR-like isoform X4	-0.0827781	1	No
CsqKR_Scaf112_9_23	histone-lysine N-methyltransferase EZH2 isoform X2	-0.271567	1	No
CsqKR_Scaf194_12_3	Ubiquitin-conjugating enzyme E2-24 kDa	0.698048	1	No
CsqKR_Scaf119_6_16	pre-mRNA-splicing factor cwc2-like	-0.473599	1	No
CsqKR_Scaf116_3_35	NA	1.14143	1	No
CsqKR_Scaf393_3_46	multidrug resistance-associated 1-like isoform X1	0.7955	1	No
CsqKR_Scaf151_3_13	mitogen-activated kinase kinase kinase 4-like	-0.0929827	1	No
CsqKR_Scaf174_0_7	coadhesin-like isoform X1	1.21279	1	No
CsqKR_Scaf146_3_9	muscarinic acetylcholine receptor M1-like	0.328487	1	No
CsqKR_Scaf4_2_31	coiled-coil domain-containing 112-like	-0.681589	1	No
CsqKR_Scaf191_8_15	E3 ubiquitin- ligase RNF13	0.761838	1	No
CsqKR_Scaf38_8_15	mesenchyme-specific cell surface glyco -like	2.7757	1	No
CsqKR_Scaf3_103_42	Fanconi anemia group M	-0.437269	1	No
CsqKR_Scaf69_82_20	histone deacetylase 11-like isoform X2	-0.22332	1	No
CsqKR_Scaf95_25_27	phosphatase 1 regulatory subunit 42-like isoform X3	0.426183	1	No
CsqKR_Scaf117_1_20	Transcriptional repressor CTCF	0.119608	1	No
CsqKR_Scaf61_44_1	GTP-binding REM 1-like	0.669728	1	No
CsqKR_Scaf172_1_41	NA	0.640339	1	No
CsqKR_Scaf490_8_14	transcription and mRNA export factor ENY2	0.764565	1	No
CsqKR_Scaf64_34_31	Cell growth-regulating nucleolar	0.198337	1	No
CsqKR_Scaf99_22_30	leucine-rich repeat-containing 56-like isoform X2	-0.0157247	1	No
CsqKR_Scaf35_33_35	photoreceptor outer segment membrane glyco 2-like	0.135545	1	No
CsqKR_Scaf38_7_20	MKRN2 opposite strand -like	-0.65692	1	No
CsqKR_Scaf93_0_0	NA	-0.581682	1	No
CsqKR_Scaf35_3_12	neuroglobin-like isoform X1	0.445984	1	No
CsqKR_Scaf98_29_9	reelin-like	0.329855	1	No
CsqKR_Scaf78_9_9	NA	2.6548	1	No
CsqKR_Scaf69_75_35	phosphatidylserine decarboxylase mitochondrial-like isoform X1	0.514667	1	No
CsqKR_Scaf63_9_15	ALK tyrosine kinase receptor-like	0.283399	1	No
CsqKR_Scaf262_0_17	deleted in malignant brain tumors 1 -like isoform X1	-0.379284	1	No
CsqKR_Scaf61_9_20	Tubulin beta-2C chain	0.0624275	1	No
CsqKR_Scaf1_30_25	ubiquitin-conjugating enzyme E2 H	-0.413507	1	No
CsqKR_Scaf43_4_16	ubiquitin-like domain-containing CTD phosphatase 1	-0.265556	1	No
CsqKR_Scaf165_3_18	NA	-1.18677	1	No
CsqKR_Scaf231_16_9	tRNA (guanine(26)-N(2))-dimethyltransferase-like	-0.199632	1	No
CsqKR_Scaf490_4_12	lisH domain and HEAT repeat-containing KIAA1468 homolog	0.0141944	1	No
CsqKR_Scaf54_0_32	receptor-type tyrosine- phosphatase kappa-like isoform X1	1.35046	1	No
CsqKR_Scaf50_43_18	Transmembrane 19	-0.292564	1	No
CsqKR_Scaf54_10_21	calmodulin 3	0.742204	1	No
CsqKR_Scaf139_0_8	probable serine threonine- kinase drkC	0.971566	1	No
CsqKR_Scaf1_4_20	leukotriene A-4 hydrolase-like	-0.339867	1	No
CsqKR_Scaf99_8_9	aldo-keto reductase family 1 member B10-like	0.504365	1	No
CsqKR_Scaf12_0_3	NA	1.2084	1	No
CsqKR_Scaf20_2_1	max X	-0.0410646	1	No
CsqKR_Scaf52_1_30	intraflagellar transport 22 homolog	-0.0657774	1	No
CsqKR_Scaf25_5_1	hemagglutinin amebocyte aggregation factor-like	0.0821578	1	No
CsqKR_Scaf52_17_18	Acylamino-acid-releasing enzyme	0.964365	1	No
CsqKR_Scaf309_1_9	NA	0.582672	1	No
CsqKR_Scaf172_3_24	sidekick-1 isoform X2	-0.92773	1	No
CsqKR_Scaf1_16_18	coiled-coil domain-containing 51-like	-0.56306	1	No
CsqKR_Scaf349_6_20	Kelch domain-containing 2	0.192344	1	No
CsqKR_Scaf285_9_36	F-box only 42	-0.356031	1	No
CsqKR_Scaf188_2_0	sulfate transporter-like	0.101604	1	No
CsqKR_Scaf460_7_28	synaptojanin-2-binding -like	-0.0453697	1	No
CsqKR_Scaf11_0_0	NA	-0.779618	1	No
CsqKR_Scaf21_3_12	pituitary tumor-transforming gene 1 -interacting -like isoform X1	-0.111211	1	No
CsqKR_Scaf197_0_19	dnaJ homolog subfamily B member 11-like	0.641545	1	No
CsqKR_Scaf268_6_12	E3 ubiquitin- ligase TRIM37	-0.22313	1	No
CsqKR_Scaf52_2_18	retinal-binding isoform X1	2.39846	1	No
CsqKR_Scaf3_1_26	uncharacterized protein C1orf198 homolog	-0.358231	1	No
CsqKR_Scaf43_63_22	large proline-rich BAG6-like	0.226803	1	No
CsqKR_Scaf173_17_37	hypothetical protein LOTGIDRAFT_163313	0.836714	1	No
CsqKR_Scaf59_33_0	zinc finger 608 isoform X1	0.609511	1	No
CsqKR_Scaf142_3_9	tensin-like isoform X4	-0.924174	1	No
CsqKR_Scaf373_1_22	Cartilage matrix	2.11935	1	No
CsqKR_Scaf252_2_20	Splicing factor 3A subunit 1	0.286908	1	No
CsqKR_Scaf72_16_24	Spermatogenesis-associated 18	-0.114531	1	No
CsqKR_Scaf91_17_29	sphingomyelin phosphodiesterase-like	-0.161134	1	No
CsqKR_Scaf166_5_10	regulator of cytokinesis 1-like isoform X1	0.00457291	1	No
CsqKR_Scaf128_0_17	neurogenic locus notch homolog 1-like	1.81592	1	No
CsqKR_Scaf985_0_7	multiple epidermal growth factor-like domains 6 isoform X7	1.73563	1	No
CsqKR_Scaf52_8_11	NA	-0.114358	1	No
CsqKR_Scaf524_1_11	papilin isoform X1	0.499666	1	No
CsqKR_Scaf73_25_13	N-terminal kinase	0.198587	1	No
CsqKR_Scaf63_9_17	rab 3 isoform X1	-0.337691	1	No
CsqKR_Scaf318_13_18	unhealthy ribosome biogenesis 2 homolog	0.524032	1	No
CsqKR_Scaf12_43_20	adenosine kinase 2	0.3628	1	No
CsqKR_Scaf1_44_13	mediator of RNA polymerase II transcription subunit 20-like	-0.138891	1	No
CsqKR_Scaf173_10_18	synergin gamma-like isoform X2	0.104824	1	No
CsqKR_Scaf45_5_1	heparan sulfate glucosamine 3-O-sulfotransferase 5	-0.0908633	1	No
CsqKR_Scaf41_0_22	COMM domain-containing 5-like	-0.056519	1	No
CsqKR_Scaf59_23_11	semaphorin-2A-like	-0.774488	1	No
CsqKR_Scaf264_14_5	zinc finger CCCH domain-containing 13 isoform X2	1.98059	1	No
CsqKR_Scaf103_14_0	zyg-11 homolog B	-0.153356	1	No
CsqKR_Scaf137_5_46	exocyst complex component 3-like	0.135378	1	No
CsqKR_Scaf194_23_26	coiled-coil domain-containing 141-like isoform X1	-0.156819	1	No
CsqKR_Scaf116_6_27	coatomer subunit beta -like isoform X2	-0.0528374	1	No
CsqKR_Scaf29_5_14	cyclic AMP-dependent transcription factor ATF-2-like	0.0593778	1	No
CsqKR_Scaf38_11_26	ATP-dependent Clp protease ATP-binding subunit clpX- mitochondrial isoform X1	-0.85608	1	No
CsqKR_Scaf266_6_34	GH3 domain-containing -like isoform X1	-0.439188	1	No
CsqKR_Scaf3_72_33	carboxypeptidase O-like isoform X1	-0.707751	1	No
CsqKR_Scaf90_28_19	fem-1 homolog C-like	0.0722162	1	No
CsqKR_Scaf21_1_50	beta-galactosidase isoform X1	-0.62633	1	No
CsqKR_Scaf205_0_12	probable E3 ubiquitin- ligase DTX3 isoform X2	1.17172	1	No
CsqKR_Scaf269_9_17	ras-related Rab6 isoform X2	0.593268	1	No
CsqKR_Scaf12_52_6	cytochrome P450 3A29-like isoform X9	-3.12787	1	No
CsqKR_Scaf117_12_18	acid phosphatase type 7-like	0.658337	1	No
CsqKR_Scaf50_19_0	E3 ubiquitin- ligase TRIM56-like isoform X1	0.0663836	1	No
CsqKR_Scaf69_22_26	acyl- dehydrogenase family member 10 isoform X1	-0.427409	1	No
CsqKR_Scaf50_45_32	inositol polyphosphate 1-phosphatase-like	0.471925	1	No
CsqKR_Scaf43_1_1	zinc finger 710 isoform X1	-1.02259	1	No
CsqKR_Scaf78_5_33	ras-related Rab-37-like isoform X3	-0.202072	1	No
CsqKR_Scaf39_39_24	NA	1.06911	1	No
CsqKR_Scaf142_7_22	NA	-1.42259	1	No
CsqKR_Scaf1_19_34	glycerate kinase-like	0.793965	1	No
CsqKR_Scaf464_0_8	NA	1.25872	1	No
CsqKR_Scaf130_30_7	hypothetical protein LOTGIDRAFT_236277	-0.181227	1	No
CsqKR_Scaf17_2_34	Cis-aconitate decarboxylase	-1.29961	1	No
CsqKR_Scaf141_2_14	trithorax group osa-like	0.186746	1	No
CsqKR_Scaf69_75_7	ABHD15-like	-0.0996852	1	No
CsqKR_Scaf65_32_48	elongin-C	0.431231	1	No
CsqKR_Scaf264_6_14	proteasome subunit beta type-2	-0.609367	1	No
CsqKR_Scaf14_34_12	parathyroid hormone 2 receptor-like	0.126134	1	No
CsqKR_Scaf61_1_6	uncharacterized protein LOC112577070	0.125111	1	No
CsqKR_Scaf166_12_17	DNA cross-link repair 1A	-1.71065	1	No
CsqKR_Scaf166_7_20	NA	-0.0735501	1	No
CsqKR_Scaf31_32_55	histidine triad nucleotide-binding 1	0.188218	1	No
CsqKR_Scaf3_49_9	E3 ubiquitin- ligase listerin-like	-0.584632	1	No
CsqKR_Scaf103_5_31	calcyphosin isoform X1	-0.244955	1	No
CsqKR_Scaf321_5_7	alpha-mannosidase 2x-like	-0.327942	1	No
CsqKR_Scaf37_11_28	PREDICTED: uncharacterized protein LOC106876511	-0.87448	1	No
CsqKR_Scaf61_46_3	pyruvate dehydrogenase [acetyl-transferring]-phosphatase mitochondrial-like	-0.169118	1	No
CsqKR_Scaf642_1_1	poly [ADP-ribose] polymerase 12-like isoform X1	-0.249827	1	No
CsqKR_Scaf426_0_12	placenta-specific gene 8 -like	-0.0440724	1	No
CsqKR_Scaf707_0_1	colorectal mutant cancer	-0.345583	1	No
CsqKR_Scaf103_27_27	apolipophorins-like isoform X1	0.163914	1	No
CsqKR_Scaf3_69_19	PIH1 domain-containing 1 isoform X1	-1.10194	1	No
CsqKR_Scaf415_0_8	NA	-2.31926	1	No
CsqKR_Scaf69_22_19	centromere-associated E-	1.00418	1	No
[truncated: 12,127 more rows]

## Sheet: Host Gill
Results of differential gene expression analysis of gills between host from Kairei and Solitaire. NA: no hits in NR annotation.
Gene ID	NR description	log2(Fold Change of Gene Expression)	FDR	Differential Expressed Gene
CsqKR_Scaf24_5_10	fibrinolytic enzyme	12.7369	0.00605916	Yes
CsqKR_Scaf20_6_19	angiotensin-converting enzyme-like	11.601	0.000155484	Yes
CsqKR_Scaf173_1_31	NA	11.0842	0.00324405	Yes
CsqKR_Scaf52_4_29	A disintegrin and metallo ase with thrombospondin motifs gon-1-like	10.6494	0.00020946	Yes
CsqKR_Scaf31_27_16	carboxypeptidase B	10.1312	0.00689045	Yes
CsqKR_Scaf302_0_21	vitellogenin	9.25115	0.0240046	Yes
CsqKR_Scaf180_1_22	CD109 antigen-like isoform X4	9.21219	0.000923931	Yes
CsqKR_Scaf31_10_17	mucin-5AC-like isoform X2	9.14833	0.000484682	Yes
CsqKR_Scaf24_6_18	fibrinolytic enzyme	8.87177	0.00605916	Yes
CsqKR_Scaf24_6_12	fibrinolytic enzyme	8.82155	0.0227643	Yes
CsqKR_Scaf31_10_16	von Willebrand factor-like	8.79803	0.000405027	Yes
CsqKR_Scaf180_1_20	CD109 antigen-like isoform X5	8.7701	0.00105289	Yes
CsqKR_Scaf43_44_15	von Willebrand factor D and EGF domain-containing	8.72985	0.00302111	Yes
CsqKR_Scaf31_10_18	mucin-5AC-like isoform X1	8.24447	0.000147236	Yes
CsqKR_Scaf246_6_17	sodium- and chloride-dependent glycine transporter 1-like isoform X2	8.22336	0.0315404	Yes
CsqKR_Scaf39_15_15	uncharacterized protein LOC112575624	7.54756	1.26879e-13	Yes
CsqKR_Scaf31_10_19	mucin-5AC-like isoform X1	6.89844	0.00021431	Yes
CsqKR_Scaf268_12_8	heat shock 70 kDa 12A-like	6.89789	8.71495e-11	Yes
CsqKR_Scaf366_5_24	fibrinolytic isozyme C-like	6.83972	0.0255035	Yes
CsqKR_Scaf165_11_20	alkaline phosphatase-like	6.77568	0.0411599	Yes
CsqKR_Scaf186_5_38	low-density lipo receptor-related 2-like	6.66488	0.0227643	Yes
CsqKR_Scaf301_6_5	NA	6.59512	4.86205e-09	Yes
CsqKR_Scaf31_23_16	fibrinolytic enzyme	6.56782	0.0130294	Yes
CsqKR_Scaf75_22_18	A disintegrin and metallo ase with thrombospondin motifs 6	6.51753	8.71495e-11	Yes
CsqKR_Scaf195_11_14	NA	6.32818	0.0174239	Yes
CsqKR_Scaf113_12_17	fusarin C synthetase-like	6.24688	0.0184702	Yes
CsqKR_Scaf61_29_19	deoxynucleoside triphosphate triphosphohydrolase SAMHD1-like	6.22161	0.0030084	Yes
CsqKR_Scaf73_4_32	NA	6.0754	0.000147236	Yes
CsqKR_Scaf195_3_3	hydrocephalus-inducing -like	6.06873	0.00756509	Yes
CsqKR_Scaf31_10_20	hemocytin-like	6.03648	0.0030084	Yes
CsqKR_Scaf147_11_29	NA	5.97031	0.0389231	Yes
CsqKR_Scaf61_28_37	deoxynucleoside triphosphate triphosphohydrolase SAMHD1-like	5.62045	0.00432282	Yes
CsqKR_Scaf73_3_33	NA	5.53174	0.000902294	Yes
CsqKR_Scaf457_0_19	Receptor-type tyrosine- phosphatase	5.33507	0.00622217	Yes
CsqKR_Scaf43_44_21	von Willebrand factor D and EGF domain-containing	5.18084	0.024693	Yes
CsqKR_Scaf44_40_20	von Willebrand factor type EGF and pentraxin domain-containing 1	5.18053	0.00898759	Yes
CsqKR_Scaf246_0_13	innexin unc-9-like	5.10492	2.96284e-05	Yes
CsqKR_Scaf98_5_30	delta A isoform X2	5.09919	6.71225e-06	Yes
CsqKR_Scaf301_6_4	NA	5.0851	0.0161029	Yes
CsqKR_Scaf44_40_19	von Willebrand factor type EGF and pentraxin domain-containing 1-like	4.95898	0.0107028	Yes
CsqKR_Scaf36_11_30	lens fiber membrane intrinsic -like	4.94727	0.00020946	Yes
CsqKR_Scaf266_4_18	NA	4.80257	1.87162e-07	Yes
CsqKR_Scaf44_41_16	von Willebrand factor type EGF and pentraxin domain-containing 1-like	4.79666	0.0240046	Yes
CsqKR_Scaf29_7_37	cathepsin L1-like	4.79341	0.0122607	Yes
CsqKR_Scaf195_3_24	hydrocephalus-inducing homolog	4.76619	0.00280511	Yes
CsqKR_Scaf12_54_11	mycocerosic acid synthase-like	4.64015	1.26879e-13	Yes
CsqKR_Scaf195_3_11	hydrocephalus-inducing -like	4.624	0.013107	Yes
CsqKR_Scaf269_4_15	Low affinity immunoglobulin epsilon Fc receptor	4.44859	0.0372153	Yes
CsqKR_Scaf43_61_19	low-density lipo receptor-related 4-like	4.40883	0.00387694	Yes
CsqKR_Scaf268_12_20	heat shock 70 kDa 12A-like	4.12545	0.000435115	Yes
CsqKR_Scaf180_2_2	HRAS-like suppressor 3	4.10003	0.00278018	Yes
CsqKR_Scaf5_28_23	phytanoyl- dioxygenase domain-containing 1-like	4.06802	0.000141773	Yes
CsqKR_Scaf44_40_21	von Willebrand factor type EGF and pentraxin domain-containing 1-like	4.03602	0.0240046	Yes
CsqKR_Scaf361_7_19	chitinase-3 1 isoform X1	4.02609	0.000587644	Yes
CsqKR_Scaf793_0_10	cathepsin L1-like	3.92897	0.0344929	Yes
CsqKR_Scaf106_11_30	NA	3.92071	4.33061e-06	Yes
CsqKR_Scaf69_74_7	phosphoenolpyruvate phosphomutase	3.86178	0.0126336	Yes
CsqKR_Scaf47_7_1	carboxymethylenebutenolidase homolog isoform X2	3.82339	7.1623e-07	Yes
CsqKR_Scaf27_15_23	Cartilage matrix	3.77974	0.0488503	Yes
CsqKR_Scaf403_1_32	phosphoethanolamine N-methyltransferase 3-like isoform X3	3.74013	0.0390913	Yes
CsqKR_Scaf167_2_15	Cysteine dioxygenase type 1	3.69467	2.35881e-06	Yes
CsqKR_Scaf714_0_4	innexin unc-9 isoform X6	3.68507	0.0012811	Yes
CsqKR_Scaf180_2_14	HRAS-like suppressor 2	3.63016	0.0316109	Yes
CsqKR_Scaf444_0_14	NA	3.48246	0.00250078	Yes
CsqKR_Scaf499_0_4	innexin unc-9-like	3.45348	0.000239614	Yes
CsqKR_Scaf14_13_26	inositol-3-phosphate synthase 1	3.40981	4.70716e-05	Yes
CsqKR_Scaf102_2_22	NA	3.38069	0.00617089	Yes
CsqKR_Scaf203_0_22	Neurogenic locus notch 3	3.32512	1.98717e-05	Yes
CsqKR_Scaf38_2_45	N-acetylserotonin O-methyltransferase	3.25772	0.000151058	Yes
CsqKR_Scaf42_0_1	Survival of motor neuron-related-splicing factor 30	3.23462	0.01641	Yes
CsqKR_Scaf166_16_35	ring finger 145	3.23369	3.7418e-05	Yes
CsqKR_Scaf783_0_1	NA	3.16714	0.0422531	Yes
CsqKR_Scaf266_4_19	HRAS-like suppressor 3	3.16462	6.02456e-06	Yes
CsqKR_Scaf166_3_42	Arsenite methyltransferase	3.14816	8.86529e-06	Yes
CsqKR_Scaf162_1_20	Calmodulin	3.13513	0.0298629	Yes
CsqKR_Scaf43_39_18	yolk ferritin-like	3.12944	0.00961384	Yes
CsqKR_Scaf499_0_5	innexin unc-9-like	3.07425	0.00100925	Yes
CsqKR_Scaf182_4_21	HRAS-like suppressor 3	3.04247	4.95825e-05	Yes
CsqKR_Scaf157_9_23	NA	3.0086	0.0362347	Yes
CsqKR_Scaf195_8_32	NA	2.99247	0.0319469	Yes
CsqKR_Scaf266_4_20	NA	2.96734	0.000117581	Yes
CsqKR_Scaf18_14_26	hypothetical protein LOTGIDRAFT_162340	2.95614	0.000962823	Yes
CsqKR_Scaf303_0_13	NA	2.92229	0.0415708	Yes
CsqKR_Scaf36_15_18	vesicular glutamate transporter 1-like	2.88668	0.000125446	Yes
CsqKR_Scaf75_42_34	2 -5 -oligoadenylate synthase 1-like	2.83614	3.69306e-06	Yes
CsqKR_Scaf518_0_54	arachidonate 5-lipoxygenase-like	2.81445	0.0108331	Yes
CsqKR_Scaf75_12_7	solute carrier family 13 member 5-like	2.6182	0.0107028	Yes
CsqKR_Scaf157_9_25	beta-1,4-N-acetylgalactosaminyltransferase bre-4-like isoform X1	2.57084	0.000813593	Yes
CsqKR_Scaf18_14_40	hypothetical protein LOTGIDRAFT_162340	2.43614	0.00479809	Yes
CsqKR_Scaf75_0_3	viral A-type inclusion	2.42184	0.013107	Yes
CsqKR_Scaf185_16_54	poly [ADP-ribose] polymerase 12-like	2.38035	0.0377475	Yes
CsqKR_Scaf65_12_19	dnaJ homolog subfamily B member 6-	2.35662	0.0371803	Yes
CsqKR_Scaf266_4_3	NA	2.33424	0.000574515	Yes
CsqKR_Scaf25_14_10	signal transducer and activator of transcription 5B isoform X1	2.17137	0.0044441	Yes
CsqKR_Scaf374_0_16	PREDICTED: uncharacterized protein LOC105319588	2.1462	0.0415708	Yes
CsqKR_Scaf266_4_26	NA	2.06787	0.0144099	Yes
CsqKR_Scaf113_19_40	uncharacterized protein LOC112567028	2.01023	0.0342697	Yes
CsqKR_Scaf43_7_25	ankyrin repeat	1.93848	0.0179871	Yes
CsqKR_Scaf759_0_32	bromodomain-containing DDB_G0280777-like isoform X1	1.92358	0.00642417	Yes
CsqKR_Scaf44_3_26	uncharacterized protein LOC110454370 isoform X2	1.90561	0.00741399	Yes
CsqKR_Scaf27_25_3	alpha- kinase vwkA-like	1.81336	0.0245158	Yes
CsqKR_Scaf10_4_27	mitotic checkpoint serine threonine- kinase BUB1-like	1.78615	0.031912	Yes
CsqKR_Scaf204_0_25	NA	1.78514	0.0144765	Yes
CsqKR_Scaf175_8_20	Thioredoxin reductase mitochondrial	1.77256	0.0130738	Yes
CsqKR_Scaf375_0_6	caspase-8-like	1.7414	0.0243652	Yes
CsqKR_Scaf175_8_22	thioredoxin reductase mitochondrial-like	1.72699	0.01641	Yes
CsqKR_Scaf3_36_8	Importin subunit alpha-1	1.71504	0.0254297	Yes
CsqKR_Scaf31_21_9	secernin-2-like	1.67694	0.0240046	Yes
CsqKR_Scaf191_16_12	serine Arginine-related 53	1.59411	0.0386609	Yes
CsqKR_Scaf7_15_54	transmembrane 53-B-like	1.51732	0.0447569	Yes
CsqKR_Scaf505_2_31	costars family ABRACL	-1.55717	0.0404497	Yes
CsqKR_Scaf36_35_18	alpha-(1,3)-fucosyltransferase C-like	-1.62035	0.0372153	Yes
CsqKR_Scaf8_19_23	NA	-1.66421	0.0393024	Yes
CsqKR_Scaf1_23_30	uncharacterized protein LOC111108882	-1.71308	0.0307386	Yes
CsqKR_Scaf256_10_5	60S ribosomal L37a	-1.74849	0.0257548	Yes
CsqKR_Scaf366_2_13	glucose dehydrogenase [ quinone]-like	-1.76294	0.0174239	Yes
CsqKR_Scaf59_19_15	PREDICTED: uncharacterized protein LOC101861715	-1.78498	0.0207726	Yes
CsqKR_Scaf64_12_33	PREDICTED: uncharacterized protein LOC105338874	-1.80449	0.0449559	Yes
CsqKR_Scaf40_0_1	UNC5C	-1.83998	0.00845918	Yes
CsqKR_Scaf61_26_1	NA	-1.84528	0.00636785	Yes
CsqKR_Scaf3_63_17	thymidine phosphorylase-like	-1.87698	0.0390913	Yes
CsqKR_Scaf260_2_42	hypothetical protein LOTGIDRAFT_228571	-1.90387	0.0234382	Yes
CsqKR_Scaf151_4_9	sodium-dependent phosphate transport 2B-like	-1.91708	0.0236235	Yes
CsqKR_Scaf98_18_15	solute carrier family 13 member 5-like	-1.94877	0.0267692	Yes
CsqKR_Scaf167_3_10	Ras-related Rab-27A	-1.95546	0.0030084	Yes
CsqKR_Scaf16_11_8	solute carrier family 28 member 3-like	-1.97957	0.0333765	Yes
CsqKR_Scaf43_32_17	TBC1 domain family member 12-like	-2.01824	0.0240046	Yes
CsqKR_Scaf31_32_57	NA	-2.03228	0.0179916	Yes
CsqKR_Scaf143_15_7	Ankyrin repeat	-2.04887	0.00629746	Yes
CsqKR_Scaf36_27_20	sodium channel 1 brain-like isoform X1	-2.11861	0.0345687	Yes
CsqKR_Scaf43_32_11	TBC1 domain family member 12-like	-2.12505	0.0158096	Yes
CsqKR_Scaf336_7_31	deleted in malignant brain tumors 1 -like	-2.13662	0.00336116	Yes
CsqKR_Scaf2_0_14	Lectin C-type domain	-2.14336	0.0200629	Yes
CsqKR_Scaf175_27_13	Metabotropic glutamate receptor 5	-2.16124	0.0107028	Yes
CsqKR_Scaf259_3_20	choline transporter 2 isoform X3	-2.16861	0.00523033	Yes
CsqKR_Scaf312_1_14	glyco -N-acetylgalactosamine 3-beta-galactosyltransferase 1-like isoform X1	-2.18055	0.0200784	Yes
CsqKR_Scaf44_2_41	tetraspanin-33-like	-2.18462	0.0423606	Yes
CsqKR_Scaf662_0_0	sulfate transporter-like	-2.1878	0.0330994	Yes
CsqKR_Scaf44_21_22	glyco 3-alpha-L-fucosyltransferase A-like	-2.1896	0.00701087	Yes
CsqKR_Scaf53_13_34	ferric-chelate reductase 1 isoform X1	-2.22309	0.00115847	Yes
CsqKR_Scaf273_3_29	hypothetical protein EAI_10098, partial	-2.24583	0.0372379	Yes
CsqKR_Scaf166_16_22	cytochrome P450 26A1-like	-2.30593	0.0372153	Yes
CsqKR_Scaf61_39_2	CKLF-like MARVEL transmembrane domain-containing 4	-2.32832	0.0030084	Yes
CsqKR_Scaf288_0_2	tumor necrosis factor receptor superfamily member 6B-like	-2.33224	0.01641	Yes
CsqKR_Scaf61_46_41	beta-1,4-galactosyltransferase 3-like	-2.33253	0.0412305	Yes
CsqKR_Scaf10_4_25	hypothetical protein EAI_10098, partial	-2.34088	0.030956	Yes
CsqKR_Scaf18_16_8	peptidase inhibitor 16-like	-2.35344	7.84695e-05	Yes
CsqKR_Scaf40_11_17	glutathione S-transferase A	-2.36251	0.00273621	Yes
CsqKR_Scaf135_4_22	NA	-2.41474	0.00221123	Yes
CsqKR_Scaf520_0_5	Nipped-B B	-2.46226	0.00483143	Yes
CsqKR_Scaf182_8_23	neo-calmodulin-like isoform X4	-2.46923	0.00250204	Yes
CsqKR_Scaf35_18_16	Neuronal PAS domain-containing 4	-2.49402	0.00731641	Yes
CsqKR_Scaf145_1_1	galactoside 2-alpha-L-fucosyltransferase 2-like	-2.50048	0.00205302	Yes
CsqKR_Scaf302_7_10	microsomal glutathione S-transferase 2	-2.50136	0.000278106	Yes
CsqKR_Scaf98_29_20	gelsolin 2	-2.53563	0.0307386	Yes
CsqKR_Scaf95_4_12	growth arrest and DNA damage-inducible GADD45 beta-like	-2.54405	0.0347784	Yes
CsqKR_Scaf94_3_11	fatty acid-binding heart	-2.55921	0.000141773	Yes
CsqKR_Scaf65_29_11	Ceramide glucosyltransferase	-2.57013	0.00302111	Yes
CsqKR_Scaf353_3_27	NA	-2.57375	0.00941563	Yes
CsqKR_Scaf262_3_18	DNA fragmentation factor subunit alpha-like	-2.5976	0.01641	Yes
CsqKR_Scaf302_4_21	sorting nexin-5-like	-2.61148	0.0213164	Yes
CsqKR_Scaf175_10_13	Sodium potassium calcium exchanger mitochondrial	-2.64132	0.000553499	Yes
CsqKR_Scaf683_0_18	hypothetical protein C0Q70_18161	-2.65311	0.0393024	Yes
CsqKR_Scaf166_12_12	NA	-2.70773	0.0404497	Yes
CsqKR_Scaf268_9_25	NA	-2.7733	0.00458232	Yes
CsqKR_Scaf412_1_2	probable NADH dehydrogenase [ubiquinone] 1 alpha subcomplex subunit 12	-2.78753	0.00224616	Yes
CsqKR_Scaf87_7_3	unc-13 homolog A-like	-2.78883	0.0386609	Yes
CsqKR_Scaf95_13_31	MAP kinase-interacting serine threonine- kinase 1-like	-2.86013	0.0227029	Yes
CsqKR_Scaf349_8_10	uncharacterized protein LOC111115980 isoform X2	-2.86489	0.000500084	Yes
CsqKR_Scaf69_7_41	PREDICTED: uncharacterized protein LOC101859542	-2.87636	0.00818078	Yes
CsqKR_Scaf98_25_11	Bud13 domain-containing	-2.88222	0.000246919	Yes
CsqKR_Scaf21_16_33	A disintegrin and metallo ase with thrombospondin motifs 7-	-2.90585	0.0294768	Yes
CsqKR_Scaf65_8_18	NA	-2.92763	0.00306046	Yes
CsqKR_Scaf41_34_25	uncharacterized protein LOC112559633	-2.93189	0.0240046	Yes
CsqKR_Scaf98_4_7	Krueppel-like factor 6	-2.93719	0.00229927	Yes
CsqKR_Scaf85_1_49	PREDICTED: uncharacterized protein LOC106013061	-2.95346	0.0245158	Yes
CsqKR_Scaf3_97_5	NA	-2.95684	0.00756509	Yes
CsqKR_Scaf7_33_23	zinc transporter ZIP14-like	-2.96266	0.000728564	Yes
CsqKR_Scaf191_0_13	cytosolic phospholipase A2 isoform X2	-2.96781	0.048072	Yes
CsqKR_Scaf307_8_20	cytochrome P450 2U1-like	-2.97834	0.00020535	Yes
CsqKR_Scaf99_32_0	NA	-2.98824	0.0257626	Yes
CsqKR_Scaf174_15_11	NA	-2.99767	0.0049373	Yes
CsqKR_Scaf165_3_18	NA	-3.01105	0.014066	Yes
CsqKR_Scaf41_34_26	hypothetical protein C0Q70_06046	-3.01917	0.0316366	Yes
CsqKR_Scaf256_7_13	multidrug resistance 1B-like isoform X2	-3.02653	6.80944e-05	Yes
CsqKR_Scaf144_12_15	phosphatidylinositol 3,4,5-trisphosphate 3-phosphatase TPTE2-like	-3.05704	0.000172855	Yes
CsqKR_Scaf143_3_18	single-strand selective monofunctional uracil DNA glycosylase	-3.07723	0.00174849	Yes
CsqKR_Scaf268_9_12	NA	-3.10122	0.00389013	Yes
CsqKR_Scaf43_62_23	choline transporter 2	-3.14593	0.00118104	Yes
CsqKR_Scaf95_3_35	growth arrest and DNA damage-inducible GADD45 alpha-like	-3.15259	0.0299232	Yes
CsqKR_Scaf60_7_34	NA	-3.16676	0.0423606	Yes
CsqKR_Scaf117_11_22	bifunctional -like	-3.17986	0.0139811	Yes
CsqKR_Scaf12_12_16	NA	-3.23324	0.0019293	Yes
CsqKR_Scaf21_16_38	A disintegrin and metallo ase with thrombospondin motifs 6-like	-3.25323	0.00845918	Yes
CsqKR_Scaf37_10_8	N-acetylneuraminate lyase	-3.34205	0.00380049	Yes
CsqKR_Scaf475_0_11	NA	-3.39978	9.04767e-05	Yes
CsqKR_Scaf172_9_32	high affinity copper uptake 1 isoform X1	-3.4181	0.000429738	Yes
CsqKR_Scaf170_2_16	ras-related Rab-5C	-3.42082	0.00131797	Yes
CsqKR_Scaf7_26_8	cytochrome P450 27C1-like	-3.47817	0.000154896	Yes
CsqKR_Scaf75_33_9	Krueppel-like factor 5	-3.49032	0.0372153	Yes
CsqKR_Scaf896_0_2	NA	-3.51464	0.024992	Yes
CsqKR_Scaf175_21_27	NA	-3.53129	0.00983242	Yes
CsqKR_Scaf402_9_50	NA	-3.56789	0.00392786	Yes
CsqKR_Scaf65_16_13	ceramide kinase-like	-3.5834	0.0343875	Yes
CsqKR_Scaf43_62_13	Choline transporter 2	-3.66039	0.000616371	Yes
CsqKR_Scaf11_9_30	hypothetical protein EAI_10098, partial	-3.73114	0.0110564	Yes
CsqKR_Scaf107_0_19	cadherin EGF LAG seven-pass G-type receptor 2-like	-3.74858	0.0392514	Yes
CsqKR_Scaf99_18_19	MAP kinase-activating death domain -like isoform X1	-3.82785	0.0461141	Yes
CsqKR_Scaf396_2_14	beta-1,4-N-acetylgalactosaminyltransferase bre-4	-3.83833	2.18517e-08	Yes
CsqKR_Scaf394_0_9	PREDICTED: uncharacterized protein LOC101856720	-3.88804	3.04121e-05	Yes
CsqKR_Scaf3_79_1	NA	-3.90352	0.000484682	Yes
CsqKR_Scaf507_1_11	natural resistance-associated macrophage 2-like	-3.92816	4.5358e-05	Yes
CsqKR_Scaf451_1_19	NA	-4.04753	0.0376253	Yes
CsqKR_Scaf69_42_18	fucolectin-like	-4.10476	0.0128733	Yes
CsqKR_Scaf876_0_1	NA	-4.10526	3.66947e-07	Yes
CsqKR_Scaf61_54_28	core-binding factor subunit beta	-4.13984	0.0441276	Yes
CsqKR_Scaf885_0_1	hypothetical protein AM593_09179, partial	-4.14822	0.0400996	Yes
CsqKR_Scaf451_0_15	hypothetical protein C0Q70_02585	-4.27891	0.000435115	Yes
CsqKR_Scaf31_17_0	NA	-4.33274	0.0143878	Yes
CsqKR_Scaf35_50_3	NA	-4.36798	0.0103477	Yes
CsqKR_Scaf50_20_23	uncharacterized protein LOC112559229	-4.43619	0.000405027	Yes
CsqKR_Scaf130_17_25	metal tolerance 9-like	-4.45381	3.89789e-05	Yes
CsqKR_Scaf12_40_0	dimmed-like	-4.6098	0.0200784	Yes
CsqKR_Scaf135_8_72	baculoviral IAP repeat-containing 7 isoform X1	-4.64253	0.0456563	Yes
CsqKR_Scaf106_11_7	perlucin 5	-4.64962	0.000717509	Yes
CsqKR_Scaf124_5_21	UPF0489 C5orf22 homolog isoform X1	-4.78661	0.00871556	Yes
CsqKR_Scaf446_1_21	prominin isoform X2	-4.79681	0.0159144	Yes
CsqKR_Scaf73_3_29	NA	-4.81335	0.00669383	Yes
CsqKR_Scaf99_3_22	Ribonuclease kappa	-4.99702	0.00010446	Yes
CsqKR_Scaf40_22_12	aquaporin-5-like isoform X2	-5.04861	4.45599e-06	Yes
CsqKR_Scaf327_1_17	hypothetical protein LOTGIDRAFT_233521	-5.18988	0.0179696	Yes
CsqKR_Scaf336_10_25	carbohydrate sulfotransferase 9-like	-5.32515	8.64225e-09	Yes
CsqKR_Scaf175_16_21	probable imidazolonepropionase	-5.58553	0.00115847	Yes
CsqKR_Scaf90_35_38	lipo VSAI	-5.63469	2.24858e-08	Yes
CsqKR_Scaf14_26_24	secreted frizzled-related precursor	-5.64661	0.0299206	Yes
CsqKR_Scaf718_0_0	hypothetical protein AM593_09179, partial	-5.66681	0.000125446	Yes
CsqKR_Scaf288_0_0	hypothetical protein CAPTEDRAFT_153991	-5.723	0.000563358	Yes
CsqKR_Scaf232_0_25	NA	-5.8445	3.56157e-05	Yes
CsqKR_Scaf22_17_0	OTU domain-containing 4-like	-5.98384	0.0103654	Yes
CsqKR_Scaf20_24_12	rho-related racA-like	-6.0175	0.0155815	Yes
CsqKR_Scaf78_2_33	NA	-6.02011	0.0449559	Yes
CsqKR_Scaf63_9_22	E3 ubiquitin- ligase ARI4	-6.02566	0.0461141	Yes
CsqKR_Scaf478_3_29	lectin receptor kinase	-6.05456	0.0390913	Yes
CsqKR_Scaf182_4_15	NA	-6.11118	3.89789e-05	Yes
CsqKR_Scaf192_1_66	dolichyl-diphosphooligosaccharide-- glycosyltransferase 48 kDa subunit-like	-6.11158	4.03503e-08	Yes
CsqKR_Scaf863_0_0	NA	-6.23634	0.0372153	Yes
CsqKR_Scaf14_36_27	sodium- and chloride-dependent glycine transporter 2	-6.43455	0.00209972	Yes
CsqKR_Scaf164_1_12	ADAM family mig-17	-6.50212	0.00841828	Yes
CsqKR_Scaf87_0_12	VWA domain-containing	-6.70486	0.00618914	Yes
CsqKR_Scaf200_2_41	EGF-like domain-containing 1	-6.78046	0.00336116	Yes
CsqKR_Scaf99_37_10	NA	-6.83859	0.00483143	Yes
CsqKR_Scaf182_5_6	NA	-6.85994	0.0038698	Yes
CsqKR_Scaf352_0_31	NA	-6.95277	0.0316109	Yes
CsqKR_Scaf196_7_2	NA	-6.95562	0.00276982	Yes
CsqKR_Scaf27_11_40	FACT complex subunit spt16	-7.01735	0.0239572	Yes
CsqKR_Scaf182_5_7	S-antigen	-7.53554	1.00468e-17	Yes
CsqKR_Scaf336_12_0	carbohydrate sulfotransferase 9-like	-7.5464	2.83959e-11	Yes
CsqKR_Scaf232_0_22	acid phosphatase type 7-like	-7.56604	6.37641e-09	Yes
CsqKR_Scaf208_2_9	NA	-8.14018	0.000293193	Yes
CsqKR_Scaf143_7_15	NA	-8.22168	0.00205302	Yes
CsqKR_Scaf21_34_14	chitin synthase type I	-8.46544	0.0007094	Yes
CsqKR_Scaf18_8_0	hypothetical protein BSL78_27869	-8.55946	0.0067046	Yes
CsqKR_Scaf572_0_20	chitin synthase type IIB	-8.59496	0.0179916	Yes
CsqKR_Scaf61_6_23	tubulin beta chain	-8.70273	0.000563358	Yes
CsqKR_Scaf208_1_23	NA	-8.91499	0.00107093	Yes
CsqKR_Scaf704_1_8	histone -like	-11.083	8.60317e-06	Yes
CsqKR_Scaf336_10_5	carbohydrate sulfotransferase 9-like	-12.0745	5.76836e-16	Yes
CsqKR_Scaf182_5_5	hypothetical protein OCS_04856	-12.7742	1.00468e-17	Yes
CsqKR_Scaf192_3_1	NA	7.98764	0.0846803	No
CsqKR_Scaf87_9_11	GPI-anchored pfl2	7.97302	0.0510264	No
CsqKR_Scaf300_1_15	von Willebrand factor D and EGF domain-containing	7.69931	0.113298	No
CsqKR_Scaf522_2_25	uncharacterized family 31 glucosidase KIAA1161-like	7.69608	0.0721143	No
CsqKR_Scaf24_6_19	fibrinolytic enzyme	7.59249	0.0807239	No
CsqKR_Scaf606_1_21	prion-like-(Q N-rich) domain-bearing 25	7.59178	0.139223	No
CsqKR_Scaf24_6_8	fibrinolytic enzyme	7.09584	0.0650524	No
CsqKR_Scaf98_13_20	NA	7.05659	0.196695	No
CsqKR_Scaf172_11_10	beta-hexosaminidase subunit beta-like	7.05659	0.196695	No
CsqKR_Scaf725_0_0	NA	7.04395	0.206797	No
CsqKR_Scaf246_6_18	NA	7.0251	0.198895	No
CsqKR_Scaf285_4_0	nose resistant to fluoxetine 6-like	6.89181	0.212482	No
CsqKR_Scaf24_6_28	fibrinolytic enzyme	6.82024	0.224941	No
CsqKR_Scaf43_44_19	Starch-binding module 26	6.74494	0.239949	No
CsqKR_Scaf43_8_18	prominin-1-A-like isoform X2	6.70576	0.24674	No
CsqKR_Scaf3_53_4	forkhead box A	6.66548	0.25071	No
CsqKR_Scaf37_1_9	gamma-glutamyltranspeptidase 1-like	6.66548	0.25071	No
CsqKR_Scaf153_0_4	NA	6.49209	0.284917	No
CsqKR_Scaf300_1_16	von Willebrand factor D and EGF domain-containing	6.44954	0.098005	No
CsqKR_Scaf166_3_43	NA	6.26612	0.23523	No
CsqKR_Scaf141_3_26	aminopeptidase N-like	6.24117	0.323023	No
CsqKR_Scaf70_2_11	dcd1B isoform X2	6.18529	0.32918	No
CsqKR_Scaf141_3_31	aminopeptidase N	6.18125	0.174811	No
CsqKR_Scaf87_6_23	NA	6.13542	0.13713	No
CsqKR_Scaf26_2_34	hypothetical protein LOTGIDRAFT_167270	6.12715	0.340222	No
CsqKR_Scaf361_0_12	NA	5.9546	0.179304	No
CsqKR_Scaf175_2_32	NA	5.79512	0.399673	No
CsqKR_Scaf172_9_28	abnormal spindle-like microcephaly-associated homolog	5.74253	0.13032	No
CsqKR_Scaf127_5_17	hypothetical protein LOTGIDRAFT_166149	5.71845	0.416233	No
CsqKR_Scaf194_7_30	Chitin synthase type IID	5.68517	0.0652641	No
CsqKR_Scaf141_3_28	aminopeptidase N	5.64533	0.333236	No
CsqKR_Scaf99_60_19	PREDICTED: uncharacterized protein LOC106011723	5.63747	0.430073	No
CsqKR_Scaf99_60_16	uncharacterized protein LOC112560658 isoform X1	5.63747	0.430073	No
CsqKR_Scaf143_3_30	tripartite motif-containing 3-like isoform X2	5.62818	0.185191	No
CsqKR_Scaf5_3_15	hypothetical protein LOTGIDRAFT_161393	5.59706	0.0834885	No
CsqKR_Scaf690_1_49	NA	5.55168	0.448762	No
CsqKR_Scaf149_0_22	NA	5.49502	0.293293	No
CsqKR_Scaf141_3_32	aminopeptidase N	5.48983	0.159256	No
CsqKR_Scaf95_11_27	NA	5.46047	0.470596	No
CsqKR_Scaf25_14_13	NA	5.41451	0.301394	No
CsqKR_Scaf84_9_25	Williams-Beuren syndrome chromosomal region 27 -like	5.38419	0.204122	No
CsqKR_Scaf38_8_31	mesenchyme-specific cell surface glyco -like	5.37597	0.172666	No
CsqKR_Scaf98_2_28	Low-density lipo receptor-related 12	5.36692	0.34078	No
CsqKR_Scaf31_17_11	dipeptidase 1-like	5.36309	0.487903	No
CsqKR_Scaf53_9_16	beta-lactamase 2-like	5.36309	0.487903	No
CsqKR_Scaf41_37_5	pancreatic triacylglycerol lipase-like	5.22315	0.199878	No
CsqKR_Scaf44_6_12	NA	5.20256	0.0545949	No
CsqKR_Scaf264_11_16	methyltransferase 24	5.16646	0.392473	No
CsqKR_Scaf268_13_21	NA	5.16339	0.34761	No
CsqKR_Scaf165_15_33	uncharacterized protein LOC106158540	5.14605	0.559079	No
CsqKR_Scaf98_8_15	retinol-binding 4-like	5.14605	0.559079	No
CsqKR_Scaf165_11_3	forkhead box L2	5.14605	0.559079	No
CsqKR_Scaf73_20_18	homeobox goosecoid-like	5.14501	0.210967	No
CsqKR_Scaf167_4_3	NA	5.14023	0.474949	No
CsqKR_Scaf171_3_51	Ig-like domain (group 1)	5.13217	0.213533	No
CsqKR_Scaf195_3_2	hydrocephalus-inducing -like	5.06279	0.0658463	No
CsqKR_Scaf457_0_20	NA	5.0334	0.403527	No
CsqKR_Scaf43_65_11	insoluble matrix shell 5-like	5.02394	0.58888	No
CsqKR_Scaf247_0_15	histamine H2 receptor	5.02249	0.603409	No
CsqKR_Scaf48_3_23	bcl-2-related ovarian killer	5.00554	0.505223	No
CsqKR_Scaf59_34_1	Pacifastin inhibitor (LCMII)	4.93651	0.320234	No
CsqKR_Scaf43_8_13	prominin-1-A-like isoform X1	4.90422	0.293293	No
CsqKR_Scaf37_1_17	gamma-glutamyltranspeptidase 1-like	4.89052	0.624039	No
CsqKR_Scaf5_19_11	kynurenine 3-monooxygenase-like	4.89051	0.624039	No
CsqKR_Scaf321_0_23	NA	4.89051	0.624039	No
CsqKR_Scaf318_18_19	monocarboxylate transporter 12-like	4.79565	0.187853	No
CsqKR_Scaf37_11_19	secretory phospholipase A2 receptor	4.79277	0.460189	No
CsqKR_Scaf35_5_28	centromere F	4.75687	0.476858	No
CsqKR_Scaf103_21_6	NA	4.74793	0.472322	No
CsqKR_Scaf69_44_22	Collagen alpha-6(VI) chain	4.74348	0.656144	No
CsqKR_Scaf261_13_14	homeobox CDX-1-like	4.74348	0.656132	No
CsqKR_Scaf361_7_25	probable chitinase 3	4.74348	0.656132	No
CsqKR_Scaf361_3_22	cadherin-23-like isoform X1	4.74307	0.150589	No
CsqKR_Scaf478_1_14	cadherin-23-like isoform X4	4.72189	0.577744	No
CsqKR_Scaf166_3_8	Transcription factor Sox-8	4.70572	0.668027	No
CsqKR_Scaf2_3_13	non-specific serine threonine kinase	4.70571	0.667984	No
CsqKR_Scaf7_21_6	retinol dehydrogenase 16-like	4.70571	0.667984	No
CsqKR_Scaf165_11_18	Alkaline tissue-nonspecific isozyme	4.69976	0.212482	No
CsqKR_Scaf75_30_12	carbonic anhydrase-related 10	4.67361	0.40316	No
CsqKR_Scaf247_3_22	NA	4.66287	0.40447	No
CsqKR_Scaf87_6_20	Collagen alpha-5(VI) chain	4.64712	0.185191	No
CsqKR_Scaf52_3_13	NA	4.64412	0.472322	No
CsqKR_Scaf41_38_12	leucine-rich repeat-containing 74A-like	4.6389	0.496619	No
CsqKR_Scaf203_4_11	uncharacterized protein LOC112558272	4.61097	0.10996	No
CsqKR_Scaf185_4_6	cytoplasmic actin	4.59421	0.499704	No
CsqKR_Scaf75_6_0	PREDICTED: uncharacterized protein LOC109617807	4.59072	0.275958	No
CsqKR_Scaf787_0_7	receptor-type tyrosine- phosphatase alpha-like isoform X3	4.59037	0.614611	No
CsqKR_Scaf45_8_20	hypothetical protein LOTGIDRAFT_158756	4.57977	0.699936	No
CsqKR_Scaf25_19_11	megakaryocyte-associated tyrosine- kinase-like isoform X2	4.57081	0.17604	No
CsqKR_Scaf31_16_41	solute carrier family 28 member 3-like	4.5696	0.541557	No
CsqKR_Scaf43_44_13	homeobox vent1-like	4.56774	0.495679	No
CsqKR_Scaf72_12_17	zinc finger OZF-like	4.56773	0.495679	No
CsqKR_Scaf25_0_14	peptidoglycan-recognition SC2-like	4.55615	0.625651	No
CsqKR_Scaf36_24_7	beta-mannosidase-like isoform X1	4.55615	0.625651	No
CsqKR_Scaf7_24_27	heparan-alpha-glucosaminide N-acetyltransferase-like	4.53787	0.492004	No
CsqKR_Scaf91_17_29	sphingomyelin phosphodiesterase-like	4.53427	0.586473	No
CsqKR_Scaf39_46_22	marginal zone B- and B1-cell-specific -like	4.51687	0.705692	No
CsqKR_Scaf655_0_16	hypothetical protein C0Q70_03259	4.51687	0.705692	No
CsqKR_Scaf169_4_4	growth hormone secretagogue receptor type 1-like	4.48174	0.503375	No
CsqKR_Scaf256_6_37	DNA helicase MCM9-like	4.4763	0.575173	No
CsqKR_Scaf986_0_11	NA	4.42378	0.643617	No
CsqKR_Scaf193_12_37	mammalian ependymin-related 1	4.39508	0.736581	No
CsqKR_Scaf302_3_16	cyclic nucleotide-binding domain-containing 2-like isoform X2	4.39508	0.736581	No
CsqKR_Scaf174_31_61	trypsin inhibitor-like	4.39508	0.736581	No
CsqKR_Scaf676_0_2	NA	4.39507	0.736581	No
CsqKR_Scaf175_2_33	NA	4.39507	0.736581	No
CsqKR_Scaf162_1_22	NA	4.37473	0.549535	No
CsqKR_Scaf162_1_24	NA	4.3613	0.573528	No
CsqKR_Scaf45_8_13	hypothetical protein LOTGIDRAFT_158756	4.35924	0.190415	No
CsqKR_Scaf403_1_31	phosphomethylethanolamine N-methyltransferase-like isoform X3	4.34518	0.645319	No
CsqKR_Scaf165_11_19	alkaline phosphatase	4.34026	0.559769	No
CsqKR_Scaf192_10_26	transmembrane channel 3	4.33622	0.210967	No
CsqKR_Scaf35_32_47	mammalian ependymin-related 1-like	4.32215	0.630278	No
CsqKR_Scaf130_5_24	hypothetical protein LOTGIDRAFT_158590	4.32214	0.630278	No
CsqKR_Scaf78_10_15	NA	4.31886	0.398207	No
CsqKR_Scaf143_14_27	NA	4.31055	0.318149	No
CsqKR_Scaf41_49_29	cell adhesion molecule 4 isoform X1	4.30541	0.638904	No
CsqKR_Scaf262_4_17	coadhesin-like isoform X1	4.29989	0.73932	No
CsqKR_Scaf73_3_34	NA	4.29954	0.159256	No
CsqKR_Scaf69_27_12	hypothetical protein LOTGIDRAFT_239349	4.29877	0.62618	No
CsqKR_Scaf195_3_25	hydrocephalus-inducing -like	4.26627	0.0500023	No
CsqKR_Scaf195_1_12	hepatocyte nuclear factor 4-gamma-like isoform X5	4.26222	0.662818	No
CsqKR_Scaf349_0_8	uncharacterized protein LOC111109177	4.21882	0.685381	No
CsqKR_Scaf36_51_7	histone H1-delta-like	4.21812	0.340754	No
CsqKR_Scaf137_5_21	odd-skipped-related 1	4.21441	0.705949	No
CsqKR_Scaf61_28_39	deoxynucleoside triphosphate triphosphohydrolase SAMHD1	4.21017	0.204547	No
CsqKR_Scaf43_51_17	sortilin-related receptor-like	4.18656	0.350829	No
CsqKR_Scaf36_4_7	zwei Ig domain zig-8-like	4.18322	0.784198	No
CsqKR_Scaf75_10_4	forkhead box D3-like	4.18322	0.784009	No
CsqKR_Scaf144_2_0	NA	4.18321	0.784009	No
CsqKR_Scaf642_0_11	cathepsin L-like isoform X2	4.18321	0.784009	No
CsqKR_Scaf89_11_29	tetratricopeptide repeat 25-like	4.18321	0.784009	No
CsqKR_Scaf90_30_10	NA	4.18321	0.784009	No
CsqKR_Scaf141_3_29	aminopeptidase Ey-like	4.16324	0.574607	No
CsqKR_Scaf280_7_20	African swine fever virus J13L	4.1608	0.638982	No
CsqKR_Scaf416_0_4	NA	4.16078	0.638904	No
CsqKR_Scaf36_19_24	NA	4.15431	0.73062	No
CsqKR_Scaf55_23_15	NA	4.15431	0.73062	No
CsqKR_Scaf6_6_1	insulin gene enhancer isl-1-like	4.15354	0.701096	No
CsqKR_Scaf103_21_8	NA	4.13877	0.281342	No
CsqKR_Scaf61_11_37	neutral cholesterol ester hydrolase 1-like	4.13789	0.645369	No
CsqKR_Scaf61_6_48	Tubulin beta-2C chain	4.12742	0.239195	No
CsqKR_Scaf195_3_5	hydrocephalus-inducing isoform X8	4.12332	0.114061	No
CsqKR_Scaf113_12_26	NA	4.11708	0.457126	No
CsqKR_Scaf478_1_13	protocadherin Fat 4	4.10313	0.698244	No
CsqKR_Scaf113_15_17	extracellular matrix A	4.09884	0.139397	No
CsqKR_Scaf24_5_0	NA	4.09098	0.186212	No
CsqKR_Scaf102_14_11	monocarboxylate transporter 5-like	4.08187	0.359785	No
CsqKR_Scaf117_1_7	polypeptide N-acetylgalactosaminyltransferase 13-like isoform X1	4.07965	0.505223	No
CsqKR_Scaf43_53_6	transcription factor COE	4.06441	0.716195	No
CsqKR_Scaf24_0_7	coadhesin-like isoform X1	4.06439	0.716195	No
CsqKR_Scaf149_0_33	Patched domain-containing 3	4.04645	0.716195	No
CsqKR_Scaf320_2_13	E3 ubiquitin- ligase rnf213-alpha-	4.04644	0.716195	No
CsqKR_Scaf144_13_58	NA	4.0232	0.184984	No
CsqKR_Scaf518_0_57	allene oxide synthase-lipoxygenase -like	4.00563	0.510032	No
CsqKR_Scaf583_0_3	NA	4.00512	0.842064	No
CsqKR_Scaf69_46_10	60S acidic ribosomal P2	4.00512	0.842064	No
CsqKR_Scaf43_51_18	low-density lipo receptor-related 1-like isoform X3	3.96401	0.434249	No
CsqKR_Scaf61_28_8	deoxynucleoside triphosphate triphosphohydrolase SAMHD1-like	3.96213	0.102721	No
CsqKR_Scaf87_0_11	S-layer family	3.95854	0.422102	No
CsqKR_Scaf285_4_38	Nose resistant to fluoxetine 6	3.94607	0.25071	No
CsqKR_Scaf295_2_22	alpha-amylase 4N isoform X2	3.93207	0.250005	No
CsqKR_Scaf43_65_10	insoluble matrix shell 5	3.926	0.458822	No
CsqKR_Scaf14_34_11	macrophage mannose receptor 1-like	3.91969	0.227604	No
CsqKR_Scaf166_8_11	PREDICTED: uncharacterized protein LOC106071649	3.91207	0.204406	No
CsqKR_Scaf146_8_15	NA	3.89791	0.285102	No
CsqKR_Scaf318_25_26	NA	3.84539	0.645319	No
CsqKR_Scaf488_0_4	carcinoembryonic antigen-related cell adhesion molecule 5-like	3.81948	0.0721143	No
CsqKR_Scaf841_0_26	NTTRR-F1 domain	3.81139	0.323841	No
CsqKR_Scaf102_14_19	NA	3.80886	0.251483	No
CsqKR_Scaf21_16_42	Mediator of RNA polymerase II transcription subunit 18	3.80611	0.403723	No
CsqKR_Scaf287_3_28	autocrine proliferation repressor A-like	3.80224	0.429257	No
CsqKR_Scaf87_6_32	collagen alpha-1(XXVIII) chain	3.77448	0.551396	No
CsqKR_Scaf43_51_16	low-density lipo receptor-related 4	3.77377	0.585412	No
CsqKR_Scaf172_4_6	cAMP-dependent kinase regulatory subunit	3.75575	0.54861	No
CsqKR_Scaf180_2_13	NC domain-containing	3.7359	0.0652641	No
CsqKR_Scaf159_3_13	NA	3.73587	0.457926	No
CsqKR_Scaf264_3_35	Pancreatic lipase-related 2	3.72456	0.615894	No
CsqKR_Scaf127_4_21	carboxypeptidase B-like	3.71958	0.373314	No
CsqKR_Scaf88_0_16	D-galactoside-specific lectin	3.69547	0.191338	No
CsqKR_Scaf65_6_6	hemocyanin G- units Oda to Odg-like	3.69233	0.402796	No
CsqKR_Scaf78_9_9	NA	3.68775	0.439752	No
CsqKR_Scaf613_0_7	carcinoembryonic antigen-related cell adhesion molecule 5-like	3.68119	0.24674	No
CsqKR_Scaf102_14_22	monocarboxylate transporter 13 isoform X2	3.66624	0.585412	No
CsqKR_Scaf19_34_14	polycystic kidney disease 1-like 2	3.65874	0.61563	No
CsqKR_Scaf45_8_17	hypothetical protein LOTGIDRAFT_158756	3.65637	0.69283	No
CsqKR_Scaf12_15_15	sodium-coupled monocarboxylate transporter 1-like	3.65308	0.744814	No
CsqKR_Scaf167_4_13	NA	3.63889	0.573716	No
CsqKR_Scaf133_17_15	NA	3.627	0.472322	No
CsqKR_Scaf41_41_6	NA	3.61465	0.563057	No
CsqKR_Scaf403_1_33	Bifunctional hldE	3.58287	0.429943	No
CsqKR_Scaf841_0_27	NTTRR-F1 domain	3.58099	0.503375	No
CsqKR_Scaf35_41_24	countin-1-like isoform X2	3.57242	0.763404	No
CsqKR_Scaf73_24_22	hypothetical protein C0Q70_13611	3.55936	0.472322	No
CsqKR_Scaf166_8_14	vitelline envelope zona pellucida domain 10	3.55766	0.622709	No
CsqKR_Scaf63_3_7	calmodulin isoform X1	3.53787	0.206651	No
CsqKR_Scaf65_6_7	hemocyanin G- units Oda to Odg-like	3.53487	0.436781	No
CsqKR_Scaf69_44_23	Collagen alpha-6(VI) chain	3.51925	0.668802	No
CsqKR_Scaf831_0_13	cell adhesion molecule 2-like	3.51789	0.390224	No
CsqKR_Scaf11_10_16	aldehyde mitochondrial-like	3.51642	0.0726399	No
CsqKR_Scaf180_9_18	PREDICTED: uncharacterized protein LOC109471365	3.51317	0.10789	No
CsqKR_Scaf444_0_22	multiple epidermal growth factor-like domains 10	3.51157	0.212479	No
CsqKR_Scaf153_0_8	NA	3.50336	0.0651054	No
CsqKR_Scaf113_12_22	NA	3.50278	0.635736	No
CsqKR_Scaf162_0_22	myosin light chain smooth muscle-like	3.49786	0.373314	No
CsqKR_Scaf268_12_19	heat shock 70 kDa 12A-like	3.49771	0.206195	No
CsqKR_Scaf194_1_0	NA	3.48836	0.497592	No
CsqKR_Scaf194_7_7	chitin synthase chs-2-like	3.48739	0.206797	No
CsqKR_Scaf14_4_7	NA	3.47999	0.511877	No
CsqKR_Scaf21_18_24	chitin-binding peritrophin-A domain containing gene	3.43063	0.35563	No
CsqKR_Scaf36_38_17	amine oxidase [copper-containing]	3.42203	0.592386	No
CsqKR_Scaf146_8_16	heterogeneous nuclear ribonucleo A1-like isoform X2	3.41927	0.198325	No
CsqKR_Scaf228_1_36	NA	3.41339	0.198325	No
CsqKR_Scaf87_10_21	GPI-anchored pfl2	3.39943	0.710899	No
CsqKR_Scaf28_4_43	PREDICTED: uncharacterized protein LOC106880171	3.38804	0.261414	No
CsqKR_Scaf36_0_10	receptor expression-enhancing 5-like isoform X2	3.38552	0.667984	No
CsqKR_Scaf221_0_12	hemicentin-1-like isoform X2	3.38181	0.421735	No
CsqKR_Scaf408_0_15	NA	3.37827	0.13157	No
CsqKR_Scaf318_25_27	ammonium transporter Rh type A-like	3.37783	0.0954422	No
CsqKR_Scaf585_0_7	NA	3.36132	0.349586	No
CsqKR_Scaf301_3_19	carbonic anhydrase 7	3.3433	0.150726	No
CsqKR_Scaf59_36_16	ganglioside GM2 activator	3.31745	0.510032	No
CsqKR_Scaf27_21_20	B(0,+)-type amino acid transporter 1	3.31663	0.789392	No
CsqKR_Scaf94_2_15	ATP-binding cassette sub-family A member 3-like	3.31458	0.793606	No
CsqKR_Scaf999_0_4	mycocerosic acid synthase-like	3.31443	0.148334	No
CsqKR_Scaf113_12_9	NA	3.31312	0.699936	No
CsqKR_Scaf518_0_26	arachidonate 5-lipoxygenase-like isoform X1	3.31033	0.227604	No
CsqKR_Scaf366_7_22	plasminogen isoform X2	3.30686	0.687	No
CsqKR_Scaf321_2_20	EF-hand domain-containing D1	3.30514	0.280019	No
CsqKR_Scaf38_8_22	alkaline phosphatase	3.30206	0.505476	No
CsqKR_Scaf41_0_23	arachidonate 5-lipoxygenase-like	3.28711	0.198895	No
CsqKR_Scaf73_16_41	uncharacterized protein LOC112566663	3.28175	0.692145	No
CsqKR_Scaf31_5_40	serine threonine- phosphatase BSU1	3.28102	0.491602	No
CsqKR_Scaf99_14_31	NA	3.27894	0.653317	No
CsqKR_Scaf102_8_23	serine threonine- kinase Nek5-like	3.22553	0.275621	No
CsqKR_Scaf159_1_17	NA	3.20535	0.666065	No
CsqKR_Scaf472_1_7	NA	3.19772	0.402636	No
CsqKR_Scaf505_0_16	NA	3.19718	0.48177	No
CsqKR_Scaf8_11_34	NA	3.19372	0.660623	No
CsqKR_Scaf611_0_0	NA	3.19297	0.48177	No
CsqKR_Scaf61_3_1	NA	3.18687	0.225232	No
CsqKR_Scaf127_13_27	testis-specific serine threonine- kinase 4-like	3.18674	0.673006	No
CsqKR_Scaf256_9_10	uncharacterized protein LOC111110743 isoform X3	3.18673	0.673006	No
CsqKR_Scaf501_0_19	NA	3.18477	0.437993	No
CsqKR_Scaf268_12_24	pre-mRNA-processing factor 19-like	3.18062	0.0952503	No
CsqKR_Scaf81_0_4	colorectal mutant cancer -like isoform X1	3.16831	0.586994	No
CsqKR_Scaf35_52_0	NA	3.1636	0.823503	No
CsqKR_Scaf38_6_5	NA	3.15881	0.615768	No
CsqKR_Scaf44_11_10	coadhesin-like isoform X1	3.15784	0.098005	No
CsqKR_Scaf61_37_17	sodium- and chloride-dependent GABA transporter 2-like	3.15485	0.666065	No
CsqKR_Scaf44_5_32	lecithin retinol acyltransferase-like	3.15453	0.158601	No
CsqKR_Scaf59_39_69	Tubulin alpha-1A chain	3.14478	0.206797	No
CsqKR_Scaf180_9_16	myosin light chain smooth muscle-like	3.13385	0.0873524	No
CsqKR_Scaf16_4_28	biotin--[acetyl- -carboxylase] ligase	3.13338	0.677156	No
CsqKR_Scaf122_0_26	NA	3.11379	0.5971	No
CsqKR_Scaf14_28_14	APOBEC1 complementation factor-like isoform X1	3.11327	0.14614	No
CsqKR_Scaf106_5_11	NA	3.11129	0.59067	No
CsqKR_Scaf7_21_14	Cyclic nucleotide-binding domain-containing 2	3.10795	0.698606	No
CsqKR_Scaf166_1_2	ectonucleotide pyrophosphatase phosphodiesterase family member 5	3.09369	0.547329	No
CsqKR_Scaf301_6_26	Dynein light chain cytoplasmic	3.09069	0.126726	No
CsqKR_Scaf159_3_12	NA	3.07977	0.608356	No
CsqKR_Scaf29_16_45	calcium-binding and coiled-coil domain-containing 2-like isoform X2	3.07083	0.727046	No
CsqKR_Scaf75_6_16	BTB POZ domain-containing KCTD12-like	3.0708	0.727046	No
CsqKR_Scaf509_0_16	hypothetical protein C0Q70_01096	3.06799	0.340754	No
CsqKR_Scaf218_2_7	phospholipase A2	3.06722	0.623594	No
CsqKR_Scaf280_4_33	dynein heavy chain axonemal-like	3.03794	0.53643	No
CsqKR_Scaf35_6_22	cysteine N-palmitoyltransferase HHAT-like	3.03214	0.84774	No
CsqKR_Scaf99_46_12	sodium hydrogen exchanger 10-like	3.03212	0.84774	No
CsqKR_Scaf103_3_20	major facilitator superfamily domain-containing 8 isoform X1	3.02608	0.498325	No
CsqKR_Scaf193_4_35	tubulin beta 2	3.02299	0.636329	No
CsqKR_Scaf174_29_24	potassium channel subfamily K member 16	3.02253	0.135843	No
CsqKR_Scaf448_0_35	NA	3.02034	0.394393	No
CsqKR_Scaf69_75_31	venom 164-like	2.99677	0.638982	No
CsqKR_Scaf41_5_26	NA	2.98139	0.708455	No
CsqKR_Scaf64_34_21	probable calcium-binding CML15	2.97952	0.26309	No
CsqKR_Scaf130_18_8	Endoglucanase E-4	2.97332	0.693595	No
CsqKR_Scaf195_4_48	CD209 antigen C	2.96459	0.712484	No
CsqKR_Scaf252_1_6	phospholipid scramblase 1-like	2.95102	0.793606	No
CsqKR_Scaf193_0_9	signal CUB and EGF-like domain-containing 1	2.94473	0.699936	No
CsqKR_Scaf14_14_16	dipeptidase 1-like	2.94029	0.333236	No
CsqKR_Scaf12_52_8	protocadherin-like wing polarity stan isoform X1	2.93238	0.369551	No
CsqKR_Scaf21_16_43	ADAM family mig-17	2.92639	0.638982	No
CsqKR_Scaf102_7_26	vacuolar sorting-associated 4-like	2.91698	0.316379	No
CsqKR_Scaf261_12_5	transforming growth factor-beta-induced ig-h3-like	2.91624	0.254303	No
CsqKR_Scaf99_4_32	chondroitin proteoglycan-2-like	2.91614	0.681297	No
CsqKR_Scaf231_12_7	alpha-(1,3)-fucosyltransferase 10-like	2.91446	0.602492	No
CsqKR_Scaf69_70_16	ADAM family mig-17	2.91318	0.526391	No
CsqKR_Scaf77_6_57	pantetheinase-like	2.90596	0.324016	No
CsqKR_Scaf268_14_34	von Willebrand factor D and EGF domain-containing	2.90071	0.322831	No
CsqKR_Scaf75_2_19	annexin B9-like isoform X4	2.8992	0.740359	No
CsqKR_Scaf73_11_19	N-acylethanolamine-hydrolyzing acid amidase	2.88781	0.761687	No
CsqKR_Scaf61_6_32	tubulin beta chain-like	2.88734	0.479681	No
CsqKR_Scaf61_28_33	sphingomyelin phosphodiesterase 3-like	2.8835	0.346965	No
CsqKR_Scaf457_1_30	multiple epidermal growth factor-like domains 10	2.87079	0.284917	No
CsqKR_Scaf64_13_26	Deleted in malignant brain tumors 1	2.86968	0.353523	No
CsqKR_Scaf45_8_18	hypothetical protein LOTGIDRAFT_158756	2.86739	0.886737	No
CsqKR_Scaf247_2_13	glutamyl aminopeptidase	2.86549	0.506272	No
CsqKR_Scaf318_13_16	NA	2.86529	0.708621	No
CsqKR_Scaf135_0_27	E3 ubiquitin- ligase DTX3L	2.86438	0.0652641	No
CsqKR_Scaf366_10_20	organic cation transporter -like	2.86428	0.612761	No
CsqKR_Scaf193_7_17	Pif	2.84845	0.474371	No
CsqKR_Scaf41_33_3	PREDICTED: uncharacterized protein LOC106059526	2.84819	0.764105	No
CsqKR_Scaf361_7_13	vitelline envelope zona pellucida domain 10	2.84055	0.69254	No
CsqKR_Scaf18_14_38	dimethylaniline monooxygenase [N-oxide-forming] 1	2.83414	0.377776	No
CsqKR_Scaf59_34_0	Pacifastin inhibitor (LCMII)	2.82536	0.668281	No
CsqKR_Scaf73_30_21	deoxyribonuclease TATDN2	2.82366	0.633082	No
CsqKR_Scaf50_7_17	FMRF-amide neuropeptides-like	2.81975	0.478028	No
CsqKR_Scaf501_0_8	innexin unc-9-like	2.81714	0.109173	No
CsqKR_Scaf289_2_4	5-hydroxytryptamine receptor 4-like	2.80469	0.891527	No
CsqKR_Scaf21_0_9	methyltransferase 27	2.80377	0.374196	No
CsqKR_Scaf19_33_8	polycystic kidney disease 1-like 2 isoform X1	2.80205	0.409559	No
CsqKR_Scaf61_6_25	tubulin beta chain-like	2.80114	0.472322	No
CsqKR_Scaf478_1_9	cadherin-23 isoform X1	2.79834	0.555527	No
CsqKR_Scaf22_14_39	NA	2.78843	0.68627	No
CsqKR_Scaf149_0_64	NA	2.778	0.576636	No
CsqKR_Scaf99_2_34	transporter arsB	2.77561	0.548247	No
CsqKR_Scaf1_11_16	NA	2.77291	0.281342	No
CsqKR_Scaf398_4_42	Tubulin alpha-1C chain	2.75932	0.632586	No
CsqKR_Scaf231_15_16	annexin A7-like isoform X1	2.75001	0.710434	No
CsqKR_Scaf261_1_17	chymotrypsin-like protease CTRL-1	2.74955	0.705692	No
CsqKR_Scaf27_2_28	F-box only 39-like	2.74146	0.820829	No
CsqKR_Scaf91_14_27	perilipin-2-like isoform X1	2.73835	0.24042	No
CsqKR_Scaf63_12_7	homeobox Nkx-	2.73805	0.686725	No
CsqKR_Scaf99_46_13	sodium hydrogen exchanger 10-like	2.73408	0.635893	No
CsqKR_Scaf94_6_30	very low-density lipo receptor-like	2.73086	0.25071	No
CsqKR_Scaf318_4_14	uncharacterized protein LOC112567730	2.73057	0.801543	No
CsqKR_Scaf273_2_15	Menaquinone biosynthesis methyltransferase ubiE	2.72666	0.630278	No
CsqKR_Scaf5_28_16	Collagen alpha-4(VI) chain	2.72077	0.0651342	No
CsqKR_Scaf173_6_24	unconventional myosin-XIX-like isoform X1	2.70411	0.139397	No
CsqKR_Scaf192_1_21	anoxia-induced grl	2.70277	0.58888	No
CsqKR_Scaf280_4_16	dynein heavy chain axonemal	2.68236	0.458822	No
CsqKR_Scaf245_1_20	unc-93 homolog A-like	2.68181	0.862395	No
CsqKR_Scaf94_10_33	D-galactoside-specific lectin	2.68133	0.923129	No
CsqKR_Scaf328_0_0	beta-microsemino -like	2.68123	0.922902	No
CsqKR_Scaf185_6_9	synaptotagmin-17-like	2.67897	0.497592	No
CsqKR_Scaf20_7_10	Angiotensin-converting enzyme	2.6745	0.479569	No
CsqKR_Scaf5_11_16	2-aminoethylphosphonate--pyruvate transaminase	2.67421	0.396194	No
CsqKR_Scaf318_24_11	PKD domain-containing	2.6741	0.749351	No
CsqKR_Scaf256_4_32	F-box only 47	2.6741	0.702736	No
CsqKR_Scaf44_41_11	zinc metallo ase nas-15-like	2.67226	0.444149	No
CsqKR_Scaf146_1_9	nose resistant to fluoxetine 6-like	2.66275	0.369551	No
CsqKR_Scaf22_17_20	peritrophic membrane chitin binding	2.66113	0.73932	No
CsqKR_Scaf3_106_26	Scavenger receptor class B member 1	2.65695	0.526391	No
CsqKR_Scaf505_0_5	NA	2.65286	0.746475	No
CsqKR_Scaf14_35_38	synaptonemal complex 3	2.65062	0.705949	No
CsqKR_Scaf69_79_27	NA	2.64971	0.347636	No
CsqKR_Scaf1_52_20	T-box transcription factor TBX10-like	2.6492	0.518342	No
CsqKR_Scaf26_9_20	NA	2.6376	0.728179	No
CsqKR_Scaf35_32_48	mammalian ependymin-related 1-like	2.63584	0.566064	No
CsqKR_Scaf59_19_23	uncharacterized protein LOC106176672	2.62876	0.281342	No
CsqKR_Scaf40_15_5	NA	2.62295	0.806734	No
CsqKR_Scaf159_2_18	NA	2.61925	0.779854	No
CsqKR_Scaf53_11_13	glycine receptor subunit alpha-1 isoform X2	2.60859	0.505476	No
CsqKR_Scaf193_12_36	mammalian ependymin-related 1-like	2.60399	0.712328	No
CsqKR_Scaf3_34_8	NA	2.60294	0.846585	No
CsqKR_Scaf141_3_9	uncharacterized protein LOC112556747	2.60267	0.793606	No
CsqKR_Scaf28_1_6	monocarboxylate transporter 9-like	2.60106	0.326443	No
CsqKR_Scaf61_21_47	15-hydroxyprostaglandin dehydrogenase [NAD(+)]-like	2.59507	0.805741	No
CsqKR_Scaf169_1_14	HRAS-like suppressor 2	2.59248	0.159256	No
CsqKR_Scaf61_16_20	NA	2.59248	0.61905	No
CsqKR_Scaf39_24_10	gastric triacylglycerol lipase-like isoform X1	2.58801	0.801438	No
CsqKR_Scaf25_3_11	cytochrome P450 2U1-like	2.58581	0.923193	No
CsqKR_Scaf116_3_36	histone-lysine N-methyltransferase 2D-like isoform X1	2.58579	0.923193	No
CsqKR_Scaf84_7_8	chitin synthase type IIC	2.58579	0.923193	No
CsqKR_Scaf9_2_1	NA	2.58574	0.923193	No
CsqKR_Scaf17_3_24	tRNA threonylcarbamoyladenosine biosynthesis	2.58248	0.25071	No
CsqKR_Scaf44_9_23	NA	2.57196	0.846585	No
CsqKR_Scaf61_6_31	tubulin beta-4B chain isoform X9	2.5705	0.205221	No
CsqKR_Scaf43_48_5	Chitin synthase type IIC	2.56146	0.666566	No
CsqKR_Scaf261_6_18	histamine H3 receptor-like	2.55644	0.25115	No
CsqKR_Scaf44_21_26	methyltransferase 27 isoform X2	2.55436	0.702736	No
CsqKR_Scaf228_2_30	Paternally-expressed gene 3	2.55033	0.371604	No
CsqKR_Scaf35_45_19	collagen alpha-1(XXVIII) chain-like	2.54673	0.829422	No
CsqKR_Scaf69_12_19	protocadherin Fat 4-like	2.54183	0.699936	No
CsqKR_Scaf69_71_33	carbonic anhydrase-like	2.54009	0.689614	No
CsqKR_Scaf576_0_0	beta-microsemino -like	2.53479	0.749351	No
CsqKR_Scaf415_0_9	E3 ubiquitin- ligase MIB2 isoform X1	2.52838	0.334401	No
CsqKR_Scaf87_1_23	SKI family transcriptional corepressor 1 homolog-B-like	2.52541	0.526391	No
CsqKR_Scaf151_0_3	testis-specific serine threonine- kinase 3-like	2.52501	0.818801	No
CsqKR_Scaf3_52_15	NA	2.52469	0.839529	No
CsqKR_Scaf27_19_17	NA	2.52127	0.638982	No
CsqKR_Scaf107_7_24	neuronal cell adhesion molecule-like	2.51774	0.815047	No
CsqKR_Scaf1_49_25	hypothetical protein LOTGIDRAFT_236297	2.50949	0.549535	No
CsqKR_Scaf75_8_11	penicillin-binding 4-like	2.50859	0.526364	No
CsqKR_Scaf99_44_25	transmembrane channel 7 isoform X1	2.50595	0.862069	No
CsqKR_Scaf138_12_25	A disintegrin and metallo ase with thrombospondin motifs 9	2.50589	0.862048	No
CsqKR_Scaf187_1_25	solute carrier organic anion transporter family member 2A1-like	2.50584	0.862048	No
CsqKR_Scaf24_4_0	coadhesin-like isoform X1	2.50579	0.862048	No
CsqKR_Scaf336_5_20	NA	2.50566	0.597512	No
CsqKR_Scaf180_2_16	HRAS-like suppressor 3	2.50419	0.434249	No
CsqKR_Scaf98_9_1	hypothetical protein LOTGIDRAFT_172907	2.50383	0.497592	No
CsqKR_Scaf32_1_24	transmembrane 2-like	2.50174	0.662808	No
CsqKR_Scaf72_9_11	NA	2.50091	0.667984	No
CsqKR_Scaf103_24_9	apolipophorins-like isoform X1	2.49731	0.0989729	No
CsqKR_Scaf283_0_3	NA	2.49175	0.396424	No
CsqKR_Scaf361_7_17	acidic mammalian chitinase-like	2.48299	0.815581	No
CsqKR_Scaf21_35_9	NA	2.47917	0.532502	No
CsqKR_Scaf90_28_18	synaptotagmin-4-like isoform X1	2.47814	0.702982	No
CsqKR_Scaf254_2_41	NA	2.47701	0.588253	No
CsqKR_Scaf61_30_23	deoxynucleoside triphosphate triphosphohydrolase SAMHD1-like	2.47435	0.150731	No
CsqKR_Scaf41_22_29	excitatory amino acid transporter 1-like	2.474	0.560695	No
CsqKR_Scaf24_6_30	NA	2.47068	0.919148	No
CsqKR_Scaf173_33_2	rolling stone-like	2.46849	0.956752	No
CsqKR_Scaf173_3_1	toll-like receptor 13	2.46412	0.156732	No
CsqKR_Scaf707_0_0	NA	2.46027	0.720491	No
CsqKR_Scaf231_4_21	ame: Full=Globin ame: Full=Myoglobin	2.4553	0.877034	No
CsqKR_Scaf74_1_9	atrial natriuretic peptide receptor 1-like	2.44001	0.615196	No
CsqKR_Scaf113_12_33	PREDICTED: endoglucanase-like	2.43134	0.85887	No
CsqKR_Scaf112_6_20	ame: Full=EF-hand calcium-binding domain-containing 1 Flags: Precursor	2.42875	0.873154	No
CsqKR_Scaf8_11_29	hypothetical protein LOTGIDRAFT_152847	2.42559	0.895031	No
CsqKR_Scaf61_29_20	deoxynucleoside triphosphate triphosphohydrolase SAMHD1-like isoform X1	2.4216	0.198325	No
CsqKR_Scaf606_1_23	prion-like-(Q N-rich) domain-bearing 25	2.42138	0.728179	No
CsqKR_Scaf928_0_28	NA	2.41702	0.895031	No
CsqKR_Scaf22_12_11	sodium- and chloride-dependent glycine transporter 1-like isoform X1	2.4136	0.88631	No
CsqKR_Scaf191_9_34	2-acylglycerol O-acyltransferase 2	2.41133	0.604194	No
CsqKR_Scaf165_15_30	RNA polymerase II subunit A C-terminal domain phosphatase SSU72	2.40879	0.548247	No
CsqKR_Scaf31_7_18	fucolectin-like	2.40866	0.917141	No
CsqKR_Scaf247_3_23	NA	2.40647	0.82986	No
CsqKR_Scaf55_22_22	single-minded homolog 2-like	2.392	0.797485	No
CsqKR_Scaf143_4_13	NA	2.39173	0.895031	No
CsqKR_Scaf524_1_11	papilin isoform X1	2.3917	0.895031	No
CsqKR_Scaf43_24_13	mitotic apparatus p62-like isoform X2	2.38568	0.73932	No
CsqKR_Scaf43_31_19	NA	2.38341	0.244694	No
CsqKR_Scaf43_59_27	uncharacterized skeletal organic matrix 8-like	2.37801	0.710434	No
CsqKR_Scaf21_16_36	A disintegrin and metallo ase with thrombospondin motifs 6-like	2.37788	0.722177	No
CsqKR_Scaf130_18_27	endo-beta-1,4-glucanase	2.37616	0.917468	No
CsqKR_Scaf254_2_48	pancreatic secretory trypsin inhibitor	2.37093	0.822178	No
CsqKR_Scaf220_0_0	NA	2.36878	0.689284	No
CsqKR_Scaf54_8_21	mutS homolog 4-like	2.36602	0.906887	No
CsqKR_Scaf583_0_7	hemicentin-1-like isoform X1	2.36202	0.142386	No
CsqKR_Scaf39_16_11	prosaposin isoform X1	2.3552	0.793282	No
CsqKR_Scaf193_4_9	polycystic kidney disease 2-like 1 isoform X1	2.34735	0.835586	No
CsqKR_Scaf107_2_10	neuroglian-like isoform X1	2.34335	0.92812	No
CsqKR_Scaf269_3_0	monocarboxylate transporter 12-like isoform X1	2.34256	0.923193	No
CsqKR_Scaf27_14_14	Collagen alpha-4(VI) chain	2.34165	0.897408	No
CsqKR_Scaf193_12_22	Mammalian ependymin-related 1	2.33707	0.370497	No
CsqKR_Scaf174_25_25	solute carrier family 25 member 45	2.33631	0.645369	No
CsqKR_Scaf228_21_17	atrial natriuretic peptide receptor 1-like	2.32788	0.957128	No
CsqKR_Scaf29_16_0	NA	2.32784	0.957128	No
CsqKR_Scaf44_39_34	tetraspanin-18 isoform X1	2.32781	0.957128	No
CsqKR_Scaf78_1_22	NA	2.32777	0.957128	No
CsqKR_Scaf44_10_16	Insoluble matrix shell 5	2.32724	0.328179	No
CsqKR_Scaf3_47_2	NA	2.327	0.709917	No
CsqKR_Scaf17_2_10	Forkhead box E1	2.32467	0.957264	No
CsqKR_Scaf130_17_26	Endoglucanase A	2.32467	0.957284	No
CsqKR_Scaf128_0_14	deleted in malignant brain tumors 1 -like isoform X1	2.31748	0.561093	No
CsqKR_Scaf398_1_22	hypothetical protein LOTGIDRAFT_233180	2.31642	0.895031	No
CsqKR_Scaf173_3_0	toll-like receptor 13	2.31182	0.638982	No
CsqKR_Scaf20_0_15	NA	2.31157	0.884236	No
CsqKR_Scaf43_55_17	gamma-aminobutyric acid receptor subunit beta-1-like isoform X1	2.31156	0.884236	No
CsqKR_Scaf103_13_9	heat shock 70	2.30468	0.720662	No
CsqKR_Scaf95_22_8	Kyphoscoliosis peptidase	2.30075	0.780487	No
CsqKR_Scaf43_21_14	ferritin	2.30068	0.4338	No
CsqKR_Scaf141_3_13	uncharacterized protein LOC112556747	2.29222	0.901337	No
CsqKR_Scaf175_8_23	thioredoxin reductase mitochondrial-like	2.28704	0.156732	No
CsqKR_Scaf321_6_25	ATP-binding cassette sub-family A member 3-like	2.2854	0.894908	No
CsqKR_Scaf631_0_16	NA	2.2854	0.393164	No
CsqKR_Scaf20_1_2	NA	2.28129	0.705949	No
CsqKR_Scaf50_25_16	kelch 10	2.27694	0.886737	No
CsqKR_Scaf69_85_9	fibropellin-1-like isoform X2	2.27453	0.392977	No
CsqKR_Scaf7_32_12	buccalin precursor	2.27246	0.926236	No
CsqKR_Scaf141_3_33	coadhesin-like	2.27244	0.926236	No
CsqKR_Scaf237_5_12	serine protease	2.26863	0.75456	No
CsqKR_Scaf36_21_14	myosin heavy muscle	2.26462	0.0619551	No
CsqKR_Scaf113_16_11	cerebellar degeneration-related 2-like isoform X2	2.25751	0.50577	No
CsqKR_Scaf25_13_68	tubulin alpha-1A chain-like	2.25681	0.722177	No
CsqKR_Scaf173_17_44	alpha-L-fucosidase-like isoform X1	2.25407	0.653499	No
CsqKR_Scaf27_14_11	Collagen alpha-4(VI) chain	2.2501	0.608886	No
CsqKR_Scaf61_27_15	neurogenic locus Notch	2.24798	0.393492	No
CsqKR_Scaf336_10_26	PREDICTED: uncharacterized protein LOC106879916	2.24778	0.550988	No
CsqKR_Scaf518_0_33	arachidonate 5-lipoxygenase-like isoform X1	2.24453	0.690708	No
CsqKR_Scaf52_5_17	pentraxin fusion -like	2.24273	0.934742	No
CsqKR_Scaf3_83_19	testis-expressed sequence 11 -like	2.24227	0.967622	No
CsqKR_Scaf20_1_8	neuroligin- X-linked-like isoform X2	2.24074	0.369551	No
CsqKR_Scaf38_8_32	alkaline phosphatase	2.23374	0.433254	No
CsqKR_Scaf16_3_7	atrial natriuretic peptide receptor 1-like	2.2303	0.396194	No
CsqKR_Scaf95_14_40	Fanconi anemia group C -like	2.22972	0.573528	No
CsqKR_Scaf864_0_0	NA	2.22959	0.612761	No
CsqKR_Scaf44_10_17	NA	2.226	0.897637	No
CsqKR_Scaf25_22_13	NA	2.22463	0.123029	No
CsqKR_Scaf99_50_13	atrial natriuretic peptide receptor 1	2.22278	0.967535	No
CsqKR_Scaf44_11_32	tubulin alpha-1A chain	2.2206	0.455263	No
CsqKR_Scaf165_10_7	5-hydroxytryptamine receptor 6	2.21695	0.992797	No
CsqKR_Scaf130_18_19	vitelline envelope receptor of	2.21037	0.917141	No
CsqKR_Scaf30_0_0	NA	2.20455	0.53268	No
CsqKR_Scaf471_1_24	hypothetical protein LOTGIDRAFT_237655	2.20407	0.815047	No
CsqKR_Scaf195_5_17	uncharacterized protein LOC112575642	2.20269	0.885854	No
CsqKR_Scaf834_0_5	titin-like	2.1983	0.0866843	No
CsqKR_Scaf501_0_15	fibrinogen A	2.19779	0.586994	No
CsqKR_Scaf14_17_14	HORMA domain-containing 1-like	2.19719	0.666298	No
CsqKR_Scaf36_17_18	peptidoglycan-recognition SC2-like	2.19709	0.191509	No
CsqKR_Scaf1031_0_5	carcinoembryonic antigen-related cell adhesion molecule 5-like	2.19613	0.373314	No
CsqKR_Scaf90_14_27	cadherin EGF LAG seven-pass G-type receptor 3 isoform X2	2.19161	0.705893	No
CsqKR_Scaf648_0_0	NA	2.18973	0.718733	No
CsqKR_Scaf84_0_14	hypothetical protein LOTGIDRAFT_166451	2.18797	0.84774	No
CsqKR_Scaf41_7_38	Kyphoscoliosis peptidase	2.18577	0.922715	No
CsqKR_Scaf260_1_13	C-type mannose receptor 2	2.18529	0.967622	No
CsqKR_Scaf295_3_6	hemicentin-2-like	2.18521	0.967535	No
CsqKR_Scaf457_2_27	NA	2.18367	0.139175	No
CsqKR_Scaf471_0_14	caveolin-1-like	2.17899	0.855327	No
CsqKR_Scaf4_13_30	lachesin-like isoform X2	2.1777	0.78508	No
CsqKR_Scaf117_4_18	lambda-crystallin homolog	2.17334	0.880788	No
CsqKR_Scaf273_2_19	class I SAM-dependent methyltransferase	2.16911	0.8253	No
CsqKR_Scaf169_1_10	limbic system-associated membrane -like isoform X1	2.16446	0.829104	No
CsqKR_Scaf157_1_21	neurogenic locus notch homolog 1-like isoform X1	2.16434	0.971798	No
CsqKR_Scaf2_8_30	glucose transporter type 1-like	2.16105	0.693215	No
CsqKR_Scaf374_0_18	Receptor-type tyrosine- phosphatase	2.15586	0.198325	No
CsqKR_Scaf461_1_44	von Willebrand factor type EGF and pentraxin domain-containing 1-like	2.15495	0.927622	No
CsqKR_Scaf78_11_44	QRFP-like peptide receptor	2.14844	0.948037	No
CsqKR_Scaf273_3_28	NA	2.14189	0.62212	No
CsqKR_Scaf194_11_1	NA	2.13688	0.843884	No
CsqKR_Scaf12_16_30	sodium-coupled monocarboxylate transporter 2-like	2.13548	0.895031	No
CsqKR_Scaf69_4_20	orexin receptor type 2-like	2.1314	0.946841	No
CsqKR_Scaf19_3_18	hypothetical protein LOTGIDRAFT_159120	2.12964	0.58888	No
CsqKR_Scaf518_0_27	arachidonate 5-lipoxygenase-like isoform X1	2.12863	0.722177	No
CsqKR_Scaf173_24_16	PR domain zinc finger 14-like	2.12794	0.966108	No
CsqKR_Scaf30_1_16	NA	2.12778	0.842745	No
CsqKR_Scaf171_2_24	NA	2.12703	0.9049	No
CsqKR_Scaf1_53_46	DNA excision repair ERCC-6-like	2.12589	0.294188	No
CsqKR_Scaf90_23_14	fatty acid-binding heart	2.12315	0.684179	No
CsqKR_Scaf146_2_27	NA	2.12306	0.8216	No
CsqKR_Scaf143_13_22	E3 ubiquitin- ligase rnf213-alpha-like isoform X1	2.11886	0.366746	No
CsqKR_Scaf173_14_9	probable chitinase 3	2.11461	0.820829	No
CsqKR_Scaf78_9_10	NA	2.1069	0.851674	No
CsqKR_Scaf87_12_40	PREDICTED: uncharacterized protein LOC106013957	2.10259	0.757732	No
CsqKR_Scaf36_17_10	laccase domain-containing 1	2.09694	0.853851	No
CsqKR_Scaf159_1_28	Hairy and enhancer of split-related HELT	2.09674	0.971798	No
CsqKR_Scaf19_23_11	Blastula protease 10	2.09569	0.919612	No
CsqKR_Scaf195_11_13	NA	2.08922	0.667787	No
CsqKR_Scaf129_4_23	Serine threonine- kinase CLA4	2.08746	0.929481	No
CsqKR_Scaf130_17_24	hypothetical protein LOTGIDRAFT_236514	2.08718	0.813781	No
CsqKR_Scaf665_0_4	NA	2.08578	0.952132	No
CsqKR_Scaf21_19_9	NA	2.08578	0.952132	No
CsqKR_Scaf14_30_32	uncharacterized protein LOC112559532 isoform X1	2.08571	0.316619	No
CsqKR_Scaf22_12_30	sodium- and chloride-dependent glycine transporter 2-like	2.08534	0.575022	No
CsqKR_Scaf75_41_12	EFR3 homolog B isoform X7	2.0847	0.88731	No
CsqKR_Scaf94_7_27	hypothetical protein BSL78_21855	2.08313	0.139086	No
CsqKR_Scaf195_8_21	NA	2.08211	0.904473	No
CsqKR_Scaf63_5_8	coadhesin-like isoform X1	2.07989	0.683871	No
CsqKR_Scaf822_0_0	NA	2.07774	0.615894	No
CsqKR_Scaf173_33_26	titin-like	2.07699	0.330774	No
CsqKR_Scaf128_0_0	NA	2.07628	0.968389	No
CsqKR_Scaf388_0_12	probable serine threonine- kinase drkC	2.07628	0.968389	No
CsqKR_Scaf43_24_12	uro-adherence factor A-like	2.07275	0.968612	No
CsqKR_Scaf704_2_77	hypothetical protein LOTGIDRAFT_229151	2.07241	0.883151	No
CsqKR_Scaf192_6_16	E3 ubiquitin- ligase TRAIP-like	2.0721	0.551059	No
CsqKR_Scaf135_0_25	poly [ADP-ribose] polymerase 14-like isoform X1	2.07089	0.492004	No
CsqKR_Scaf269_13_16	inositol 2-dehydrogenase-like	2.07015	0.901337	No
CsqKR_Scaf69_4_13	SHIPPO 1	2.06705	0.82939	No
CsqKR_Scaf19_9_18	DBH-like monooxygenase 1	2.06141	0.584581	No
CsqKR_Scaf29_10_10	NA	2.06057	0.562804	No
CsqKR_Scaf43_58_13	Lysyl oxidase 2	2.06042	0.236009	No
CsqKR_Scaf144_13_20	cyclic nucleotide-gated cation channel alpha-3-like	2.05941	0.479681	No
CsqKR_Scaf116_4_48	E3 ubiquitin- ligase MIB2 isoform X1	2.05831	0.14614	No
CsqKR_Scaf393_3_40	P2X purinoceptor 7-like	2.05462	0.14804	No
CsqKR_Scaf200_8_29	guanine nucleotide-binding G(s) subunit alpha-like	2.05131	0.810095	No
CsqKR_Scaf36_11_3	NA	2.05107	0.362881	No
CsqKR_Scaf16_0_14	Protocadherin beta-	2.04339	0.763404	No
CsqKR_Scaf69_74_9	organic cation transporter -like	2.04322	0.829104	No
CsqKR_Scaf3_83_20	testis-expressed sequence 11	2.03948	0.842064	No
CsqKR_Scaf146_6_19	NA	2.03018	0.6101	No
CsqKR_Scaf179_0_31	sialin-like isoform X1	2.0297	0.891527	No
CsqKR_Scaf41_29_4	Starch-binding domain-containing 1	2.02775	0.850284	No
CsqKR_Scaf64_25_23	poly [ADP-ribose] polymerase 14-like	2.02526	0.0625145	No
CsqKR_Scaf12_47_45	mammalian ependymin-related 1-like	2.02413	0.755013	No
CsqKR_Scaf69_16_2	uncharacterized protein LOC111138324 isoform X3	2.02341	0.90233	No
CsqKR_Scaf10_10_28	fucolectin-like	2.02115	0.96693	No
CsqKR_Scaf102_4_11	ECT2-like isoform X2	2.01967	0.541431	No
CsqKR_Scaf176_1_55	Centromere O	2.01819	0.458822	No
CsqKR_Scaf426_4_36	splicing factor U2af large subunit A-like	2.00794	0.858469	No
CsqKR_Scaf43_65_8	cyclin-dependent kinase 9	1.99819	0.646501	No
CsqKR_Scaf299_0_13	receptor-type tyrosine- phosphatase epsilon isoform X1	1.99784	0.454442	No
CsqKR_Scaf24_3_10	SCO-spondin-like isoform X3	1.99622	0.938621	No
CsqKR_Scaf218_4_0	NA	1.99617	0.938621	No
CsqKR_Scaf735_0_13	NA	1.9955	0.634909	No
CsqKR_Scaf5_0_19	NA	1.9941	0.96388	No
CsqKR_Scaf340_0_7	carcinoembryonic antigen-related cell adhesion molecule 5-like	1.99102	0.42852	No
CsqKR_Scaf180_2_15	NC domain	1.98905	0.391341	No
CsqKR_Scaf65_1_12	vascular endothelial growth factor A-A-like isoform X1	1.98385	0.390036	No
CsqKR_Scaf72_1_0	hypothetical protein LOTGIDRAFT_235852	1.98219	0.384866	No
CsqKR_Scaf4_9_26	spindle and kinetochore-associated 1-like	1.98166	0.214959	No
CsqKR_Scaf268_13_24	von Willebrand factor D and EGF domain-containing	1.98071	0.315913	No
CsqKR_Scaf122_0_42	poly(U)-specific endoribonuclease-like	1.97496	0.886366	No
CsqKR_Scaf43_61_3	choline transporter 2	1.97292	0.58888	No
CsqKR_Scaf98_11_27	polypeptide N-acetylgalactosaminyltransferase 1-like	1.9708	0.842789	No
CsqKR_Scaf6_5_6	cartilage oligomeric matrix -like	1.97051	0.308199	No
CsqKR_Scaf321_2_18	hemicentin-2-like isoform X1	1.96507	0.87704	No
CsqKR_Scaf232_2_64	kielin chordin	1.96392	0.877034	No
CsqKR_Scaf36_48_13	fibrillin-2-like	1.95836	0.373314	No
CsqKR_Scaf704_2_41	NA	1.95726	0.806137	No
CsqKR_Scaf39_42_7	tolloid 1	1.95459	0.0525105	No
CsqKR_Scaf3_56_7	NA	1.95225	0.406793	No
CsqKR_Scaf624_0_7	carcinoembryonic antigen-related cell adhesion molecule 5-like	1.95221	0.647881	No
CsqKR_Scaf103_20_25	PREDICTED: uncharacterized protein LOC106011179	1.95168	0.552324	No
CsqKR_Scaf11_9_33	NFX1-type zinc finger-containing 1	1.95066	0.348282	No
CsqKR_Scaf472_0_1	scavenger receptor cysteine-rich type 1 M130 isoform X1	1.95018	0.697122	No
CsqKR_Scaf18_1_9	probable phospholipid-transporting ATPase IF isoform X1	1.94893	0.9049	No
CsqKR_Scaf490_3_2	small conductance calcium-activated potassium channel 3-like	1.94606	0.64079	No
CsqKR_Scaf19_11_10	NA	1.93941	0.727161	No
CsqKR_Scaf146_3_11	NA	1.93779	0.652772	No
CsqKR_Scaf3_93_14	uncharacterized protein LOC112568058	1.93616	0.327381	No
CsqKR_Scaf61_51_19	NA	1.93445	0.931028	No
CsqKR_Scaf228_11_14	arginine-glutamic acid dipeptide repeats -like isoform X1	1.93198	0.940586	No
CsqKR_Scaf43_21_9	spermine oxidase isoform X1	1.93126	0.462803	No
CsqKR_Scaf5_11_17	Arrestin domain-containing 3	1.93038	0.88382	No
CsqKR_Scaf36_11_20	organic cation transporter -like	1.92841	0.402594	No
CsqKR_Scaf63_3_82	calmodulin isoform X1	1.92056	0.244694	No
CsqKR_Scaf59_39_5	Tubulin alpha-1A chain	1.91897	0.693215	No
CsqKR_Scaf16_1_10	NA	1.91875	0.952132	No
CsqKR_Scaf124_0_11	transient receptor potential cation channel subfamily M member 1-like	1.91168	0.318166	No
CsqKR_Scaf164_1_0	NA	1.90893	0.919612	No
CsqKR_Scaf94_10_59	D-galactoside-specific lectin	1.90753	0.798601	No
CsqKR_Scaf55_3_9	xaa-Pro aminopeptidase 1-like isoform X2	1.9071	0.796398	No
CsqKR_Scaf44_6_15	HRAS-like suppressor 2	1.90662	0.754532	No
CsqKR_Scaf20_16_16	PREDICTED: uncharacterized protein LOC105325911	1.90341	0.650905	No
CsqKR_Scaf69_22_16	NA	1.90174	0.636789	No
CsqKR_Scaf61_19_39	NADH dehydrogenase [ubiquinone] flavo mitochondrial-like	1.90147	0.25071	No
CsqKR_Scaf318_6_4	hemicentin-1-like isoform X2	1.90052	0.851804	No
CsqKR_Scaf27_9_35	tonsoku	1.89833	0.409559	No
CsqKR_Scaf172_1_43	sodium glucose cotransporter 4-like	1.89732	0.891527	No
CsqKR_Scaf89_10_5	RTX toxin	1.89333	0.0509723	No
CsqKR_Scaf98_18_18	PIF isoform X1	1.89207	0.935461	No
CsqKR_Scaf232_2_61	Collagen alpha-5(VI) chain	1.89204	0.909344	No
CsqKR_Scaf20_7_34	Angiotensin-converting enzyme	1.8906	0.995188	No
CsqKR_Scaf16_0_11	NA	1.89059	0.995188	No
CsqKR_Scaf102_14_17	hypothetical protein LOTGIDRAFT_232951	1.88371	0.17604	No
CsqKR_Scaf185_12_20	B-cell scaffold with ankyrin repeats-like isoform X1	1.87811	0.526364	No
CsqKR_Scaf457_2_6	multiple epidermal growth factor-like domains	1.87614	0.475749	No
CsqKR_Scaf165_0_5	NA	1.87597	0.287972	No
CsqKR_Scaf44_1_20	fibroblast growth factor receptor	1.8749	0.291053	No
CsqKR_Scaf19_34_13	polycystic kidney disease 1-like 2 isoform X2	1.87383	0.926236	No
CsqKR_Scaf321_6_13	ATP-binding cassette sub-family A member 3-like	1.87382	0.926236	No
CsqKR_Scaf295_0_0	B-cell receptor CD22-like	1.87382	0.926236	No
CsqKR_Scaf714_0_12	angiopoietin-related 2	1.87265	0.705893	No
CsqKR_Scaf80_7_14	cadherin-related family member 1-like	1.87212	0.84774	No
CsqKR_Scaf457_0_18	multiple epidermal growth factor-like domains 10	1.86973	0.31426	No
CsqKR_Scaf61_30_26	deoxynucleoside triphosphate triphosphohydrolase SAMHD1	1.86849	0.0520887	No
CsqKR_Scaf640_0_10	NA	1.86341	0.861002	No
CsqKR_Scaf353_3_28	NA	1.86183	0.967733	No
CsqKR_Scaf69_12_10	Transmembrane 229A	1.85974	0.614734	No
CsqKR_Scaf98_13_13	NA	1.85669	0.251356	No
CsqKR_Scaf16_4_11	DNA polymerase delta catalytic subunit-like	1.85234	0.510948	No
CsqKR_Scaf268_6_28	epididymal secretory glutathione peroxidase-like	1.84968	0.34281	No
CsqKR_Scaf423_0_63	actin	1.84868	0.515982	No
CsqKR_Scaf20_13_14	proline-rich extensin EPR1	1.84734	0.710434	No
CsqKR_Scaf838_0_13	receptor-type tyrosine- phosphatase T	1.84665	0.913577	No
CsqKR_Scaf41_21_20	threonylcarbamoyl-AMP synthase-like	1.84179	0.804319	No
CsqKR_Scaf38_10_7	FAD NAD(P)-binding oxidoreductase	1.84161	0.614611	No
CsqKR_Scaf75_6_20	Fanconi anemia group F -like	1.84152	0.284917	No
CsqKR_Scaf843_0_17	PREDICTED: uncharacterized protein LOC101860819	1.83568	0.73932	No
CsqKR_Scaf5_5_17	epididymal secretory E1	1.83097	0.676834	No
CsqKR_Scaf955_0_0	NA	1.82875	0.710397	No
CsqKR_Scaf99_22_21	thymocyte nuclear 1	1.82853	0.153818	No
CsqKR_Scaf253_0_7	tripartite motif-containing 3-like	1.82606	0.81826	No
CsqKR_Scaf32_1_1	NA	1.82495	0.970593	No
CsqKR_Scaf19_11_3	polyamine oxidase-like	1.82412	0.479573	No
CsqKR_Scaf500_0_1	NA	1.82227	0.895031	No
CsqKR_Scaf124_7_23	NA	1.81902	0.73932	No
CsqKR_Scaf200_4_2	poly(rC)-binding 2 isoform X6	1.81816	0.957294	No
CsqKR_Scaf174_36_12	NA	1.81809	0.106598	No
CsqKR_Scaf175_11_28	PIF isoform X2	1.81467	0.764105	No
CsqKR_Scaf426_0_0	NA	1.81384	0.923193	No
CsqKR_Scaf21_35_26	NA	1.81361	0.514613	No
CsqKR_Scaf745_0_16	carcinoembryonic antigen-related cell adhesion molecule 5-like	1.81271	0.39071	No
CsqKR_Scaf143_13_20	E3 ubiquitin- ligase rnf213-alpha-like isoform X1	1.80496	0.561093	No
CsqKR_Scaf1_19_15	Sodium- and chloride-dependent GABA transporter 1	1.80056	0.73567	No
CsqKR_Scaf138_4_16	inactive serine threonine- kinase TEX14-like isoform X2	1.7998	0.854774	No
CsqKR_Scaf322_0_10	hypothetical protein LOTGIDRAFT_228571	1.79968	0.984296	No
CsqKR_Scaf268_13_36	von Willebrand factor D and EGF domain-containing	1.79964	0.478838	No
CsqKR_Scaf381_0_38	multiple epidermal growth factor-like domains 10	1.79895	0.851189	No
CsqKR_Scaf4_5_3	stabilizer of axonemal microtubules 2-like isoform X3	1.79661	0.959715	No
CsqKR_Scaf103_14_18	PREDICTED: uncharacterized protein C45G9.7-like	1.79401	0.406999	No
CsqKR_Scaf43_66_17	FAM78B-like isoform X1	1.79262	0.938621	No
CsqKR_Scaf759_0_31	baculoviral IAP repeat-containing 2-like	1.79223	0.575022	No
CsqKR_Scaf340_0_2	NA	1.79168	0.948995	No
CsqKR_Scaf309_1_3	NA	1.79155	0.135412	No
CsqKR_Scaf285_4_45	riboflavin-binding -like	1.78904	0.986202	No
CsqKR_Scaf281_3_15	deleted in azoospermia-like isoform X1	1.78706	0.896302	No
CsqKR_Scaf65_33_27	adrenodoxin mitochondrial	1.78404	0.278458	No
CsqKR_Scaf31_12_16	bombesin receptor-activated C6orf89 homolog	1.78329	0.642041	No
CsqKR_Scaf39_30_8	WD40 repeat-containing	1.77918	0.847254	No
CsqKR_Scaf320_2_12	E3 ubiquitin- ligase rnf213-alpha-like isoform X3	1.77716	0.505476	No
CsqKR_Scaf24_4_12	coadhesin-like isoform X1	1.77646	0.92727	No
CsqKR_Scaf38_8_29	Mesenchyme-specific cell surface glyco	1.77576	0.846364	No
CsqKR_Scaf559_0_4	NA	1.77379	0.801543	No
CsqKR_Scaf103_27_15	PREDICTED: uncharacterized protein LOC101850683	1.77323	0.54742	No
CsqKR_Scaf43_31_18	NA	1.77317	0.736843	No
CsqKR_Scaf126_1_18	NA	1.77264	0.303271	No
CsqKR_Scaf8_16_16	NA	1.76969	0.624089	No
CsqKR_Scaf45_0_27	histone-binding N1 N2-like isoform X1	1.76306	0.316379	No
CsqKR_Scaf448_0_26	uncharacterized protein LOC112556968	1.76233	0.964342	No
CsqKR_Scaf289_4_14	dual oxidase 2-like	1.76219	0.880788	No
CsqKR_Scaf195_8_19	PREDICTED: uncharacterized protein LOC106879077	1.76198	0.763404	No
CsqKR_Scaf12_58_6	NA	1.74787	0.922902	No
CsqKR_Scaf158_0_2	epidermal growth factor receptor isoform X1	1.74769	0.679702	No
CsqKR_Scaf91_15_15	cyclic nucleotide-binding domain-containing 2-like isoform X1	1.74731	1	No
CsqKR_Scaf162_3_4	NA	1.74728	0.293879	No
CsqKR_Scaf336_5_3	NA	1.74674	0.849058	No
CsqKR_Scaf72_1_25	uncharacterized protein LOC111126319	1.74469	0.69647	No
CsqKR_Scaf966_0_14	Y+L amino acid transporter 2	1.7418	0.928437	No
CsqKR_Scaf928_0_20	NA	1.74175	0.928437	No
CsqKR_Scaf173_18_9	hypothetical protein LOTGIDRAFT_234011	1.74168	0.928437	No
CsqKR_Scaf450_0_4	probable serine threonine- kinase drkC	1.74121	0.736581	No
CsqKR_Scaf93_0_0	NA	1.74103	0.865614	No
CsqKR_Scaf61_32_19	fras1 related extracellular matrix	1.74009	0.511836	No
CsqKR_Scaf169_1_12	limbic system-associated membrane -like isoform X1	1.73992	0.908368	No
CsqKR_Scaf2_8_46	NA	1.73623	0.796032	No
CsqKR_Scaf59_36_20	ganglioside GM2 activator	1.73327	0.625651	No
CsqKR_Scaf52_5_25	Fucolectin-4	1.73286	0.980028	No
CsqKR_Scaf44_29_0	NA	1.73065	0.809726	No
CsqKR_Scaf59_6_12	lysozyme	1.73053	0.952598	No
CsqKR_Scaf98_17_19	sialidase-like isoform X2	1.72905	0.719597	No
CsqKR_Scaf172_17_20	coiled-coil domain-containing 151-like	1.72896	0.946841	No
CsqKR_Scaf22_6_16	Phospholipid scramblase 2	1.72869	0.622856	No
CsqKR_Scaf138_14_9	noggin 2	1.72828	0.815047	No
CsqKR_Scaf608_0_24	uncharacterized protein LOC112556968	1.72805	0.548247	No
CsqKR_Scaf50_13_34	Amiloride-sensitive sodium channel subunit gamma	1.72223	0.990521	No
CsqKR_Scaf8_13_46	matrix metallo ase-14 isoform X2	1.7205	0.964183	No
CsqKR_Scaf59_39_73	Tubulin alpha-1A chain	1.72024	0.749351	No
CsqKR_Scaf44_3_27	NA	1.71943	0.8253	No
CsqKR_Scaf113_10_40	Transient receptor potential cation channel subfamily M member 3	1.71801	0.638289	No
CsqKR_Scaf167_4_14	netrin receptor UNC5D isoform X1	1.71729	0.899877	No
CsqKR_Scaf627_0_14	carcinoembryonic antigen-related cell adhesion molecule 5-like	1.71485	0.537456	No
CsqKR_Scaf98_11_28	polypeptide N-acetylgalactosaminyltransferase 1-like	1.71118	0.907445	No
CsqKR_Scaf980_0_8	sialoadhesin-like isoform X4	1.70752	0.442011	No
CsqKR_Scaf112_7_40	homeobox engrailed	1.70667	0.73932	No
CsqKR_Scaf149_0_57	tyrosine phosphatase,receptor non-receptor type domain and -tyrosine Dual specificity phosphatase domain and -tyrosine catalytic domain and type III domain and Immunoglobulin-like fold domain-containing	1.70443	0.642242	No
CsqKR_Scaf17_2_34	Cis-aconitate decarboxylase	1.70313	0.296226	No
CsqKR_Scaf87_3_18	Kyphoscoliosis peptidase	1.70157	0.10996	No
CsqKR_Scaf102_7_2	NA	1.69992	0.934742	No
CsqKR_Scaf396_3_27	NA	1.69953	0.931028	No
CsqKR_Scaf3_21_30	rho GTPase-activating 11A	1.69871	0.532502	No
CsqKR_Scaf50_18_16	soluble guanylate cyclase 88E isoform X1	1.69805	0.615768	No
CsqKR_Scaf69_62_27	U8 snoRNA-decapping enzyme-like isoform X4	1.69361	0.656598	No
CsqKR_Scaf5_19_12	kynurenine 3-monooxygenase-like	1.68954	0.890119	No
CsqKR_Scaf101_0_30	E3 ubiquitin- ligase MIB2 isoform X1	1.68472	0.14175	No
CsqKR_Scaf3_58_10	blood vessel epicardial substance-B-like isoform X2	1.6843	0.816538	No
CsqKR_Scaf175_0_15	small integral membrane 4	1.68009	0.372083	No
CsqKR_Scaf268_14_24	NA	1.67938	0.682479	No
CsqKR_Scaf5_20_3	collagen alpha-6(VI) chain-like	1.67674	0.936487	No
CsqKR_Scaf1_39_36	rho guanine nucleotide exchange factor 3 isoform X2	1.67468	0.405501	No
CsqKR_Scaf50_23_27	NA	1.67354	0.788979	No
CsqKR_Scaf301_6_51	alkaline phosphatase-like	1.67315	0.779863	No
CsqKR_Scaf284_1_12	hypothetical protein LOTGIDRAFT_236975	1.67303	0.822727	No
CsqKR_Scaf53_12_11	phosphoribosylformylglycinamidine synthase-like	1.67274	0.599191	No
CsqKR_Scaf143_13_18	E3 ubiquitin- ligase rnf213-alpha-like isoform X3	1.67211	0.804319	No
CsqKR_Scaf154_1_4	NA	1.67085	0.745041	No
CsqKR_Scaf295_5_17	von Willebrand factor type EGF and pentraxin domain-containing 1 isoform X1	1.67021	0.728179	No
CsqKR_Scaf157_9_6	oligodendrocyte transcription factor 3	1.66926	0.919612	No
CsqKR_Scaf73_32_18	proteoglycan 4-like	1.66822	0.831462	No
CsqKR_Scaf59_13_29	NA	1.66757	0.244935	No
CsqKR_Scaf295_4_13	synaptogenesis syg-2-like	1.66745	0.0844027	No
CsqKR_Scaf533_0_18	bis(5 -nucleosyl)-tetraphosphatase [asymmetrical]	1.66708	0.634909	No
CsqKR_Scaf127_12_45	DNA replication complex GINS PSF2	1.66639	0.309001	No
CsqKR_Scaf327_0_0	Versican core	1.66224	0.109173	No
CsqKR_Scaf8_3_12	uncharacterized protein LOC111105852 isoform X2	1.65995	0.82939	No
CsqKR_Scaf36_30_7	NA	1.65978	0.965997	No
CsqKR_Scaf179_0_25	NA	1.65871	0.998006	No
CsqKR_Scaf130_29_14	Atrial natriuretic peptide receptor 2	1.65821	0.793606	No
CsqKR_Scaf7_17_1	S-layer family	1.65799	0.94411	No
CsqKR_Scaf378_0_3	probable serine threonine- kinase drkC	1.65444	0.971135	No
CsqKR_Scaf273_3_4	hypothetical protein BEH94_11925	1.65228	0.686725	No
CsqKR_Scaf22_13_13	MACPF domain-containing 4	1.64865	0.736712	No
CsqKR_Scaf457_2_54	fibrillin-1-like isoform X1	1.64641	0.0834885	No
CsqKR_Scaf75_19_15	DNA damage-induced apoptosis suppressor isoform X1	1.64611	0.468984	No
CsqKR_Scaf171_0_7	MOTHER of FT and TFL1-like	1.64347	0.943099	No
CsqKR_Scaf80_4_29	exonuclease 1	1.64334	0.689592	No
CsqKR_Scaf43_61_34	choline transporter 2	1.6422	0.919324	No
CsqKR_Scaf292_0_9	sialoadhesin-like isoform X4	1.64218	0.316619	No
CsqKR_Scaf59_39_12	tubulin alpha-1 chain	1.63827	0.918185	No
CsqKR_Scaf302_2_17	NA	1.63813	0.780829	No
CsqKR_Scaf122_0_40	cx9C motif-containing 4	1.63676	0.0905692	No
CsqKR_Scaf336_5_23	A disintegrin and metallo ase with thrombospondin motifs 9 isoform X1	1.63665	0.983987	No
CsqKR_Scaf59_40_6	Vacuolar 8	1.63415	0.0544869	No
CsqKR_Scaf203_4_20	NA	1.63323	0.904473	No
CsqKR_Scaf50_42_31	NA	1.62958	0.757209	No
CsqKR_Scaf97_1_41	78 kDa glucose-regulated	1.62951	0.146743	No
CsqKR_Scaf563_0_1	NA	1.62945	0.890897	No
CsqKR_Scaf65_12_17	heat shock 70 kDa 12A-like	1.6268	0.700702	No
CsqKR_Scaf613_0_6	scavenger receptor class A member 5-like	1.62588	0.524469	No
CsqKR_Scaf117_3_30	centrosomal of 57 kDa-like	1.62583	0.767292	No
CsqKR_Scaf69_82_44	proton myo-inositol cotransporter-like	1.62538	0.919148	No
CsqKR_Scaf44_42_11	fatty acid desaturase 6-like	1.62505	0.392473	No
CsqKR_Scaf262_4_21	coadhesin-like isoform X1	1.62435	0.81826	No
CsqKR_Scaf7_7_15	condensin-2 complex subunit D3-like	1.6228	0.532502	No
CsqKR_Scaf64_14_4	scabrous-like	1.62219	0.984742	No
CsqKR_Scaf36_39_5	synaptotagmin 4	1.62173	0.901337	No
CsqKR_Scaf318_9_2	uncharacterized protein LOC111114932	1.61969	0.863129	No
CsqKR_Scaf529_0_10	hypothetical protein HannXRQ_Chr03g0085801	1.61795	0.744133	No
CsqKR_Scaf1_39_13	haloacid dehalogenase-like hydrolase domain-containing 5 isoform X1	1.61622	0.6407	No
CsqKR_Scaf318_7_15	Down syndrome cell adhesion molecule 1	1.616	0.960472	No
CsqKR_Scaf106_6_9	toll-like receptor 7	1.61593	0.960398	No
CsqKR_Scaf174_23_17	NA	1.61554	0.826905	No
CsqKR_Scaf166_6_10	histone RNA hairpin-binding	1.61515	0.279896	No
CsqKR_Scaf50_29_21	cathepsin L1-like	1.61421	0.740359	No
CsqKR_Scaf65_15_18	ADP,ATP carrier mitochondrial-like	1.61318	0.0524937	No
CsqKR_Scaf247_0_14	Mitotic spindle assembly checkpoint MAD2A	1.61159	0.9049	No
CsqKR_Scaf43_16_14	uncharacterized protein LOC112575190 isoform X2	1.61092	0.198895	No
CsqKR_Scaf27_15_33	Collagen alpha-4(VI) chain	1.6104	0.866232	No
CsqKR_Scaf14_17_28	Potassium voltage-gated channel Shaw	1.60937	0.964267	No
CsqKR_Scaf87_10_3	NA	1.60926	0.914132	No
CsqKR_Scaf50_27_7	microfibril-associated glyco 4-like	1.60764	0.842064	No
CsqKR_Scaf237_5_4	zinc finger 2 homolog	1.60475	0.802515	No
CsqKR_Scaf137_5_42	hypothetical protein LOTGIDRAFT_239286	1.60104	0.584444	No
CsqKR_Scaf98_2_16	NA	1.59578	0.852353	No
CsqKR_Scaf179_0_30	sialin-like	1.59537	0.926236	No
CsqKR_Scaf435_3_35	epidermal growth factor receptor	1.59517	0.897408	No
CsqKR_Scaf869_0_9	Schlafen 1	1.59387	0.85848	No
CsqKR_Scaf39_3_17	barrier-to-autointegration factor	1.59061	0.988771	No
CsqKR_Scaf73_4_24	NA	1.58329	0.742776	No
CsqKR_Scaf618_0_34	NA	1.58291	0.842745	No
CsqKR_Scaf247_10_1	myosin-3-like	1.58243	0.993001	No
CsqKR_Scaf149_0_58	multiple epidermal growth factor-like domains	1.58236	0.690533	No
CsqKR_Scaf292_0_8	NA	1.5819	0.654119	No
CsqKR_Scaf31_6_12	Cell division cycle-associated 7	1.58002	0.427476	No
CsqKR_Scaf36_13_11	NA	1.57954	0.982301	No
CsqKR_Scaf301_2_14	NA	1.57939	0.936053	No
CsqKR_Scaf396_3_26	fucolectin-like	1.57864	0.816538	No
CsqKR_Scaf175_26_4	hypothetical protein LOTGIDRAFT_164546	1.57826	0.633143	No
CsqKR_Scaf3_36_17	TLC domain-containing 2	1.57787	0.939033	No
CsqKR_Scaf45_7_15	Mitochondrial fission regulator 2	1.57681	0.146743	No
CsqKR_Scaf75_6_51	MCM domain-containing 2-like	1.5753	0.919612	No
CsqKR_Scaf138_11_18	NA	1.57356	0.993001	No
CsqKR_Scaf457_1_29	multiple epidermal growth factor-like domains 10	1.5696	0.146228	No
CsqKR_Scaf264_6_22	histone H2AX	1.56907	0.065438	No
CsqKR_Scaf423_2_41	adductor muscle	1.56769	0.640417	No
CsqKR_Scaf202_4_46	NA	1.56765	0.404735	No
CsqKR_Scaf84_0_20	Kyphoscoliosis peptidase	1.56725	0.630278	No
CsqKR_Scaf69_7_36	hypothetical protein LOTGIDRAFT_236509	1.565	0.933409	No
CsqKR_Scaf374_0_17	Receptor-type tyrosine- phosphatase	1.56437	0.189511	No
CsqKR_Scaf745_0_4	NA	1.56012	1	No
CsqKR_Scaf204_0_46	solute carrier family 25 member 44-like	1.55834	0.156993	No
CsqKR_Scaf166_3_19	uracil-DNA glycosylase isoform X2	1.55808	0.583739	No
CsqKR_Scaf130_21_19	reducing polyketide synthase FUB1-like	1.55579	0.998409	No
CsqKR_Scaf35_43_11	glutamate receptor kainate 3-like	1.55163	0.84774	No
CsqKR_Scaf54_3_15	transmembrane channel 3	1.54856	0.968415	No
CsqKR_Scaf100_0_23	iron zinc purple acid phosphatase	1.5474	0.826516	No
CsqKR_Scaf8_11_28	coiled-coil domain-containing 63-like	1.54587	0.89783	No
CsqKR_Scaf106_7_12	nuclear pore complex Nup155-like	1.54476	0.200548	No
CsqKR_Scaf25_8_23	glycerol-3-phosphate acyltransferase 3-like	1.544	0.974367	No
CsqKR_Scaf154_1_11	maternal embryonic leucine zipper kinase-like isoform X3	1.54384	0.120055	No
CsqKR_Scaf186_2_11	A disintegrin and metallo ase with thrombospondin motifs 6-like isoform X13	1.54365	0.749351	No
CsqKR_Scaf11_1_13	NFX1-type zinc finger-containing 1-like	1.53673	0.13713	No
CsqKR_Scaf61_8_49	Acyloxyacyl hydrolase	1.53475	0.222237	No
CsqKR_Scaf177_0_11	titin-like	1.53461	0.505223	No
CsqKR_Scaf59_10_22	dual oxidase 2-like isoform X2	1.53453	0.281342	No
CsqKR_Scaf12_38_17	dihydrofolate reductase	1.52965	0.645369	No
CsqKR_Scaf258_0_8	NA	1.52941	0.935621	No
CsqKR_Scaf52_17_23	NA	1.52567	0.967789	No
CsqKR_Scaf69_40_29	Delta 1	1.52543	0.929481	No
CsqKR_Scaf43_47_14	leucine aminopeptidase	1.52235	0.136155	No
CsqKR_Scaf43_22_15	organic cation transporter -like	1.52224	0.903741	No
CsqKR_Scaf38_15_6	PREDICTED: uncharacterized protein LOC100890026	1.52206	0.250005	No
CsqKR_Scaf165_0_1	NA	1.52128	0.124495	No
CsqKR_Scaf144_15_20	glyoxylate reductase hydroxypyruvate reductase-like	1.5197	0.80892	No
CsqKR_Scaf137_5_10	NA	1.51898	0.633862	No
CsqKR_Scaf700_0_22	NA	1.51689	1	No
CsqKR_Scaf3_30_19	transmembrane 179B-like	1.51609	0.0805635	No
CsqKR_Scaf564_0_20	ubiquitin carboxyl-terminal hydrolase 2-like	1.51544	0.0530211	No
CsqKR_Scaf16_9_10	hypothetical protein LOTGIDRAFT_169984	1.51469	0.978785	No
CsqKR_Scaf280_10_24	NA	1.51336	0.974367	No
CsqKR_Scaf518_0_30	ribonucleoside-diphosphate reductase large subunit	1.51305	0.13032	No
CsqKR_Scaf47_3_25	NA	1.5128	0.782705	No
CsqKR_Scaf31_22_2	twist-related 2-like	1.51213	0.866113	No
CsqKR_Scaf418_0_21	NA	1.51195	0.323841	No
CsqKR_Scaf143_12_17	peroxisomal trans-2-enoyl- reductase-like	1.51089	0.486203	No
CsqKR_Scaf641_0_8	titin-like	1.51032	0.604406	No
CsqKR_Scaf457_2_41	NA	1.50998	0.232013	No
CsqKR_Scaf258_0_11	solute carrier family 15 member 4-like	1.50965	0.754062	No
CsqKR_Scaf70_11_18	fatty acid desaturase 2	1.50825	0.0750922	No
CsqKR_Scaf172_2_33	NA	1.50768	1	No
CsqKR_Scaf87_3_29	Kyphoscoliosis peptidase	1.50751	0.399145	No
CsqKR_Scaf7_40_18	developmentally-regulated vdg3	1.50651	0.689614	No
CsqKR_Scaf261_4_23	nuclear mitotic apparatus 1-like	1.50563	0.585412	No
CsqKR_Scaf349_4_6	thyrotropin receptor-like	1.50543	0.938621	No
CsqKR_Scaf713_0_44	NA	1.50335	0.749351	No
CsqKR_Scaf61_10_31	NA	1.50109	0.653499	No
CsqKR_Scaf61_53_17	Actin-binding anillin	1.50108	0.404161	No
CsqKR_Scaf64_25_25	poly [ADP-ribose] polymerase 14	1.5008	0.853851	No
CsqKR_Scaf203_6_8	NA	1.49992	0.197295	No
CsqKR_Scaf537_0_5	uncharacterized protein LOC112556968	1.49978	0.965228	No
CsqKR_Scaf195_4_5	brevican core -like	1.49932	0.896261	No
CsqKR_Scaf977_0_8	NA	1.49906	0.323019	No
CsqKR_Scaf64_10_23	uncharacterized protein LOC112563822	1.4985	0.478028	No
CsqKR_Scaf704_2_67	acyl- desaturase-like	1.49806	0.252385	No
CsqKR_Scaf43_2_45	NA	1.49797	1	No
CsqKR_Scaf509_0_11	NA	1.49618	0.735453	No
CsqKR_Scaf39_39_24	NA	1.49449	0.62212	No
CsqKR_Scaf75_42_29	2 -5 -oligoadenylate synthase 1A-like	1.4927	0.0997558	No
CsqKR_Scaf101_7_25	NA	1.49212	0.163276	No
CsqKR_Scaf39_27_24	high-affinity choline transporter 1-like	1.49212	0.48177	No
CsqKR_Scaf44_4_34	SAM-dependent methyltransferase	1.4918	0.179416	No
CsqKR_Scaf457_1_26	Receptor-type tyrosine- phosphatase	1.49132	0.431247	No
CsqKR_Scaf127_4_22	carboxypeptidase B-like	1.49132	0.842064	No
CsqKR_Scaf90_24_2	NA	1.48745	0.835586	No
CsqKR_Scaf261_12_14	Transforming growth factor-beta-induced ig-h3	1.48723	0.736843	No
CsqKR_Scaf39_18_19	WD repeat-containing on Y chromosome-like	1.48516	0.952069	No
CsqKR_Scaf135_0_26	E3 ubiquitin- ligase	1.48356	0.163276	No
CsqKR_Scaf398_6_8	NA	1.48301	0.38071	No
CsqKR_Scaf256_3_11	ETS homologous factor-like isoform X3	1.48244	0.199878	No
CsqKR_Scaf65_31_25	Geminin	1.48205	0.575022	No
CsqKR_Scaf366_6_47	Nucleoporin Nup43	1.47937	0.186212	No
CsqKR_Scaf59_10_23	PREDICTED: uncharacterized protein LOC106012878 isoform X2	1.47708	0.748806	No
CsqKR_Scaf41_19_12	meiotic recombination SPO11-like	1.47414	0.961357	No
CsqKR_Scaf43_44_20	von Willebrand factor D and EGF domain-containing	1.47385	0.731343	No
CsqKR_Scaf41_9_45	methylmalonic aciduria and homocystinuria type C homolog	1.47343	0.652772	No
CsqKR_Scaf457_2_11	Receptor-type tyrosine- phosphatase	1.47162	0.224941	No
CsqKR_Scaf34_4_39	cathepsin Z	1.46981	0.862048	No
CsqKR_Scaf831_0_12	cell adhesion molecule 2-like isoform X1	1.46978	0.745041	No
CsqKR_Scaf61_43_15	NA	1.46884	0.118418	No
CsqKR_Scaf94_2_14	CAP-Gly domain-containing linker 1-like isoform X1	1.46859	0.184297	No
CsqKR_Scaf14_0_0	NA	1.46604	0.842064	No
CsqKR_Scaf627_0_9	carcinoembryonic antigen-related cell adhesion molecule 5-like	1.46529	0.736581	No
CsqKR_Scaf3_21_31	Rho GTPase-activating 11A	1.46502	0.444149	No
CsqKR_Scaf90_14_29	cadherin EGF LAG seven-pass G-type receptor 2	1.46397	0.96962	No
CsqKR_Scaf12_8_17	bifunctional methylenetetrahydrofolate dehydrogenase mitochondrial-like	1.45876	0.106598	No
CsqKR_Scaf63_1_10	translation initiation factor IF- mitochondrial-like	1.45681	0.0565211	No
CsqKR_Scaf3_15_14	chromatin assembly factor 1 subunit B-like	1.45481	0.689592	No
CsqKR_Scaf366_6_25	hepatocyte growth factor isoform X3	1.45476	0.762081	No
CsqKR_Scaf43_8_14	N-acetylated-alpha-linked acidic dipeptidase 2	1.45399	0.934742	No
CsqKR_Scaf75_2_18	linear gramicidin synthase subunit D-like	1.45333	0.687	No
CsqKR_Scaf285_7_50	methylenetetrahydrofolate reductase-like isoform X1	1.45275	0.0755716	No
CsqKR_Scaf321_6_30	ATP-binding cassette sub-family A member 3 isoform X1	1.4525	0.984974	No
CsqKR_Scaf245_6_13	von Willebrand factor type EGF and pentraxin domain-containing 1-like	1.45233	0.85887	No
CsqKR_Scaf284_0_6	fibrinogen C domain-containing 1-like	1.45178	0.922902	No
CsqKR_Scaf63_5_28	coadhesin-like isoform X1	1.44823	0.887367	No
CsqKR_Scaf289_0_15	NA	1.44797	0.954743	No
CsqKR_Scaf188_0_5	tRNA 2 -phosphotransferase 1	1.4477	0.196047	No
CsqKR_Scaf43_22_18	NA	1.44733	0.961767	No
CsqKR_Scaf143_13_17	E3 ubiquitin- ligase rnf213-alpha-like isoform X1	1.44696	0.755846	No
CsqKR_Scaf640_0_8	deleted in malignant brain tumors 1 -like	1.44619	0.805305	No
CsqKR_Scaf457_1_25	NA	1.44434	0.332701	No
CsqKR_Scaf610_0_5	coadhesin-like isoform X1	1.44316	0.93349	No
CsqKR_Scaf259_2_6	NA	1.44292	1	No
CsqKR_Scaf185_2_28	NA	1.44265	0.767652	No
CsqKR_Scaf35_32_11	probable histone deacetylase 1-B	1.44192	0.117531	No
CsqKR_Scaf166_3_39	uracil-DNA glycosylase	1.44191	0.749351	No
CsqKR_Scaf434_0_0	NA	1.44113	1	No
CsqKR_Scaf103_24_11	apolipophorins-like	1.44093	0.926202	No
CsqKR_Scaf577_0_22	NA	1.44041	0.735453	No
CsqKR_Scaf59_39_9	Tubulin alpha-1A chain	1.43802	0.427684	No
CsqKR_Scaf43_49_12	Fanconi anemia group I -like	1.43619	0.328842	No
CsqKR_Scaf146_5_14	alternative mitochondrial-like	1.43494	0.985596	No
CsqKR_Scaf213_0_19	Deleted in malignant brain tumors 1	1.43476	0.972762	No
CsqKR_Scaf29_12_1	NA	1.4342	1	No
CsqKR_Scaf246_4_7	von Willebrand factor D and EGF domain-containing	1.43403	0.912379	No
CsqKR_Scaf405_0_18	NA	1.43182	0.645369	No
CsqKR_Scaf69_82_20	histone deacetylase 11-like isoform X2	1.43085	0.112203	No
CsqKR_Scaf457_2_42	NA	1.43017	0.0923218	No
CsqKR_Scaf52_8_8	A disintegrin and metallo ase with thrombospondin motifs 9	1.42842	0.780238	No
CsqKR_Scaf133_9_13	omega-3 fatty acid endoplasmic reticulum-like	1.42744	0.327381	No
CsqKR_Scaf61_29_4	deoxynucleoside triphosphate triphosphohydrolase SAMHD1-like	1.42599	0.458822	No
CsqKR_Scaf843_0_18	NA	1.42466	0.93596	No
CsqKR_Scaf144_0_13	beta-1,3-galactosyl-O-glycosyl-glyco beta-1,6-N-acetylglucosaminyltransferase 4-like	1.42342	0.511877	No
CsqKR_Scaf277_0_1	ryncolin-1-like isoform X1	1.42342	0.728179	No
CsqKR_Scaf203_1_19	glutathione peroxidase-like	1.42297	0.886797	No
CsqKR_Scaf5_30_22	nucleolar and spindle-associated 1	1.42261	0.21062	No
CsqKR_Scaf75_12_11	solute carrier family 13 member 5-like	1.42218	0.801767	No
CsqKR_Scaf203_5_51	probable E3 ubiquitin- ligase DTX3 isoform X2	1.42212	0.0911991	No
CsqKR_Scaf69_43_25	NA	1.4214	0.99295	No
CsqKR_Scaf373_1_24	Cartilage matrix	1.42131	0.999763	No
CsqKR_Scaf203_4_31	zygotic DNA replication licensing factor mcm3-like	1.4205	0.32489	No
CsqKR_Scaf318_25_22	lysosomal alpha-glucosidase-like	1.41909	0.30699	No
CsqKR_Scaf35_44_23	male accessory gland serine protease inhibitor-like	1.41773	1	No
CsqKR_Scaf2_3_14	leucine-rich repeat and immunoglobulin-like domain-containing nogo receptor-interacting 1 isoform X1	1.41767	1	No
CsqKR_Scaf106_0_4	leucine-rich repeat-containing G- coupled receptor 5-like isoform X1	1.4176	1	No
CsqKR_Scaf17_4_43	multifunctional ADE2-like	1.41743	0.619676	No
CsqKR_Scaf231_16_74	NA	1.41601	0.707356	No
CsqKR_Scaf208_5_21	proline-rich receptor kinase PERK6	1.41594	0.992723	No
CsqKR_Scaf7_17_22	vesicular glutamate transporter 2-like	1.41517	0.517558	No
CsqKR_Scaf73_17_2	glutathione-specific gamma-glutamylcyclotransferase 2	1.41368	0.462087	No
CsqKR_Scaf47_2_40	NA	1.41292	0.806137	No
CsqKR_Scaf237_5_1	A disintegrin and metallo ase with thrombospondin motifs 9	1.41269	0.967789	No
CsqKR_Scaf95_26_17	glioma pathogenesis-related 1	1.41269	0.991982	No
CsqKR_Scaf397_0_21	low-density lipo receptor-related 12-like	1.41265	0.991982	No
CsqKR_Scaf8_11_35	N-terminal glutamine amidohydrolase	1.40907	0.604194	No
CsqKR_Scaf285_4_22	SCO1 mitochondrial	1.40767	0.222237	No
CsqKR_Scaf21_7_11	dentin sialophospho -like isoform X1	1.40688	0.886939	No
CsqKR_Scaf309_1_28	hemicentin-1-like isoform X1	1.40636	0.634909	No
CsqKR_Scaf44_21_24	4-hydroxyphenylpyruvate dioxygenase	1.40505	0.11612	No
CsqKR_Scaf518_0_31	arachidonate 5-lipoxygenase-like	1.40227	0.506394	No
CsqKR_Scaf103_15_11	fatty-acid amide hydrolase 1-like	1.39792	0.10996	No
CsqKR_Scaf3_44_28	outer dense fiber 3-like	1.39672	0.994603	No
CsqKR_Scaf280_4_36	neurogenic locus notch homolog 1-like	1.39487	0.67976	No
CsqKR_Scaf135_8_69	transforming acidic coiled-coil-containing 3-like	1.39428	0.254593	No
CsqKR_Scaf35_47_21	NA	1.3916	1	No
CsqKR_Scaf302_0_20	2 -5 -oligoadenylate synthase 1A-like	1.38666	0.764105	No
CsqKR_Scaf182_7_3	acetylcholine receptor subunit alpha-type acr-7-like	1.38649	0.948037	No
CsqKR_Scaf286_0_23	uncharacterized protein LOC112567028	1.38597	0.239195	No
CsqKR_Scaf321_0_22	flocculation FLO11	1.38357	0.947666	No
CsqKR_Scaf25_21_27	Collagen alpha-1(XIV) chain	1.3831	0.803816	No
CsqKR_Scaf69_7_40	PREDICTED: uncharacterized protein LOC101859542	1.38144	0.25071	No
CsqKR_Scaf99_0_25	histone H2B	1.38074	0.954554	No
CsqKR_Scaf300_6_52	bis(5 -adenosyl)-triphosphatase enpp4-like	1.38041	0.814893	No
CsqKR_Scaf948_0_6	caspase-9 isoform X1	1.37948	0.592515	No
CsqKR_Scaf61_30_24	deoxynucleoside triphosphate triphosphohydrolase SAMHD1	1.37754	0.431247	No
CsqKR_Scaf17_4_12	structural maintenance of chromosomes 2-like	1.37655	0.284917	No
CsqKR_Scaf285_9_0	PREDICTED: uncharacterized protein LOC101855797 isoform X2	1.37437	0.947221	No
CsqKR_Scaf7_1_19	hypothetical protein LOTGIDRAFT_159953	1.37262	0.966294	No
CsqKR_Scaf700_0_6	NA	1.37195	0.855327	No
CsqKR_Scaf247_15_26	copper resistance B	1.3704	0.991982	No
CsqKR_Scaf19_9_12	kelch 9	1.36821	0.798601	No
CsqKR_Scaf89_10_6	uncharacterized protein LOC111509465	1.36775	0.191509	No
CsqKR_Scaf159_2_19	neuropeptide FF receptor 2-like	1.3677	0.946841	No
CsqKR_Scaf309_1_24	pro convertase subtilisin kexin type 7-like	1.36693	0.340754	No
CsqKR_Scaf53_13_62	lethal(2)essential for life	1.36606	0.526621	No
CsqKR_Scaf300_0_40	E3 ubiquitin- ligase MIB2 isoform X1	1.36529	0.198325	No
CsqKR_Scaf374_0_0	Receptor-type tyrosine- phosphatase	1.36269	0.227604	No
CsqKR_Scaf166_4_9	chorion peroxidase-like	1.36193	0.95658	No
CsqKR_Scaf144_9_16	NA	1.36165	0.745041	No
CsqKR_Scaf3_11_7	coadhesin-like isoform X1	1.3616	0.799721	No
CsqKR_Scaf75_25_13	threo-3-hydroxyaspartate ammonia-lyase-like	1.36033	0.915765	No
CsqKR_Scaf392_0_35	NA	1.35879	0.64245	No
CsqKR_Scaf35_32_49	mammalian ependymin-related 1-like	1.3585	0.916339	No
CsqKR_Scaf94_10_28	lysine-specific demethylase 5A-like isoform X1	1.35708	0.150987	No
CsqKR_Scaf173_33_46	NA	1.3561	0.741729	No
CsqKR_Scaf27_11_39	FAM210A-like isoform X2	1.35561	0.105097	No
CsqKR_Scaf99_1_43	Uracil-DNA glycosylase	1.35544	0.346965	No
CsqKR_Scaf203_5_47	NA	1.354	0.292327	No
CsqKR_Scaf261_4_34	cyclin A	1.35263	0.143466	No
CsqKR_Scaf280_7_18	NA	1.35222	0.946261	No
CsqKR_Scaf747_0_14	carcinoembryonic antigen-related cell adhesion molecule 1-like	1.34863	0.326443	No
CsqKR_Scaf99_56_4	NA	1.34858	1	No
CsqKR_Scaf929_0_2	NA	1.34822	0.732472	No
CsqKR_Scaf256_3_14	NA	1.34681	0.198895	No
CsqKR_Scaf17_1_21	Inositol hexakisphosphate kinase 1	1.34676	0.222164	No
CsqKR_Scaf50_7_14	PREDICTED: uncharacterized protein LOC105348779	1.34625	0.946825	No
CsqKR_Scaf172_1_39	fibroblast growth factor receptor	1.34555	0.782705	No
CsqKR_Scaf76_0_18	baculoviral IAP repeat-containing 7 isoform X2	1.34549	0.19248	No
CsqKR_Scaf80_0_12	baculoviral IAP repeat-containing 7	1.34532	0.346965	No
CsqKR_Scaf147_3_21	cytochrome c oxidase subunit mitochondrial-like	1.34418	0.239195	No
CsqKR_Scaf80_2_26	NA	1.3438	0.798601	No
CsqKR_Scaf39_19_3	NA	1.34375	0.660133	No
CsqKR_Scaf133_8_13	DNA polymerase alpha catalytic subunit-like	1.34356	0.222237	No
CsqKR_Scaf35_27_1	NA	1.34264	0.163032	No
CsqKR_Scaf91_3_25	mitochondrial import inner membrane translocase subunit Tim16	1.34257	0.159256	No
CsqKR_Scaf45_11_31	Receptor-type tyrosine- phosphatase delta	1.34135	1	No
CsqKR_Scaf61_31_17	NA	1.34118	1	No
CsqKR_Scaf329_0_13	hypothetical protein LOTGIDRAFT_171851	1.3405	0.85887	No
CsqKR_Scaf70_7_12	innexin unc-9-like	1.33703	1	No
CsqKR_Scaf176_0_2	neural cell adhesion molecule 1-like	1.33683	0.984742	No
CsqKR_Scaf44_43_8	poly [ADP-ribose] polymerase 14-like	1.33666	0.149109	No
CsqKR_Scaf7_40_25	NA	1.33647	1	No
CsqKR_Scaf41_3_7	7-dehydrocholesterol reductase-like	1.33562	1	No
CsqKR_Scaf99_39_25	sodium-dependent glucose transporter 1A-like	1.33554	0.846585	No
CsqKR_Scaf302_8_6	NA	1.33323	0.880786	No
CsqKR_Scaf349_4_10	Kinetochore-associated 1	1.33312	0.250291	No
CsqKR_Scaf591_0_5	NA	1.33298	0.694901	No
CsqKR_Scaf312_6_25	hypothetical protein LOTGIDRAFT_171922	1.33272	0.514613	No
CsqKR_Scaf44_32_9	1-phosphatidylinositol 4,5-bisphosphate phosphodiesterase epsilon-1-like isoform X1	1.33098	0.978085	No
CsqKR_Scaf201_1_11	homeobox even-skipped homolog 2-like	1.3305	0.960541	No
CsqKR_Scaf52_12_16	laccase-like	1.33031	0.923193	No
CsqKR_Scaf7_8_16	NA	1.32899	0.707629	No
CsqKR_Scaf20_16_1	Separin	1.3284	0.981103	No
CsqKR_Scaf63_3_13	calmodulin isoform X1	1.32606	0.592365	No
CsqKR_Scaf10_17_26	Protocadherin Fat 4	1.32602	0.940973	No
CsqKR_Scaf61_39_14	vitelline envelope zona pellucida domain 8	1.32449	0.9049	No
CsqKR_Scaf94_10_56	lysine-specific demethylase 5A-like isoform X2	1.32394	0.25071	No
CsqKR_Scaf133_5_4	DNA replication licensing factor mcm7-like	1.32388	0.17604	No
CsqKR_Scaf14_31_14	coiled-coil domain-containing 173-like	1.32387	0.191509	No
CsqKR_Scaf94_7_15	Testis-specific serine threonine- kinase 5	1.32327	0.744814	No
CsqKR_Scaf35_33_31	microtubule-associated futsch isoform X1	1.32137	1	No
CsqKR_Scaf193_1_11	Presequence mitochondrial	1.32043	0.27209	No
CsqKR_Scaf60_1_43	saxiphilin-like	1.32028	0.980028	No
CsqKR_Scaf172_11_14	ankyrin repeat and KH domain-containing mask-like	1.3191	0.783691	No
CsqKR_Scaf264_18_27	transmembrane protease serine 9-like	1.31818	0.786123	No
CsqKR_Scaf69_38_25	septin-2-like isoform X2	1.31751	0.699936	No
CsqKR_Scaf222_1_7	acetylcholinesterase-like isoform X1	1.31705	0.8652	No
CsqKR_Scaf500_0_0	NA	1.31588	0.957264	No
CsqKR_Scaf14_32_31	DBF4 homolog B isoform X2	1.31562	0.99538	No
CsqKR_Scaf361_8_15	probable chitinase 10	1.31473	1	No
CsqKR_Scaf14_16_6	short transient receptor potential channel 6-like	1.31382	0.699936	No
CsqKR_Scaf29_13_11	PREDICTED: uncharacterized protein LOC106870146	1.31373	1	No
CsqKR_Scaf127_20_15	DNA replication licensing factor mcm4-A-like	1.31283	0.323841	No
CsqKR_Scaf457_2_51	receptor-type tyrosine- phosphatase alpha-like isoform X1	1.31136	0.279661	No
CsqKR_Scaf460_6_24	enhancer of rudimentary homolog	1.31089	0.838638	No
CsqKR_Scaf478_3_26	Adhesion G -coupled receptor	1.30573	0.873466	No
CsqKR_Scaf31_27_24	glyco -N-acetylgalactosamine 3-beta-galactosyltransferase 1 isoform X1	1.30546	0.994618	No
CsqKR_Scaf36_38_2	ganglioside GM2 activator-like	1.30493	0.699936	No
CsqKR_Scaf302_3_18	NACHT and Ankyrin domain	1.30481	0.621046	No
CsqKR_Scaf12_57_11	NA	1.30432	0.9049	No
CsqKR_Scaf285_2_30	neuroglobin isoform X4	1.30332	0.94174	No
CsqKR_Scaf70_12_16	NA	1.30238	0.195685	No
CsqKR_Scaf574_0_0	NA	1.30149	0.947221	No
CsqKR_Scaf241_0_2	endothelin-converting enzyme homolog isoform X5	1.30105	0.993001	No
CsqKR_Scaf12_29_12	QRFP-like peptide receptor	1.30099	0.993001	No
CsqKR_Scaf126_1_19	receptor-type tyrosine- phosphatase kappa isoform X4	1.30098	0.993001	No
CsqKR_Scaf7_21_7	retinol dehydrogenase 16	1.30092	0.993001	No
CsqKR_Scaf69_9_13	NA	1.3003	1	No
CsqKR_Scaf321_6_24	ATP-binding cassette sub-family A member 3-like	1.29955	1	No
CsqKR_Scaf366_11_5	coiled-coil domain-containing 58	1.29923	0.203151	No
CsqKR_Scaf8_11_31	hypothetical protein LOTGIDRAFT_152847	1.29853	0.923193	No
CsqKR_Scaf25_11_21	fibrinogen 1	1.29731	1	No
CsqKR_Scaf162_10_40	histone deacetylase 3-like	1.29598	0.182261	No
CsqKR_Scaf146_7_15	protocadherin Fat 4-like	1.29554	0.422102	No
CsqKR_Scaf745_0_21	NA	1.29491	1	No
CsqKR_Scaf162_10_19	Hyaluronan mediated motility receptor	1.29464	0.458822	No
CsqKR_Scaf202_4_43	NA	1.29318	0.957292	No
CsqKR_Scaf31_16_43	microtubule-associated futsch-like	1.29305	0.345377	No
CsqKR_Scaf69_65_8	ras family member 10B	1.29091	1	No
CsqKR_Scaf642_1_27	high affinity cationic amino acid transporter 1-like	1.28942	0.757517	No
CsqKR_Scaf44_4_29	kynurenine--oxoglutarate transaminase 3-like isoform X2	1.28916	0.391341	No
CsqKR_Scaf3_107_10	origin recognition complex subunit 3	1.28879	0.687	No
CsqKR_Scaf80_8_27	28S ribosomal mitochondrial	1.28772	0.222237	No
CsqKR_Scaf88_0_2	NA	1.28702	0.912379	No
CsqKR_Scaf40_18_0	NA	1.28502	0.427684	No
CsqKR_Scaf192_6_15	kinesin KIF20B isoform X2	1.2829	0.32819	No
CsqKR_Scaf14_14_46	glutaredoxin 2 isoform X2	1.28247	0.197443	No
CsqKR_Scaf366_1_27	hypothetical protein LOTGIDRAFT_157888	1.28234	0.205167	No
CsqKR_Scaf8_1_25	NA	1.28193	1	No
CsqKR_Scaf72_4_9	macrophage mannose receptor 1-like	1.28131	0.653499	No
CsqKR_Scaf65_17_7	N-acetyltransferase ESCO2-like	1.28118	0.848061	No
CsqKR_Scaf264_8_3	histone 1	1.28115	1	No
CsqKR_Scaf172_10_14	cell division cycle 7-related kinase-like	1.28062	0.505223	No
CsqKR_Scaf230_0_7	PAS domain-containing tyrosine kinase family	1.2776	1	No
CsqKR_Scaf366_6_31	phytanoyl- hydroxylase-interacting -like isoform X2	1.27733	0.510032	No
CsqKR_Scaf149_0_63	multiple epidermal growth factor-like domains 6 isoform X3	1.27627	0.492004	No
CsqKR_Scaf84_0_25	hypothetical protein LOTGIDRAFT_235036	1.27549	0.992723	No
CsqKR_Scaf17_8_33	uncharacterized protein LOC110456573	1.27543	0.8503	No
CsqKR_Scaf174_37_18	ribosome production factor 2 homolog	1.27465	0.907445	No
CsqKR_Scaf84_9_23	solute carrier family 28 member 3-like	1.27443	0.870435	No
CsqKR_Scaf69_81_10	citron Rho-interacting kinase-like	1.2744	0.182261	No
CsqKR_Scaf55_15_26	mitochondrial chaperone BCS1	1.2739	0.198895	No
CsqKR_Scaf393_3_41	P2X purinoceptor 7-like	1.27329	0.244694	No
CsqKR_Scaf11_9_14	NFX1-type zinc finger-containing 1-like	1.2722	0.360676	No
CsqKR_Scaf35_32_42	cadherin EGF LAG seven-pass G-type receptor 2-like	1.27142	0.731219	No
CsqKR_Scaf360_0_6	NA	1.27127	0.846448	No
CsqKR_Scaf1_51_28	complement component 1 Q subcomponent-binding mitochondrial	1.27088	0.239195	No
CsqKR_Scaf203_5_9	NA	1.27068	0.213336	No
CsqKR_Scaf906_0_19	E3 ubiquitin- ligase MIB2 isoform X1	1.2702	0.240888	No
CsqKR_Scaf457_2_50	Receptor-type tyrosine- phosphatase	1.26958	0.203453	No
CsqKR_Scaf162_11_19	chromosome-associated kinesin KIF4A-like	1.26821	0.316619	No
CsqKR_Scaf300_2_32	Amiloride-sensitive amine oxidase [copper-containing]	1.26762	0.48177	No
CsqKR_Scaf14_22_9	asparagine synthetase [glutamine-hydrolyzing]	1.26735	0.474371	No
CsqKR_Scaf143_5_33	Zinc transporter ZIP12	1.26588	0.316619	No
CsqKR_Scaf167_0_4	coadhesin-like isoform X1	1.26286	1	No
CsqKR_Scaf776_0_15	fibronectin-like isoform X1	1.26277	0.803854	No
CsqKR_Scaf52_2_18	retinal-binding isoform X1	1.26262	0.912379	No
CsqKR_Scaf518_0_34	arachidonate 5-lipoxygenase-like	1.26057	0.590803	No
CsqKR_Scaf138_12_18	Plasma kallikrein	1.25895	0.995188	No
CsqKR_Scaf61_27_1	NA	1.25804	0.840249	No
CsqKR_Scaf21_24_7	rac GTPase-activating 1-like isoform X1	1.25798	0.329034	No
CsqKR_Scaf426_0_13	hypothetical protein LOTGIDRAFT_232674	1.25775	0.967147	No
CsqKR_Scaf101_0_32	NA	1.25767	0.166523	No
CsqKR_Scaf195_8_29	targeting for Xklp2 homolog isoform X1	1.25711	0.121471	No
CsqKR_Scaf6_1_45	solute carrier family 25 member 46-like	1.2547	0.292327	No
CsqKR_Scaf61_9_31	Tubulin beta-2C chain	1.2545	0.316379	No
CsqKR_Scaf639_0_3	nephrin isoform X1	1.25372	0.849194	No
CsqKR_Scaf268_13_35	von Willebrand factor D and EGF domain-containing -like	1.2537	0.585412	No
CsqKR_Scaf423_0_17	leucine-rich repeat-containing 42	1.25363	0.971798	No
CsqKR_Scaf33_1_13	caspase-2-like isoform X1	1.2531	0.21062	No
CsqKR_Scaf735_0_9	multiple epidermal growth factor-like domains 10 isoform X1	1.25243	1	No
CsqKR_Scaf6_7_11	Fatty acid synthase	1.25177	0.839529	No
CsqKR_Scaf373_1_22	Cartilage matrix	1.25158	0.801767	No
CsqKR_Scaf4_12_28	kinase suppressor of Ras 2-like isoform X1	1.25113	0.866204	No
CsqKR_Scaf147_3_14	synaptonemal complex 3	1.25113	0.998409	No
CsqKR_Scaf393_2_10	PR domain zinc finger 8	1.25101	1	No
CsqKR_Scaf6_4_7	Wnt-1-like isoform X2	1.251	1	No
CsqKR_Scaf1_39_37	Rho guanine nucleotide exchange factor	1.25088	0.738151	No
CsqKR_Scaf116_4_47	PCNA-associated factor-like	1.25087	0.398967	No
CsqKR_Scaf99_13_17	MAM and LDL-receptor class A domain-containing 1-like	1.25085	1	No
CsqKR_Scaf173_6_25	NA	1.25079	0.710984	No
CsqKR_Scaf167_2_16	cysteine dioxygenase type 1-like	1.25075	0.25115	No
CsqKR_Scaf101_7_36	E3 ubiquitin- ligase MIB2	1.25006	0.18038	No
CsqKR_Scaf55_4_15	glutamyl-tRNA(Gln) amidotransferase subunit mitochondrial	1.24991	0.251754	No
CsqKR_Scaf25_7_55	vitelline envelope zona pellucida domain 10	1.24931	0.8216	No
CsqKR_Scaf18_2_14	cell division cycle 20 homolog	1.24835	0.745041	No
CsqKR_Scaf533_0_32	CST complex subunit CTC1 isoform X1	1.24822	0.779863	No
CsqKR_Scaf111_2_0	Serum amyloid A	1.24667	1	No
CsqKR_Scaf266_5_7	uncharacterized protein LOC110467029	1.24603	0.27209	No
CsqKR_Scaf40_17_9	platelet-activating factor acetylhydrolase	1.24576	0.727161	No
CsqKR_Scaf27_19_16	NA	1.24555	0.929687	No
CsqKR_Scaf461_0_4	NA	1.24517	0.814619	No
CsqKR_Scaf187_0_15	PREDICTED: uncharacterized protein LOC107083480	1.24504	0.9049	No
CsqKR_Scaf127_10_7	kinesin KIFC3 isoform X1	1.24499	0.238236	No
CsqKR_Scaf130_23_12	dimethylaniline monooxygenase [N-oxide-forming] 2-like	1.24486	0.94402	No
CsqKR_Scaf37_12_24	hypothetical protein LOTGIDRAFT_234844	1.24484	0.959115	No
CsqKR_Scaf396_0_0	ankyrin PH and SEC7 domain containing secG-like	1.24419	0.585412	No
CsqKR_Scaf69_7_29	PREDICTED: uncharacterized protein LOC101859542	1.24373	0.346312	No
CsqKR_Scaf61_33_29	phenylalanine--tRNA mitochondrial isoform X1	1.24313	0.36738	No
CsqKR_Scaf273_3_26	sel-1 homolog 3-like	1.24278	1	No
CsqKR_Scaf69_61_10	ADP-ribosyl-[dinitrogen reductase] glycohydrolase-like	1.24246	0.780091	No
CsqKR_Scaf192_12_8	trifunctional purine biosynthetic adenosine-3 isoform X1	1.24229	1	No
CsqKR_Scaf200_2_18	hypothetical protein LOTGIDRAFT_230443	1.24152	0.740359	No
CsqKR_Scaf102_7_12	G2 mitotic-specific cyclin-B3	1.24108	0.25071	No
CsqKR_Scaf228_22_25	condensin complex subunit 1-like	1.24062	0.705893	No
CsqKR_Scaf43_22_8	NXPE family member 4-like	1.24044	0.699936	No
CsqKR_Scaf457_2_55	fibrillin-1-like isoform X1	1.23957	0.249857	No
CsqKR_Scaf501_0_1	ryncolin-1-like isoform X1	1.23854	0.895897	No
CsqKR_Scaf36_48_32	N(4)-(Beta-N-acetylglucosaminyl)-L-asparaginase-like isoform X1	1.23804	0.698634	No
CsqKR_Scaf397_1_46	NA	1.23595	1	No
CsqKR_Scaf138_7_17	PREDICTED: uncharacterized protein LOC101862021	1.23491	0.826319	No
CsqKR_Scaf61_52_28	unc-93 homolog A-like	1.23448	0.357304	No
CsqKR_Scaf102_12_21	mitochondrial	1.23412	1	No
CsqKR_Scaf261_4_3	kinesin K39	1.23371	0.45519	No
CsqKR_Scaf98_1_6	NA	1.23342	0.621046	No
CsqKR_Scaf90_20_11	gephyrin isoform X2	1.23112	0.359124	No
CsqKR_Scaf88_5_13	all-trans-retinol 13,14-reductase	1.22975	0.225382	No
CsqKR_Scaf73_12_26	NADP-dependent malic enzyme-like	1.22784	0.205167	No
CsqKR_Scaf1_46_5	mitochondrial intermembrane space import and assembly 40	1.22741	0.159256	No
CsqKR_Scaf174_17_18	ras-related and estrogen-regulated growth inhibitor	1.22563	1	No
CsqKR_Scaf615_0_36	NA	1.22485	0.73062	No
CsqKR_Scaf47_3_16	sialin-like	1.22438	0.807679	No
CsqKR_Scaf3_24_42	DNA-directed RNA polymerases I and III subunit RPAC1	1.22201	0.6101	No
CsqKR_Scaf268_1_19	Delta 1	1.22185	0.76639	No
CsqKR_Scaf841_0_13	CST complex subunit CTC1-like	1.22055	0.88731	No
CsqKR_Scaf222_3_6	MIS12 homolog	1.22007	0.337462	No
CsqKR_Scaf69_79_23	serine racemase	1.21991	0.757209	No
CsqKR_Scaf668_0_10	hemicentin-1 isoform X2	1.21925	0.961767	No
CsqKR_Scaf25_18_12	28S ribosomal mitochondrial	1.2192	0.266571	No
CsqKR_Scaf634_0_13	Pfs NACHT and ankyrin-domain-containing	1.21546	0.534762	No
CsqKR_Scaf99_8_51	tubulin alpha-1A chain	1.21543	0.845363	No
CsqKR_Scaf21_29_17	inhibin beta A chain-like	1.21484	0.964342	No
CsqKR_Scaf135_1_22	NA	1.21453	0.92542	No
CsqKR_Scaf426_0_12	placenta-specific gene 8 -like	1.21453	0.696342	No
CsqKR_Scaf854_0_5	NFX1-type zinc finger-containing 1-like	1.21348	1	No
CsqKR_Scaf366_9_27	organic cation transporter -like	1.21214	0.971798	No
CsqKR_Scaf336_5_22	A disintegrin and metallo ase with thrombospondin motifs 9	1.21011	0.965221	No
CsqKR_Scaf172_6_10	coiled-coil domain-containing 172	1.2093	0.814893	No
CsqKR_Scaf31_32_10	ankyrin repeat	1.20781	0.164807	No
CsqKR_Scaf70_12_15	NA	1.20778	0.273103	No
CsqKR_Scaf50_6_10	probable pyridoxal 5 -phosphate synthase subunit pdx2 isoform X4	1.2074	0.547329	No
CsqKR_Scaf182_3_5	transmembrane 60	1.20628	0.189511	No
CsqKR_Scaf147_15_46	2 -5 -oligoadenylate synthase 1A-like	1.20554	0.434249	No
CsqKR_Scaf21_16_44	NA	1.20529	1	No
CsqKR_Scaf222_2_21	methionine--tRNA mitochondrial	1.20491	0.215997	No
CsqKR_Scaf301_6_32	2-phosphoxylose phosphatase 1	1.20456	0.660153	No
CsqKR_Scaf202_3_19	exosome complex component MTR3-like	1.20422	0.341245	No
CsqKR_Scaf231_2_12	interferon regulatory factor 5	1.2035	0.316379	No
CsqKR_Scaf259_2_8	NA	1.20084	0.955843	No
CsqKR_Scaf10_10_27	fucolectin-like	1.19913	0.927622	No
CsqKR_Scaf146_7_13	aldose reductase-like	1.19834	0.73498	No
CsqKR_Scaf39_10_12	piggyBac transposable element-derived 4-like	1.19783	0.601606	No
CsqKR_Scaf173_1_7	E3 ubiquitin- ligase RGLG4-like	1.19715	0.813781	No
CsqKR_Scaf122_0_25	centromere I-like	1.1941	0.916339	No
CsqKR_Scaf94_4_14	NA	1.19375	0.710899	No
CsqKR_Scaf113_19_41	PREDICTED: uncharacterized protein LOC101862247	1.19278	0.442011	No
CsqKR_Scaf264_9_24	von Willebrand factor type EGF and pentraxin domain-containing 1	1.19049	0.916339	No
CsqKR_Scaf203_5_55	poly [ADP-ribose] polymerase 14-like	1.19023	0.261414	No
CsqKR_Scaf422_0_28	synaptogenesis syg-2-	1.19013	0.687	No
CsqKR_Scaf98_1_7	NA	1.18974	0.476858	No
CsqKR_Scaf98_1_0	ligand-dependent corepressor isoform X2	1.18831	0.373314	No
CsqKR_Scaf206_0_11	Caspase-8	1.18824	0.764105	No
CsqKR_Scaf103_39_37	NA	1.1863	0.954721	No
CsqKR_Scaf166_13_25	metal-response element-binding transcription factor 2-like isoform X1	1.1859	0.841066	No
CsqKR_Scaf366_2_27	NA	1.18589	0.44195	No
CsqKR_Scaf7_29_5	vesicular glutamate transporter	1.18533	0.834851	No
CsqKR_Scaf130_5_10	NA	1.18449	0.801697	No
CsqKR_Scaf87_3_24	Kyphoscoliosis peptidase	1.18359	0.448762	No
CsqKR_Scaf73_2_21	NA	1.18354	0.887367	No
CsqKR_Scaf302_2_18	NA	1.18318	0.767292	No
CsqKR_Scaf44_3_5	triple collagen helix repeat-	1.18211	0.581063	No
CsqKR_Scaf103_20_24	PREDICTED: uncharacterized protein LOC101854071	1.18201	0.948037	No
CsqKR_Scaf738_0_14	microfibril-associated glyco 4-like	1.18193	0.930565	No
CsqKR_Scaf61_5_25	retroviral integration site Fli-1 homolog	1.18129	1	No
CsqKR_Scaf8_31_23	mesencephalic astrocyte-derived neurotrophic factor homolog	1.17969	0.235032	No
CsqKR_Scaf147_7_18	probable cysteine--tRNA mitochondrial	1.17933	0.246127	No
CsqKR_Scaf7_35_19	phospholipase membrane-associated-like	1.17922	1	No
CsqKR_Scaf75_42_55	stathmin-like isoform X3	1.17805	0.323023	No
CsqKR_Scaf63_5_3	ubiquitin-40S ribosomal S27a	1.17799	0.244694	No
CsqKR_Scaf785_0_4	NA	1.17667	0.796032	No
CsqKR_Scaf259_3_13	rho GTPase-activating 19-like isoform X1	1.17611	0.501075	No
CsqKR_Scaf201_5_38	NA	1.17564	0.983292	No
CsqKR_Scaf1_37_19	chymotrypsinogen B isoform X3	1.17549	0.802047	No
CsqKR_Scaf61_3_13	NA	1.17419	0.763404	No
CsqKR_Scaf457_0_21	NA	1.17344	0.854339	No
CsqKR_Scaf91_13_11	protocadherin-9 isoform X1	1.17315	0.841882	No
CsqKR_Scaf231_2_26	Transmembrane 189	1.17304	0.424901	No
CsqKR_Scaf64_25_13	poly [ADP-ribose] polymerase 14-like isoform X1	1.17078	0.316619	No
CsqKR_Scaf143_13_21	E3 ubiquitin- ligase rnf213-alpha-like isoform X1	1.17064	0.851674	No
CsqKR_Scaf25_21_21	cytochrome c oxidase assembly COX15 homolog	1.16964	0.232097	No
CsqKR_Scaf53_9_10	39S ribosomal mitochondrial	1.16832	0.224941	No
CsqKR_Scaf65_28_13	sodium-dependent lysophosphatidylcholine symporter 1-B-like	1.16791	0.999763	No
CsqKR_Scaf47_2_38	NA	1.16684	0.910203	No
CsqKR_Scaf14_30_38	PDZ and LIM domain 3-like	1.16681	0.886737	No
CsqKR_Scaf133_4_17	tripeptidyl-peptidase 2	1.16587	0.702736	No
CsqKR_Scaf36_37_21	spermatogenesis-associated 5 1	1.16565	0.624734	No
CsqKR_Scaf12_5_10	Sorbin and SH3 domain-containing 1	1.16534	0.994666	No
CsqKR_Scaf247_2_26	glutamate receptor kainate 3-like	1.16526	0.936053	No
CsqKR_Scaf99_25_16	Cytosolic non-specific dipeptidase	1.16281	0.294914	No
CsqKR_Scaf101_1_6	alpha-2C adrenergic receptor-like	1.16233	0.835586	No
CsqKR_Scaf460_7_27	uncharacterized aarF domain-containing kinase 1-like	1.16164	0.206668	No
CsqKR_Scaf64_17_13	potassium channel subfamily T member 2-like isoform X11	1.16121	0.929481	No
CsqKR_Scaf20_0_14	NA	1.16067	0.954743	No
CsqKR_Scaf193_6_22	Spindly isoform X1	1.15977	0.705949	No
CsqKR_Scaf153_2_16	5-hydroxytryptamine receptor 4-like	1.1592	1	No
CsqKR_Scaf260_1_2	BTB POZ domain-containing 6-like	1.15744	0.48177	No
CsqKR_Scaf69_82_45	proton myo-inositol cotransporter-like	1.15737	0.84314	No
CsqKR_Scaf101_7_37	E3 ubiquitin- ligase MIB2 isoform X1	1.15719	0.323841	No
CsqKR_Scaf98_6_18	fibropellin-1-like isoform X13	1.1569	0.658438	No
CsqKR_Scaf19_38_6	Golgi-associated plant pathogenesis-related 1	1.15581	0.83528	No
CsqKR_Scaf65_23_14	disks large-associated 5	1.15565	0.689284	No
CsqKR_Scaf27_9_34	tonsoku	1.15512	0.75801	No
CsqKR_Scaf75_34_24	mitochondrial	1.15486	0.316953	No
CsqKR_Scaf206_0_12	caspase-8	1.15476	0.42981	No
CsqKR_Scaf69_75_22	PREDICTED: uncharacterized protein LOC103569820	1.15443	0.971798	No
CsqKR_Scaf457_2_21	Receptor-type tyrosine- phosphatase	1.1541	0.818444	No
CsqKR_Scaf231_12_28	alpha-(1,3)-fucosyltransferase 10-like	1.15344	0.998746	No
CsqKR_Scaf73_12_15	organic cation transporter -like	1.15284	0.824264	No
CsqKR_Scaf35_33_35	photoreceptor outer segment membrane glyco 2-like	1.15229	0.922234	No
CsqKR_Scaf295_0_11	B-cell receptor CD22-like	1.15008	1	No
CsqKR_Scaf75_39_16	tyrosine- kinase SRK2-like	1.14904	0.34078	No
CsqKR_Scaf262_0_6	Aminopeptidase N	1.14768	0.736581	No
CsqKR_Scaf107_2_18	neural cell adhesion molecule L1	1.14759	0.458822	No
CsqKR_Scaf54_12_27	multiple epidermal growth factor-like domains 11	1.14705	0.873302	No
CsqKR_Scaf12_25_34	DNA repair and recombination RAD54B	1.14481	0.843869	No
CsqKR_Scaf62_1_1	integrator complex subunit 1	1.14448	0.707356	No
CsqKR_Scaf12_27_20	NDNF	1.14441	0.727161	No
CsqKR_Scaf61_45_17	NA	1.14429	1	No
CsqKR_Scaf3_67_13	leucine-rich repeat-containing 74A-like	1.14413	1	No
CsqKR_Scaf165_16_29	transcription factor HES-1-like	1.14324	0.198895	No
CsqKR_Scaf90_32_0	fukutin-related -like	1.14304	0.300502	No
CsqKR_Scaf133_9_12	homocysteine S-methyltransferase-like	1.14256	0.886437	No
CsqKR_Scaf113_18_8	monocarboxylate transporter 14	1.14169	0.749351	No
CsqKR_Scaf127_18_2	cAMP and cAMP-inhibited cGMP 3 ,5 -cyclic phosphodiesterase 10A isoform X1	1.14009	1	No
CsqKR_Scaf736_0_4	pro convertase subtilisin kexin type 7-like	1.14001	0.677156	No
CsqKR_Scaf3_99_10	NA	1.13874	1	No
CsqKR_Scaf38_1_18	28S ribosomal mitochondrial isoform X1	1.13811	0.324571	No
CsqKR_Scaf382_0_2	NA	1.13728	0.889846	No
CsqKR_Scaf14_31_40	general transcription factor 3C polypeptide 4-like	1.13704	0.532502	No
CsqKR_Scaf5_4_16	phosphatidate mitochondrial-like	1.13423	0.312906	No
CsqKR_Scaf36_20_19	uncharacterized protein LOC110452822	1.1342	1	No
CsqKR_Scaf269_14_14	glutathione mitochondrial-like	1.13416	0.689284	No
CsqKR_Scaf375_0_5	caspase-8-like	1.13406	0.980028	No
CsqKR_Scaf69_75_35	phosphatidylserine decarboxylase mitochondrial-like isoform X1	1.13402	0.547911	No
CsqKR_Scaf390_0_5	zinc finger and SCAN domain-containing 20-like isoform X2	1.13371	0.51924	No
CsqKR_Scaf90_4_21	NA	1.13318	0.698014	No
CsqKR_Scaf33_4_8	neprilysin-like	1.13306	0.732472	No
CsqKR_Scaf7_38_15	solute carrier family 23 member 1-like	1.133	0.806137	No
CsqKR_Scaf27_25_15	malignant fibrous histiocytoma-amplified sequence 1 homolog	1.1322	0.842064	No
CsqKR_Scaf61_33_31	Dolichyl-diphosphooligosaccharide-- glycosyltransferase subunit DAD1	1.13214	0.267055	No
CsqKR_Scaf50_48_3	ETS-related transcription factor Elf-5	1.1321	0.526391	No
CsqKR_Scaf218_2_8	PREDICTED: uncharacterized protein LOC105338374	1.13161	0.625651	No
CsqKR_Scaf366_6_50	ankyrin repeat and SOCS box 11-like	1.1314	0.75391	No
CsqKR_Scaf222_5_25	inositol 1,4,5-trisphosphate receptor type 3-like	1.13112	0.965221	No
CsqKR_Scaf173_6_23	unconventional myosin-XIX-like isoform X1	1.13103	0.823399	No
CsqKR_Scaf10_9_5	Aconitate mitochondrial	1.13096	0.329034	No
CsqKR_Scaf75_19_13	protoporphyrinogen oxidase isoform X1	1.13022	0.439752	No
CsqKR_Scaf25_21_29	cytochrome c oxidase assembly COX15 homolog	1.13019	0.371604	No
CsqKR_Scaf29_5_9	glucose-6-phosphatase 2	1.12926	0.589339	No
CsqKR_Scaf165_6_25	prohibitin-2	1.12882	0.373314	No
CsqKR_Scaf185_12_6	B-cell scaffold with ankyrin repeats-like isoform X1	1.12855	0.942977	No
CsqKR_Scaf518_0_58	EGF-like domain-containing	1.12851	0.743387	No
CsqKR_Scaf19_3_10	39S ribosomal mitochondrial	1.12713	0.323023	No
CsqKR_Scaf264_13_23	kynurenine alpha-aminoadipate mitochondrial	1.12705	0.990521	No
CsqKR_Scaf133_8_1	omega-3 desaturase-like B	1.12656	0.366614	No
CsqKR_Scaf69_17_9	MTO1 mitochondrial	1.12611	0.635633	No
CsqKR_Scaf192_3_10	urea-proton symporter DUR3-like	1.12508	0.96962	No
CsqKR_Scaf124_2_13	kinetochore Spc24-like	1.12454	0.558691	No
CsqKR_Scaf199_1_32	E3 ubiquitin- ligase XIAP-like	1.1234	0.988771	No
CsqKR_Scaf5_4_26	succinate dehydrogenase assembly factor mitochondrial	1.1233	0.646068	No
CsqKR_Scaf256_5_29	ATP-binding cassette sub-family B member mitochondrial-like	1.12301	0.34761	No
CsqKR_Scaf7_15_57	peptide chain release factor 1- mitochondrial	1.12209	0.327381	No
CsqKR_Scaf374_0_15	Receptor-type tyrosine- phosphatase	1.12208	0.904473	No
CsqKR_Scaf261_5_4	inhibitory POU -like isoform X2	1.12197	0.854774	No
CsqKR_Scaf113_19_35	FAD-linked sulfhydryl oxidase ALR-like	1.12118	0.779192	No
CsqKR_Scaf4_7_23	NA	1.12097	1	No
CsqKR_Scaf7_1_17	NA	1.11953	0.954721	No
CsqKR_Scaf18_18_17	NA	1.11948	0.83528	No
CsqKR_Scaf193_14_8	nuclear receptor subfamily 1 group D member 2-like isoform X3	1.11915	0.497608	No
CsqKR_Scaf87_3_22	Kyphoscoliosis peptidase	1.11881	0.593307	No
CsqKR_Scaf117_9_34	muscarinic acetylcholine receptor DM1-like	1.1174	1	No
CsqKR_Scaf797_0_1	NA	1.11738	0.96388	No
CsqKR_Scaf864_0_8	caspase-8	1.11698	0.923129	No
CsqKR_Scaf59_13_28	NA	1.11694	0.982301	No
CsqKR_Scaf738_0_13	microfibril-associated glyco 4-like	1.1169	0.889045	No
CsqKR_Scaf191_17_9	monocarboxylate transporter 12-like	1.11595	0.569368	No
CsqKR_Scaf69_12_24	protocadherin alpha-2-like	1.11539	1	No
CsqKR_Scaf73_12_18	EGF-like domain-containing 1	1.11509	0.943015	No
CsqKR_Scaf165_3_17	Transcription factor HES-4	1.11363	0.222311	No
CsqKR_Scaf302_0_29	synaptonemal complex central element 2-like	1.113	0.99457	No
CsqKR_Scaf819_0_5	neurogenic locus Notch -	1.10982	0.327381	No
CsqKR_Scaf294_0_8	hemicentin-1-like isoform X2	1.109	0.73932	No
CsqKR_Scaf118_2_32	pinocchio-like isoform X1	1.10778	0.991982	No
CsqKR_Scaf11_4_15	gamma-glutamyltranspeptidase 1-like isoform X2	1.10769	0.971798	No
CsqKR_Scaf61_9_35	39S ribosomal mitochondrial	1.10742	0.284917	No
CsqKR_Scaf127_5_18	probable leucine--tRNA mitochondrial isoform X2	1.10683	0.402636	No
CsqKR_Scaf457_0_4	Receptor-type tyrosine- phosphatase	1.10616	1	No
CsqKR_Scaf47_0_2	NA	1.10591	1	No
CsqKR_Scaf95_2_31	NA	1.10534	0.740359	No
CsqKR_Scaf1_4_20	leukotriene A-4 hydrolase-like	1.10475	0.512849	No
CsqKR_Scaf22_13_25	mitochondrial import receptor subunit TOM40 homolog 1-like	1.10463	0.210965	No
CsqKR_Scaf231_14_7	Polyamine-modulated factor 1	1.10415	0.588253	No
CsqKR_Scaf50_9_13	transcription factor ETV6-like isoform X5	1.10366	0.646336	No
CsqKR_Scaf101_0_9	E3 ubiquitin- ligase MIB2 isoform X4	1.10277	0.290991	No
CsqKR_Scaf280_2_5	cyclin-dependent kinases regulatory subunit	1.10108	1	No
CsqKR_Scaf90_1_6	WD repeat and HMG-box DNA-binding 1	1.10096	0.497608	No
CsqKR_Scaf269_13_15	uncharacterized oxidoreductase -like	1.09907	0.988248	No
CsqKR_Scaf529_0_43	receptor-type tyrosine- phosphatase gamma isoform X1	1.09771	0.784709	No
CsqKR_Scaf103_26_31	organic solute transporter subunit alpha-like	1.09764	1	No
CsqKR_Scaf50_9_10	uncharacterized transmembrane DDB_G0289901-like	1.09687	0.84314	No
CsqKR_Scaf500_0_2	NA	1.09651	0.967789	No
CsqKR_Scaf99_17_20	disulfide-isomerase A4-like	1.09588	0.305798	No
CsqKR_Scaf43_0_18	prohibitin isoform X1	1.09584	0.421735	No
CsqKR_Scaf442_1_11	alpha-N-acetylgalactosaminidase-like	1.09563	0.722177	No
CsqKR_Scaf173_19_15	Atrial natriuretic peptide receptor 2	1.09551	0.974604	No
CsqKR_Scaf73_4_26	NA	1.09541	0.900254	No
CsqKR_Scaf7_6_16	3-ketoacyl- mitochondrial	1.09517	0.380484	No
CsqKR_Scaf529_0_34	multiple epidermal growth factor-like domains 11	1.09472	0.423263	No
CsqKR_Scaf43_43_27	dual specificity phosphatase 1	1.09298	0.929481	No
CsqKR_Scaf200_6_41	ectonucleotide pyrophosphatase phosphodiesterase family member 6	1.09229	0.995188	No
CsqKR_Scaf490_3_37	2-5A-dependent ribonuclease	1.09174	0.91209	No
CsqKR_Scaf80_7_3	potassium voltage-gated channel subfamily KQT member 1-like isoform X1	1.09148	1	No
CsqKR_Scaf3_24_12	FMRFamide-activated amiloride-sensitive sodium channel-like isoform X2	1.09107	0.901337	No
CsqKR_Scaf64_21_14	estradiol 17-beta-dehydrogenase 8-like	1.09085	0.349586	No
CsqKR_Scaf69_5_24	proton myo-inositol cotransporter-like	1.08945	0.980011	No
CsqKR_Scaf501_0_18	microfibril-associated glyco 4-like	1.08932	0.81399	No
CsqKR_Scaf136_0_14	S-adenosylmethionine mitochondrial carrier -like	1.08898	0.405483	No
CsqKR_Scaf704_0_14	extracellular matrix A	1.08893	0.935653	No
CsqKR_Scaf75_29_14	transforming growth factor-beta-induced ig-h3	1.08754	0.526621	No
CsqKR_Scaf169_3_12	DNA replication complex GINS PSF1-like	1.08737	0.910206	No
CsqKR_Scaf392_0_29	NA	1.08722	0.959715	No
CsqKR_Scaf577_0_23	probable E3 ubiquitin- ligase DTX3 isoform X1	1.0871	0.88631	No
CsqKR_Scaf3_17_10	E3 ubiquitin- ligase rnf213-alpha-like isoform X1	1.08667	0.45566	No
CsqKR_Scaf516_0_9	NA	1.08574	0.728179	No
CsqKR_Scaf91_14_61	circadian locomoter output cycles kaput-like isoform X1	1.08503	0.971516	No
CsqKR_Scaf59_3_10	lon protease mitochondrial isoform X1	1.08496	0.233735	No
CsqKR_Scaf21_14_12	NA	1.08437	1	No
CsqKR_Scaf107_0_14	MICOS complex subunit MIC27-like	1.08414	0.430073	No
CsqKR_Scaf73_15_24	myophilin	1.08383	0.842745	No
CsqKR_Scaf60_2_26	membrane-associated tyrosine- and threonine-specific cdc2-inhibitory kinase-like	1.08377	0.469632	No
CsqKR_Scaf133_15_12	transmembrane 126A-like	1.08358	0.312906	No
CsqKR_Scaf12_12_12	chromosome transmission fidelity 18 homolog	1.08119	0.560695	No
CsqKR_Scaf844_0_5	NA	1.08062	0.982133	No
CsqKR_Scaf194_25_20	electroneutral sodium bicarbonate exchanger 1-like	1.08048	1	No
CsqKR_Scaf4_5_36	follistatin-A isoform X4	1.07999	0.849674	No
CsqKR_Scaf50_46_7	NA	1.07944	1	No
CsqKR_Scaf864_0_6	caspase-8	1.07941	0.615768	No
CsqKR_Scaf61_29_18	deoxynucleoside triphosphate triphosphohydrolase SAMHD1-like isoform X1	1.07888	0.971135	No
CsqKR_Scaf10_8_27	glutathione peroxidase-like	1.07667	0.679702	No
CsqKR_Scaf731_0_6	cell death abnormality 1-like isoform X4	1.07647	0.71071	No
CsqKR_Scaf99_17_23	translational activator of cytochrome c oxidase 1	1.07561	0.39071	No
CsqKR_Scaf59_20_25	DNA polymerase epsilon catalytic subunit A	1.07504	0.772534	No
CsqKR_Scaf194_19_7	fatty acid desaturase 1-like isoform X1	1.07465	0.43365	No
CsqKR_Scaf162_0_17	myosin light chain smooth muscle-like	1.07452	1	No
CsqKR_Scaf254_1_38	NA	1.07412	0.994829	No
CsqKR_Scaf149_0_56	scavenger receptor class F member 1-like isoform X1	1.0741	0.814019	No
CsqKR_Scaf321_0_19	mucin-4 isoform X2	1.07407	0.334401	No
CsqKR_Scaf99_52_15	NA	1.07391	1	No
CsqKR_Scaf343_1_18	poly(U)-specific endoribonuclease-like	1.07344	0.998425	No
CsqKR_Scaf29_9_31	bifunctional purine biosynthesis PURH	1.07312	0.647117	No
CsqKR_Scaf192_6_22	kinesin KIF20B isoform X2	1.07291	0.439752	No
CsqKR_Scaf928_0_21	uncharacterized protein LOC112556968	1.07207	0.797485	No
CsqKR_Scaf75_8_13	uncharacterized protein LOC112558779	1.0719	0.760355	No
CsqKR_Scaf295_7_33	sulfite oxidase-like	1.07046	0.518918	No
CsqKR_Scaf34_0_6	NA	1.07019	0.427684	No
CsqKR_Scaf852_0_0	uncharacterized protein LOC111322945	1.0687	1	No
CsqKR_Scaf228_21_15	platelet glyco Ib alpha chain-like	1.06668	0.944915	No
CsqKR_Scaf53_13_67	tumorous imaginal mitochondrial isoform X2	1.06654	0.401681	No
CsqKR_Scaf498_0_18	hypothetical protein CGI_10009442	1.06647	1	No
CsqKR_Scaf95_2_13	U6 snRNA-associated Sm LSm4	1.06626	0.630278	No
CsqKR_Scaf22_13_18	GA-binding alpha chain-like	1.06544	0.839761	No
CsqKR_Scaf69_37_37	kinetochore NDC80 homolog	1.06537	0.610124	No
CsqKR_Scaf25_11_18	NA	1.06537	0.698606	No
CsqKR_Scaf90_15_12	serine--tRNA mitochondrial-like	1.06481	0.317155	No
CsqKR_Scaf143_12_12	probable 39S ribosomal mitochondrial	1.06477	0.434303	No
CsqKR_Scaf101_7_26	E3 ubiquitin- ligase MIB2 isoform X4	1.06322	0.361347	No
CsqKR_Scaf3_83_1	testis-expressed sequence 11 -like	1.06319	1	No
CsqKR_Scaf127_12_41	adenosylhomocysteinase B-like	1.06304	0.403723	No
CsqKR_Scaf169_4_18	GDP-fucose O-fucosyltransferase 1	1.06232	0.909561	No
CsqKR_Scaf201_5_36	NA	1.06185	0.73932	No
CsqKR_Scaf295_7_38	NA	1.06181	0.994853	No
CsqKR_Scaf336_5_19	vegetative cell wall gp1-like isoform X2	1.06137	0.699936	No
CsqKR_Scaf77_2_17	centromere S	1.06014	0.901337	No
CsqKR_Scaf361_1_10	probable low-specificity L-threonine aldolase 2	1.05942	0.826696	No
CsqKR_Scaf302_3_30	ELKS Rab6-interacting CAST family member 1	1.05929	0.84774	No
CsqKR_Scaf118_2_34	NA	1.0592	1	No
CsqKR_Scaf366_12_12	Decaprenyl-diphosphate synthase subunit 2	1.0589	0.302472	No
CsqKR_Scaf618_0_4	NA	1.05739	1	No
CsqKR_Scaf398_0_39	Bloom syndrome homolog isoform X1	1.05718	0.828389	No
CsqKR_Scaf144_13_61	leucine-rich repeat-containing 74B-like	1.0568	0.992997	No
CsqKR_Scaf25_13_6	28S ribosomal mitochondrial	1.05567	0.390678	No
CsqKR_Scaf7_16_9	kinesin KIF18A	1.05466	0.720491	No
CsqKR_Scaf98_1_2	receptor EIX2	1.05338	0.362881	No
CsqKR_Scaf99_22_27	telomere repeats-binding bouquet formation 1 isoform X2	1.05325	0.793606	No
CsqKR_Scaf457_2_44	receptor-type tyrosine- phosphatase delta	1.05262	0.802295	No
CsqKR_Scaf385_0_2	NA	1.05233	1	No
CsqKR_Scaf279_0_9	serine threonine- kinase receptor	1.05212	0.975323	No
CsqKR_Scaf166_16_23	macrophage erythroblast attacher-like	1.0519	0.275958	No
CsqKR_Scaf14_31_23	post-GPI attachment to s factor 3-like	1.05093	0.710899	No
CsqKR_Scaf72_16_23	pyridine nucleotide-disulfide oxidoreductase domain-containing 2-like	1.04954	0.77063	No
CsqKR_Scaf103_16_8	pyroglutamylated RFamide peptide receptor-like	1.04918	0.819114	No
CsqKR_Scaf45_7_12	armadillo repeat-containing 1-like	1.04838	0.604406	No
CsqKR_Scaf318_11_0	NA	1.04827	1	No
CsqKR_Scaf457_1_22	receptor-type tyrosine- phosphatase kappa-like	1.04814	0.293879	No
CsqKR_Scaf3_104_11	DNA replication licensing factor mcm5	1.04779	0.549535	No
CsqKR_Scaf10_1_7	BTB POZ domain-containing KCTD5	1.04639	0.867967	No
CsqKR_Scaf1_49_38	kelch 10	1.04632	1	No
CsqKR_Scaf311_0_0	NA	1.04605	0.801543	No
CsqKR_Scaf94_10_65	D-galactoside-specific lectin	1.04599	1	No
CsqKR_Scaf101_0_34	E3 ubiquitin- ligase MIB2	1.0448	0.391341	No
CsqKR_Scaf67_1_30	atrial natriuretic peptide receptor 1	1.0448	1	No
CsqKR_Scaf69_2_30	mitochondrial tRNA-specific 2-thiouridylase 1 isoform X1	1.0447	0.42981	No
CsqKR_Scaf143_18_29	NA	1.04442	0.61905	No
CsqKR_Scaf65_22_8	uncharacterized protein LOC112573762	1.04441	0.97642	No
CsqKR_Scaf194_30_8	NA	1.0438	0.997477	No
CsqKR_Scaf231_16_24	neuropeptides capa receptor-like	1.04284	0.685733	No
CsqKR_Scaf41_49_28	DNA primase large subunit-like	1.04174	0.585412	No
CsqKR_Scaf111_0_8	WD40 repeat-containing SMU1	1.04139	0.391341	No
CsqKR_Scaf175_19_9	Delta 1	1.04064	0.998409	No
CsqKR_Scaf75_22_2	NA	1.03927	0.862395	No
CsqKR_Scaf73_32_17	beta-1,4-glucuronyltransferase 1-like	1.03919	0.983292	No
CsqKR_Scaf8_13_39	hypothetical protein LOTGIDRAFT_231552	1.03875	1	No
CsqKR_Scaf302_4_24	NA	1.03731	0.932692	No
CsqKR_Scaf1_53_43	DNA excision repair ERCC-6-like	1.03683	0.698606	No
CsqKR_Scaf349_12_44	SRA stem-loop-interacting RNA-binding mitochondrial-like	1.03633	0.402636	No
CsqKR_Scaf9_1_8	NA	1.03601	0.858469	No
CsqKR_Scaf964_0_1	colorectal mutant cancer	1.03578	1	No
CsqKR_Scaf102_8_28	NA	1.0357	0.96388	No
CsqKR_Scaf451_2_20	myeloid differentiation primary response 88-like isoform X1	1.0353	0.369551	No
CsqKR_Scaf246_0_0	fibrinogen A	1.03484	0.959875	No
CsqKR_Scaf172_9_10	abnormal spindle-like microcephaly-associated homolog	1.03481	0.960398	No
CsqKR_Scaf232_2_14	Elongation factor mitochondrial	1.03474	0.442127	No
CsqKR_Scaf704_0_11	uncharacterized protein LOC110450530	1.03416	0.907445	No
CsqKR_Scaf162_5_16	otopetrin-2-like isoform X2	1.03324	0.48287	No
CsqKR_Scaf59_34_17	activating signal cointegrator 1-like	1.03231	0.846364	No
CsqKR_Scaf112_8_12	Condensin-2 complex subunit G2	1.03193	0.526621	No
CsqKR_Scaf318_19_12	monocarboxylate transporter 14-like	1.03064	0.750073	No
CsqKR_Scaf197_0_8	dnaJ homolog subfamily B member 11-like	1.03036	0.961357	No
CsqKR_Scaf1_52_19	NA	1.03027	0.870162	No
CsqKR_Scaf29_1_7	solute carrier family 25 member 40-like	1.02891	0.404161	No
CsqKR_Scaf264_6_68	cytochrome c oxidase assembly factor 7 homolog	1.02803	0.467789	No
CsqKR_Scaf366_12_28	NDUFAF4 homolog	1.02779	0.489104	No
CsqKR_Scaf61_9_71	FAST kinase domain-containing mitochondrial-like isoform X1	1.02616	0.296519	No
CsqKR_Scaf43_36_31	NACHT and WD repeat domain-containing 1	1.02583	0.735016	No
CsqKR_Scaf41_9_8	28S ribosomal mitochondrial	1.0248	0.421735	No
CsqKR_Scaf147_0_1	membrane progestin receptor beta-like	1.02444	0.740359	No
CsqKR_Scaf262_3_14	trypsin 3A1-like	1.02433	1	No
CsqKR_Scaf366_18_28	phosphatidylinositol phosphatase PTPRQ-	1.02412	0.705949	No
CsqKR_Scaf112_5_14	heat shock 70	1.02346	0.505476	No
CsqKR_Scaf52_12_29	high mobility group HMGI-C isoform X2	1.02326	0.9049	No
CsqKR_Scaf165_15_35	transcription factor HES-1	1.02311	0.784009	No
CsqKR_Scaf110_0_4	colorectal mutant cancer	1.02129	0.895897	No
CsqKR_Scaf18_1_13	fucolectin-like	1.02078	1	No
CsqKR_Scaf143_14_30	Nose resistant to fluoxetine 6	1.01947	1	No
CsqKR_Scaf157_3_32	dual specificity kinase Ttk-like isoform X2	1.01935	0.763412	No
CsqKR_Scaf144_9_19	ABHD18 isoform X1	1.01921	0.421735	No
CsqKR_Scaf80_3_13	phytanoyl- dioxygenase domain-containing 1-like	1.01917	0.751646	No
CsqKR_Scaf78_4_30	cytochrome c oxidase assembly COX19	1.01779	0.473215	No
CsqKR_Scaf700_0_8	NA	1.01731	1	No
CsqKR_Scaf50_13_31	probable citrate synthase mitochondrial	1.01717	0.459237	No
CsqKR_Scaf127_13_30	solute carrier family 12 member 4-like isoform X1	1.01607	0.417185	No
CsqKR_Scaf745_0_19	NA	1.01577	0.58888	No
CsqKR_Scaf352_0_11	NA	1.0153	0.988109	No
CsqKR_Scaf87_12_42	zinc finger MYND domain-containing 15-like isoform X1	1.01497	0.439752	No
CsqKR_Scaf811_0_4	Snaclec alboaggregin-B subunit beta	1.01453	1	No
CsqKR_Scaf525_0_14	rRNA 2 -O-methyltransferase fibrillarin	1.01438	0.316379	No
CsqKR_Scaf161_0_2	CASP8 and FADD-like apoptosis regulator isoform X1	1.01348	0.70049	No
CsqKR_Scaf69_40_17	uncharacterized protein LOC112558120 isoform X1	1.01316	0.645369	No
CsqKR_Scaf27_11_15	Low-density lipo receptor-related 1B	1.01291	1	No
CsqKR_Scaf44_39_10	queuine tRNA-ribosyltransferase catalytic subunit 1-like	1.01261	0.883151	No
CsqKR_Scaf173_33_29	Centromere P	1.01154	0.84774	No
CsqKR_Scaf65_32_21	Guanine nucleotide-binding subunit gamma-1	1.01104	0.495218	No
CsqKR_Scaf98_33_28	Tudor and KH domain-containing	1.01009	0.959115	No
CsqKR_Scaf127_5_14	exosome complex component RRP41-like	1.00969	0.476858	No
CsqKR_Scaf43_53_28	transcription factor COE1-like isoform X1	1.00649	1	No
CsqKR_Scaf484_0_0	NA	1.00643	1	No
CsqKR_Scaf98_24_14	myoglobin	1.00589	0.839529	No
CsqKR_Scaf1026_0_6	multiple epidermal growth factor-like domains 11	1.00582	0.639604	No
CsqKR_Scaf260_0_20	chondroitin sulfate synthase 1	1.00549	0.92812	No
CsqKR_Scaf192_0_2	mitotic spindle assembly checkpoint MAD2B-like	1.00524	0.71071	No
CsqKR_Scaf191_5_20	structural maintenance of chromosomes 4-like	1.00474	0.69647	No
CsqKR_Scaf381_0_6	Receptor-type tyrosine- phosphatase T	1.00471	0.923193	No
CsqKR_Scaf14_27_28	cytochrome c	1.00462	0.656132	No
CsqKR_Scaf180_5_10	methyltransferase NSUN7	1.00452	0.98485	No
CsqKR_Scaf80_7_13	protocadherin Fat 4-like	1.00344	0.940586	No
CsqKR_Scaf256_10_37	2-amino-3-carboxymuconate-6-semialdehyde decarboxylase-like	1.00193	0.562804	No
CsqKR_Scaf461_1_50	phosphatidylglycerophosphatase and -tyrosine phosphatase 1-like	1.00148	0.666065	No
CsqKR_Scaf64_34_23	E3 ubiquitin- ligase MIB2	1.00063	0.797485	No
CsqKR_Scaf16_0_15	Protocadherin Fat 4	0.999274	0.923193	No
CsqKR_Scaf841_0_23	CST complex subunit CTC1	0.999034	0.935653	No
CsqKR_Scaf44_3_25	NA	0.997245	0.48177	No
CsqKR_Scaf35_56_2	histone RNA hairpin-binding	0.995487	1	No
CsqKR_Scaf10_11_12	fucolectin-like	0.995212	0.802805	No
CsqKR_Scaf36_32_6	MAM and LDL-receptor class A domain-containing 1-like	0.994311	1	No
CsqKR_Scaf191_5_29	Structural maintenance of chromosomes 4	0.993633	0.858999	No
CsqKR_Scaf44_18_30	serine protease mitochondrial-like	0.993216	0.424901	No
CsqKR_Scaf349_12_23	NA	0.992652	1	No
CsqKR_Scaf45_1_27	uroporphyrinogen decarboxylase-like	0.992527	0.323023	No
CsqKR_Scaf144_12_11	carbonic anhydrase-related 10-like	0.992204	1	No
CsqKR_Scaf201_5_43	microtubule-associated tau isoform X2	0.991895	0.773968	No
CsqKR_Scaf130_7_13	dnaJ homolog subfamily C member 11-like	0.99106	0.48177	No
CsqKR_Scaf173_17_37	hypothetical protein LOTGIDRAFT_163313	0.989211	0.926202	No
CsqKR_Scaf3_50_13	poly [ADP-ribose] polymerase 4-like	0.989116	0.931965	No
CsqKR_Scaf175_22_16	Complement component 1 Q subcomponent-binding mitochondrial	0.988795	0.877034	No
CsqKR_Scaf29_7_22	Decaprenyl-diphosphate synthase subunit 1	0.988103	0.431247	No
CsqKR_Scaf1_50_19	uncharacterized protein LOC110448839 isoform X2	0.98795	0.951854	No
CsqKR_Scaf113_9_33	transient receptor potential cation channel subfamily M member 2-like	0.987864	0.402975	No
CsqKR_Scaf65_25_19	hypothetical protein LOTGIDRAFT_239178	0.987091	1	No
CsqKR_Scaf90_9_27	G2 mitotic-specific cyclin-B-like	0.987091	1	No
CsqKR_Scaf156_0_13	Cartilage matrix	0.986954	1	No
CsqKR_Scaf318_13_18	unhealthy ribosome biogenesis 2 homolog	0.986453	0.558691	No
CsqKR_Scaf99_30_31	1,4-alpha-glucan-branching enzyme	0.986424	0.409559	No
CsqKR_Scaf885_0_0	uncharacterized protein LOC111509465	0.984587	0.563569	No
CsqKR_Scaf73_0_15	histone deacetylase 8-like	0.983823	0.763404	No
CsqKR_Scaf43_50_10	catecholamines up-like	0.983518	0.475368	No
CsqKR_Scaf61_8_50	acyloxyacyl hydrolase-like	0.983453	0.847485	No
CsqKR_Scaf61_30_25	Deoxynucleoside triphosphate triphosphohydrolase SAMHD1	0.983127	0.689284	No
CsqKR_Scaf43_51_19	aminopeptidase B-like	0.982576	0.535974	No
CsqKR_Scaf280_3_32	tyrosine kinase receptor Cad96Ca-like	0.9823	0.917497	No
CsqKR_Scaf18_8_12	alanine--tRNA cytoplasmic	0.982173	0.450794	No
CsqKR_Scaf286_5_21	PREDICTED: uncharacterized protein LOC106057986 isoform X1	0.981719	0.679702	No
CsqKR_Scaf5_46_28	Feline leukemia virus subgroup C receptor-related 2	0.981319	0.96693	No
CsqKR_Scaf21_28_14	calpain-2 catalytic subunit-like	0.978758	1	No
CsqKR_Scaf611_0_9	NA	0.977446	0.877748	No
CsqKR_Scaf54_0_9	NA	0.977196	0.779578	No
CsqKR_Scaf55_3_15	TNF receptor-associated factor 3-like	0.976986	0.482591	No
CsqKR_Scaf353_0_12	glucose transporter type 1-like	0.976712	1	No
CsqKR_Scaf14_14_17	10 kDa heat shock mitochondrial isoform X2	0.976298	0.475368	No
CsqKR_Scaf47_2_17	T-complex 1 subunit alpha	0.975779	0.50009	No
CsqKR_Scaf166_12_17	DNA cross-link repair 1A	0.975418	0.937586	No
CsqKR_Scaf623_0_5	deleted in malignant brain tumors 1 -like	0.973917	1	No
CsqKR_Scaf165_4_15	transcription factor HES-4-B-like isoform X2	0.973851	0.439752	No
CsqKR_Scaf285_8_21	trans-1,2-dihydrobenzene-1,2-diol dehydrogenase-like isoform X1	0.973412	0.409559	No
CsqKR_Scaf159_0_33	thymidine cytosolic-like	0.97187	0.798601	No
CsqKR_Scaf10_7_13	THAP domain-containing 10-like	0.971578	1	No
CsqKR_Scaf73_16_29	cilia- and flagella-associated 36-like	0.971208	0.85887	No
CsqKR_Scaf3_63_29	kielin chordin	0.970896	0.838567	No
CsqKR_Scaf75_4_12	adenosine receptor A1-like	0.970891	0.988771	No
CsqKR_Scaf65_1_15	glutamyl-tRNA(Gln) amidotransferase subunit mitochondrial	0.970843	0.465295	No
CsqKR_Scaf421_0_5	Piwi 2	0.970711	1	No
CsqKR_Scaf460_7_44	synaptojanin-2-binding -like	0.96999	0.429307	No
CsqKR_Scaf222_7_15	PREDICTED: uncharacterized protein LOC106059183	0.969738	0.645369	No
CsqKR_Scaf16_0_6	NF-kappa-B inhibitor alpha-like	0.969511	0.689284	No
CsqKR_Scaf40_15_13	F-box only 9	0.969407	0.593307	No
CsqKR_Scaf32_1_35	mdm2-binding -like isoform X2	0.968286	0.922902	No
CsqKR_Scaf138_1_21	transient receptor potential cation channel subfamily M member 5-like	0.967857	0.561337	No
CsqKR_Scaf492_0_4	NA	0.967541	0.835148	No
CsqKR_Scaf12_63_42	probable cytosolic oligopeptidase A	0.966963	0.514613	No
CsqKR_Scaf431_1_12	von Willebrand factor type EGF and pentraxin domain-containing 1-like	0.965966	0.935815	No
CsqKR_Scaf208_6_14	beta-1,3-galactosyl-O-glycosyl-glyco beta-1,6-N-acetylglucosaminyltransferase-like	0.965202	0.859525	No
CsqKR_Scaf10_0_18	CUB and sushi domain-containing 3-like	0.965052	0.993001	No
CsqKR_Scaf264_15_38	Cytochrome c oxidase assembly factor 5	0.964415	0.510032	No
CsqKR_Scaf153_0_5	NA	0.964205	0.828389	No
CsqKR_Scaf161_0_19	caspase-8 isoform X1	0.963433	0.895897	No
CsqKR_Scaf231_4_26	probable tubulin polyglutamylase TTLL9	0.963199	0.923193	No
CsqKR_Scaf149_0_60	Receptor-type tyrosine- phosphatase	0.961318	0.866113	No
CsqKR_Scaf64_10_19	condensin complex subunit 2-like	0.960645	0.873115	No
CsqKR_Scaf75_6_49	caseinolytic peptidase B homolog	0.960465	0.640417	No
CsqKR_Scaf7_14_23	NA	0.960359	0.486678	No
CsqKR_Scaf63_7_24	retinol dehydrogenase 13-like	0.960051	0.442127	No
CsqKR_Scaf2_8_5	WAP four-disulfide core domain 18-like	0.95869	0.98485	No
CsqKR_Scaf52_0_12	eukaryotic translation initiation factor 4H isoform X2	0.958378	0.608356	No
CsqKR_Scaf112_5_16	zygotic DNA replication licensing factor mcm6-B-like	0.958281	0.573528	No
CsqKR_Scaf172_7_23	28S ribosomal mitochondrial	0.958172	0.475749	No
CsqKR_Scaf20_1_10	TBRG4	0.958164	0.492004	No
CsqKR_Scaf75_15_21	electron transfer flavo -ubiquinone mitochondrial	0.95786	0.532502	No
CsqKR_Scaf69_71_13	histone H1	0.957533	0.392473	No
CsqKR_Scaf101_0_31	E3 ubiquitin- ligase MIB2-like	0.957287	0.498691	No
CsqKR_Scaf228_13_8	dihydrofolate reductase-like	0.956161	0.813596	No
CsqKR_Scaf61_2_6	ATP-dependent DNA helicase Q4-like	0.955974	0.849674	No
CsqKR_Scaf147_10_20	NA	0.955527	0.839761	No
CsqKR_Scaf194_10_20	Chitin synthase type IID	0.954726	0.697979	No
CsqKR_Scaf264_6_62	UMP-CMP kinase-like	0.954625	0.429943	No
CsqKR_Scaf320_2_14	E3 ubiquitin- ligase rnf213-alpha-like isoform X1	0.954084	0.584581	No
CsqKR_Scaf174_40_10	diacylglycerol O-acyltransferase	0.95401	0.974367	No
CsqKR_Scaf64_23_3	octopamine receptor 2-like	0.953826	0.903741	No
CsqKR_Scaf64_33_32	UDP-glucuronosyltransferase 2C1-like isoform X1	0.953634	0.777309	No
CsqKR_Scaf194_31_20	multiple epidermal growth factor-like domains 10	0.952958	1	No
CsqKR_Scaf192_0_16	39S ribosomal mitochondrial-like	0.951972	0.497608	No
CsqKR_Scaf5_14_39	Serine threonine- kinase PAK 6	0.951343	0.604194	No
CsqKR_Scaf130_7_2	NA	0.951315	1	No
CsqKR_Scaf522_2_0	NA	0.950136	1	No
CsqKR_Scaf258_3_41	NA	0.950109	0.982245	No
CsqKR_Scaf402_9_54	hypothetical protein LOTGIDRAFT_237883	0.949755	0.895897	No
CsqKR_Scaf39_32_17	ATP-binding cassette sub-family G member 2	0.94857	0.702982	No
CsqKR_Scaf41_40_14	cytokine receptor isoform X1	0.947526	0.373314	No
CsqKR_Scaf97_1_19	endoplasmic reticulum mannosyl-oligosaccharide 1,2-alpha-mannosidase-like isoform X2	0.947328	0.727046	No
CsqKR_Scaf397_1_44	lysine--tRNA ligase isoform X1	0.946656	0.560695	No
CsqKR_Scaf130_31_14	pedal peptide-1 precursor	0.945469	0.912379	No
CsqKR_Scaf25_5_24	uncharacterized protein LOC111101607	0.944894	0.429307	No
CsqKR_Scaf318_15_4	hemicentin-1-like isoform X1	0.944705	1	No
CsqKR_Scaf260_1_14	neural cell adhesion molecule 1 isoform X1	0.944662	1	No
CsqKR_Scaf352_0_38	carcinoembryonic antigen-related cell adhesion molecule 5-like	0.943262	0.706239	No
CsqKR_Scaf95_28_13	1-acyl-sn-glycerol-3-phosphate acyltransferase epsilon	0.942653	0.41228	No
CsqKR_Scaf426_2_1	NA	0.94253	1	No
CsqKR_Scaf505_0_59	NA	0.942509	0.990636	No
CsqKR_Scaf5_21_16	cytochrome c oxidase assembly factor 4 mitochondrial	0.941868	0.6208	No
CsqKR_Scaf39_20_24	NA	0.940527	0.932692	No
CsqKR_Scaf19_36_20	robofrizzled precursor	0.940424	0.961357	No
CsqKR_Scaf41_29_13	39S ribosomal mitochondrial	0.940355	0.548247	No
CsqKR_Scaf228_9_10	basement membrane-specific heparan sulfate proteoglycan core -like isoform X24	0.940147	0.846856	No
CsqKR_Scaf1_11_10	NA	0.93957	1	No
CsqKR_Scaf256_8_13	probable serine carboxypeptidase CPVL	0.938683	0.973927	No
CsqKR_Scaf172_5_17	FAD-dependent oxidoreductase domain-containing 1	0.937883	0.728179	No
CsqKR_Scaf16_8_28	PREDICTED: uncharacterized protein LOC106054351	0.937447	0.666065	No
CsqKR_Scaf5_20_23	Kunitz and NTR domain-containing -	0.93663	1	No
CsqKR_Scaf64_6_14	stress-70 mitochondrial-like	0.934885	0.558691	No
CsqKR_Scaf159_3_16	inositol polyphosphate multikinase-like	0.934234	0.42981	No
CsqKR_Scaf99_30_30	1,4-alpha-glucan-branching enzyme	0.934093	0.505223	No
CsqKR_Scaf36_31_7	thrombospondin type-1 domain-containing 4-like isoform X3	0.933736	0.59826	No
CsqKR_Scaf606_1_27	inversin-like isoform X2	0.932926	0.549197	No
CsqKR_Scaf172_1_36	Fibroblast growth factor receptor 2	0.931272	0.929481	No
CsqKR_Scaf41_38_18	small ubiquitin-related modifier 2	0.93096	0.39071	No
CsqKR_Scaf222_5_26	Inositol 1,4,5-trisphosphate receptor type 3	0.930806	0.968903	No
CsqKR_Scaf787_0_6	multiple epidermal growth factor-like domains 10	0.930654	1	No
CsqKR_Scaf188_1_10	G1 S-specific cyclin-E-like	0.930487	0.586473	No
CsqKR_Scaf135_8_65	cytochrome P450 26A1-like	0.930105	0.914947	No
CsqKR_Scaf457_2_48	multiple epidermal growth factor-like domains 10	0.92982	0.581063	No
CsqKR_Scaf27_5_17	D-aspartate oxidase-like	0.929785	0.738143	No
CsqKR_Scaf185_16_55	poly [ADP-ribose] polymerase 12-like	0.929434	0.431247	No
CsqKR_Scaf159_4_5	Exosome complex component RRP46	0.929434	0.660133	No
CsqKR_Scaf180_8_9	protocadherin-9-like isoform X1	0.928398	1	No
CsqKR_Scaf6_1_13	gliomedin-like isoform X2	0.927765	1	No
CsqKR_Scaf36_8_19	28S ribosomal mitochondrial	0.927723	0.526621	No
CsqKR_Scaf90_1_14	WD repeat and HMG-box DNA-binding 1 isoform X1	0.926867	0.736843	No
CsqKR_Scaf327_1_16	hypothetical protein LOTGIDRAFT_171525	0.926479	0.636789	No
CsqKR_Scaf36_51_15	ADAMTS 3 isoform X1	0.925975	0.92812	No
CsqKR_Scaf103_17_3	NADH dehydrogenase [ubiquinone] 1 alpha subcomplex subunit 7-like	0.92573	0.736581	No
CsqKR_Scaf39_11_14	crossover junction endonuclease EME1-like isoform X1	0.925712	0.907445	No
CsqKR_Scaf264_0_14	C-type lectin domain family 2 member B	0.925209	1	No
CsqKR_Scaf43_59_11	surfeit locus 1 isoform X1	0.924247	0.586473	No
CsqKR_Scaf164_2_22	hypothetical protein LOTGIDRAFT_229826	0.924239	1	No
CsqKR_Scaf18_7_24	serine arginine repetitive matrix 2-like	0.924226	0.868559	No
CsqKR_Scaf107_4_29	serine threonine- kinase HT1-like	0.923762	0.789369	No
CsqKR_Scaf349_5_6	DNA polymerase epsilon subunit 2	0.923675	0.947221	No
CsqKR_Scaf53_3_13	guanylate cyclase soluble subunit alpha-2-like	0.923435	0.968612	No
CsqKR_Scaf575_1_27	elongation factor mitochondrial-like	0.920326	0.492004	No
CsqKR_Scaf39_27_15	lethal(2) giant larvae homolog 1-like isoform X2	0.920251	0.490374	No
CsqKR_Scaf39_28_17	F-box LRR-repeat 15-like isoform X1	0.919711	0.586994	No
CsqKR_Scaf27_24_33	NADH dehydrogenase [ubiquinone] iron-sulfur mitochondrial	0.918734	0.52324	No
CsqKR_Scaf53_7_13	Apoptotic chromatin condensation inducer in the nucleus	0.918421	0.732472	No
CsqKR_Scaf11_10_37	neuronal acetylcholine receptor subunit alpha-10-like	0.917793	0.928845	No
CsqKR_Scaf300_0_28	antigen KI-67 isoform X1	0.917439	0.448762	No
CsqKR_Scaf151_1_4	neuroendocrine convertase 2-like	0.917294	1	No
CsqKR_Scaf807_0_0	NA	0.916765	0.927423	No
CsqKR_Scaf194_22_35	titin homolog isoform X1	0.915366	0.940586	No
CsqKR_Scaf95_11_28	NA	0.915349	1	No
CsqKR_Scaf197_0_19	dnaJ homolog subfamily B member 11-like	0.915277	0.99855	No
CsqKR_Scaf278_0_7	multiple epidermal growth factor-like domains 10	0.91527	1	No
[truncated: 12,594 more rows]

## Sheet: Host Foot
Results of differential gene expression analysis of foot between host from Kairei and Solitaire. NA: no hits in NR annotation.
Gene ID	NR description	log2(Fold Change of Gene Expression)	FDR corrected P value	Differential Expressed Gene
CsqKR_Scaf182_5_5	hypothetical protein OCS_04856	-12.0445	2.77253e-05	Yes
CsqKR_Scaf168_0_17	hypothetical protein BGO98_18170	-7.71448	0.0492645	Yes
CsqKR_Scaf73_4_25	NA	7.32912	0.0492645	Yes
CsqKR_Scaf73_3_31	NA	6.41076	0.0665173	No
CsqKR_Scaf99_60_18	NA	6.53169	0.0665173	No
CsqKR_Scaf472_1_7	NA	-7.36365	0.0665173	No
CsqKR_Scaf265_0_7	deleted in malignant brain tumors 1 -like	11.1504	0.0665173	No
CsqKR_Scaf73_4_26	NA	7.99865	0.0681277	No
CsqKR_Scaf38_2_45	N-acetylserotonin O-methyltransferase	4.34092	0.107338	No
CsqKR_Scaf21_35_9	NA	4.9192	0.108604	No
CsqKR_Scaf21_35_27	NA	6.65035	0.132381	No
CsqKR_Scaf182_5_7	S-antigen	-5.69895	0.144167	No
CsqKR_Scaf21_35_28	NA	5.37644	0.156152	No
CsqKR_Scaf587_0_1	NA	-6.85854	0.156152	No
CsqKR_Scaf398_4_42	Tubulin alpha-1C chain	-11.5785	0.156152	No
CsqKR_Scaf3_93_14	uncharacterized protein LOC112568058	5.11456	0.156152	No
CsqKR_Scaf130_31_14	pedal peptide-1 precursor	3.95476	0.156152	No
CsqKR_Scaf35_27_14	NA	-8.84459	0.229589	No
CsqKR_Scaf25_13_68	tubulin alpha-1A chain-like	-8.96399	0.229589	No
CsqKR_Scaf190_0_11	hypothetical protein BGO98_18170	-6.73058	0.229589	No
CsqKR_Scaf39_3_17	barrier-to-autointegration factor	-12.0365	0.240504	No
CsqKR_Scaf20_25_27	fibrillin-2-like isoform X48	5.8208	0.241841	No
CsqKR_Scaf282_0_16	NA	6.87064	0.241841	No
CsqKR_Scaf169_5_11	NA	7.10772	0.258875	No
CsqKR_Scaf704_1_8	histone -like	-10.2031	0.258875	No
CsqKR_Scaf63_8_6	NA	-6.73271	0.33541	No
CsqKR_Scaf35_27_2	NA	-6.85279	0.348666	No
CsqKR_Scaf280_4_16	dynein heavy chain axonemal	-9.46623	0.349746	No
CsqKR_Scaf759_0_32	bromodomain-containing DDB_G0280777-like isoform X1	3.04531	0.349746	No
CsqKR_Scaf73_4_32	NA	5.83164	0.386072	No
CsqKR_Scaf36_14_17	Neuroendocrine convertase	5.15039	0.40428	No
CsqKR_Scaf701_0_7	NA	4.85524	0.411374	No
CsqKR_Scaf258_4_13	Interferon regulatory factor 2	3.44076	0.466526	No
CsqKR_Scaf426_0_0	NA	-10.7017	0.474622	No
CsqKR_Scaf301_6_4	NA	8.56762	0.474622	No
CsqKR_Scaf44_1_17	Fibroblast growth factor receptor 2	4.54444	0.474622	No
CsqKR_Scaf95_22_8	Kyphoscoliosis peptidase	-7.60144	0.474622	No
CsqKR_Scaf282_0_15	Deleted in malignant brain tumors 1	4.80919	0.474622	No
CsqKR_Scaf704_2_77	hypothetical protein LOTGIDRAFT_229151	-9.0867	0.474622	No
CsqKR_Scaf441_0_17	multiple epidermal growth factor-like domains 10 isoform X4	3.91316	0.478365	No
CsqKR_Scaf21_35_26	NA	3.31456	0.575641	No
CsqKR_Scaf5_5_15	Myosin heavy striated muscle	-6.67542	0.575641	No
CsqKR_Scaf19_26_8	NA	-9.24767	0.575641	No
CsqKR_Scaf61_6_32	tubulin beta chain-like	-8.46992	0.579035	No
CsqKR_Scaf98_5_34	fibropellin-1-like isoform X1	3.39925	0.579035	No
CsqKR_Scaf172_16_22	histone-lysine N-methyltransferase ASH1L-like isoform X1	-7.54053	0.579035	No
CsqKR_Scaf89_10_5	RTX toxin	5.17906	0.579035	No
CsqKR_Scaf21_34_14	chitin synthase type I	-5.99982	0.64747	No
CsqKR_Scaf172_17_45	coiled-coil domain-containing 151-like	-7.82992	0.64747	No
CsqKR_Scaf24_4_12	coadhesin-like isoform X1	-8.05275	0.64747	No
CsqKR_Scaf55_23_14	DUF4215 domain-containing	4.24976	0.64747	No
CsqKR_Scaf164_1_0	NA	-10.5351	0.64747	No
CsqKR_Scaf61_16_20	NA	-7.63334	0.64747	No
CsqKR_Scaf179_0_31	sialin-like isoform X1	-8.51062	0.64747	No
CsqKR_Scaf704_2_41	NA	-9.28929	0.64747	No
CsqKR_Scaf44_29_0	NA	-7.04281	0.64747	No
CsqKR_Scaf60_7_22	NA	5.14976	0.64747	No
CsqKR_Scaf295_7_38	NA	-9.62451	0.657322	No
CsqKR_Scaf157_2_29	TPR and ankyrin repeat-containing 1-like isoform X1	3.38461	0.657322	No
CsqKR_Scaf5_46_5	uncharacterized protein LOC112566459	5.67408	0.657322	No
CsqKR_Scaf193_4_9	polycystic kidney disease 2-like 1 isoform X1	-9.28156	0.682844	No
CsqKR_Scaf151_0_3	testis-specific serine threonine- kinase 3-like	-10.1258	0.72016	No
CsqKR_Scaf195_3_11	hydrocephalus-inducing -like	-7.36617	0.722261	No
CsqKR_Scaf43_57_30	uncharacterized protein C20orf194-like	-4.87675	0.733294	No
CsqKR_Scaf50_25_16	kelch 10	-6.65872	0.745327	No
CsqKR_Scaf75_42_34	2 -5 -oligoadenylate synthase 1-like	6.53396	0.745327	No
CsqKR_Scaf44_11_32	tubulin alpha-1A chain	-7.9635	0.745327	No
CsqKR_Scaf44_10_13	calmodulin 5	-5.36202	0.745327	No
CsqKR_Scaf73_32_18	proteoglycan 4-like	-7.78991	0.745327	No
CsqKR_Scaf60_7_36	NA	5.09634	0.745327	No
CsqKR_Scaf91_1_10	tubulin beta chain-like	3.97348	0.745327	No
CsqKR_Scaf146_5_14	alternative mitochondrial-like	-9.87285	0.745327	No
CsqKR_Scaf116_2_15	NA	-5.30565	0.745327	No
CsqKR_Scaf36_13_11	NA	-9.86405	0.745327	No
CsqKR_Scaf127_18_2	cAMP and cAMP-inhibited cGMP 3 ,5 -cyclic phosphodiesterase 10A isoform X1	-9.38764	0.745327	No
CsqKR_Scaf776_0_18	tyrosine- phosphatase 10D-like	2.68338	0.745327	No
CsqKR_Scaf247_10_1	myosin-3-like	-9.8194	0.748366	No
CsqKR_Scaf336_5_20	NA	-7.70566	0.749291	No
CsqKR_Scaf35_45_19	collagen alpha-1(XXVIII) chain-like	-9.79187	0.755938	No
CsqKR_Scaf135_1_29	adipokinetic hormone precursor	5.54114	0.757343	No
CsqKR_Scaf69_55_15	piccolo isoform X6	-8.44189	0.757343	No
CsqKR_Scaf336_5_3	NA	-5.85739	0.757343	No
CsqKR_Scaf43_66_17	FAM78B-like isoform X1	-9.73526	0.757343	No
CsqKR_Scaf179_0_30	sialin-like	-9.37624	0.757343	No
CsqKR_Scaf80_3_0	hypothetical protein C0Q70_03963	5.95382	0.757343	No
CsqKR_Scaf35_45_17	NA	-9.3513	0.757343	No
CsqKR_Scaf138_4_16	inactive serine threonine- kinase TEX14-like isoform X2	-7.12078	0.757343	No
CsqKR_Scaf208_2_9	NA	-8.74877	0.757343	No
CsqKR_Scaf162_1_22	NA	7.72229	0.778088	No
CsqKR_Scaf1_52_19	NA	-7.44686	0.778088	No
CsqKR_Scaf915_0_1	NA	8.36579	0.778088	No
CsqKR_Scaf41_47_9	receptor-type tyrosine- phosphatase T	3.80434	0.789404	No
CsqKR_Scaf318_18_38	dimethylaniline monooxygenase [N-oxide-forming] 5-like	2.7915	0.789404	No
CsqKR_Scaf103_39_37	NA	4.30305	0.789404	No
CsqKR_Scaf117_4_21	NA	4.398	0.789404	No
CsqKR_Scaf318_6_4	hemicentin-1-like isoform X2	-8.9507	0.789404	No
CsqKR_Scaf16_1_10	NA	-9.42893	0.789404	No
CsqKR_Scaf61_6_31	tubulin beta-4B chain isoform X9	-6.57754	0.789404	No
CsqKR_Scaf185_0_4	NA	4.57036	0.789404	No
CsqKR_Scaf90_7_12	NA	-7.00063	0.789404	No
CsqKR_Scaf7_17_19	mucin-17 isoform X10	-8.37983	0.789404	No
CsqKR_Scaf280_4_33	dynein heavy chain axonemal-like	-9.52863	0.789404	No
CsqKR_Scaf22_14_39	NA	-7.53728	0.789404	No
CsqKR_Scaf167_4_14	netrin receptor UNC5D isoform X1	-9.15834	0.789404	No
CsqKR_Scaf988_0_11	deleted in malignant brain tumors 1	5.05802	0.789404	No
CsqKR_Scaf95_11_28	NA	5.31379	0.789404	No
CsqKR_Scaf4_7_23	NA	-7.04102	0.789404	No
CsqKR_Scaf73_16_41	uncharacterized protein LOC112566663	-9.30033	0.79228	No
CsqKR_Scaf14_17_14	HORMA domain-containing 1-like	-6.03891	0.79228	No
CsqKR_Scaf61_45_17	NA	-8.91345	0.79228	No
CsqKR_Scaf31_21_21	cGMP-specific 3 ,5 -cyclic phosphodiesterase-like isoform X1	-6.53348	0.79228	No
CsqKR_Scaf64_25_13	poly [ADP-ribose] polymerase 14-like isoform X1	2.48018	0.79228	No
CsqKR_Scaf193_6_22	Spindly isoform X1	-4.58595	0.79228	No
CsqKR_Scaf98_11_27	polypeptide N-acetylgalactosaminyltransferase 1-like	-6.35097	0.79228	No
CsqKR_Scaf195_3_24	hydrocephalus-inducing homolog	-9.03851	0.79228	No
CsqKR_Scaf14_35_38	synaptonemal complex 3	-9.23351	0.79228	No
CsqKR_Scaf413_1_20	cysteine-rich motor neuron 1 -like	4.65009	0.79228	No
CsqKR_Scaf640_0_8	deleted in malignant brain tumors 1 -like	4.08588	0.79228	No
CsqKR_Scaf524_1_11	papilin isoform X1	-9.00159	0.79228	No
CsqKR_Scaf490_3_37	2-5A-dependent ribonuclease	-5.06949	0.79228	No
CsqKR_Scaf206_0_11	Caspase-8	3.26473	0.79228	No
CsqKR_Scaf69_4_13	SHIPPO 1	-6.83231	0.79228	No
CsqKR_Scaf423_0_63	actin	-5.63045	0.79228	No
CsqKR_Scaf44_9_23	NA	-9.25167	0.79228	No
CsqKR_Scaf264_8_3	histone 1	-6.79141	0.79228	No
CsqKR_Scaf129_4_23	Serine threonine- kinase CLA4	-6.51777	0.79228	No
CsqKR_Scaf19_2_13	uncharacterized protein LOC111122989	-6.23566	0.79228	No
CsqKR_Scaf50_39_28	NA	-5.14868	0.79228	No
CsqKR_Scaf30_0_0	NA	4.97577	0.79228	No
CsqKR_Scaf318_4_14	uncharacterized protein LOC112567730	-9.12475	0.79228	No
CsqKR_Scaf41_29_4	Starch-binding domain-containing 1	-6.27785	0.79228	No
CsqKR_Scaf299_0_13	receptor-type tyrosine- phosphatase epsilon isoform X1	2.54712	0.79228	No
CsqKR_Scaf41_0_13	uncharacterized protein LOC111122657 isoform X1	4.02345	0.79228	No
CsqKR_Scaf195_3_25	hydrocephalus-inducing -like	-9.27836	0.79228	No
CsqKR_Scaf19_34_14	polycystic kidney disease 1-like 2	-8.27699	0.79228	No
CsqKR_Scaf443_0_3	chitin binding beak 1	4.38754	0.79228	No
CsqKR_Scaf130_12_12	cysteine-rich venom -like	-5.93689	0.79228	No
CsqKR_Scaf988_0_10	Deleted in malignant brain tumors 1	7.92947	0.79228	No
CsqKR_Scaf336_5_22	A disintegrin and metallo ase with thrombospondin motifs 9	-8.71107	0.79228	No
CsqKR_Scaf73_3_29	NA	3.5479	0.79228	No
CsqKR_Scaf21_9_12	Intestine-specific homeobox	-3.56425	0.79228	No
CsqKR_Scaf5_5_18	myosin heavy chain isoform A	-5.31668	0.79228	No
CsqKR_Scaf776_0_15	fibronectin-like isoform X1	4.20015	0.79228	No
CsqKR_Scaf35_11_7	neuroglobin-like isoform X2	3.44592	0.79228	No
CsqKR_Scaf98_8_16	hypothetical protein EAI_10098, partial	-4.4016	0.79228	No
CsqKR_Scaf200_2_18	hypothetical protein LOTGIDRAFT_230443	4.0432	0.79228	No
CsqKR_Scaf26_9_20	NA	-9.35578	0.79228	No
CsqKR_Scaf200_2_39	fas apoptotic inhibitory molecule 1-like	-6.73087	0.79228	No
CsqKR_Scaf321_6_24	ATP-binding cassette sub-family A member 3-like	-8.48008	0.79228	No
CsqKR_Scaf91_2_15	cyclic nucleotide-binding domain-containing 2-like	-8.99618	0.79228	No
CsqKR_Scaf7_40_18	developmentally-regulated vdg3	-3.18994	0.79228	No
CsqKR_Scaf264_16_9	interleukin-6 receptor subunit beta-like isoform X1	3.00265	0.79228	No
CsqKR_Scaf106_11_42	NA	-8.86713	0.79228	No
CsqKR_Scaf73_3_33	NA	4.53741	0.79228	No
CsqKR_Scaf102_7_2	NA	-8.89555	0.79228	No
CsqKR_Scaf688_0_3	Deleted in malignant brain tumors 1	4.00227	0.79228	No
CsqKR_Scaf135_0_26	E3 ubiquitin- ligase	5.57904	0.79228	No
CsqKR_Scaf33_6_23	cysteine-rich venom -like	-9.4211	0.79228	No
CsqKR_Scaf301_2_14	NA	-8.87879	0.79228	No
CsqKR_Scaf64_34_26	probable ATP-dependent RNA helicase DDX58	4.08438	0.79228	No
CsqKR_Scaf99_32_0	NA	-8.43113	0.79228	No
CsqKR_Scaf165_11_32	NFX1-type zinc finger-containing 1	3.3821	0.79228	No
CsqKR_Scaf144_15_20	glyoxylate reductase hydroxypyruvate reductase-like	-5.87303	0.79228	No
CsqKR_Scaf171_2_24	NA	-7.21848	0.79228	No
CsqKR_Scaf21_9_13	myomodulin neuropeptides 2-like	-7.64088	0.79228	No
CsqKR_Scaf117_4_23	NA	5.57353	0.79228	No
CsqKR_Scaf73_2_20	NA	4.53008	0.79228	No
CsqKR_Scaf195_11_14	NA	6.2717	0.79228	No
CsqKR_Scaf94_7_15	Testis-specific serine threonine- kinase 5	-6.09881	0.79228	No
CsqKR_Scaf165_0_5	NA	3.59279	0.79228	No
CsqKR_Scaf127_13_27	testis-specific serine threonine- kinase 4-like	-6.91076	0.79228	No
CsqKR_Scaf61_51_19	NA	-8.90205	0.79228	No
CsqKR_Scaf231_12_7	alpha-(1,3)-fucosyltransferase 10-like	-6.01381	0.79228	No
CsqKR_Scaf1_53_45	DNA excision repair ERCC-6-like	3.07607	0.79228	No
CsqKR_Scaf103_38_4	tctex1 domain-containing 2-like	4.7574	0.79228	No
CsqKR_Scaf69_15_65	caveolin-1-like	-3.61772	0.79228	No
CsqKR_Scaf61_31_20	Speriolin	-6.66993	0.79228	No
CsqKR_Scaf4_5_3	stabilizer of axonemal microtubules 2-like isoform X3	-6.72468	0.79228	No
CsqKR_Scaf80_11_16	photoreceptor outer segment membrane glyco 2-like	-8.25887	0.79228	No
CsqKR_Scaf167_4_13	NA	-9.01752	0.79228	No
CsqKR_Scaf63_5_8	coadhesin-like isoform X1	-6.99007	0.79228	No
CsqKR_Scaf162_1_24	NA	7.54037	0.79228	No
CsqKR_Scaf169_5_13	coadhesin-like isoform X1	3.94353	0.79228	No
CsqKR_Scaf193_4_35	tubulin beta 2	-7.15895	0.79228	No
CsqKR_Scaf247_2_13	glutamyl aminopeptidase	-3.67685	0.79228	No
CsqKR_Scaf69_9_13	NA	7.23202	0.79228	No
CsqKR_Scaf195_8_21	NA	-9.2426	0.79228	No
CsqKR_Scaf130_5_13	Tyrosine kinase receptor Cad96Ca	4.05691	0.79228	No
CsqKR_Scaf166_3_43	NA	-8.98006	0.79228	No
CsqKR_Scaf50_46_7	NA	-6.36207	0.79228	No
CsqKR_Scaf10_14_12	polycystic kidney disease 1-like 2	4.23009	0.796349	No
CsqKR_Scaf188_0_6	NA	2.72908	0.811074	No
CsqKR_Scaf9_2_1	NA	-8.12952	0.811074	No
CsqKR_Scaf69_7_40	PREDICTED: uncharacterized protein LOC101859542	3.61263	0.813535	No
CsqKR_Scaf4_5_13	hypothetical protein LOTGIDRAFT_157979	-5.21205	0.827097	No
CsqKR_Scaf59_19_24	hypothetical protein LOTGIDRAFT_230606	-4.47991	0.827097	No
CsqKR_Scaf202_4_46	NA	4.88237	0.828944	No
CsqKR_Scaf273_2_19	class I SAM-dependent methyltransferase	-6.70956	0.828944	No
CsqKR_Scaf194_1_0	NA	-6.06612	0.828944	No
CsqKR_Scaf106_11_43	NA	-8.69873	0.828944	No
CsqKR_Scaf295_2_24	PREDICTED: contactin-1-like	-5.2937	0.828944	No
CsqKR_Scaf73_2_16	NA	3.72745	0.828944	No
CsqKR_Scaf162_0_23	Fibronectin type III domain-containing 1	2.6802	0.828944	No
CsqKR_Scaf594_0_13	NA	-4.104	0.828944	No
CsqKR_Scaf192_1_59	NA	-3.97163	0.828944	No
CsqKR_Scaf662_0_0	sulfate transporter-like	-7.53269	0.828944	No
CsqKR_Scaf472_2_28	hypothetical protein KP79_PYT23745	3.09427	0.828944	No
CsqKR_Scaf3_52_15	NA	-8.69874	0.828944	No
CsqKR_Scaf36_51_16	lysine-specific demethylase 8-like	4.1898	0.828944	No
CsqKR_Scaf26_2_15	chitin binding beak 1	7.41749	0.831059	No
CsqKR_Scaf18_14_38	dimethylaniline monooxygenase [N-oxide-forming] 1	-4.45309	0.831059	No
CsqKR_Scaf41_33_25	Zygote arrest 1	5.26699	0.831059	No
CsqKR_Scaf1_43_27	uncharacterized protein LOC112561596 isoform X5	-8.14178	0.831059	No
CsqKR_Scaf113_0_9	Acidic mammalian	3.86402	0.831059	No
CsqKR_Scaf41_3_7	7-dehydrocholesterol reductase-like	-8.65821	0.831059	No
CsqKR_Scaf94_1_7	ATP-binding cassette sub-family A member 3-like	-5.50911	0.831059	No
CsqKR_Scaf35_45_24	collagen alpha-6(VI) chain-like isoform X1	-4.36111	0.831059	No
CsqKR_Scaf3_17_10	E3 ubiquitin- ligase rnf213-alpha-like isoform X1	2.71004	0.832647	No
CsqKR_Scaf194_9_2	cell wall anchor	-4.10108	0.832647	No
CsqKR_Scaf44_5_32	lecithin retinol acyltransferase-like	4.00154	0.832647	No
CsqKR_Scaf64_25_23	poly [ADP-ribose] polymerase 14-like	4.09803	0.832647	No
CsqKR_Scaf460_0_3	NA	-4.09167	0.832647	No
CsqKR_Scaf40_3_12	NA	3.59425	0.837675	No
CsqKR_Scaf186_2_11	A disintegrin and metallo ase with thrombospondin motifs 6-like isoform X13	-8.62352	0.837675	No
CsqKR_Scaf60_7_34	NA	4.06682	0.845037	No
CsqKR_Scaf50_39_29	uncharacterized protein LOC111115086	-5.73494	0.845037	No
CsqKR_Scaf7_35_17	NACHT and WD repeat domain-containing 2	3.84269	0.845037	No
CsqKR_Scaf143_4_13	NA	-8.60945	0.845037	No
CsqKR_Scaf310_0_0	choline transporter 2	-7.84832	0.857221	No
CsqKR_Scaf321_6_25	ATP-binding cassette sub-family A member 3-like	-8.56635	0.858736	No
CsqKR_Scaf44_1_19	Fibroblast growth factor receptor 2	3.49774	0.858736	No
CsqKR_Scaf398_1_22	hypothetical protein LOTGIDRAFT_233180	-7.0161	0.858736	No
CsqKR_Scaf75_6_16	BTB POZ domain-containing KCTD12-like	-8.56636	0.858736	No
CsqKR_Scaf577_0_22	NA	7.12585	0.858877	No
CsqKR_Scaf5_1_19	Basic leucine zipper transcriptional factor ATF-like 3	3.59619	0.858877	No
CsqKR_Scaf75_26_21	NA	-4.75761	0.861608	No
CsqKR_Scaf247_13_35	von Willebrand factor type EGF and pentraxin domain-containing 1 isoform X2	3.39457	0.864933	No
CsqKR_Scaf31_21_4	cGMP-specific 3 ,5 -cyclic phosphodiesterase-like isoform X4	-7.94516	0.86615	No
CsqKR_Scaf45_7_12	armadillo repeat-containing 1-like	-4.40599	0.86615	No
CsqKR_Scaf94_10_59	D-galactoside-specific lectin	-7.99231	0.86615	No
CsqKR_Scaf320_0_13	NA	3.76284	0.86615	No
CsqKR_Scaf5_12_14	thioredoxin AAED1	2.31714	0.876911	No
CsqKR_Scaf318_9_2	uncharacterized protein LOC111114932	-6.00767	0.876911	No
CsqKR_Scaf98_1_6	NA	5.2872	0.876911	No
CsqKR_Scaf117_5_9	NA	3.245	0.876911	No
CsqKR_Scaf65_19_4	tetraspanin-18-like isoform X4	3.01261	0.876911	No
CsqKR_Scaf59_39_8	Tubulin alpha-1A chain	-7.31403	0.876911	No
CsqKR_Scaf109_0_3	NA	4.42522	0.876911	No
CsqKR_Scaf55_33_11	NA	4.03377	0.876911	No
CsqKR_Scaf218_4_0	NA	-8.0385	0.876911	No
CsqKR_Scaf35_56_2	histone RNA hairpin-binding	-8.50679	0.876911	No
CsqKR_Scaf173_33_26	titin-like	5.59063	0.876911	No
CsqKR_Scaf130_27_20	Zinc finger CW-type PWWP domain 1	-4.445	0.885555	No
CsqKR_Scaf14_30_32	uncharacterized protein LOC112559532 isoform X1	-3.29492	0.885555	No
CsqKR_Scaf135_0_24	E3 ubiquitin- ligase DTX3L	3.68994	0.885555	No
CsqKR_Scaf18_1_9	probable phospholipid-transporting ATPase IF isoform X1	-8.41291	0.885555	No
CsqKR_Scaf63_4_5	calmodulin-A isoform X1	3.61689	0.885555	No
CsqKR_Scaf20_13_14	proline-rich extensin EPR1	-5.90138	0.885555	No
CsqKR_Scaf509_0_18	B-cell receptor CD22-like	2.4588	0.885555	No
CsqKR_Scaf151_0_4	testis-specific serine threonine- kinase 1-like	-8.42095	0.885555	No
CsqKR_Scaf19_33_8	polycystic kidney disease 1-like 2 isoform X1	-4.74591	0.885555	No
CsqKR_Scaf208_1_23	NA	-7.84065	0.891263	No
CsqKR_Scaf300_0_42	NA	-3.73611	0.891263	No
CsqKR_Scaf14_13_26	inositol-3-phosphate synthase 1	2.82847	0.891263	No
CsqKR_Scaf84_14_14	NA	2.41408	0.891263	No
CsqKR_Scaf640_0_10	NA	3.8019	0.891263	No
CsqKR_Scaf72_1_3	NA	-2.38448	0.891263	No
CsqKR_Scaf441_0_18	NA	4.1268	0.893268	No
CsqKR_Scaf44_6_12	NA	5.0097	0.900122	No
CsqKR_Scaf61_10_31	NA	-8.34667	0.900844	No
CsqKR_Scaf177_0_4	titin-like	3.51827	0.900844	No
CsqKR_Scaf577_0_23	probable E3 ubiquitin- ligase DTX3 isoform X1	4.47814	0.900844	No
CsqKR_Scaf219_3_54	outer dense fiber 3-like	-5.85221	0.902234	No
CsqKR_Scaf3_36_8	Importin subunit alpha-1	-4.55212	0.903084	No
CsqKR_Scaf80_0_3	NA	3.15619	0.903084	No
CsqKR_Scaf91_14_57	NA	-3.26234	0.903084	No
CsqKR_Scaf35_36_36	uncharacterized protein LOC111106167	4.29305	0.903084	No
CsqKR_Scaf491_0_4	tripartite motif-containing 2-like isoform X3	4.02586	0.903084	No
CsqKR_Scaf116_3_36	histone-lysine N-methyltransferase 2D-like isoform X1	-8.32095	0.903084	No
CsqKR_Scaf256_4_32	F-box only 47	-6.232	0.903084	No
CsqKR_Scaf44_1_20	fibroblast growth factor receptor	3.49115	0.903084	No
CsqKR_Scaf35_52_0	NA	-6.19642	0.903084	No
CsqKR_Scaf683_0_16	PREDICTED: uncharacterized protein LOC101856720	-7.8819	0.903084	No
CsqKR_Scaf35_44_23	male accessory gland serine protease inhibitor-like	-8.30348	0.906182	No
CsqKR_Scaf165_3_18	NA	-3.37107	0.906182	No
CsqKR_Scaf404_0_10	baculoviral IAP repeat-containing 7	2.93864	0.906182	No
CsqKR_Scaf349_4_13	purpurin	-5.26214	0.906182	No
CsqKR_Scaf318_1_11	NA	-7.75824	0.91334	No
CsqKR_Scaf481_0_9	Deleted in malignant brain tumors 1	3.31587	0.91334	No
CsqKR_Scaf492_0_5	NA	3.71713	0.91334	No
CsqKR_Scaf94_3_9	A disintegrin and metallo ase with thrombospondin motifs adt-1-like	-5.25095	0.91334	No
CsqKR_Scaf126_1_22	LOW QUALITY PROTEIN: uncharacterized protein LOC106675676	-7.23897	0.921636	No
CsqKR_Scaf101_0_32	NA	4.64262	0.924999	No
CsqKR_Scaf99_56_4	NA	-7.73098	0.925146	No
CsqKR_Scaf36_49_14	hypothetical protein LOTGIDRAFT_232384	2.67573	0.92723	No
CsqKR_Scaf41_46_9	multiple epidermal growth factor-like domains 11	7.44578	0.93029	No
CsqKR_Scaf3_36_17	TLC domain-containing 2	-8.22233	0.941025	No
CsqKR_Scaf149_0_52	multiple epidermal growth factor-like domains 6 isoform X2	7.10454	0.954814	No
CsqKR_Scaf19_34_13	polycystic kidney disease 1-like 2 isoform X2	-6.09343	0.954814	No
CsqKR_Scaf64_10_23	uncharacterized protein LOC112563822	-4.30921	0.954814	No
CsqKR_Scaf301_6_5	NA	4.49368	0.9592	No
CsqKR_Scaf35_22_51	actin	-4.84239	0.9592	No
CsqKR_Scaf78_1_14	Brain-specific angiogenesis inhibitor 1	-7.75799	0.9592	No
CsqKR_Scaf91_14_54	RNA recognition	-7.20072	0.9592	No
CsqKR_Scaf50_48_22	CD63 antigen-like	-4.02216	0.964423	No
CsqKR_Scaf896_0_2	NA	-4.8511	0.974481	No
CsqKR_Scaf247_0_15	histamine H2 receptor	-8.13612	0.974481	No
CsqKR_Scaf173_15_32	major vault -like	2.29553	0.974481	No
CsqKR_Scaf88_4_0	keratin-associated 4-3-like	3.8302	0.974481	No
CsqKR_Scaf11_1_15	uncharacterized protein LOC112555176 isoform X1	-3.57252	0.974481	No
CsqKR_Scaf39_18_19	WD repeat-containing on Y chromosome-like	-5.73259	0.974481	No
CsqKR_Scaf69_44_21	Spermatogenesis-associated 22	-8.13611	0.974481	No
CsqKR_Scaf32_1_1	NA	-8.14598	0.974481	No
CsqKR_Scaf2_3_13	non-specific serine threonine kinase	-5.48287	0.976278	No
CsqKR_Scaf43_7_8	sphingolipid delta(4)-desaturase DES1-like	3.38808	0.976278	No
CsqKR_Scaf94_2_15	ATP-binding cassette sub-family A member 3-like	-8.12618	0.976278	No
CsqKR_Scaf5_11_16	2-aminoethylphosphonate--pyruvate transaminase	-3.30517	0.976278	No
CsqKR_Scaf181_0_12	carcinoembryonic antigen-related cell adhesion molecule 5-like	2.97504	0.976278	No
CsqKR_Scaf135_4_13	NA	-3.50253	0.976278	No
CsqKR_Scaf246_8_2	Low-density lipo receptor-related 2	-3.69648	0.976519	No
CsqKR_Scaf162_0_17	myosin light chain smooth muscle-like	7.19506	0.976703	No
CsqKR_Scaf166_3_8	Transcription factor Sox-8	-8.10639	0.976703	No
CsqKR_Scaf107_3_9	neural cell adhesion molecule L1	2.81017	0.990038	No
CsqKR_Scaf69_38_25	septin-2-like isoform X2	-4.18535	0.990038	No
CsqKR_Scaf518_0_57	allene oxide synthase-lipoxygenase -like	3.94155	0.990038	No
CsqKR_Scaf173_1_31	NA	4.23513	0.990551	No
CsqKR_Scaf113_16_59	serine cytosolic-like	2.50501	0.992413	No
CsqKR_Scaf380_0_8	serine threonine- kinase receptor	6.50819	0.992413	No
CsqKR_Scaf146_2_27	NA	-5.55944	0.996985	No
CsqKR_Scaf6_7_10	stomatin mitochondrial	-0.598906	1	No
CsqKR_Scaf12_61_21	transmembrane 72-like	-0.766134	1	No
CsqKR_Scaf144_4_44	UDP-N-acetylglucosamine transferase subunit ALG14 homolog	-0.0747382	1	No
CsqKR_Scaf90_10_8	RNA polymerase II-associated 1-like	-0.239012	1	No
CsqKR_Scaf35_32_48	mammalian ependymin-related 1-like	-1.88127	1	No
CsqKR_Scaf290_6_4	NA	0.374388	1	No
CsqKR_Scaf27_19_15	laminin subunit alpha-4	2.5281	1	No
CsqKR_Scaf1_32_25	dynein heavy chain axonemal-like isoform X1	-1.0642	1	No
CsqKR_Scaf41_46_8	Exonuclease 3 -5 domain-containing 1	-1.02824	1	No
CsqKR_Scaf63_12_7	homeobox Nkx-	-0.816332	1	No
CsqKR_Scaf144_12_24	WD repeat-containing 19-like	0.793517	1	No
CsqKR_Scaf336_7_32	hypothetical protein LOTGIDRAFT_160253	-1.66323	1	No
CsqKR_Scaf191_15_2	zinc finger ZIC 4-like	0.11605	1	No
CsqKR_Scaf23_1_11	AT-hook-containing transcription factor	-0.335334	1	No
CsqKR_Scaf36_16_5	dmX 2 isoform X2	-0.595759	1	No
CsqKR_Scaf70_0_6	tyrosine- phosphatase non-receptor type 23-like isoform X2	-0.517387	1	No
CsqKR_Scaf142_6_9	CASC3 isoform X2	-0.116126	1	No
CsqKR_Scaf37_9_15	HCLS1-binding 3-like	-0.075306	1	No
CsqKR_Scaf40_1_17	uncharacterized FAD-linked oxidoreductase ARB_02478	1.94572	1	No
CsqKR_Scaf59_39_9	Tubulin alpha-1A chain	1.5809	1	No
CsqKR_Scaf18_7_27	60S ribosomal L35a	-0.660339	1	No
CsqKR_Scaf175_14_12	3-hydroxyacyl- dehydrogenase type-2-like	0.263125	1	No
CsqKR_Scaf507_1_9	tyrosine- phosphatase non-receptor type 4-like isoform X1	0.788124	1	No
CsqKR_Scaf113_16_51	sperm-specific PHI-2B PHI-3-like	-3.74725	1	No
CsqKR_Scaf36_6_8	carboxypeptidase Q	0.315451	1	No
CsqKR_Scaf133_10_14	PREDICTED: uncharacterized protein LOC106878221	0.789823	1	No
CsqKR_Scaf173_2_16	Metabotropic glutamate receptor 3	1.46693	1	No
CsqKR_Scaf98_6_12	protocadherin Fat 4	-0.929987	1	No
CsqKR_Scaf361_0_17	NA	0.010511	1	No
CsqKR_Scaf175_4_28	Transcription elongation factor B polypeptide 2	0.497601	1	No
CsqKR_Scaf43_64_9	FK506-binding 15-like	-0.0479328	1	No
CsqKR_Scaf41_7_39	ornithine decarboxylase-like	-0.211713	1	No
CsqKR_Scaf379_2_21	cAMP-regulated phospho 21-like isoform X1	0.377553	1	No
CsqKR_Scaf169_1_1	NA	1.39202	1	No
CsqKR_Scaf69_7_29	PREDICTED: uncharacterized protein LOC101859542	2.88518	1	No
CsqKR_Scaf87_1_39	Fibrinogen 1	1.50628	1	No
CsqKR_Scaf103_47_49	proteasome assembly chaperone 3	-0.327717	1	No
CsqKR_Scaf50_12_21	Adapter molecule Crk	-0.174604	1	No
CsqKR_Scaf3_96_19	calcium-independent kinase C isoform X1	-0.275283	1	No
CsqKR_Scaf135_6_11	39S ribosomal mitochondrial	0.184218	1	No
CsqKR_Scaf91_17_22	trafficking particle complex subunit 11-like	-0.3724	1	No
CsqKR_Scaf72_10_8	uncharacterized protein LOC112564034	-0.232007	1	No
CsqKR_Scaf8_11_32	Isochorismatase domain-containing 1	0.542561	1	No
CsqKR_Scaf142_2_12	epidermal growth factor receptor-like isoform X1	0.758528	1	No
CsqKR_Scaf99_29_5	major egg antigen-like	0.224974	1	No
CsqKR_Scaf608_0_21	NA	1.48742	1	No
CsqKR_Scaf138_7_17	PREDICTED: uncharacterized protein LOC101862021	2.82853	1	No
CsqKR_Scaf90_28_19	fem-1 homolog C-like	0.159022	1	No
CsqKR_Scaf247_2_17	17-beta-hydroxysteroid dehydrogenase type 6-like	0.12557	1	No
CsqKR_Scaf1026_0_6	multiple epidermal growth factor-like domains 11	1.74157	1	No
CsqKR_Scaf180_1_28	CD109 antigen-like isoform X4	1.16204	1	No
CsqKR_Scaf1_54_40	RING finger and transmembrane domain-containing 2-like	0.165169	1	No
CsqKR_Scaf38_8_31	mesenchyme-specific cell surface glyco -like	-0.645644	1	No
CsqKR_Scaf102_2_13	slit-like isoform X2	-0.809605	1	No
CsqKR_Scaf166_16_22	cytochrome P450 26A1-like	0.405092	1	No
CsqKR_Scaf505_0_52	NA	2.01182	1	No
CsqKR_Scaf944_0_13	NA	1.72763	1	No
CsqKR_Scaf172_7_36	NA	1.47684	1	No
CsqKR_Scaf200_4_8	poly(rC)-binding 3-like isoform X1	0.0267318	1	No
CsqKR_Scaf174_13_12	NA	-4.26617	1	No
CsqKR_Scaf19_13_20	E3 ubiquitin- ligase RNF4-like	0.18118	1	No
CsqKR_Scaf18_16_9	lysosome-associated membrane glyco 1-like	0.0768302	1	No
CsqKR_Scaf52_4_28	UBASH3A homolog	0.407406	1	No
CsqKR_Scaf37_12_20	Flap endonuclease GEN	0.170134	1	No
CsqKR_Scaf55_3_9	xaa-Pro aminopeptidase 1-like isoform X2	-0.649763	1	No
CsqKR_Scaf165_0_0	hypothetical protein EAI_14210, partial	-1.47299	1	No
CsqKR_Scaf460_0_15	F-box only 3-like	0.147199	1	No
CsqKR_Scaf318_25_27	ammonium transporter Rh type A-like	-1.27014	1	No
CsqKR_Scaf69_18_17	dynein heavy chain axonemal-like	-0.979628	1	No
CsqKR_Scaf194_27_12	chitotriosidase-1	-2.79841	1	No
CsqKR_Scaf80_1_11	tyrosine 3-monooxygenase-like	1.52066	1	No
CsqKR_Scaf7_34_15	coiled-coil domain-containing 177-like	-2.3282	1	No
CsqKR_Scaf35_33_35	photoreceptor outer segment membrane glyco 2-like	-4.37114	1	No
CsqKR_Scaf12_22_8	28S ribosomal mitochondrial	0.0527824	1	No
CsqKR_Scaf36_21_12	probable ATP-dependent RNA helicase DHX34	-0.134252	1	No
CsqKR_Scaf538_0_0	NA	-0.489131	1	No
CsqKR_Scaf52_3_7	RNA-binding 15B	0.620524	1	No
CsqKR_Scaf55_35_37	28S ribosomal mitochondrial-like	0.487959	1	No
CsqKR_Scaf130_14_23	Adaptin ear-binding coat-associated 1	0.505165	1	No
CsqKR_Scaf31_16_44	laminin subunit alpha-like	-0.0843363	1	No
CsqKR_Scaf137_4_11	hypothetical protein LOTGIDRAFT_236799	-0.37055	1	No
CsqKR_Scaf203_5_49	probable E3 ubiquitin- ligase DTX3 isoform X2	-0.897237	1	No
CsqKR_Scaf174_11_14	centrosome-associated 350-like isoform X5	-0.0769413	1	No
CsqKR_Scaf173_12_23	inositol 1,4,5-trisphosphate receptor type 1 isoform X3	0.773218	1	No
CsqKR_Scaf175_1_8	sterile alpha and TIR motif-containing 1 isoform X10	4.09811	1	No
CsqKR_Scaf10_20_7	ribosome biogenesis BMS1 homolog	-0.215859	1	No
CsqKR_Scaf284_3_16	villin-1-like isoform X1	-0.31135	1	No
CsqKR_Scaf35_36_15	NA	5.45314	1	No
CsqKR_Scaf39_6_31	FAD-dependent oxidoreductase domain-containing 2-like	1.41175	1	No
CsqKR_Scaf618_0_38	synaptogenesis syg-2-	1.66773	1	No
CsqKR_Scaf256_4_23	NADH-cytochrome b5 reductase 3-like isoform X2	0.25954	1	No
CsqKR_Scaf269_9_17	ras-related Rab6 isoform X2	0.246867	1	No
CsqKR_Scaf72_4_19	polycystic kidney disease 1-like 2	-3.38347	1	No
CsqKR_Scaf31_23_8	methylthioribulose-1-phosphate dehydratase	-0.116542	1	No
CsqKR_Scaf55_12_14	deoxyribose-phosphate aldolase-like	0.801851	1	No
CsqKR_Scaf99_7_20	UPF0047	0.205978	1	No
CsqKR_Scaf361_2_11	coadhesin-like isoform X9	-6.8563	1	No
CsqKR_Scaf408_0_15	NA	2.70565	1	No
CsqKR_Scaf41_14_17	ubiquitin carboxyl-terminal hydrolase 46-like isoform X2	-0.165744	1	No
CsqKR_Scaf54_10_26	NADH dehydrogenase [ubiquinone] 1 beta subcomplex subunit 3	0.882104	1	No
CsqKR_Scaf73_25_26	serine threonine- kinase D3-like isoform X2	-0.962913	1	No
CsqKR_Scaf3_103_15	rRNA-processing FCF1 homolog	0.331355	1	No
CsqKR_Scaf14_15_19	growth differentiation factor 8-like	0.592558	1	No
CsqKR_Scaf266_5_7	uncharacterized protein LOC110467029	0.21483	1	No
CsqKR_Scaf40_1_14	myosin regulatory light chain 12A-like	0.398181	1	No
CsqKR_Scaf98_9_8	U3 small nucleolar RNA-interacting 2 isoform X2	-0.72093	1	No
CsqKR_Scaf69_30_29	ester hydrolase C11orf54 homolog	-0.221484	1	No
CsqKR_Scaf17_2_32	V-type proton ATPase 21 kDa proteolipid subunit	-0.145855	1	No
CsqKR_Scaf21_27_22	EF-hand calcium-binding domain-containing 1	-0.745632	1	No
CsqKR_Scaf3_103_8	probable methyltransferase TARBP1	0.342699	1	No
CsqKR_Scaf173_1_7	E3 ubiquitin- ligase RGLG4-like	-0.66864	1	No
CsqKR_Scaf261_15_49	CD109 antigen-like	1.62159	1	No
CsqKR_Scaf3_21_27	leucine-rich repeat-containing 73-like	-0.0175445	1	No
CsqKR_Scaf314_3_34	AP-1 complex subunit sigma-2 isoform X1	0.60049	1	No
CsqKR_Scaf349_11_30	cdc42 homolog	-0.251031	1	No
CsqKR_Scaf61_33_4	zinc finger 507-like	-1.08777	1	No
CsqKR_Scaf184_0_1	NA	-1.36751	1	No
CsqKR_Scaf99_51_13	chromodomain-helicase-DNA-binding 1-like	0.768419	1	No
CsqKR_Scaf54_9_16	Dynein heavy chain axonemal	-2.82439	1	No
CsqKR_Scaf34_0_14	RING finger 151-like	-1.45102	1	No
CsqKR_Scaf627_0_12	hemicentin-1-like isoform X2	-2.29298	1	No
CsqKR_Scaf61_27_26	cyclin-D1-binding 1 homolog	-0.780337	1	No
CsqKR_Scaf3_65_25	autophagy 5-like	0.467085	1	No
CsqKR_Scaf285_9_23	coiled-coil domain-containing 150-like	-0.745079	1	No
CsqKR_Scaf16_0_6	NF-kappa-B inhibitor alpha-like	1.24446	1	No
CsqKR_Scaf175_8_20	Thioredoxin reductase mitochondrial	0.491367	1	No
CsqKR_Scaf7_35_19	phospholipase membrane-associated-like	-3.64159	1	No
CsqKR_Scaf175_17_15	leucine-rich repeat serine threonine- kinase 2-like isoform X1	0.954659	1	No
CsqKR_Scaf75_32_46	TBC1 domain family member 4-like	0.513698	1	No
CsqKR_Scaf35_52_22	barrier-to-autointegration factor	-0.720715	1	No
CsqKR_Scaf12_26_19	ubiquitin carboxyl-terminal hydrolase 36-like	-0.106518	1	No
CsqKR_Scaf107_5_5	coiled-coil domain-containing 73-like	-4.58282	1	No
CsqKR_Scaf940_0_0	NA	-1.88155	1	No
CsqKR_Scaf374_0_16	PREDICTED: uncharacterized protein LOC105319588	0.921144	1	No
CsqKR_Scaf262_4_20	coadhesin-like isoform X1	-1.94618	1	No
CsqKR_Scaf173_27_17	NA	0.717002	1	No
CsqKR_Scaf41_38_15	WW domain-binding 4	-0.382841	1	No
CsqKR_Scaf107_2_18	neural cell adhesion molecule L1	-0.54875	1	No
CsqKR_Scaf194_22_0	NA	1.4433	1	No
CsqKR_Scaf29_7_37	cathepsin L1-like	-0.373102	1	No
CsqKR_Scaf35_51_6	26S proteasome non-ATPase regulatory subunit 8-like	-0.0972907	1	No
CsqKR_Scaf41_43_27	cadherin-related tumor suppressor-like	0.598159	1	No
CsqKR_Scaf143_9_2	arf-GAP with ANK repeat and PH domain-containing 1-like isoform X4	0.426398	1	No
CsqKR_Scaf307_7_8	SET and MYND domain-containing 5	0.124023	1	No
CsqKR_Scaf65_6_6	hemocyanin G- units Oda to Odg-like	2.76372	1	No
CsqKR_Scaf5_19_9	kynurenine 3-monooxygenase-like	-1.11805	1	No
CsqKR_Scaf113_16_57	calcium uptake mitochondrial-like isoform X1	0.741405	1	No
CsqKR_Scaf54_12_20	Sigma non-opioid intracellular receptor 1	-0.912624	1	No
CsqKR_Scaf79_0_4	multiple epidermal growth factor-like domains 10	3.5482	1	No
CsqKR_Scaf12_7_17	sodium-coupled monocarboxylate transporter 1-like	0.0264856	1	No
CsqKR_Scaf3_17_16	Monocarboxylate transporter 10	-0.894589	1	No
CsqKR_Scaf666_1_7	solute carrier family 26 member 6-like isoform X2	0.151617	1	No
CsqKR_Scaf73_16_32	DNA helicase INO80-like	0.250015	1	No
CsqKR_Scaf50_32_12	inositol 2-dehydrogenase	-0.400699	1	No
CsqKR_Scaf59_7_18	vacuolar sorting-associated 33B-like	-0.17548	1	No
CsqKR_Scaf77_6_64	ATP-dependent RNA helicase DDX19A-like	-0.227127	1	No
CsqKR_Scaf112_0_22	Chitin synthase type IIB	1.9331	1	No
CsqKR_Scaf273_3_25	sel-1 homolog 3-like	1.31187	1	No
CsqKR_Scaf3_57_9	39S ribosomal mitochondrial	0.426167	1	No
CsqKR_Scaf679_0_0	sacsin-like	1.28823	1	No
CsqKR_Scaf37_11_29	membrane associated	1.27062	1	No
CsqKR_Scaf35_43_1	NA	0.451574	1	No
CsqKR_Scaf824_0_8	tyrosine- kinase transmembrane receptor Ror-like	3.63675	1	No
CsqKR_Scaf26_6_27	Methylosome subunit pICln	0.400897	1	No
CsqKR_Scaf14_12_14	SWI SNF complex subunit SMARCC1-like isoform X2	-0.239214	1	No
CsqKR_Scaf12_25_30	NA	-3.97626	1	No
CsqKR_Scaf113_0_13	dual oxidase maturation factor 1-like	-0.0767789	1	No
CsqKR_Scaf30_3_25	CD151 antigen-like isoform X2	2.53443	1	No
CsqKR_Scaf145_1_23	hypothetical protein EAG_09284, partial	0.384711	1	No
CsqKR_Scaf403_2_9	dihydroorotate dehydrogenase (quinone) mitochondrial-like	-0.24623	1	No
CsqKR_Scaf35_0_31	calcineurin B homologous 1-like	-0.235399	1	No
CsqKR_Scaf18_2_14	cell division cycle 20 homolog	-0.525895	1	No
CsqKR_Scaf18_19_24	ragulator complex LAMTOR4-like	0.0223957	1	No
CsqKR_Scaf30_3_24	tetraspanin-18 isoform X1	2.31026	1	No
CsqKR_Scaf95_28_13	1-acyl-sn-glycerol-3-phosphate acyltransferase epsilon	-0.200313	1	No
CsqKR_Scaf185_15_3	elongation of very long chain fatty acids 5-like	-1.33864	1	No
CsqKR_Scaf41_38_18	small ubiquitin-related modifier 2	0.653772	1	No
CsqKR_Scaf8_13_24	probable cytochrome P450 CYP44	-2.44193	1	No
CsqKR_Scaf366_9_48	Ras-related and estrogen-regulated growth inhibitor	0.374749	1	No
CsqKR_Scaf193_12_32	carbamoyl-phosphate synthase [ammonia] mitochondrial-like	1.09395	1	No
CsqKR_Scaf39_20_33	leucine-rich repeat-containing 45 isoform X1	0.182757	1	No
CsqKR_Scaf746_0_11	multiple epidermal growth factor-like domains 10 isoform X1	-0.74447	1	No
CsqKR_Scaf64_6_14	stress-70 mitochondrial-like	0.74686	1	No
CsqKR_Scaf98_2_29	ABHD11	0.255421	1	No
CsqKR_Scaf99_43_22	PLANT CADMIUM RESISTANCE 3-like	2.36249	1	No
CsqKR_Scaf191_16_22	monocarboxylate transporter 12-like	-0.0705231	1	No
CsqKR_Scaf84_1_10	40S ribosomal S15	-0.353664	1	No
CsqKR_Scaf73_16_24	DNA helicase INO80-like isoform X1	-0.133085	1	No
CsqKR_Scaf69_83_29	histone -like	-0.451914	1	No
CsqKR_Scaf285_8_23	exosome component 10	-0.253159	1	No
CsqKR_Scaf113_19_40	uncharacterized protein LOC112567028	2.81839	1	No
CsqKR_Scaf95_9_12	prostaglandin E2 receptor EP4 subtype-like	-0.233422	1	No
CsqKR_Scaf18_8_12	alanine--tRNA cytoplasmic	0.699463	1	No
CsqKR_Scaf39_2_9	Leucine-rich repeat-containing 14	-0.356168	1	No
CsqKR_Scaf75_32_41	nucleoporin p54 isoform X1	-0.420379	1	No
CsqKR_Scaf245_3_28	Ubiquitin-conjugating enzyme E2 C	-0.749858	1	No
CsqKR_Scaf1_36_12	zinc finger CCCH domain-containing 13-like isoform X2	1.86043	1	No
CsqKR_Scaf229_0_6	endothelin-converting enzyme-like 1 isoform X2	-5.39045	1	No
CsqKR_Scaf65_32_49	phenylalanine--tRNA ligase alpha subunit-like	-0.24128	1	No
CsqKR_Scaf31_11_19	hypothetical protein LOTGIDRAFT_160564	-4.26609	1	No
CsqKR_Scaf35_41_24	countin-1-like isoform X2	-0.286295	1	No
CsqKR_Scaf61_52_16	methyltransferase mitochondrial	-0.175337	1	No
CsqKR_Scaf20_19_27	39S ribosomal mitochondrial-like	-0.264578	1	No
CsqKR_Scaf31_32_0	histidine triad nucleotide-binding 1	-2.28283	1	No
CsqKR_Scaf173_28_9	cytosolic 10-formyltetrahydrofolate dehydrogenase-like	0.529133	1	No
CsqKR_Scaf5_31_7	dentin sialophospho -like	1.27057	1	No
CsqKR_Scaf61_46_41	beta-1,4-galactosyltransferase 3-like	-0.835809	1	No
CsqKR_Scaf63_6_13	prolyl-tRNA synthetase associated domain-containing 1-like	-0.00499863	1	No
CsqKR_Scaf845_0_9	carcinoembryonic antigen-related cell adhesion molecule 5-like	0.0492409	1	No
CsqKR_Scaf254_0_19	general transcription factor IIH subunit 3-like isoform X1	-0.824591	1	No
CsqKR_Scaf314_2_17	pleckstrin homology domain-containing family B member 2 isoform X2	0.686789	1	No
CsqKR_Scaf102_14_18	monocarboxylate transporter 13-like	-1.23508	1	No
CsqKR_Scaf398_7_22	coiled-coil domain-containing 124	-0.0642588	1	No
CsqKR_Scaf7_6_26	Mitotic-spindle organizing 1	-0.570548	1	No
CsqKR_Scaf35_41_29	coiled-coil domain-containing 42 homolog	1.58915	1	No
CsqKR_Scaf65_8_13	transcription factor Ovo-like 1 isoform X2	1.69174	1	No
CsqKR_Scaf52_0_23	probable cytochrome P450 CYP44	-1.00671	1	No
CsqKR_Scaf112_0_21	Chitin synthase type IIB	1.59698	1	No
CsqKR_Scaf518_0_30	ribonucleoside-diphosphate reductase large subunit	0.287841	1	No
CsqKR_Scaf75_12_5	BTB POZ domain-containing KCTD12-like	0.581521	1	No
CsqKR_Scaf27_25_27	threonine--tRNA cytoplasmic-like isoform X2	1.19173	1	No
CsqKR_Scaf185_14_23	Eukaryotic translation initiation factor 4E	-0.604877	1	No
CsqKR_Scaf5_17_10	steroid 17-alpha-hydroxylase 17,20 lyase-like	1.7995	1	No
CsqKR_Scaf69_79_16	coiled-coil domain-containing 157-like isoform X1	0.274732	1	No
CsqKR_Scaf39_3_15	UDP- c:betaGal beta-1,3-N-acetylglucosaminyltransferase 1	0.230651	1	No
CsqKR_Scaf90_19_13	ras-related Rab-1A	-0.143956	1	No
CsqKR_Scaf31_4_43	Double-stranded RNA-specific adenosine deaminase	-2.0026	1	No
CsqKR_Scaf69_15_58	serine threonine- kinase TBK1	0.352922	1	No
CsqKR_Scaf25_21_39	multifunctional methyltransferase subunit TRM112	0.0970432	1	No
CsqKR_Scaf69_7_41	PREDICTED: uncharacterized protein LOC101859542	-2.32725	1	No
CsqKR_Scaf366_16_15	DNA polymerase zeta catalytic subunit	-0.949236	1	No
CsqKR_Scaf147_7_13	Zinc finger matrin-type 2	-0.228832	1	No
CsqKR_Scaf1_1_6	NA	0.602372	1	No
CsqKR_Scaf75_41_8	EFR3 homolog B-like isoform X2	-0.391913	1	No
CsqKR_Scaf21_10_9	aldehyde dehydrogenase family 3 member B1 isoform X3	1.08448	1	No
CsqKR_Scaf140_1_23	FAN-like	-0.952476	1	No
CsqKR_Scaf70_17_28	NEDD8-conjugating enzyme UBE2F	0.850793	1	No
CsqKR_Scaf18_5_22	IWS1 homolog isoform X2	-0.152983	1	No
CsqKR_Scaf193_11_12	puromycin-sensitive aminopeptidase	-0.202285	1	No
CsqKR_Scaf202_4_29	E3 ubiquitin- ligase XIAP-like	0.131888	1	No
CsqKR_Scaf745_0_19	NA	1.39817	1	No
CsqKR_Scaf88_1_11	mRNA-decapping enzyme 1B	0.345005	1	No
CsqKR_Scaf27_12_23	retinoblastoma 1	-1.66053	1	No
CsqKR_Scaf103_17_17	NADH dehydrogenase [ubiquinone] 1 alpha subcomplex subunit 7-like	-0.207007	1	No
CsqKR_Scaf16_1_8	PREDICTED: uncharacterized protein LOC105334161 isoform X5	-0.195655	1	No
CsqKR_Scaf14_35_31	thioredoxin domain-containing plp1-like	-0.308511	1	No
CsqKR_Scaf12_29_12	QRFP-like peptide receptor	-4.33453	1	No
CsqKR_Scaf26_4_15	phosphatidylinositol 3,4,5-trisphosphate 5-phosphatase 1-like isoform X2	0.485123	1	No
CsqKR_Scaf7_40_22	A-kinase anchor 9-like isoform X14	0.467913	1	No
CsqKR_Scaf269_0_23	Dynein assembly factor with WDR repeat domains 1	-0.824937	1	No
CsqKR_Scaf146_8_16	heterogeneous nuclear ribonucleo A1-like isoform X2	-0.459271	1	No
CsqKR_Scaf266_7_21	NA	1.11886	1	No
CsqKR_Scaf480_0_16	hypothetical protein LOTGIDRAFT_170879, partial	0.45671	1	No
CsqKR_Scaf61_19_44	PREDICTED: uncharacterized protein LOC106063437	-0.283449	1	No
CsqKR_Scaf43_27_9	eukaryotic translation initiation factor 2-alpha kinase 3	-0.458155	1	No
CsqKR_Scaf102_10_12	probable glutamate--tRNA mitochondrial	0.486833	1	No
CsqKR_Scaf175_14_26	ataxin-10 isoform X1	-0.453324	1	No
CsqKR_Scaf69_54_34	venom 164-like	0.387024	1	No
CsqKR_Scaf103_32_1	laminin subunit alpha-2-like isoform X6	0.513745	1	No
CsqKR_Scaf106_11_39	perlucin 5	0.590879	1	No
CsqKR_Scaf95_29_7	Kyphoscoliosis peptidase	0.933528	1	No
CsqKR_Scaf69_35_3	matrix metallo ase-2-like	0.520608	1	No
CsqKR_Scaf138_7_19	peptidyl-prolyl cis-trans isomerase	0.088235	1	No
CsqKR_Scaf37_10_29	NA	0.911433	1	No
CsqKR_Scaf4_2_17	ankycorbin-like isoform X1	0.0810563	1	No
CsqKR_Scaf95_9_13	peptidyl-prolyl cis-trans isomerase CWC27 homolog	-0.227933	1	No
CsqKR_Scaf43_44_20	von Willebrand factor D and EGF domain-containing	0.956913	1	No
CsqKR_Scaf218_4_37	serine threonine- kinase Nek11-like	0.0973307	1	No
CsqKR_Scaf55_35_46	adrenodoxin	-0.778715	1	No
CsqKR_Scaf138_12_25	A disintegrin and metallo ase with thrombospondin motifs 9	-1.38688	1	No
CsqKR_Scaf39_26_26	eukaryotic peptide chain release factor GTP-binding subunit ERF3A-like	0.146847	1	No
CsqKR_Scaf98_21_25	importin subunit alpha-8-like isoform X1	0.467982	1	No
CsqKR_Scaf61_6_48	Tubulin beta-2C chain	-1.38723	1	No
CsqKR_Scaf166_7_21	NA	-1.34054	1	No
CsqKR_Scaf398_4_43	Tubulin alpha-3 chain	-5.26404	1	No
CsqKR_Scaf126_1_23	receptor-type tyrosine- phosphatase T-like	1.88862	1	No
CsqKR_Scaf61_24_9	SNF-related serine threonine- kinase-like isoform X3	0.122586	1	No
CsqKR_Scaf302_5_20	GDNF-inducible zinc finger 1	-0.181439	1	No
CsqKR_Scaf14_37_19	NA	0.431392	1	No
CsqKR_Scaf290_5_10	WD repeat-containing 44-like	0.529606	1	No
CsqKR_Scaf84_4_25	treslin-like isoform X1	-0.791526	1	No
CsqKR_Scaf44_35_4	solute carrier family facilitated glucose transporter member 8-like	0.960854	1	No
CsqKR_Scaf256_3_14	NA	0.340106	1	No
CsqKR_Scaf151_0_14	NA	-0.205886	1	No
CsqKR_Scaf185_9_18	ras GTPase-activating -binding 2-like isoform X1	0.139447	1	No
CsqKR_Scaf35_18_34	leucine-rich repeat-containing DDB_G0290503	2.15661	1	No
CsqKR_Scaf61_54_20	large neutral amino acids transporter small subunit 1-like	1.72266	1	No
CsqKR_Scaf10_20_18	germ cell-less -like 1	-0.502816	1	No
CsqKR_Scaf44_39_13	serine threonine- phosphatase 2A activator-like	0.302511	1	No
CsqKR_Scaf39_9_4	transmembrane 94 isoform X2	0.481926	1	No
CsqKR_Scaf280_10_12	zinc finger	-6.15861	1	No
CsqKR_Scaf327_1_18	G patch domain-containing 4	-1.20268	1	No
CsqKR_Scaf33_2_8	dentin sialophospho -like isoform X1	-0.368912	1	No
CsqKR_Scaf398_0_40	Sugar transporter SWEET1	-1.46313	1	No
CsqKR_Scaf95_0_11	receptor-type tyrosine- phosphatase kappa-like	0.694012	1	No
CsqKR_Scaf175_21_30	lactase-phlorizin hydrolase	-3.16486	1	No
CsqKR_Scaf65_28_16	receptor-type tyrosine- phosphatase T-like	0.602016	1	No
CsqKR_Scaf174_35_29	baculoviral IAP repeat-containing 7-like	1.86049	1	No
CsqKR_Scaf8_2_14	conserved oligomeric Golgi complex subunit 5-like	-0.526499	1	No
CsqKR_Scaf98_1_7	NA	1.51894	1	No
CsqKR_Scaf27_0_39	Alpha- kinase vwkA	1.41409	1	No
CsqKR_Scaf50_7_14	PREDICTED: uncharacterized protein LOC105348779	-2.77566	1	No
CsqKR_Scaf328_0_0	beta-microsemino -like	-5.88244	1	No
CsqKR_Scaf598_0_23	serine threonine- kinase receptor	-0.721946	1	No
CsqKR_Scaf75_39_13	glucokinase regulatory -like	-0.655627	1	No
CsqKR_Scaf27_25_41	Dehydrogenase reductase SDR family member 1	0.0632195	1	No
CsqKR_Scaf61_9_3	uncharacterized protein LOC112576797	-1.31204	1	No
CsqKR_Scaf61_18_11	inositol 1,4,5-trisphosphate receptor type 2-like	0.565224	1	No
CsqKR_Scaf27_5_17	D-aspartate oxidase-like	-0.223844	1	No
CsqKR_Scaf127_14_32	tRNA (cytosine(34)-C(5))-methyltransferase	-0.353061	1	No
CsqKR_Scaf776_0_26	NA	0.401611	1	No
CsqKR_Scaf398_2_32	tubulin-specific chaperone A	-0.71254	1	No
CsqKR_Scaf39_3_19	UDP- c:betaGal beta-1,3-N-acetylglucosaminyltransferase 1 isoform X1	-0.690779	1	No
CsqKR_Scaf195_2_37	dynein light chain roadblock-type 2	-0.0352452	1	No
CsqKR_Scaf75_38_20	disabled homolog 1-like isoform X1	0.517335	1	No
CsqKR_Scaf130_29_15	hypothetical protein LOTGIDRAFT_236277	-0.627203	1	No
CsqKR_Scaf64_0_7	NA	-2.26602	1	No
CsqKR_Scaf14_6_12	Transforming growth factor-beta receptor-associated 1	0.233646	1	No
CsqKR_Scaf33_2_24	kazrin isoform X4	0.0674335	1	No
CsqKR_Scaf59_34_0	Pacifastin inhibitor (LCMII)	-0.674057	1	No
CsqKR_Scaf61_12_6	N-acetylglucosamine-1-phosphodiester alpha-N-acetylglucosaminidase-like	0.67189	1	No
CsqKR_Scaf52_4_32	peptidyl-prolyl cis-trans isomerase-like 1	-0.118085	1	No
CsqKR_Scaf44_42_16	coiled-coil domain-containing 186-like isoform X1	0.641907	1	No
CsqKR_Scaf90_12_9	cysteine-rich motor neuron 1 -like	1.72792	1	No
CsqKR_Scaf185_15_13	metabotropic glutamate receptor 2-like	2.50183	1	No
CsqKR_Scaf36_30_19	poly [ADP-ribose] polymerase 6	0.898368	1	No
CsqKR_Scaf280_8_19	stabilizer of axonemal microtubules 1-like	0.0211854	1	No
CsqKR_Scaf460_3_10	epithelial cell-transforming sequence 2 oncogene-like	0.239802	1	No
CsqKR_Scaf44_43_1	NA	-1.97066	1	No
CsqKR_Scaf281_1_2	pancreas transcription factor 1 subunit alpha-like	1.22781	1	No
CsqKR_Scaf112_8_11	tetratricopeptide repeat 25-like	-7.54422	1	No
CsqKR_Scaf495_1_10	synaptogenesis syg-2-	0.149236	1	No
CsqKR_Scaf343_1_19	Dedicator of cytokinesis	0.848661	1	No
CsqKR_Scaf175_8_19	phytanoyl- peroxisomal	-0.123811	1	No
CsqKR_Scaf285_0_4	retinol dehydrogenase 14	-0.100292	1	No
CsqKR_Scaf64_17_12	potassium channel subfamily T member 2 isoform X2	-0.3026	1	No
CsqKR_Scaf129_0_9	NADH dehydrogenase [ubiquinone] 1 beta subcomplex subunit 7	0.0340998	1	No
CsqKR_Scaf3_86_25	translocation SEC63 homolog	-0.0723592	1	No
CsqKR_Scaf36_15_14	collagen type IV alpha-3-binding -like	-0.141925	1	No
CsqKR_Scaf490_2_22	BANP-like isoform X1	0.306964	1	No
CsqKR_Scaf99_43_25	Tip elongation aberrant 1	-0.943952	1	No
CsqKR_Scaf153_2_33	contactin-like	-1.16268	1	No
CsqKR_Scaf256_9_11	NA	-2.87781	1	No
CsqKR_Scaf113_12_38	membrane metallo-endopeptidase-like 1	-3.57893	1	No
CsqKR_Scaf64_1_21	E3 ubiquitin- ligase RNF103 isoform X1	-0.0343866	1	No
CsqKR_Scaf21_20_8	very-long-chain 3-oxoacyl- reductase-like	0.0177306	1	No
CsqKR_Scaf18_7_26	GPALPP motifs-containing 1 isoform X2	0.106678	1	No
CsqKR_Scaf223_2_12	protogenin-like isoform X2	-2.4568	1	No
CsqKR_Scaf193_0_10	CUB and sushi domain-containing 1	-1.36682	1	No
CsqKR_Scaf43_62_12	medium-chain specific acyl- mitochondrial-like	-0.0640261	1	No
CsqKR_Scaf262_4_21	coadhesin-like isoform X1	-3.3012	1	No
CsqKR_Scaf14_18_30	pitchfork-like	-0.406088	1	No
CsqKR_Scaf113_1_13	chitobiosyldiphosphodolichol beta-mannosyltransferase-like	-0.23874	1	No
CsqKR_Scaf3_99_12	kinesin KIF6	0.756674	1	No
CsqKR_Scaf175_30_37	Delta 1	-0.0284086	1	No
CsqKR_Scaf8_28_14	methylglutaconyl- mitochondrial-like	0.775291	1	No
CsqKR_Scaf457_2_48	multiple epidermal growth factor-like domains 10	1.69126	1	No
CsqKR_Scaf3_4_11	balbiani ring 3-like	0.628664	1	No
CsqKR_Scaf31_23_15	pyruvate dehydrogenase X mitochondrial	0.491473	1	No
CsqKR_Scaf176_1_55	Centromere O	0.798544	1	No
CsqKR_Scaf361_1_10	probable low-specificity L-threonine aldolase 2	0.510184	1	No
CsqKR_Scaf266_6_29	beta-lactamase domain-containing 2-like	-0.39964	1	No
CsqKR_Scaf245_2_12	Calcium-dependent kinase 5	-0.405677	1	No
CsqKR_Scaf35_38_33	NADH dehydrogenase [ubiquinone] complex assembly factor 7-like	0.300892	1	No
CsqKR_Scaf169_4_12	Ankyrin repeat	-0.728146	1	No
CsqKR_Scaf7_21_14	Cyclic nucleotide-binding domain-containing 2	0.0551471	1	No
CsqKR_Scaf187_0_2	fucolectin-1-like isoform X5	-0.71381	1	No
CsqKR_Scaf44_4_33	rhomboid-related 2-like	2.05931	1	No
CsqKR_Scaf25_13_21	isocitrate dehydrogenase [NAD] subunit mitochondrial-like	-0.095001	1	No
CsqKR_Scaf12_20_13	Growth factor receptor-bound 2	0.11666	1	No
CsqKR_Scaf171_2_20	chitinase domain-containing 1 isoform X1	-0.317712	1	No
CsqKR_Scaf98_21_37	T family of potassium channels 7	-2.72943	1	No
CsqKR_Scaf613_0_6	scavenger receptor class A member 5-like	0.886136	1	No
CsqKR_Scaf138_14_26	tetratricopeptide repeat 30A-like	0.222982	1	No
CsqKR_Scaf302_6_23	centrosomal of 135 kDa-like isoform X1	0.306313	1	No
CsqKR_Scaf258_3_23	nucleolar RNA helicase 2-like	-0.20585	1	No
CsqKR_Scaf175_10_11	clustered mitochondria homolog isoform X1	0.734572	1	No
CsqKR_Scaf460_3_17	sestrin-1-like isoform X3	-0.631571	1	No
CsqKR_Scaf478_2_19	epsin-1-like isoform X1	1.71288	1	No
CsqKR_Scaf264_13_26	kynurenine alpha-aminoadipate mitochondrial-like	-0.416944	1	No
CsqKR_Scaf201_5_34	NA	-0.887238	1	No
CsqKR_Scaf113_15_14	PREDICTED: uncharacterized protein LOC106012102	-0.0430994	1	No
CsqKR_Scaf69_75_32	L-aspartate dehydrogenase	-0.323984	1	No
CsqKR_Scaf457_0_22	multiple epidermal growth factor-like domains 6 isoform X3	1.96602	1	No
CsqKR_Scaf192_2_2	triosephosphate isomerase	0.443679	1	No
CsqKR_Scaf27_19_9	promyelocytic leukemia zinc isoform A	-0.394884	1	No
CsqKR_Scaf143_8_5	macrophage mannose receptor 1-like	-0.271091	1	No
CsqKR_Scaf31_16_46	lanC 2	-1.54411	1	No
CsqKR_Scaf6_5_6	cartilage oligomeric matrix -like	-0.883485	1	No
CsqKR_Scaf403_1_33	Bifunctional hldE	-0.699942	1	No
CsqKR_Scaf214_0_42	mothers against decapentaplegic homolog 4-like isoform X4	0.575522	1	No
CsqKR_Scaf258_10_17	G- coupled receptor GRL101-like	0.42388	1	No
CsqKR_Scaf7_0_4	arylsulfatase B-like	0.0562351	1	No
CsqKR_Scaf78_7_2	RING finger unkempt	0.902635	1	No
CsqKR_Scaf650_0_4	NA	-0.505505	1	No
CsqKR_Scaf569_0_10	hypothetical protein C0Q70_12673	0.903024	1	No
CsqKR_Scaf1_49_40	ubiquitin fusion degradation 1 homolog	0.294441	1	No
CsqKR_Scaf5_27_5	CCA tRNA nucleotidyltransferase mitochondrial-like	0.213012	1	No
CsqKR_Scaf194_17_8	Azf1p	-1.9961	1	No
CsqKR_Scaf27_1_18	phosphorylase b kinase regulatory subunit beta-like	-0.0663709	1	No
CsqKR_Scaf99_15_6	NA	1.05321	1	No
CsqKR_Scaf259_3_14	anaphase-promoting complex subunit 4-like	-0.103262	1	No
CsqKR_Scaf37_15_36	LKAAEAR1-like	0.166806	1	No
CsqKR_Scaf130_25_15	sperm-associated antigen 7 homolog	0.0377855	1	No
CsqKR_Scaf100_0_14	RNA-binding NOB1-like	0.410443	1	No
CsqKR_Scaf137_4_12	sphingomyelin phosphodiesterase-like	0.591281	1	No
CsqKR_Scaf157_2_26	TPR and ankyrin repeat-containing 1 isoform X1	2.20375	1	No
CsqKR_Scaf101_3_8	Dopamine receptor 1	-0.680536	1	No
CsqKR_Scaf231_3_2	breast cancer anti-estrogen resistance 1-like isoform X1	0.333529	1	No
CsqKR_Scaf3_20_13	uridine diphosphate glucose pyrophosphatase-like isoform X1	-0.707282	1	No
CsqKR_Scaf95_18_22	p21-activated kinase-interacting 1-like	-0.39284	1	No
CsqKR_Scaf539_0_10	NA	1.13837	1	No
CsqKR_Scaf43_0_1	uncharacterized protein LOC112564034	-0.218352	1	No
CsqKR_Scaf1_37_40	transport Sec61 subunit alpha	-0.0625336	1	No
CsqKR_Scaf157_1_21	neurogenic locus notch homolog 1-like isoform X1	-4.266	1	No
CsqKR_Scaf36_26_14	xylulose kinase isoform X7	1.31258	1	No
CsqKR_Scaf3_65_22	NA	-1.18976	1	No
CsqKR_Scaf5_9_13	CMP-sialic acid transporter 1-like	0.686225	1	No
CsqKR_Scaf90_14_40	A-agglutinin anchorage subunit-like	0.183302	1	No
CsqKR_Scaf366_9_27	organic cation transporter -like	-1.54072	1	No
CsqKR_Scaf194_23_15	titin isoform X2	0.396846	1	No
CsqKR_Scaf318_12_13	NA	-0.677549	1	No
CsqKR_Scaf44_14_52	amine oxidase [copper-containing]	0.986834	1	No
CsqKR_Scaf555_0_12	E3 ubiquitin- ligase MIB2-like	0.676931	1	No
CsqKR_Scaf78_5_30	factor VIII intron 22 -like	-0.233151	1	No
CsqKR_Scaf3_8_15	Death domain-containing 1	1.90784	1	No
CsqKR_Scaf75_3_28	helicase-like transcription factor	2.36357	1	No
CsqKR_Scaf122_0_24	hypothetical protein LOTGIDRAFT_231869	-0.46502	1	No
CsqKR_Scaf245_2_13	phosphorylated CTD-interacting factor 1-like	-0.298948	1	No
CsqKR_Scaf321_5_12	endoplasmic reticulum aminopeptidase 1-like isoform X2	1.95385	1	No
CsqKR_Scaf25_9_8	NA	2.3615	1	No
CsqKR_Scaf952_0_10	serine threonine- kinase receptor	-1.31023	1	No
CsqKR_Scaf78_11_30	eukaryotic translation initiation factor 3 subunit D-like	-0.25829	1	No
CsqKR_Scaf200_0_12	NA	-3.27927	1	No
CsqKR_Scaf41_42_3	C-Jun-amino-terminal kinase-interacting 4-like isoform X3	-0.156485	1	No
CsqKR_Scaf5_42_27	BRCA1-A complex subunit BRE	-0.137414	1	No
CsqKR_Scaf127_16_13	sodium-dependent noradrenaline transporter-like	1.08341	1	No
CsqKR_Scaf103_11_4	SCY1 2 isoform X1	-0.816923	1	No
CsqKR_Scaf12_63_13	dehydrogenase reductase SDR family member 11	-0.669369	1	No
CsqKR_Scaf95_23_13	mRNA export factor-like	0.0141197	1	No
CsqKR_Scaf55_16_11	guanine nucleotide exchange factor for Rab-3A isoform X1	0.461465	1	No
CsqKR_Scaf53_2_14	Guanylate cyclase soluble subunit beta-	-0.0392731	1	No
CsqKR_Scaf113_5_30	ADP-ribosylation factor 6-interacting 1	0.125856	1	No
CsqKR_Scaf44_24_19	probable G- coupled receptor No9	-0.00299557	1	No
CsqKR_Scaf175_29_12	YY1-associated factor 2	-0.648917	1	No
CsqKR_Scaf27_3_26	CBFA2T1-like isoform X4	-0.879547	1	No
CsqKR_Scaf208_4_10	E3 ubiquitin- ligase TTC3	0.93686	1	No
CsqKR_Scaf1_24_9	Trans-1,2-dihydrobenzene-1,2-diol dehydrogenase	1.33419	1	No
CsqKR_Scaf41_22_39	C9orf135 homolog	-0.698888	1	No
CsqKR_Scaf22_5_14	splicing factor U2AF 26 kDa subunit-like	-0.347518	1	No
CsqKR_Scaf366_1_18	NA	1.19671	1	No
CsqKR_Scaf45_3_5	armadillo repeat-containing 3-like isoform X3	0.196385	1	No
CsqKR_Scaf264_6_66	Transcription elongation factor A N-terminal and central domain-containing 2	-0.0453641	1	No
CsqKR_Scaf59_0_12	Solute carrier family 43 member 3	1.12009	1	No
CsqKR_Scaf130_21_6	probable polyketide synthase 1	-4.15606	1	No
CsqKR_Scaf90_33_22	Methylmalonyl- mitochondrial	0.0293736	1	No
CsqKR_Scaf199_1_30	TPA: Filamin ABP280 repeat-containing	-3.87938	1	No
CsqKR_Scaf176_1_61	tumor D54 isoform X2	1.04203	1	No
CsqKR_Scaf55_33_9	surfeit locus 6 homolog	-0.351044	1	No
CsqKR_Scaf318_10_19	NA	0.407001	1	No
CsqKR_Scaf25_6_15	odr-4 homolog isoform X2	-0.00430663	1	No
CsqKR_Scaf384_2_16	frizzled-9-like	-1.33679	1	No
CsqKR_Scaf905_0_12	Chitin synthase type IIB	1.3788	1	No
CsqKR_Scaf886_0_2	NA	2.28611	1	No
CsqKR_Scaf78_2_4	NA	-0.559312	1	No
CsqKR_Scaf166_1_7	prostaglandin G H synthase 2-like	0.521754	1	No
CsqKR_Scaf35_16_6	fibroblast growth factor receptor 2-like	0.552548	1	No
CsqKR_Scaf21_26_24	Peroxisomal carnitine O-octanoyltransferase	-0.803037	1	No
CsqKR_Scaf19_39_47	deoxyhypusine synthase	-0.631679	1	No
CsqKR_Scaf447_0_6	NA	0.705598	1	No
CsqKR_Scaf231_14_15	anaphase-promoting complex subunit 11	-0.344357	1	No
CsqKR_Scaf10_4_27	mitotic checkpoint serine threonine- kinase BUB1-like	-2.12676	1	No
CsqKR_Scaf39_29_9	trinucleotide repeat-containing gene 18 -like isoform X1	-0.509429	1	No
CsqKR_Scaf192_1_21	anoxia-induced grl	0.760492	1	No
CsqKR_Scaf61_28_23	dnaJ homolog subfamily A member 2	0.332015	1	No
CsqKR_Scaf90_20_11	gephyrin isoform X2	0.160415	1	No
CsqKR_Scaf7_18_35	LYR motif-containing 5	-0.964728	1	No
CsqKR_Scaf11_12_6	octopamine receptor oamb	-0.647284	1	No
CsqKR_Scaf17_0_22	ATP-binding cassette sub-family D member 3-like	0.16353	1	No
CsqKR_Scaf24_6_31	U6 snRNA-associated Sm LSm7	-0.73217	1	No
CsqKR_Scaf133_5_11	ATP-dependent RNA helicase DDX3X-like isoform X2	-1.49456	1	No
CsqKR_Scaf45_8_17	hypothetical protein LOTGIDRAFT_158756	-5.53154	1	No
CsqKR_Scaf63_7_31	usherin-like	1.53884	1	No
CsqKR_Scaf119_5_9	polycomb Asx-like	0.268122	1	No
CsqKR_Scaf3_26_5	YIPF4	0.614597	1	No
CsqKR_Scaf99_9_11	transcriptional repressor NF-X1-like	0.540979	1	No
CsqKR_Scaf50_23_31	E3 ubiquitin- ligase E3D-like	-1.13975	1	No
CsqKR_Scaf75_25_27	DNA-directed RNA polymerases and III subunit RPABC1	-0.178648	1	No
CsqKR_Scaf73_24_13	cytochrome b-245 heavy chain-like	-0.375343	1	No
CsqKR_Scaf199_1_18	TPA: Filamin ABP280 repeat-containing	-2.34474	1	No
CsqKR_Scaf153_0_21	Prefoldin subunit 5	-0.832391	1	No
CsqKR_Scaf35_0_16	transport Sec23A-like isoform X1	0.204874	1	No
CsqKR_Scaf64_1_50	nose resistant to fluoxetine 6-like	0.880055	1	No
CsqKR_Scaf127_1_11	glycosylphosphatidylinositol anchor attachment 1 -like	0.0439382	1	No
CsqKR_Scaf130_22_16	general transcription factor IIH subunit 2-like	0.200683	1	No
CsqKR_Scaf59_29_11	NA	0.0335503	1	No
CsqKR_Scaf95_25_4	neurocalcin homolog	-0.781668	1	No
CsqKR_Scaf27_3_16	ubiquitin-conjugating enzyme E2 Q1-like isoform X2	3.30806	1	No
CsqKR_Scaf302_8_38	ras-related Rab-30	-0.483639	1	No
CsqKR_Scaf559_0_4	NA	2.06547	1	No
CsqKR_Scaf40_16_13	NA	-0.27093	1	No
CsqKR_Scaf5_0_14	alpha-mannosidase 2C1-like	0.258675	1	No
CsqKR_Scaf90_19_26	transmembrane 196-like	0.297454	1	No
CsqKR_Scaf8_19_0	ANKUB1-like	0.502605	1	No
CsqKR_Scaf36_0_10	receptor expression-enhancing 5-like isoform X2	-1.42195	1	No
CsqKR_Scaf680_0_3	colorectal mutant cancer	0.95307	1	No
CsqKR_Scaf99_37_11	AATF	-0.335823	1	No
CsqKR_Scaf256_6_24	multiple epidermal growth factor-like domains 6 isoform X2	-0.330893	1	No
CsqKR_Scaf99_0_10	histone H4-like	-1.87427	1	No
CsqKR_Scaf12_46_7	glutathione peroxidase-like	-1.49554	1	No
CsqKR_Scaf94_7_8	zinc finger OZF-like isoform X2	-0.741814	1	No
CsqKR_Scaf231_16_9	tRNA (guanine(26)-N(2))-dimethyltransferase-like	-0.0828515	1	No
CsqKR_Scaf59_34_1	Pacifastin inhibitor (LCMII)	-0.359269	1	No
CsqKR_Scaf13_0_8	Piwi 2	-0.168814	1	No
CsqKR_Scaf69_71_10	WD repeat and SOCS box-containing 1 isoform X2	-0.140236	1	No
CsqKR_Scaf3_7_20	transcription factor IIIB 90 kDa subunit	0.681346	1	No
CsqKR_Scaf25_7_20	sushi domain-containing 2-like	1.28813	1	No
CsqKR_Scaf19_30_16	zinc finger Gfi-1b-like	-0.720103	1	No
CsqKR_Scaf3_2_9	tetratricopeptide repeat 8-like	0.521519	1	No
CsqKR_Scaf50_3_13	40S ribosomal S13	-0.404156	1	No
CsqKR_Scaf130_16_12	probable cationic amino acid transporter	1.08705	1	No
CsqKR_Scaf99_37_15	rho GTPase-activating 39-like	0.63832	1	No
CsqKR_Scaf4_13_19	lachesin-like isoform X2	0.204733	1	No
CsqKR_Scaf135_1_20	desert hedgehog	0.646461	1	No
CsqKR_Scaf22_17_19	transmembrane 218	0.0797602	1	No
CsqKR_Scaf203_6_7	E3 ubiquitin- ligase	1.37269	1	No
CsqKR_Scaf72_14_17	beta-1,3-galactosyltransferase 1-like isoform X5	1.64357	1	No
CsqKR_Scaf98_1_0	ligand-dependent corepressor isoform X2	3.15449	1	No
CsqKR_Scaf446_1_10	LIM homeobox Lhx3	-1.13538	1	No
CsqKR_Scaf19_15_30	serine threonine- phosphatase 2A 55 kDa regulatory subunit B alpha isoform-like	0.0319284	1	No
CsqKR_Scaf169_0_9	secretory phospholipase A2 receptor	-6.77983	1	No
CsqKR_Scaf340_0_2	NA	1.20809	1	No
CsqKR_Scaf203_3_21	Neurogenic locus notch 3	-1.60505	1	No
CsqKR_Scaf269_6_15	THAP domain-containing 10-like	-2.88992	1	No
CsqKR_Scaf17_6_8	heat shock 75 mitochondrial-like	0.688824	1	No
CsqKR_Scaf147_0_1	membrane progestin receptor beta-like	-0.724236	1	No
CsqKR_Scaf12_37_13	ubiquitin carboxyl-terminal hydrolase 22-like	0.0786439	1	No
CsqKR_Scaf40_8_22	hypothetical protein LOTGIDRAFT_172344	-0.373661	1	No
CsqKR_Scaf41_31_17	NA	-1.29875	1	No
CsqKR_Scaf59_0_13	disulfide-isomerase A3-like	0.187326	1	No
CsqKR_Scaf7_12_4	c Gal-specific lectin	0.488241	1	No
CsqKR_Scaf39_32_20	enkurin domain-containing 1-like	0.482515	1	No
CsqKR_Scaf3_106_26	Scavenger receptor class B member 1	3.05305	1	No
CsqKR_Scaf4_7_21	anti-apoptotic NR13-like	-0.13543	1	No
CsqKR_Scaf5_43_32	Pre-mRNA-splicing regulator WTAP	-0.943591	1	No
CsqKR_Scaf886_0_9	cyclic GMP-AMP synthase isoform X1	0.198682	1	No
CsqKR_Scaf61_44_17	FAM92A1-A-like isoform X2	0.612405	1	No
CsqKR_Scaf21_30_20	proteasome activator complex subunit 3-like	0.0518215	1	No
CsqKR_Scaf1_38_27	uncharacterized protein C12orf45-like isoform X1	0.155998	1	No
CsqKR_Scaf358_0_3	Survival of motor neuron-related-splicing factor 30	-0.584836	1	No
CsqKR_Scaf3_6_26	dynein light chain axonemal	0.112352	1	No
CsqKR_Scaf27_24_32	2,4-dienoyl- mitochondrial-like	-0.0800064	1	No
CsqKR_Scaf119_2_16	Small integral membrane 15	-1.36151	1	No
CsqKR_Scaf318_7_15	Down syndrome cell adhesion molecule 1	-7.01916	1	No
CsqKR_Scaf64_29_12	filamin-B-like isoform X3	0.400437	1	No
CsqKR_Scaf113_5_14	metallophosphoesterase 1 homolog	-0.337273	1	No
CsqKR_Scaf182_8_7	exostosin-3	0.554733	1	No
CsqKR_Scaf3_60_5	hypothetical protein C0Q70_11919	2.82718	1	No
CsqKR_Scaf90_17_4	homeobox six1-like	-0.152713	1	No
CsqKR_Scaf541_0_25	uncharacterized protein LOC110462888	0.370231	1	No
CsqKR_Scaf43_39_5	structural maintenance of chromosomes 3-like	-0.146795	1	No
CsqKR_Scaf3_47_4	transmembrane 161B	0.897782	1	No
CsqKR_Scaf286_0_6	chondroitin sulfate N-acetylgalactosaminyltransferase 2-like	-0.6978	1	No
CsqKR_Scaf39_15_5	serine threonine- phosphatase 2B catalytic subunit alpha isoform-like isoform X1	0.0906139	1	No
CsqKR_Scaf35_3_0	probable E3 ubiquitin- ligase bre1	-0.528646	1	No
CsqKR_Scaf461_1_47	voltage-dependent calcium channel gamma-like subunit	0.390765	1	No
CsqKR_Scaf7_6_16	3-ketoacyl- mitochondrial	0.769415	1	No
CsqKR_Scaf174_15_11	NA	0.0577676	1	No
CsqKR_Scaf80_11_17	Photoreceptor outer segment membrane glyco 2	-5.65948	1	No
CsqKR_Scaf398_0_45	DNA-directed RNA polymerase II subunit GRINL1A	-1.35205	1	No
CsqKR_Scaf43_63_5	proteasome subunit beta type-1	-0.310915	1	No
CsqKR_Scaf207_6_20	tubulin epsilon chain-like	-1.32347	1	No
CsqKR_Scaf44_14_22	UPF0428 CXorf56 homolog	-0.317267	1	No
CsqKR_Scaf69_76_12	rasGAP-activating 1 isoform X1	0.0168665	1	No
CsqKR_Scaf977_0_8	NA	3.01493	1	No
CsqKR_Scaf261_4_31	exosome complex component RRP45-like	-0.873871	1	No
CsqKR_Scaf261_5_23	UDP-glucose 6-dehydrogenase-like	0.0929726	1	No
CsqKR_Scaf33_3_11	caspase-2 isoform X2	0.653272	1	No
CsqKR_Scaf103_47_48	zinc transporter 7	-0.173231	1	No
CsqKR_Scaf47_1_16	FK506-binding 2-like	0.086134	1	No
CsqKR_Scaf19_39_35	WD repeat-containing 38	-0.241569	1	No
CsqKR_Scaf218_5_31	hemocyte -glutamine gamma-glutamyltransferase-like isoform X1	2.92402	1	No
CsqKR_Scaf130_22_32	myeloid leukemia factor 1-like	-0.157785	1	No
CsqKR_Scaf127_16_10	Membrane-bound transcription factor site-1 protease	0.279192	1	No
CsqKR_Scaf59_30_11	COP9 signalosome complex subunit 2	0.0842928	1	No
CsqKR_Scaf98_14_15	kinase suppressor of Ras 2-like	1.0392	1	No
CsqKR_Scaf69_61_20	centrosomal of 83 kDa-like isoform X1	-0.277106	1	No
CsqKR_Scaf44_28_10	uncharacterized protein LOC112565284	-1.30768	1	No
CsqKR_Scaf69_71_32	carbonic anhydrase-like	-7.30594	1	No
CsqKR_Scaf94_0_11	NA	-1.33973	1	No
CsqKR_Scaf193_6_26	Ras-related Rab-5C	1.34234	1	No
CsqKR_Scaf12_38_61	transmembrane mitochondrial isoform X2	-0.566071	1	No
CsqKR_Scaf29_11_20	Uridine phosphorylase 2	-0.356715	1	No
CsqKR_Scaf14_12_11	Fanconi anemia group E -like isoform X3	-1.82009	1	No
CsqKR_Scaf44_2_40	lipase maturation factor 1-like	0.312472	1	No
CsqKR_Scaf398_2_23	stabilizer of axonemal microtubules 2-like isoform X2	0.617151	1	No
CsqKR_Scaf7_38_24	methyltransferase 6	-0.199725	1	No
CsqKR_Scaf3_66_5	Kinesin KIF16B	-0.394151	1	No
CsqKR_Scaf54_8_33	cytochrome c oxidase assembly factor 1 homolog	0.0348743	1	No
CsqKR_Scaf39_34_4	NA	0.348168	1	No
CsqKR_Scaf141_3_1	gastrula zinc finger -like	-0.925287	1	No
CsqKR_Scaf222_6_17	dnaJ homolog subfamily C member 3-like	0.54027	1	No
CsqKR_Scaf228_2_4	NA	-6.36974	1	No
CsqKR_Scaf102_2_18	zinc metallo ase nas-13-like	-0.375087	1	No
CsqKR_Scaf127_7_6	neural-cadherin 2	1.78854	1	No
CsqKR_Scaf191_14_1	thrombospondin-2-like isoform X1	-0.0284268	1	No
CsqKR_Scaf172_17_40	DNA repair SWI5 homolog	-2.33	1	No
CsqKR_Scaf72_12_20	zinc finger 2 homolog isoform X1	0.729789	1	No
CsqKR_Scaf91_15_32	tankyrase-2-like isoform X4	0.173587	1	No
CsqKR_Scaf218_5_33	antibacterial peptide	-1.47682	1	No
CsqKR_Scaf43_16_21	Kv channel-interacting 2-like	-0.0957465	1	No
CsqKR_Scaf349_12_27	MAP3K12-binding inhibitory	-0.835416	1	No
CsqKR_Scaf261_6_18	histamine H3 receptor-like	0.154009	1	No
CsqKR_Scaf119_1_24	DNA-directed RNA polymerase I subunit RPA1	0.293137	1	No
CsqKR_Scaf72_9_14	c6 transcription factor	-1.09402	1	No
CsqKR_Scaf39_32_25	PREDICTED: uncharacterized protein C2orf81 homolog isoform X2	0.627874	1	No
CsqKR_Scaf21_1_43	hypoxanthine-guanine phosphoribosyltransferase	0.0754744	1	No
CsqKR_Scaf247_14_8	mammalian ependymin-related 1-like	-1.13137	1	No
CsqKR_Scaf12_51_7	glutamate receptor NMDA 2B isoform X1	-0.255568	1	No
CsqKR_Scaf394_1_5	deacetylase Atu3266-like	0.724617	1	No
CsqKR_Scaf55_20_8	transmembrane 242-like	0.510791	1	No
CsqKR_Scaf99_40_13	parathyroid hormone 2 receptor-like	-0.012253	1	No
CsqKR_Scaf617_0_5	colorectal mutant cancer isoform X2	0.713897	1	No
CsqKR_Scaf366_4_35	cytochrome P450 2C8-like	0.457536	1	No
CsqKR_Scaf1010_0_7	tumor necrosis factor-like	1.12156	1	No
CsqKR_Scaf64_12_21	transmembrane 127-like	0.719034	1	No
CsqKR_Scaf4_10_60	Tumor suppressor p53-binding 1	-0.336216	1	No
CsqKR_Scaf435_3_1	NA	-0.919911	1	No
CsqKR_Scaf72_11_44	gastrula zinc finger -like	-0.171861	1	No
CsqKR_Scaf281_4_33	methyltransferase 5	-3.63375	1	No
CsqKR_Scaf200_6_43	KAT8 regulatory NSL complex subunit 1-like	0.667656	1	No
CsqKR_Scaf130_2_22	NA	-0.20909	1	No
CsqKR_Scaf151_6_8	NA	0.705038	1	No
CsqKR_Scaf35_23_34	RNA polymerase-associated RTF1 homolog	-0.182599	1	No
CsqKR_Scaf43_8_18	prominin-1-A-like isoform X2	4.44785	1	No
CsqKR_Scaf73_30_25	lysine and serine-rich -	0.251995	1	No
CsqKR_Scaf87_6_32	collagen alpha-1(XXVIII) chain	-0.880469	1	No
CsqKR_Scaf38_11_60	UPF0729 C18orf32 homolog	-0.46379	1	No
CsqKR_Scaf138_8_2	heparan sulfate glucosamine 3-O-sulfotransferase 3A1	0.535152	1	No
CsqKR_Scaf100_6_6	U6 snRNA phosphodiesterase-like	-0.139608	1	No
CsqKR_Scaf103_17_3	NADH dehydrogenase [ubiquinone] 1 alpha subcomplex subunit 7-like	0.425302	1	No
CsqKR_Scaf300_0_24	Zinc finger and BTB domain-containing 40	-0.20482	1	No
CsqKR_Scaf48_3_10	plasminogen isoform X2	-4.71641	1	No
CsqKR_Scaf1_56_15	sin3 histone deacetylase corepressor complex component SDS3-like isoform X2	-0.186461	1	No
CsqKR_Scaf14_21_26	ribosome biogenesis WDR12 homolog	-0.685024	1	No
CsqKR_Scaf347_0_10	caspase-8-like	0.845696	1	No
CsqKR_Scaf142_6_19	epidermal growth factor receptor-like	0.0355362	1	No
CsqKR_Scaf25_8_25	copper zinc superoxide dismutase	1.36057	1	No
CsqKR_Scaf192_12_7	PDZ and LIM domain Zasp	1.43981	1	No
CsqKR_Scaf3_6_4	exportin-4-like isoform X1	0.308432	1	No
CsqKR_Scaf189_0_0	NA	2.0887	1	No
CsqKR_Scaf505_0_53	NA	-0.0894073	1	No
CsqKR_Scaf44_18_34	vesicle transport SEC20-like	-0.498623	1	No
CsqKR_Scaf99_27_20	CDGSH iron-sulfur domain-containing mitochondrial	-0.802177	1	No
CsqKR_Scaf99_5_10	ubiquitin carboxyl-terminal hydrolase 44-like	0.20929	1	No
CsqKR_Scaf35_23_8	serine threonine- phosphatase 2A 56 kDa regulatory subunit epsilon isoform-like	0.445912	1	No
CsqKR_Scaf194_7_31	Chitin synthase type IID	1.35655	1	No
CsqKR_Scaf73_4_27	tryptophan--tRNA mitochondrial	0.649753	1	No
CsqKR_Scaf62_4_13	uncharacterized protein LOC112564852 isoform X2	0.0722604	1	No
CsqKR_Scaf91_9_13	furry homolog isoform X1	-0.150591	1	No
CsqKR_Scaf231_14_7	Polyamine-modulated factor 1	-1.7293	1	No
CsqKR_Scaf264_3_20	pancreatic triacylglycerol lipase-like	2.53377	1	No
CsqKR_Scaf166_9_15	sperm flagellar 1-like	0.535959	1	No
CsqKR_Scaf31_10_18	mucin-5AC-like isoform X1	0.00833159	1	No
CsqKR_Scaf75_24_31	vacuolar sorting-associated 28 homolog	-0.00563394	1	No
CsqKR_Scaf5_44_13	brefeldin A-inhibited guanine nucleotide-exchange 3-like	-0.188878	1	No
CsqKR_Scaf103_37_31	NA	-6.90454	1	No
CsqKR_Scaf44_37_17	NA	2.27372	1	No
CsqKR_Scaf50_36_9	liprin-alpha-1-like isoform X2	0.266646	1	No
CsqKR_Scaf99_18_20	MAP kinase-activating death domain -like isoform X1	-2.23984	1	No
CsqKR_Scaf69_82_7	pre-rRNA-processing TSR1 homolog	-0.337877	1	No
CsqKR_Scaf701_0_8	NA	3.51406	1	No
CsqKR_Scaf43_2_22	3 -5 exoribonuclease 1 isoform X2	-0.68531	1	No
CsqKR_Scaf19_24_22	GPI-anchored pfl2 isoform X1	2.11449	1	No
CsqKR_Scaf90_35_5	fukutin-related -like	1.11741	1	No
CsqKR_Scaf135_2_1	cerebral peptide 1-like	0.881909	1	No
CsqKR_Scaf112_6_14	Isoprenoid synthase domain-containing	-0.00735918	1	No
CsqKR_Scaf61_45_30	NA	2.12556	1	No
CsqKR_Scaf683_0_3	NA	-1.665	1	No
CsqKR_Scaf99_43_24	Mitochondrial GTPase 1	-0.345317	1	No
CsqKR_Scaf19_11_10	NA	-2.23946	1	No
CsqKR_Scaf31_21_20	glyco -N-acetylgalactosamine 3-beta-galactosyltransferase 1-like	0.783377	1	No
CsqKR_Scaf37_3_12	DENN domain-containing 3-like	0.829219	1	No
CsqKR_Scaf141_3_32	aminopeptidase N	-1.69872	1	No
CsqKR_Scaf173_13_11	coiled-coil domain-containing 74A-like isoform X1	-0.208395	1	No
CsqKR_Scaf116_3_34	cytochrome b5 domain-containing 1-like	-1.13774	1	No
CsqKR_Scaf300_6_53	bis(5 -adenosyl)-triphosphatase enpp4-like	0.648491	1	No
CsqKR_Scaf366_12_12	Decaprenyl-diphosphate synthase subunit 2	0.53417	1	No
CsqKR_Scaf8_16_10	macrophage migration inhibitory factor	0.512426	1	No
CsqKR_Scaf247_16_58	serine threonine- kinase 31-like	0.460376	1	No
CsqKR_Scaf41_0_28	NA	2.77599	1	No
CsqKR_Scaf174_40_14	NA	1.64447	1	No
CsqKR_Scaf3_62_6	dynein gamma flagellar outer arm-like	1.18034	1	No
CsqKR_Scaf4_10_21	dual specificity mitogen-activated kinase kinase 5-like	0.0144542	1	No
CsqKR_Scaf73_19_11	mitochondrial import inner membrane translocase subunit TIM50-like	0.379689	1	No
CsqKR_Scaf20_25_37	NA	2.23077	1	No
CsqKR_Scaf478_3_26	Adhesion G -coupled receptor	-0.100362	1	No
CsqKR_Scaf436_0_7	NA	1.73222	1	No
CsqKR_Scaf95_11_21	DDB1- and CUL4-associated factor 15-like	-2.06736	1	No
CsqKR_Scaf261_15_46	CD109 antigen-like isoform X1	2.02123	1	No
CsqKR_Scaf45_0_17	cytosolic carboxypeptidase 5 isoform X1	-0.117772	1	No
CsqKR_Scaf29_16_30	transmembrane 245-like	0.989394	1	No
CsqKR_Scaf222_2_17	NA	-0.00929537	1	No
CsqKR_Scaf166_16_0	fem-1 homolog C-like	-1.02656	1	No
CsqKR_Scaf738_0_13	microfibril-associated glyco 4-like	1.57554	1	No
CsqKR_Scaf318_8_8	E3 ubiquitin- ligase CBL-like isoform X1	0.20068	1	No
CsqKR_Scaf389_0_12	myosin-IIIb isoform X4	2.14941	1	No
CsqKR_Scaf1_7_15	high mobility group B3-like	0.108463	1	No
CsqKR_Scaf1_36_20	plexin-A1-like isoform X1	-0.464697	1	No
CsqKR_Scaf69_79_22	RNA-binding	0.646496	1	No
CsqKR_Scaf52_9_13	Reticulocyte-binding 2-like a	0.199098	1	No
CsqKR_Scaf100_7_33	N-acetylgalactosamine-6-sulfatase isoform X1	0.0687535	1	No
CsqKR_Scaf107_7_24	neuronal cell adhesion molecule-like	0.595401	1	No
CsqKR_Scaf11_12_30	GRIP and coiled-coil domain-containing 2-like	0.583575	1	No
CsqKR_Scaf127_13_29	homocysteine-responsive endoplasmic reticulum-resident ubiquitin-like domain member 2	-0.232313	1	No
CsqKR_Scaf37_2_28	uncharacterized protein LOC112562805	0.938184	1	No
CsqKR_Scaf72_12_22	piggyBac transposable element-derived 4-like	-0.261634	1	No
CsqKR_Scaf50_44_6	cell differentiation RCD1 homolog	-0.400479	1	No
CsqKR_Scaf170_2_18	DNA topoisomerase 2-beta	-1.2374	1	No
CsqKR_Scaf419_0_1	uncharacterized protein LOC112557072	-1.30802	1	No
CsqKR_Scaf113_2_5	elongation of very long chain fatty acids 6-like	-0.000611756	1	No
CsqKR_Scaf130_22_19	Solute carrier family 35 member F6	-0.630883	1	No
CsqKR_Scaf98_6_18	fibropellin-1-like isoform X13	0.461696	1	No
CsqKR_Scaf8_7_4	and PH domain-containing 5-like isoform X3	-0.320505	1	No
CsqKR_Scaf318_22_0	NA	-1.12677	1	No
CsqKR_Scaf43_2_50	TEX261	0.216757	1	No
CsqKR_Scaf37_13_0	NA	1.32798	1	No
CsqKR_Scaf25_17_34	hypothetical protein LOTGIDRAFT_155995	-0.931305	1	No
CsqKR_Scaf95_3_17	growth arrest and DNA damage-inducible GADD45 alpha-like	-1.30863	1	No
CsqKR_Scaf78_4_30	cytochrome c oxidase assembly COX19	0.365863	1	No
CsqKR_Scaf349_5_6	DNA polymerase epsilon subunit 2	-0.508329	1	No
CsqKR_Scaf98_2_28	Low-density lipo receptor-related 12	1.41931	1	No
CsqKR_Scaf12_67_26	poly [ADP-ribose] polymerase 12-like	-0.43259	1	No
CsqKR_Scaf273_3_29	hypothetical protein EAI_10098, partial	-0.876396	1	No
CsqKR_Scaf228_1_34	cysteine and histidine-rich domain-containing 1	0.0602512	1	No
CsqKR_Scaf99_54_11	PREDICTED: uncharacterized protein LOC101856720	0.053394	1	No
CsqKR_Scaf18_10_29	cilia- and flagella-associated 300 isoform X1	0.936732	1	No
CsqKR_Scaf172_5_22	homeobox protein EMX2-like	-0.302015	1	No
CsqKR_Scaf159_0_14	coiled-coil domain-containing 33-like isoform X1	0.429944	1	No
CsqKR_Scaf162_2_27	Poly [ADP-ribose] polymerase 14	1.39253	1	No
CsqKR_Scaf41_12_9	tyrosine- kinase transmembrane receptor ROR1-like isoform X1	0.505568	1	No
CsqKR_Scaf397_1_26	transcription factor E2F5-like isoform X1	-0.176536	1	No
CsqKR_Scaf222_1_8	RCC1 and BTB domain-containing 1-like	-0.961249	1	No
CsqKR_Scaf27_11_18	Aurora kinase A	-1.65777	1	No
CsqKR_Scaf21_14_13	plastin-2 isoform X2	0.141122	1	No
CsqKR_Scaf145_0_31	polyadenylate-binding 4-like	0.539501	1	No
CsqKR_Scaf5_12_15	tRNA (adenine(58)-N(1))-methyltransferase non-catalytic subunit TRM6-like	-0.146854	1	No
CsqKR_Scaf269_5_27	tumor necrosis factor ligand superfamily member 11-like	0.826838	1	No
CsqKR_Scaf39_39_20	RYamide receptor-like	-0.528148	1	No
CsqKR_Scaf87_3_24	Kyphoscoliosis peptidase	1.86929	1	No
CsqKR_Scaf53_0_13	anoctamin-5-like isoform X1	0.333105	1	No
CsqKR_Scaf461_1_48	seleno S-like	0.401874	1	No
CsqKR_Scaf222_0_1	tumor necrosis factor-like	0.996213	1	No
CsqKR_Scaf266_0_23	RNA pseudouridylate synthase domain-containing 1	0.0958416	1	No
CsqKR_Scaf10_15_11	CDP-diacylglycerol--glycerol-3-phosphate 3- mitochondrial-like	-0.192146	1	No
CsqKR_Scaf69_15_64	caveolin-1-like	-1.8754	1	No
CsqKR_Scaf103_21_6	NA	-0.14082	1	No
CsqKR_Scaf268_7_23	phosphatase 1E	-1.74203	1	No
CsqKR_Scaf175_8_30	trichohyalin-like isoform X4	-0.50536	1	No
CsqKR_Scaf130_28_8	ubiA prenyltransferase domain-containing 1 homolog	0.636194	1	No
CsqKR_Scaf84_4_26	treslin-like isoform X2	-0.559541	1	No
CsqKR_Scaf31_30_16	40S ribosomal S27	-0.967217	1	No
CsqKR_Scaf84_2_14	band 4 isoform X1	0.68357	1	No
CsqKR_Scaf478_1_17	NA	0.666682	1	No
CsqKR_Scaf336_9_9	snRNA-activating complex subunit 5-like	-1.05352	1	No
CsqKR_Scaf73_24_30	3 (2 ),5 -bisphosphate nucleotidase 1-like isoform X2	-0.667318	1	No
CsqKR_Scaf323_0_15	hypothetical protein LOTGIDRAFT_228571	1.32311	1	No
CsqKR_Scaf31_5_29	TNF receptor-associated factor 6-like isoform X2	0.944313	1	No
CsqKR_Scaf90_20_8	centrosomal kizuna-like isoform X1	-0.0137399	1	No
CsqKR_Scaf1_54_33	sigma intracellular receptor 2-like isoform X2	-0.0644688	1	No
CsqKR_Scaf300_2_30	poly(ADP-ribose) glycohydrolase ARH3	0.668334	1	No
CsqKR_Scaf253_0_7	tripartite motif-containing 3-like	0.46951	1	No
CsqKR_Scaf70_4_8	innexin unc-9-like isoform X2	1.03564	1	No
CsqKR_Scaf12_26_21	disrupted in renal carcinoma 2 homolog	0.897359	1	No
CsqKR_Scaf379_3_14	homeobox hox2	-0.330555	1	No
CsqKR_Scaf27_8_4	thiamine-triphosphatase-like isoform X1	-0.0154085	1	No
CsqKR_Scaf25_10_19	WD repeat-containing 31	0.0854187	1	No
CsqKR_Scaf60_1_30	radial spoke head 14 homolog	-1.47509	1	No
CsqKR_Scaf713_0_49	uncharacterized protein LOC111110251	-1.38823	1	No
CsqKR_Scaf37_6_9	tRNA (guanine(10)-N2)-methyltransferase homolog isoform X1	-0.469255	1	No
CsqKR_Scaf91_1_6	Gem-associated 5	0.546887	1	No
CsqKR_Scaf426_4_34	ornithine mitochondrial isoform X1	0.852757	1	No
CsqKR_Scaf490_4_1	F-box LRR-repeat 8-like	-0.43927	1	No
CsqKR_Scaf173_7_34	multiple epidermal growth factor-like domains 10 isoform X1	2.60002	1	No
CsqKR_Scaf289_2_6	5-hydroxytryptamine receptor 4-like	-6.31518	1	No
CsqKR_Scaf55_13_8	NA	0.117417	1	No
CsqKR_Scaf21_30_11	probable chitinase 3	0.799483	1	No
CsqKR_Scaf384_2_18	uncharacterized protein LOC111134504 isoform X2	0.938142	1	No
CsqKR_Scaf257_0_7	colorectal mutant cancer -like isoform X1	-1.54147	1	No
CsqKR_Scaf529_0_46	multiple epidermal growth factor-like domains 10	2.58863	1	No
CsqKR_Scaf296_0_18	piwi 1	-1.11104	1	No
CsqKR_Scaf3_94_9	nuclear receptor subfamily 2 group E member 1	0.438999	1	No
CsqKR_Scaf14_3_0	NA	0.859793	1	No
CsqKR_Scaf1_4_20	leukotriene A-4 hydrolase-like	0.39987	1	No
CsqKR_Scaf524_0_34	cornichon homolog 1-like	0.340369	1	No
CsqKR_Scaf133_4_44	leukocyte elastase inhibitor-like	-0.025326	1	No
CsqKR_Scaf256_5_17	high-affinity lysophosphatidic acid receptor-like	-2.11461	1	No
CsqKR_Scaf563_0_4	NA	4.54183	1	No
CsqKR_Scaf12_55_15	ATP-binding cassette sub-family A member 5 isoform X2	-0.225319	1	No
CsqKR_Scaf25_7_50	complement C3-like	0.563252	1	No
CsqKR_Scaf231_10_15	COMM domain-containing 10-like	0.113484	1	No
CsqKR_Scaf12_56_14	N6-adenosine-methyltransferase subunit METTL14	-0.736155	1	No
CsqKR_Scaf185_0_3	NA	-3.95815	1	No
CsqKR_Scaf54_12_15	ankyrin repeat	0.734394	1	No
CsqKR_Scaf69_14_13	nitric oxide brain-like isoform X1	-0.884079	1	No
CsqKR_Scaf41_15_29	NA	0.242121	1	No
CsqKR_Scaf50_44_7	Autophagy-related 9A	-0.320586	1	No
CsqKR_Scaf172_17_10	baculoviral IAP repeat-containing 2	0.714878	1	No
CsqKR_Scaf10_2_10	TATA element modulatory factor-like isoform X1	-0.351883	1	No
CsqKR_Scaf175_18_18	SEC13 homolog	0.218934	1	No
CsqKR_Scaf174_18_22	cystatin-B	0.0314363	1	No
CsqKR_Scaf63_3_15	calmodulin 3b (phosphorylase delta)	1.75284	1	No
CsqKR_Scaf1_17_30	DNA repair complementing XP-C cells homolog	-0.156659	1	No
CsqKR_Scaf173_24_13	RNA-binding 5-like	0.0772461	1	No
CsqKR_Scaf14_7_6	sickle tail -like isoform X7	0.953129	1	No
CsqKR_Scaf3_54_13	mirror-image polydactyly gene 1 -like	0.325033	1	No
CsqKR_Scaf349_10_25	zinc finger C2HC domain-containing 1C-like	1.05999	1	No
CsqKR_Scaf188_0_5	tRNA 2 -phosphotransferase 1	2.2104	1	No
CsqKR_Scaf1_47_36	G patch domain-containing 3	-0.0743763	1	No
CsqKR_Scaf3_41_11	telomerase component 1-like	0.773537	1	No
CsqKR_Scaf70_17_26	innexin unc-9-like isoform X2	0.229604	1	No
CsqKR_Scaf84_4_21	alpha-aminoadipic semialdehyde dehydrogenase-like	-1.37699	1	No
CsqKR_Scaf90_14_38	serine arginine-rich splicing factor 6-like isoform X1	0.0875589	1	No
CsqKR_Scaf61_1_26	arrestin domain-containing 3-like	0.154011	1	No
CsqKR_Scaf442_0_9	proline-rich transmembrane 1-like	0.00500018	1	No
CsqKR_Scaf142_7_21	NA	2.13122	1	No
CsqKR_Scaf174_18_9	GDAP2 homolog	0.648253	1	No
CsqKR_Scaf172_16_12	Patatin-like phospholipase domain-containing 7	0.414621	1	No
CsqKR_Scaf5_44_19	serine-rich adhesin for platelets-like	0.238731	1	No
CsqKR_Scaf69_72_17	eIF-2-alpha kinase activator GCN1-like	0.0627857	1	No
CsqKR_Scaf1_8_16	wnt inhibitory factor 1-like isoform X1	2.9476	1	No
CsqKR_Scaf26_4_7	interleukin-1 receptor-associated kinase 4	0.387998	1	No
CsqKR_Scaf246_1_3	NA	4.22924	1	No
CsqKR_Scaf287_3_44	NFU1 iron-sulfur cluster scaffold mitochondrial-like	0.334306	1	No
CsqKR_Scaf90_5_10	spermatogenesis-defective 39 homolog isoform X2	0.643693	1	No
CsqKR_Scaf75_22_2	NA	-0.817018	1	No
CsqKR_Scaf61_28_37	deoxynucleoside triphosphate triphosphohydrolase SAMHD1-like	3.73935	1	No
CsqKR_Scaf192_10_30	2-phosphoxylose phosphatase 1-like	-0.0488144	1	No
CsqKR_Scaf91_8_8	rho GTPase-activating 26 isoform X1	1.253	1	No
CsqKR_Scaf99_36_9	SET and MYND domain-containing 4-like	0.315295	1	No
CsqKR_Scaf653_0_9	A disintegrin and metallo ase with thrombospondin motifs 9	-3.46832	1	No
CsqKR_Scaf85_0_10	F-box only 22-like	-0.5299	1	No
CsqKR_Scaf98_13_12	NA	-0.447314	1	No
CsqKR_Scaf533_0_18	bis(5 -nucleosyl)-tetraphosphatase [asymmetrical]	0.975825	1	No
CsqKR_Scaf655_0_16	hypothetical protein C0Q70_03259	-1.80572	1	No
CsqKR_Scaf268_7_21	DNA repair RAD51 homolog 3-like	-1.0464	1	No
CsqKR_Scaf75_4_29	mediator of RNA polymerase II transcription subunit 7-like	-0.495883	1	No
CsqKR_Scaf200_5_13	atrial natriuretic peptide receptor 1-like	-2.91914	1	No
CsqKR_Scaf38_8_15	mesenchyme-specific cell surface glyco -like	-3.16135	1	No
CsqKR_Scaf147_3_14	synaptonemal complex 3	-3.26089	1	No
CsqKR_Scaf99_30_33	adenosine monophosphate- transferase FICD-like	-1.7311	1	No
CsqKR_Scaf7_38_12	NADH dehydrogenase [ubiquinone] 1 alpha subcomplex subunit mitochondrial	0.273433	1	No
CsqKR_Scaf73_13_32	wiskott-Aldrich syndrome family member 2-like	-0.21316	1	No
CsqKR_Scaf175_5_18	collagen alpha-1(VII) chain-like	-1.79019	1	No
CsqKR_Scaf130_17_23	Pancreatic secretory granule membrane major glyco GP2	1.1946	1	No
CsqKR_Scaf289_3_32	extended synaptotagmin-2-like isoform X2	0.877634	1	No
CsqKR_Scaf174_31_62	T-complex 1 subunit delta-like	-0.0873522	1	No
CsqKR_Scaf187_2_31	uncharacterized protein LOC111103463	2.1482	1	No
CsqKR_Scaf35_0_29	lactoylglutathione lyase	0.609801	1	No
CsqKR_Scaf50_13_33	Vesicle-associated membrane 4	-0.718409	1	No
CsqKR_Scaf75_25_28	zinc finger SWIM domain-containing 6-like	-0.00845446	1	No
CsqKR_Scaf113_16_24	H(+) Cl(-) exchange transporter 7	0.165667	1	No
CsqKR_Scaf39_4_33	Developmentally-regulated GTP-binding 2	-0.1692	1	No
CsqKR_Scaf12_36_7	phosphatidylinositol 3,4,5-trisphosphate 3-phosphatase and dual-specificity phosphatase PTEN	1.01554	1	No
CsqKR_Scaf7_40_15	A-kinase anchor 9-like isoform X5	0.435461	1	No
CsqKR_Scaf50_12_6	serine-rich adhesin for platelets-like isoform X1	-0.626784	1	No
CsqKR_Scaf273_2_15	Menaquinone biosynthesis methyltransferase ubiE	-0.374664	1	No
CsqKR_Scaf7_40_5	von Willebrand factor C domain-containing 2-like	-1.952	1	No
CsqKR_Scaf252_2_27	transmembrane 9 superfamily member 2 isoform X2	1.18382	1	No
CsqKR_Scaf143_2_11	chromobox homolog 1-like	-0.0501236	1	No
CsqKR_Scaf366_17_10	NA	0.920255	1	No
CsqKR_Scaf372_1_2	hypothetical protein NEMVEDRAFT_v1g149677	-1.84177	1	No
CsqKR_Scaf202_2_14	atrial natriuretic peptide-converting enzyme-like isoform X1	-0.0483754	1	No
CsqKR_Scaf41_22_37	ankyrin repeat-containing At5g02620	0.0472473	1	No
CsqKR_Scaf90_21_4	NA	0.0544793	1	No
CsqKR_Scaf8_26_18	hepatocyte growth factor receptor-like	-0.283309	1	No
CsqKR_Scaf103_41_12	D-amino-acid oxidase-like	-0.246143	1	No
CsqKR_Scaf99_31_7	sialate O-acetylesterase	-1.37562	1	No
CsqKR_Scaf87_1_17	BDNF NT-3 growth factors	0.249257	1	No
CsqKR_Scaf167_3_20	N,N -diacetylchitobiase	-2.94905	1	No
CsqKR_Scaf38_11_12	carbohydrate sulfotransferase 9-like	-2.96698	1	No
CsqKR_Scaf403_1_31	phosphomethylethanolamine N-methyltransferase-like isoform X3	0.9729	1	No
CsqKR_Scaf258_0_11	solute carrier family 15 member 4-like	-0.735325	1	No
CsqKR_Scaf41_40_24	lysosomal-associated transmembrane 4A-like	0.201872	1	No
CsqKR_Scaf268_14_24	NA	1.07573	1	No
CsqKR_Scaf243_0_6	Receptor-type tyrosine- phosphatase T	1.5519	1	No
CsqKR_Scaf61_8_39	ganglioside-induced differentiation-associated 1	0.334162	1	No
CsqKR_Scaf408_0_20	deleted in malignant brain tumors 1 -like	0.472784	1	No
CsqKR_Scaf3_86_26	catenin alpha-like	-0.637106	1	No
CsqKR_Scaf266_1_15	2-oxoglutarate mitochondrial	0.73031	1	No
CsqKR_Scaf36_9_41	lysine-specific demethylase 8-like	1.74906	1	No
CsqKR_Scaf193_12_39	innexin unc-9-like isoform X2	-0.722979	1	No
CsqKR_Scaf65_29_30	Eukaryotic translation elongation factor 1 epsilon-1	-0.639518	1	No
CsqKR_Scaf194_23_26	coiled-coil domain-containing 141-like isoform X1	0.520907	1	No
CsqKR_Scaf30_1_16	NA	-1.24943	1	No
CsqKR_Scaf3_83_19	testis-expressed sequence 11 -like	-7.09701	1	No
CsqKR_Scaf31_9_14	Ubiquitin carboxyl-terminal hydrolase 40	-0.28088	1	No
CsqKR_Scaf39_3_20	NA	0.685713	1	No
CsqKR_Scaf113_5_31	COP9 signalosome complex subunit 3	-0.41709	1	No
CsqKR_Scaf14_30_35	cleavage and polyadenylation specificity factor subunit 6-like isoform X1	-0.24467	1	No
CsqKR_Scaf529_0_15	Glucose-dependent insulinotropic receptor	1.84131	1	No
CsqKR_Scaf78_10_1	tripartite motif-containing 3-like isoform X2	0.842734	1	No
CsqKR_Scaf174_4_7	peptidase M20 domain-containing 2-like	0.27666	1	No
CsqKR_Scaf21_27_9	glycylpeptide N-tetradecanoyltransferase 2-like	0.388306	1	No
CsqKR_Scaf516_0_3	NA	-1.04924	1	No
CsqKR_Scaf3_56_8	hypothetical protein LOTGIDRAFT_169806	0.973725	1	No
CsqKR_Scaf113_3_13	Isovaleryl- mitochondrial	0.417997	1	No
CsqKR_Scaf94_3_12	small nuclear ribonucleo Sm D3	-0.650302	1	No
CsqKR_Scaf99_36_21	Poly [ADP-ribose] polymerase	0.358661	1	No
CsqKR_Scaf173_10_19	carbonic anhydrase 2-like	-0.0528605	1	No
CsqKR_Scaf72_10_2	gastrula zinc finger -like	-1.92801	1	No
CsqKR_Scaf21_5_22	ubiquitin carboxyl-terminal hydrolase MINDY-3 homolog	-0.354129	1	No
CsqKR_Scaf231_12_33	alpha-(1,3)-fucosyltransferase 10-like	-7.79201	1	No
CsqKR_Scaf231_15_3	fukutin-related -like	-0.684808	1	No
CsqKR_Scaf3_73_16	periodic tryptophan 1 homolog	-0.226389	1	No
CsqKR_Scaf64_16_3	glycosaminoglycan xylosylkinase	-0.391092	1	No
CsqKR_Scaf65_16_30	WD repeat-containing 36	-0.290089	1	No
CsqKR_Scaf490_8_5	arginine N-methyltransferase 5-like	0.143344	1	No
CsqKR_Scaf3_102_19	carboxylesterase 1C-like	-0.409221	1	No
CsqKR_Scaf37_4_20	deleted in malignant brain tumors 1	1.03904	1	No
CsqKR_Scaf28_4_47	zinc finger and BTB domain-containing 49-like isoform X1	-0.878598	1	No
CsqKR_Scaf130_21_8	Xyloside xylosyltransferase 1	0.126215	1	No
CsqKR_Scaf19_13_19	chymotrypsin-like elastase family member 2A	-0.084651	1	No
CsqKR_Scaf39_18_13	nuclear pore complex Nup85	-1.27593	1	No
CsqKR_Scaf154_2_8	Pax2/5/8	1.53383	1	No
CsqKR_Scaf266_4_20	NA	1.12394	1	No
CsqKR_Scaf264_0_14	C-type lectin domain family 2 member B	-0.515822	1	No
CsqKR_Scaf191_6_25	diacylglycerol kinase delta-like isoform X2	0.145767	1	No
CsqKR_Scaf185_11_45	ecdysoneless homolog	2.50903	1	No
CsqKR_Scaf262_4_2	NA	-1.48927	1	No
CsqKR_Scaf95_5_10	uncharacterized protein C8orf74 homolog	-1.44006	1	No
CsqKR_Scaf246_9_14	eukaryotic translation initiation factor 1b	0.0262889	1	No
CsqKR_Scaf379_2_16	DNA topoisomerase 2-binding 1	-0.788507	1	No
CsqKR_Scaf73_32_14	von Willebrand factor type EGF and pentraxin domain-containing 1-like	0.0973891	1	No
CsqKR_Scaf25_10_22	phosphatidylinositol 4-phosphate 5-kinase 1	0.985125	1	No
CsqKR_Scaf35_36_35	dynein heavy chain axonemal-like	0.52605	1	No
CsqKR_Scaf55_11_6	tissue factor pathway inhibitor	0.197203	1	No
CsqKR_Scaf127_17_14	Zinc finger CCCH domain-containing 18	0.00281998	1	No
CsqKR_Scaf302_5_21	ELMO domain-containing 2-like isoform X1	0.00394307	1	No
CsqKR_Scaf398_5_13	probable ATP-dependent RNA helicase YTHDC2 isoform X1	0.130929	1	No
CsqKR_Scaf336_8_3	triple functional domain -like	-0.0658023	1	No
CsqKR_Scaf98_30_27	DNA-(apurinic or apyrimidinic site) lyase 2	-0.165738	1	No
CsqKR_Scaf99_30_31	1,4-alpha-glucan-branching enzyme	0.392945	1	No
CsqKR_Scaf36_16_8	myosin-IIIb-like isoform X4	1.62578	1	No
CsqKR_Scaf202_3_16	alpha beta hydrolase domain-containing 13-like	0.586501	1	No
CsqKR_Scaf59_27_8	myocyte-specific enhancer factor 2A isoform X1	0.386436	1	No
CsqKR_Scaf80_1_43	arginine kinase	-0.528578	1	No
CsqKR_Scaf375_0_6	caspase-8-like	0.774824	1	No
CsqKR_Scaf99_50_14	atrial natriuretic peptide receptor 1-like	-2.14729	1	No
CsqKR_Scaf196_7_2	NA	-5.97142	1	No
CsqKR_Scaf47_9_25	cytosolic carboxypeptidase 2-like isoform X28	0.803567	1	No
CsqKR_Scaf103_38_3	microtubule-associated serine threonine- kinase 3-like	1.28547	1	No
CsqKR_Scaf50_12_25	Integrator complex subunit 12	0.0149312	1	No
CsqKR_Scaf287_3_50	UPF0728 C10orf53 homolog	-0.670551	1	No
CsqKR_Scaf14_37_24	NA	-3.37046	1	No
CsqKR_Scaf59_10_23	PREDICTED: uncharacterized protein LOC106012878 isoform X2	0.00358156	1	No
CsqKR_Scaf505_0_5	NA	4.22926	1	No
CsqKR_Scaf5_2_11	activating transcription factor 3-like isoform X2	3.43442	1	No
CsqKR_Scaf35_1_21	Visual system homeobox 2	1.14049	1	No
CsqKR_Scaf44_43_11	lysine-specific demethylase 3B-like isoform X5	-0.0302955	1	No
CsqKR_Scaf451_1_0	NA	-0.161877	1	No
CsqKR_Scaf103_0_10	Kynurenine alpha-aminoadipate mitochondrial	0.122598	1	No
CsqKR_Scaf144_4_50	transmembrane 56-B-like	0.368948	1	No
CsqKR_Scaf569_0_0	NA	0.590223	1	No
CsqKR_Scaf312_1_23	glyco -N-acetylgalactosamine 3-beta-galactosyltransferase 1-like isoform X1	1.2101	1	No
CsqKR_Scaf447_0_0	NA	0.563396	1	No
CsqKR_Scaf36_6_14	gastrula zinc finger -like	-0.228403	1	No
CsqKR_Scaf7_31_18	3-hydroxybutyrate dehydrogenase	-1.50955	1	No
CsqKR_Scaf200_2_27	molybdenum cofactor sulfurase-like isoform X1	-0.40639	1	No
CsqKR_Scaf44_36_15	tandem-95 repeat	1.59283	1	No
CsqKR_Scaf418_0_25	caspase-3-like isoform X2	-4.64216	1	No
CsqKR_Scaf43_32_18	probable small nuclear ribonucleo G	-0.542253	1	No
CsqKR_Scaf300_6_55	E3 ubiquitin- ligase DTX3L-like	0.124764	1	No
CsqKR_Scaf99_8_52	AF-10-like isoform X2	0.126499	1	No
CsqKR_Scaf490_1_15	uncharacterized aarF domain-containing kinase 5-like isoform X1	0.884598	1	No
CsqKR_Scaf174_12_26	lambda-crystallin homolog	0.318121	1	No
CsqKR_Scaf280_4_36	neurogenic locus notch homolog 1-like	1.05411	1	No
CsqKR_Scaf3_91_8	histone H1-delta-like	0.336412	1	No
CsqKR_Scaf63_5_3	ubiquitin-40S ribosomal S27a	0.915911	1	No
CsqKR_Scaf921_0_5	ice nucleation	0.347612	1	No
CsqKR_Scaf91_4_11	Zinc finger GLIS2	0.696622	1	No
CsqKR_Scaf95_9_15	epidermal growth factor receptor substrate 15-like 1 isoform X1	0.102713	1	No
CsqKR_Scaf103_33_22	fukutin isoform X1	-0.104532	1	No
CsqKR_Scaf72_12_19	zinc finger 260-like	-4.39072	1	No
CsqKR_Scaf194_31_16	multiple epidermal growth factor-like domains 10	-3.06259	1	No
CsqKR_Scaf24_4_0	coadhesin-like isoform X1	-4.94813	1	No
CsqKR_Scaf130_8_8	ubiquitin-conjugating enzyme E2 J2-like	0.282108	1	No
CsqKR_Scaf7_20_13	4-coumarate-- ligase 1	0.47417	1	No
CsqKR_Scaf40_10_19	NA	-0.420228	1	No
CsqKR_Scaf19_37_29	endophilin-B1-like isoform X3	0.747262	1	No
CsqKR_Scaf1_0_15	E3 ubiquitin- ligase makorin-1	-0.418936	1	No
CsqKR_Scaf321_6_13	ATP-binding cassette sub-family A member 3-like	-6.31521	1	No
CsqKR_Scaf69_30_33	leukocyte receptor cluster member 1 homolog	-0.738812	1	No
CsqKR_Scaf138_14_16	nuclear localization 4 homolog	0.045697	1	No
CsqKR_Scaf200_2_17	peptidyl-prolyl cis-trans isomerase G	0.351515	1	No
CsqKR_Scaf286_2_8	neuronal acetylcholine receptor subunit alpha-10-like	1.79834	1	No
CsqKR_Scaf240_0_10	NA	0.343796	1	No
CsqKR_Scaf31_3_7	tektin-3-like isoform X1	-4.32634	1	No
CsqKR_Scaf193_13_10	mucin-12-like isoform X1	0.311942	1	No
CsqKR_Scaf130_14_11	phosphoinositide 3-kinase regulatory subunit 4-like	0.669539	1	No
CsqKR_Scaf371_0_24	NA	2.16672	1	No
CsqKR_Scaf796_0_3	mitochondrial	-1.1552	1	No
CsqKR_Scaf16_12_7	5-hydroxytryptamine receptor-like	1.85999	1	No
CsqKR_Scaf21_2_57	hypothetical protein LOTGIDRAFT_238301	0.849744	1	No
CsqKR_Scaf3_103_40	Fanconi anemia group M	0.124308	1	No
CsqKR_Scaf372_1_21	transmembrane 136-like	0.562399	1	No
CsqKR_Scaf140_1_22	NA	1.606	1	No
CsqKR_Scaf21_22_12	40S ribosomal S11	-0.71648	1	No
CsqKR_Scaf18_0_13	dnaJ homolog subfamily C member 17-like	-0.034806	1	No
CsqKR_Scaf19_17_20	NA	0.452148	1	No
CsqKR_Scaf193_7_17	Pif	1.19108	1	No
CsqKR_Scaf323_6_15	cilia- and flagella-associated 91-like isoform X1	-0.326926	1	No
CsqKR_Scaf3_28_11	A-kinase-interacting 1	-0.0932141	1	No
CsqKR_Scaf4_13_20	CEPU-1-like isoform X2	0.570709	1	No
CsqKR_Scaf27_3_23	ubiquitin-conjugating enzyme E2 25	1.80241	1	No
CsqKR_Scaf103_42_13	Cyclic nucleotide-binding domain-containing 2	-1.15048	1	No
CsqKR_Scaf27_24_12	cyclin-dependent kinase 10	-0.481425	1	No
CsqKR_Scaf64_9_20	synaptic vesicular amine transporter-like	1.25888	1	No
CsqKR_Scaf84_4_31	acid-sensing ion channel 1-like isoform X1	-5.59714	1	No
CsqKR_Scaf261_11_13	gamma-aminobutyric acid receptor subunit beta-like	-3.11167	1	No
CsqKR_Scaf301_6_31	Cationic amino acid transporter 4	0.420014	1	No
CsqKR_Scaf745_0_13	carcinoembryonic antigen-related cell adhesion molecule 5-like	-1.17689	1	No
CsqKR_Scaf144_17_3	type I inositol 3,4-bisphosphate 4-phosphatase-like isoform X2	-0.182682	1	No
CsqKR_Scaf69_84_27	cyclin-dependent kinase 17 isoform X2	0.72577	1	No
CsqKR_Scaf43_65_10	insoluble matrix shell 5	-0.18035	1	No
CsqKR_Scaf361_8_16	probable chitinase 3	-5.39042	1	No
CsqKR_Scaf252_0_6	RING-box 2-like	-0.285096	1	No
CsqKR_Scaf103_26_30	coiled-coil domain-containing 25	-0.26129	1	No
CsqKR_Scaf165_12_11	Tumor necrosis factor receptor superfamily member 5	1.37377	1	No
CsqKR_Scaf11_2_6	PFC0760c-like isoform X1	2.36779	1	No
CsqKR_Scaf55_11_67	isoinhibitor K-like isoform X1	-0.65345	1	No
CsqKR_Scaf61_30_26	deoxynucleoside triphosphate triphosphohydrolase SAMHD1	2.18754	1	No
CsqKR_Scaf169_2_26	F-box LRR-repeat 6-like	-0.122385	1	No
CsqKR_Scaf195_5_18	hypothetical protein C0Q70_19279	1.12209	1	No
CsqKR_Scaf174_5_17	vacuolar sorting-associated VTA1 homolog	0.376197	1	No
CsqKR_Scaf285_7_58	methionyl-tRNA mitochondrial-like	1.25689	1	No
CsqKR_Scaf34_3_9	CCR4-NOT transcription complex subunit 1-like	0.212785	1	No
CsqKR_Scaf107_5_13	translocating chain-associated membrane 1-like 1	0.319564	1	No
CsqKR_Scaf102_7_12	G2 mitotic-specific cyclin-B3	-3.06054	1	No
CsqKR_Scaf73_30_16	neutral alpha-glucosidase AB-like isoform X1	0.732493	1	No
CsqKR_Scaf54_8_13	fatty acid desaturase 2-like	0.337567	1	No
CsqKR_Scaf141_3_13	uncharacterized protein LOC112556747	-0.721391	1	No
CsqKR_Scaf18_12_1	B-box type zinc finger ncl-1-	-0.215907	1	No
CsqKR_Scaf41_9_39	L-aminoadipate-semialdehyde dehydrogenase-phosphopantetheinyl transferase-like	0.228034	1	No
CsqKR_Scaf285_6_38	LOW QUALITY PROTEIN: uncharacterized protein LOC105422322	-0.266837	1	No
CsqKR_Scaf117_14_58	cytochrome c oxidase assembly factor 6 homolog isoform X2	0.556924	1	No
CsqKR_Scaf172_3_30	uncharacterized protein C1orf131 homolog isoform X1	-0.915647	1	No
CsqKR_Scaf143_10_14	nuclear factor erythroid 2-related factor 2-like isoform X2	0.67584	1	No
CsqKR_Scaf52_17_36	39S ribosomal mitochondrial-like	0.223391	1	No
CsqKR_Scaf72_10_5	zinc finger Xfin-like	-0.405589	1	No
CsqKR_Scaf601_0_11	poly [ADP-ribose] polymerase 12-like isoform X1	0.127624	1	No
CsqKR_Scaf84_9_29	solute carrier family 28 member 3-like	-3.27023	1	No
CsqKR_Scaf501_0_15	fibrinogen A	-0.254177	1	No
CsqKR_Scaf174_39_18	glutathione S-transferase alpha-5-like	0.186523	1	No
CsqKR_Scaf75_15_22	tripartite motif-containing 2-like	1.33064	1	No
CsqKR_Scaf175_23_11	NA	-2.08966	1	No
CsqKR_Scaf61_6_16	Tubulin beta-2C chain	0.524203	1	No
CsqKR_Scaf50_42_27	NA	2.17713	1	No
CsqKR_Scaf12_27_17	transmembrane 26-like	0.268352	1	No
CsqKR_Scaf232_0_21	b(0,+)-type amino acid transporter 1-like isoform X2	0.625482	1	No
CsqKR_Scaf490_9_24	hypothetical protein C0Q70_18692	0.142849	1	No
CsqKR_Scaf172_1_36	Fibroblast growth factor receptor 2	2.32008	1	No
CsqKR_Scaf99_57_1	lysoplasmalogenase TMEM86A	-0.0422194	1	No
CsqKR_Scaf22_10_6	NA	0.689467	1	No
CsqKR_Scaf26_0_7	RNA-binding motif X-linked 2	-0.647654	1	No
CsqKR_Scaf31_10_17	mucin-5AC-like isoform X2	-2.50509	1	No
CsqKR_Scaf780_0_0	tumor necrosis factor-like	1.02107	1	No
CsqKR_Scaf98_26_26	dynein heavy chain axonemal-like isoform X1	-1.75587	1	No
CsqKR_Scaf8_18_8	chondroitin proteoglycan 2-like	-3.67574	1	No
CsqKR_Scaf64_21_19	WD repeat-containing 6	0.113531	1	No
CsqKR_Scaf3_103_41	Fanconi anemia group M	0.424198	1	No
CsqKR_Scaf43_66_36	N(G),N(G)-dimethylarginine dimethylaminohydrolase 1-like isoform X1	0.978917	1	No
CsqKR_Scaf254_0_30	translation initiation factor eIF-2B subunit alpha	-1.16756	1	No
CsqKR_Scaf12_31_40	NA	-0.404025	1	No
CsqKR_Scaf25_16_10	unc-80 homolog	-0.0565005	1	No
CsqKR_Scaf563_0_19	NA	-3.97402	1	No
CsqKR_Scaf21_10_6	myb-related A-like isoform X2	-2.20728	1	No
CsqKR_Scaf3_31_7	multidrug resistance-associated 7-like	0.0870752	1	No
CsqKR_Scaf173_14_9	probable chitinase 3	1.6724	1	No
CsqKR_Scaf7_15_54	transmembrane 53-B-like	-0.550499	1	No
CsqKR_Scaf174_19_18	[Pyruvate dehydrogenase [acetyl-transferring]]-phosphatase mitochondrial	0.285917	1	No
CsqKR_Scaf87_1_19	Ankyrin repeat	-0.300418	1	No
CsqKR_Scaf1_53_48	Ubiquitin-conjugating enzyme E2 L3	-0.186969	1	No
CsqKR_Scaf26_3_17	heparan-sulfate 6-O-sulfotransferase 2-like	-0.0947785	1	No
CsqKR_Scaf366_18_37	hypothetical protein LOTGIDRAFT_169286	0.0647686	1	No
CsqKR_Scaf53_9_10	39S ribosomal mitochondrial	0.740736	1	No
CsqKR_Scaf95_3_32	40S ribosomal S20	-0.479502	1	No
CsqKR_Scaf21_20_11	b(0,+)-type amino acid transporter 1 isoform X4	-3.6277	1	No
CsqKR_Scaf174_14_12	uncharacterized protein LOC110466076 isoform X4	1.00106	1	No
CsqKR_Scaf180_3_18	ankyrin repeat domain-containing 50-like	-0.419667	1	No
CsqKR_Scaf684_0_2	NA	2.03507	1	No
CsqKR_Scaf490_5_32	nuclear pore complex Nup93-like	0.0214745	1	No
CsqKR_Scaf43_43_27	dual specificity phosphatase 1	-1.04675	1	No
CsqKR_Scaf529_0_33	receptor-type tyrosine- phosphatase kappa-like isoform X1	1.29086	1	No
CsqKR_Scaf12_62_13	CCR4-NOT transcription complex subunit 6-like isoform X2	0.0447023	1	No
CsqKR_Scaf218_5_35	antibacterial peptide	-1.73134	1	No
CsqKR_Scaf366_15_11	NA	0.74535	1	No
CsqKR_Scaf22_5_13	PIH1 domain-containing 2-like	-0.823108	1	No
CsqKR_Scaf102_5_11	zinc finger HIT domain-containing 1	0.18327	1	No
CsqKR_Scaf259_2_54	Zinc finger CCCH-type with G patch domain-containing	-0.273243	1	No
CsqKR_Scaf287_2_16	scaffold attachment factor B2-like isoform X2	-0.0651542	1	No
CsqKR_Scaf63_15_25	churchill	-0.651262	1	No
CsqKR_Scaf94_6_28	USP isoform 2	1.00411	1	No
CsqKR_Scaf97_0_3	GDP-fucose O-fucosyltransferase 1	-0.865069	1	No
CsqKR_Scaf208_8_55	zinc finger OZF-like	0.623923	1	No
CsqKR_Scaf287_3_46	WW domain-binding 2	-0.0937959	1	No
CsqKR_Scaf2_3_12	NA	-5.53155	1	No
CsqKR_Scaf80_5_12	intersectin-1-like isoform X2	0.520878	1	No
CsqKR_Scaf182_7_3	acetylcholine receptor subunit alpha-type acr-7-like	0.892278	1	No
CsqKR_Scaf35_32_11	probable histone deacetylase 1-B	1.16207	1	No
CsqKR_Scaf1_50_25	NA	1.92274	1	No
CsqKR_Scaf87_10_16	Programmed cell death 7	0.120472	1	No
CsqKR_Scaf90_26_14	Phosphatidylinositol 3-kinase catalytic subunit type 3	0.174785	1	No
CsqKR_Scaf214_0_40	alpha-tocopherol transfer -like	0.19534	1	No
CsqKR_Scaf41_0_26	vacuolar ATPase assembly integral membrane VMA21-like	0.169046	1	No
CsqKR_Scaf64_1_17	ATP-binding cassette sub-family A member 2	1.13476	1	No
CsqKR_Scaf228_1_12	neprilysin-like	1.94235	1	No
CsqKR_Scaf113_2_33	BUD31 homolog	-0.33214	1	No
CsqKR_Scaf174_5_3	NA	-4.77394	1	No
CsqKR_Scaf31_20_40	tubulin alpha-3 chain-like	0.137159	1	No
CsqKR_Scaf193_5_7	dystonin isoform X1	0.829929	1	No
CsqKR_Scaf50_36_5	liprin-alpha-1-like isoform X4	0.750721	1	No
CsqKR_Scaf471_2_0	NA	0.500481	1	No
CsqKR_Scaf98_13_13	NA	0.469985	1	No
CsqKR_Scaf45_11_22	PDZ domain-containing 8-like	1.22661	1	No
CsqKR_Scaf124_6_18	Glutathione S-transferase	-0.467108	1	No
CsqKR_Scaf88_1_20	probable 28S ribosomal mitochondrial	0.364029	1	No
CsqKR_Scaf94_10_65	D-galactoside-specific lectin	-4.38211	1	No
CsqKR_Scaf303_0_13	NA	1.62109	1	No
CsqKR_Scaf80_3_13	phytanoyl- dioxygenase domain-containing 1-like	0.258385	1	No
CsqKR_Scaf387_1_6	NA	-6.58247	1	No
CsqKR_Scaf175_27_12	U6 snRNA-associated Sm LSm3	-0.101116	1	No
CsqKR_Scaf75_5_14	uncharacterized protein LOC110441277	0.497112	1	No
CsqKR_Scaf145_0_30	tetratricopeptide repeat 32	-1.02512	1	No
CsqKR_Scaf41_37_5	pancreatic triacylglycerol lipase-like	-2.51453	1	No
CsqKR_Scaf256_10_40	zinc finger 622-like	0.227061	1	No
CsqKR_Scaf266_6_28	annexin A7-like	1.6903	1	No
CsqKR_Scaf174_26_17	enabled isoform X2	1.1533	1	No
CsqKR_Scaf764_0_3	sacsin-like	1.33126	1	No
CsqKR_Scaf28_4_12	Palmitoyltransferase ZDHHC22	1.66998	1	No
CsqKR_Scaf65_16_26	ATPase ASNA1 homolog	0.0139076	1	No
CsqKR_Scaf1_48_5	cupin domain-containing	0.869887	1	No
CsqKR_Scaf7_11_0	sulfate transporter	-1.1033	1	No
CsqKR_Scaf12_39_9	GPI inositol-deacylase-like	-0.175417	1	No
CsqKR_Scaf838_0_11	fibrillin-1-like isoform X1	2.70992	1	No
CsqKR_Scaf133_17_8	FAM124A-like isoform X2	0.790558	1	No
CsqKR_Scaf10_12_22	NA	0.24754	1	No
CsqKR_Scaf99_8_45	WAS WASL-interacting family member 1-like	0.0340277	1	No
CsqKR_Scaf264_3_13	major facilitator superfamily domain-containing 1-like	0.116745	1	No
CsqKR_Scaf256_7_23	Acyl- -binding	-0.2746	1	No
CsqKR_Scaf269_5_26	serine-enriched -like	-0.901618	1	No
CsqKR_Scaf993_0_5	NA	-0.410937	1	No
CsqKR_Scaf12_0_3	NA	-0.386053	1	No
CsqKR_Scaf36_14_16	sodium-dependent proline transporter-like isoform X2	0.643938	1	No
CsqKR_Scaf54_0_32	receptor-type tyrosine- phosphatase kappa-like isoform X1	3.25075	1	No
CsqKR_Scaf188_2_0	sulfate transporter-like	1.44157	1	No
CsqKR_Scaf113_7_29	collagen alpha chain CG42342 isoform X3	-1.82743	1	No
CsqKR_Scaf159_8_21	tRNA-splicing endonuclease subunit Sen54	0.0987224	1	No
CsqKR_Scaf69_78_7	sodium glucose cotransporter 4-like	1.09428	1	No
CsqKR_Scaf85_0_14	solute carrier family 12 member 2-like isoform X2	-1.23998	1	No
CsqKR_Scaf25_16_14	NA	-0.085827	1	No
CsqKR_Scaf69_82_43	pre-mRNA-splicing factor 18-like	-0.327335	1	No
CsqKR_Scaf95_11_22	hemicentin-1 isoform X10	0.0539629	1	No
CsqKR_Scaf366_5_16	staphylococcal nuclease domain-containing 1-like	-0.734243	1	No
CsqKR_Scaf137_2_13	gamma-tubulin complex component 5 isoform X1	-0.0778913	1	No
CsqKR_Scaf490_9_6	NA	0.355393	1	No
CsqKR_Scaf178_0_10	multiple epidermal growth factor-like domains 10 isoform X2	2.56041	1	No
CsqKR_Scaf194_17_12	serine threonine- kinase ULK4-like isoform X1	-0.0460654	1	No
CsqKR_Scaf43_7_15	E3 ubiquitin- ligase MIB2	1.18316	1	No
CsqKR_Scaf23_0_3	AT-hook-containing transcription factor	-1.3066	1	No
CsqKR_Scaf45_8_13	hypothetical protein LOTGIDRAFT_158756	-4.58806	1	No
CsqKR_Scaf100_3_11	guanylate cyclase 2G	-1.06085	1	No
CsqKR_Scaf94_10_58	fatty acid-binding heart-like	-0.380765	1	No
CsqKR_Scaf103_20_15	Something about silencing 10	-0.200538	1	No
CsqKR_Scaf112_7_40	homeobox engrailed	0.146389	1	No
CsqKR_Scaf231_16_74	NA	-1.5266	1	No
CsqKR_Scaf169_1_10	limbic system-associated membrane -like isoform X1	0.14969	1	No
CsqKR_Scaf119_7_25	transcription factor SOX-17	-2.939	1	No
CsqKR_Scaf75_31_16	peptidylprolyl isomerase domain and WD repeat-containing 1	0.225004	1	No
CsqKR_Scaf402_9_54	hypothetical protein LOTGIDRAFT_237883	-1.04404	1	No
CsqKR_Scaf55_29_3	ATP-dependent RNA helicase DDX18	0.0394817	1	No
CsqKR_Scaf47_5_13	mediator of RNA polymerase II transcription subunit 12-like	-0.0339661	1	No
CsqKR_Scaf102_2_22	NA	-1.45391	1	No
CsqKR_Scaf70_5_18	kinesin KIF9 isoform X1	-0.366673	1	No
CsqKR_Scaf34_4_30	tyrosine aminotransferase	-0.443027	1	No
CsqKR_Scaf25_3_39	THO complex subunit 3	-0.248336	1	No
CsqKR_Scaf490_0_13	CCR4-NOT transcription complex subunit 10-like isoform X1	-0.0779461	1	No
CsqKR_Scaf21_1_20	serine threonine- kinase tousled-like 2 isoform X1	-0.979795	1	No
CsqKR_Scaf27_13_24	low-density lipo receptor class A domain-containing 3-like	-1.22553	1	No
CsqKR_Scaf97_1_0	leucine-rich repeat and immunoglobulin-like domain-containing nogo receptor-interacting 3	0.196729	1	No
CsqKR_Scaf203_2_10	FAM167A-like	-3.16449	1	No
CsqKR_Scaf146_5_5	kelch 18	0.782931	1	No
CsqKR_Scaf247_1_16	nucleolar 11-like	-1.66194	1	No
CsqKR_Scaf10_5_24	E3 ubiquitin- ligase LNX-like	-0.773542	1	No
CsqKR_Scaf6_1_13	gliomedin-like isoform X2	-0.427765	1	No
CsqKR_Scaf105_0_5	NA	2.06546	1	No
CsqKR_Scaf39_44_8	transcription factor SOX-8-like	0.919803	1	No
CsqKR_Scaf167_4_4	NA	-3.70865	1	No
CsqKR_Scaf41_10_21	dual specificity phosphatase CDC14A isoform X2	-0.437892	1	No
CsqKR_Scaf268_12_23	pre-mRNA-processing factor 19-like	-0.0353418	1	No
CsqKR_Scaf173_2_27	Metabotropic glutamate receptor 2	1.66871	1	No
CsqKR_Scaf185_0_16	mitochondrial thiamine pyrophosphate carrier-like	-0.787544	1	No
CsqKR_Scaf8_12_17	spermidine synthase	0.523469	1	No
CsqKR_Scaf61_3_13	NA	-1.86663	1	No
CsqKR_Scaf323_1_8	probable G- coupled receptor 156	-1.02411	1	No
CsqKR_Scaf12_16_35	disks large homolog 5-like isoform X1	0.384812	1	No
CsqKR_Scaf285_7_50	methylenetetrahydrofolate reductase-like isoform X1	-0.044754	1	No
CsqKR_Scaf69_53_28	FACT complex subunit SSRP1	-0.529214	1	No
CsqKR_Scaf17_5_49	sterol-4-alpha-carboxylate 3- decarboxylating	-0.605018	1	No
CsqKR_Scaf14_32_32	DBF4-like A	-1.28437	1	No
CsqKR_Scaf159_6_21	von Willebrand factor A domain-containing 3A-like	1.1464	1	No
CsqKR_Scaf50_48_10	Apoptosis inhibitor	-0.0621327	1	No
CsqKR_Scaf29_16_33	Methyl- -binding domain 5	0.289871	1	No
CsqKR_Scaf3_7_33	UPF0394 inner membrane yeeE	0.109892	1	No
CsqKR_Scaf965_0_4	NA	-0.31113	1	No
CsqKR_Scaf143_10_13	Alkyldihydroxyacetonephosphate peroxisomal	-0.373311	1	No
CsqKR_Scaf615_0_37	NA	0.318378	1	No
CsqKR_Scaf192_6_23	tilB homolog	0.504504	1	No
CsqKR_Scaf175_29_13	Angiopoietin-related 6	-0.0848125	1	No
CsqKR_Scaf41_49_14	store-operated calcium entry-associated regulatory factor-like	0.736757	1	No
CsqKR_Scaf26_4_22	autophagy-related 16-1-like	0.143571	1	No
CsqKR_Scaf59_2_13	Tetratricopeptide repeat 28	1.70169	1	No
CsqKR_Scaf50_20_18	steroid dehydrogenase	1.25699	1	No
CsqKR_Scaf44_31_11	uncharacterized family 31 glucosidase KIAA1161-like	0.184046	1	No
CsqKR_Scaf264_1_11	E3 ubiquitin- ligase TRIM23-like	-0.465477	1	No
CsqKR_Scaf50_19_0	E3 ubiquitin- ligase TRIM56-like isoform X1	-0.217477	1	No
CsqKR_Scaf191_3_13	UDP-glucuronic acid decarboxylase 1-like	0.509444	1	No
CsqKR_Scaf9_2_4	riboflavin kinase	0.168097	1	No
CsqKR_Scaf200_5_22	glyoxylate reductase hydroxypyruvate reductase-like	0.334816	1	No
CsqKR_Scaf101_7_25	NA	3.13477	1	No
CsqKR_Scaf60_7_29	nucleosome assembly 1-like 1 isoform X1	0.0635294	1	No
CsqKR_Scaf490_3_19	lon protease homolog peroxisomal	0.438097	1	No
CsqKR_Scaf448_0_24	NA	-0.223159	1	No
CsqKR_Scaf75_23_8	c-MYC	-0.992003	1	No
CsqKR_Scaf268_11_23	alpha-ketoglutarate-dependent dioxygenase alkB homolog 4	-0.434593	1	No
CsqKR_Scaf116_7_11	UBX domain-containing 10	0.516579	1	No
CsqKR_Scaf144_6_16	myosin light chain smooth muscle-like	-2.75125	1	No
CsqKR_Scaf355_0_2	PREDICTED: uncharacterized protein LOC109100802	-0.889797	1	No
CsqKR_Scaf135_8_12	NA	0.683271	1	No
CsqKR_Scaf231_2_26	Transmembrane 189	1.2119	1	No
CsqKR_Scaf91_14_56	Telomeric repeat-binding factor 2-interacting 1	1.55427	1	No
CsqKR_Scaf87_11_30	zinc finger 525-like	-0.217465	1	No
CsqKR_Scaf103_6_13	glycine receptor subunit alpha-2-like	0.6703	1	No
CsqKR_Scaf147_11_18	transmembrane 144-like isoform X1	0.189311	1	No
CsqKR_Scaf398_3_25	regulator of nonsense transcripts 1-like	-0.0420101	1	No
CsqKR_Scaf69_52_21	tRNA (uracil-5-)-methyltransferase homolog A	0.0472621	1	No
CsqKR_Scaf264_5_23	peroxisome biogenesis factor 13 isoform X2	-0.268321	1	No
CsqKR_Scaf43_2_33	von Willebrand factor D and EGF domain-containing	1.7388	1	No
CsqKR_Scaf175_10_36	lissencephaly-1 homolog	-1.77165	1	No
CsqKR_Scaf125_0_26	NA	4.22918	1	No
CsqKR_Scaf59_24_4	kin of IRRE 2	0.467956	1	No
CsqKR_Scaf3_63_35	thymidine phosphorylase-like	0.330203	1	No
CsqKR_Scaf47_0_0	NA	1.6632	1	No
CsqKR_Scaf113_2_36	cleavage and polyadenylation specificity factor subunit 4-like	-0.530893	1	No
CsqKR_Scaf4_5_36	follistatin-A isoform X4	-0.719947	1	No
CsqKR_Scaf8_19_33	mevalonate kinase	0.263577	1	No
CsqKR_Scaf135_8_67	Ribonuclease P subunit p30	-0.701086	1	No
CsqKR_Scaf36_50_6	ubiquitin-like modifier-activating enzyme 6	0.17358	1	No
CsqKR_Scaf3_79_20	NADH dehydrogenase [ubiquinone] 1 beta subcomplex subunit mitochondrial	0.271751	1	No
CsqKR_Scaf61_28_24	deoxynucleoside triphosphate triphosphohydrolase SAMHD1-like isoform X1	0.212441	1	No
CsqKR_Scaf43_58_14	cilia- and flagella-associated 43-like	0.0351875	1	No
CsqKR_Scaf207_2_9	potassium channel subfamily T member 2-like isoform X4	-1.34285	1	No
CsqKR_Scaf3_8_41	solute carrier family 46 member 3-like	0.0753973	1	No
CsqKR_Scaf122_0_40	cx9C motif-containing 4	1.87596	1	No
CsqKR_Scaf52_12_28	DDB1- and CUL4-associated factor 1-like isoform X1	-0.614931	1	No
CsqKR_Scaf35_53_19	spastin-like isoform X1	0.381335	1	No
CsqKR_Scaf8_14_37	ADP-ribosylation factor 4-like	-0.0289367	1	No
CsqKR_Scaf228_0_10	deleted in malignant brain tumors 1	-0.223709	1	No
CsqKR_Scaf91_14_51	probable dolichyl pyrophosphate Glc1Man9 c2 alpha-1,3-glucosyltransferase	-0.71927	1	No
CsqKR_Scaf423_0_65	FAM183B-like	-1.62465	1	No
CsqKR_Scaf180_1_24	CD109 antigen-like	1.89791	1	No
CsqKR_Scaf115_0_17	deleted in malignant brain tumors 1	4.90219	1	No
CsqKR_Scaf141_2_14	trithorax group osa-like	0.51929	1	No
CsqKR_Scaf59_1_24	gonadotropin-releasing hormone II receptor-like	0.686082	1	No
CsqKR_Scaf7_32_16	syntaxin-7-like isoform X1	0.308243	1	No
CsqKR_Scaf323_5_11	serine threonine- kinase SIK3-like isoform X3	-0.389999	1	No
CsqKR_Scaf55_6_5	2-oxoisovalerate dehydrogenase subunit mitochondrial	1.00881	1	No
CsqKR_Scaf103_23_12	NADH dehydrogenase [ubiquinone] iron-sulfur 5	-0.143004	1	No
CsqKR_Scaf99_27_21	tRNA wybutosine-synthesizing 2 homolog	-0.702511	1	No
CsqKR_Scaf69_83_14	zinc finger MYND domain-containing 10-like	-0.498784	1	No
CsqKR_Scaf180_2_2	HRAS-like suppressor 3	4.42991	1	No
CsqKR_Scaf166_1_24	bis(5 -adenosyl)-triphosphatase enpp4-like	-1.7996	1	No
CsqKR_Scaf91_0_8	anoctamin-5-like isoform X1	-0.587693	1	No
CsqKR_Scaf31_17_11	dipeptidase 1-like	1.16465	1	No
CsqKR_Scaf371_0_23	NA	-0.881384	1	No
CsqKR_Scaf173_32_31	importin-9-like isoform X1	-0.228286	1	No
CsqKR_Scaf200_5_21	carbohydrate sulfotransferase 1-like	0.215881	1	No
CsqKR_Scaf195_11_13	NA	-1.26984	1	No
CsqKR_Scaf167_2_13	uncharacterized protein LOC112556346 isoform X2	0.725275	1	No
CsqKR_Scaf186_1_12	lev-9-like isoform X2	-0.267557	1	No
CsqKR_Scaf193_14_8	nuclear receptor subfamily 1 group D member 2-like isoform X3	0.0722211	1	No
CsqKR_Scaf35_47_21	NA	-4.08841	1	No
CsqKR_Scaf43_3_18	LIM domain-binding 2-like isoform X1	-0.107849	1	No
CsqKR_Scaf261_8_14	hematological and neurological expressed 1 -like	0.128365	1	No
CsqKR_Scaf19_33_9	heat shock 70 kDa 13-like	-0.178404	1	No
CsqKR_Scaf61_4_9	transcriptional regulator ERG homolog	-0.77388	1	No
CsqKR_Scaf44_38_19	folylpolyglutamate mitochondrial-like isoform X2	0.360612	1	No
CsqKR_Scaf141_2_20	uncharacterized protein LOC109859338	-0.28763	1	No
CsqKR_Scaf188_2_12	small nuclear ribonucleo Sm D1	-0.507409	1	No
CsqKR_Scaf857_0_10	uncharacterized protein LOC112574243	-0.100494	1	No
CsqKR_Scaf203_5_55	poly [ADP-ribose] polymerase 14-like	1.785	1	No
CsqKR_Scaf90_35_29	high affinity cAMP-specific and IBMX-insensitive 3 ,5 -cyclic phosphodiesterase 8B-like isoform X4	0.605305	1	No
CsqKR_Scaf478_3_24	probable E3 ubiquitin- ligase MGRN1 isoform X2	0.330044	1	No
CsqKR_Scaf67_1_1	NA	-1.00228	1	No
CsqKR_Scaf3_27_19	arginine serine-rich PNISR-like isoform X1	-0.275031	1	No
CsqKR_Scaf44_8_36	probable RNA-binding 18	-0.459857	1	No
CsqKR_Scaf7_24_26	bursicon-alpha precursor	0.866186	1	No
CsqKR_Scaf43_0_5	gastrula zinc finger -like	-0.15017	1	No
CsqKR_Scaf16_5_12	glyco 3-alpha-L-fucosyltransferase A-like	-0.911844	1	No
CsqKR_Scaf61_15_27	pre-mRNA-splicing factor ATP-dependent RNA helicase PRP16-like	-0.944532	1	No
CsqKR_Scaf186_4_2	slit-like isoform X1	-0.297849	1	No
CsqKR_Scaf965_0_3	calmodulin-regulated spectrin-associated 1-like	0.385167	1	No
CsqKR_Scaf117_12_18	acid phosphatase type 7-like	0.0175019	1	No
CsqKR_Scaf65_11_24	Polyprenol reductase	0.050626	1	No
CsqKR_Scaf8_12_29	neural cell adhesion molecule L1	-0.765383	1	No
CsqKR_Scaf69_52_31	FAM57B-like	-1.00005	1	No
CsqKR_Scaf143_2_17	heterogeneous nuclear ribonucleo A1-like isoform X1	-1.02249	1	No
CsqKR_Scaf3_27_24	Zinc finger 318	0.267775	1	No
CsqKR_Scaf138_14_29	myb X-like	0.855291	1	No
CsqKR_Scaf80_2_2	homeobox 2-like	0.518236	1	No
CsqKR_Scaf34_4_27	cytochrome P450 27C1-like	-0.504152	1	No
CsqKR_Scaf349_6_9	S1 RNA-binding domain-containing 1	0.0173158	1	No
CsqKR_Scaf1027_0_0	tumor necrosis factor-like	2.35093	1	No
CsqKR_Scaf119_1_25	homeobox TGIF2	-0.70758	1	No
CsqKR_Scaf327_1_19	NA	-0.453266	1	No
CsqKR_Scaf747_0_14	carcinoembryonic antigen-related cell adhesion molecule 1-like	1.33252	1	No
CsqKR_Scaf97_2_18	pre-B-cell leukemia transcription factor 1-like	0.00137232	1	No
CsqKR_Scaf72_15_8	transmembrane anterior posterior transformation 1 homolog	-0.347918	1	No
CsqKR_Scaf194_3_20	Cell polarity alp11	1.28916	1	No
CsqKR_Scaf117_12_26	bromodomain adjacent to zinc finger domain 1A-like	-0.0599081	1	No
CsqKR_Scaf41_25_12	protocadherin-9-like isoform X1	0.796967	1	No
CsqKR_Scaf80_6_23	eukaryotic translation initiation factor X-chromosomal	0.0873496	1	No
CsqKR_Scaf73_22_2	E3 ubiquitin- ligase HECTD1-like isoform X1	0.332024	1	No
CsqKR_Scaf172_7_25	ELMO domain-containing 3	0.46018	1	No
CsqKR_Scaf59_32_64	tubulin alpha-1A chain-like	0.941021	1	No
CsqKR_Scaf505_0_60	NA	-1.36179	1	No
CsqKR_Scaf87_10_1	NA	0.734025	1	No
CsqKR_Scaf572_0_22	chitin synthase	-0.791085	1	No
CsqKR_Scaf69_86_45	tumor suppressor candidate 2	0.0973666	1	No
CsqKR_Scaf127_17_12	beta-catenin 1	0.454895	1	No
CsqKR_Scaf10_14_19	polycystic kidney disease 1-like 2	2.5472	1	No
CsqKR_Scaf245_5_14	WD repeat-containing 59-like	0.320506	1	No
CsqKR_Scaf5_29_15	basal body-orientation factor 1-like	0.577636	1	No
CsqKR_Scaf174_27_7	disintegrin and metallo ase domain-containing 10-like	0.427524	1	No
CsqKR_Scaf231_1_13	1-phosphatidylinositol 4,5-bisphosphate phosphodiesterase gamma-1-	-0.235335	1	No
CsqKR_Scaf55_35_38	M-phase phospho 8-like	1.45831	1	No
CsqKR_Scaf423_0_5	actin ovestestis isoform	-0.314777	1	No
CsqKR_Scaf31_11_33	zinc transporter 1-like	0.759144	1	No
CsqKR_Scaf816_0_2	NA	-0.226952	1	No
CsqKR_Scaf268_6_13	E3 ubiquitin- ligase HUWE1 isoform X1	0.0965173	1	No
CsqKR_Scaf329_0_10	hypothetical protein LOTGIDRAFT_171851	2.04712	1	No
CsqKR_Scaf53_0_5	Thymosin beta-12	-1.74541	1	No
CsqKR_Scaf73_31_8	L-isoaspartate(D-aspartate) O-methyltransferase-like isoform #REF!	0.431765	1	No
CsqKR_Scaf159_6_13	dynein assembly factor axonemal-like	-0.227051	1	No
CsqKR_Scaf78_4_24	hypothetical protein LOTGIDRAFT_230727	-0.109342	1	No
CsqKR_Scaf65_26_12	NA	0.000918715	1	No
CsqKR_Scaf127_11_8	probable tRNA N6-adenosine threonylcarbamoyltransferase	-0.0625098	1	No
CsqKR_Scaf39_7_7	calcyphosin	1.04119	1	No
CsqKR_Scaf18_15_9	single-pass membrane and coiled-coil domain-containing 4 homolog	2.30184	1	No
CsqKR_Scaf522_2_25	uncharacterized family 31 glucosidase KIAA1161-like	-4.07213	1	No
CsqKR_Scaf98_16_34	unconventional myosin-XVIIIa-like isoform X1	0.728482	1	No
CsqKR_Scaf19_13_21	serine threonine- kinase 32B isoform X1	-0.318162	1	No
CsqKR_Scaf431_2_22	anaphase-promoting complex subunit 15-like	-0.340824	1	No
CsqKR_Scaf75_42_55	stathmin-like isoform X3	0.474408	1	No
CsqKR_Scaf180_5_10	methyltransferase NSUN7	-2.72344	1	No
CsqKR_Scaf102_11_8	cadherin EGF LAG seven-pass G-type receptor 1-like	1.40886	1	No
CsqKR_Scaf95_2_33	HAUS augmin-like complex subunit 3	0.0589882	1	No
CsqKR_Scaf67_1_43	E3 ubiquitin- ligase MIB2-like	1.85326	1	No
CsqKR_Scaf204_0_29	NA	-1.88286	1	No
CsqKR_Scaf403_4_34	receptor-interacting serine threonine- kinase 3-like isoform X1	0.691177	1	No
CsqKR_Scaf143_15_22	PREDICTED: uncharacterized protein LOC105341499	0.121966	1	No
CsqKR_Scaf231_12_34	alpha-(1,3)-fucosyltransferase 10-like	-0.845901	1	No
CsqKR_Scaf65_21_14	PDZ domain-containing GIPC1-like	2.02413	1	No
CsqKR_Scaf5_0_10	cilia- and flagella-associated 70-like isoform X2	0.806045	1	No
CsqKR_Scaf191_9_36	glutamine synthetase	-0.321009	1	No
CsqKR_Scaf88_7_30	GTP-binding YPTM2	-1.83448	1	No
CsqKR_Scaf180_7_4	leucine-rich repeat neuronal 1-like	0.024958	1	No
CsqKR_Scaf73_0_13	Whey acidic precursor	2.71186	1	No
CsqKR_Scaf173_14_28	ABC transporter B family member 1-like isoform X1	1.22985	1	No
CsqKR_Scaf102_9_1	E3 ubiquitin- ligase TRIM71-like	2.11142	1	No
CsqKR_Scaf65_23_14	disks large-associated 5	-3.72651	1	No
CsqKR_Scaf7_38_25	ras-related Rab-18A	1.2618	1	No
CsqKR_Scaf541_0_36	NA	-0.900648	1	No
CsqKR_Scaf117_7_9	glutathione S-transferase P 1-like	0.636744	1	No
CsqKR_Scaf36_10_11	tripartite motif-containing 59-like	0.874662	1	No
CsqKR_Scaf423_3_32	A disintegrin and metallo ase with thrombospondin motifs adt-1-like isoform X6	1.3369	1	No
CsqKR_Scaf245_6_17	GATOR complex WDR59-like	0.256911	1	No
CsqKR_Scaf181_0_8	carcinoembryonic antigen-related cell adhesion molecule 5-like	0.973122	1	No
CsqKR_Scaf398_7_13	Aquaporin-9	-1.7705	1	No
CsqKR_Scaf35_53_26	uncharacterized protein LOC110459587	-0.063769	1	No
CsqKR_Scaf37_15_33	U11 U12 small nuclear ribonucleo 25 kDa	-0.877825	1	No
CsqKR_Scaf180_8_9	protocadherin-9-like isoform X1	1.74108	1	No
CsqKR_Scaf77_6_66	galactokinase-like	0.783475	1	No
CsqKR_Scaf119_6_10	Acyl-coenzyme A thioesterase 13	0.252228	1	No
CsqKR_Scaf173_33_46	NA	-1.67245	1	No
CsqKR_Scaf59_38_14	AP-3 complex subunit beta-2-like isoform X2	-0.195813	1	No
CsqKR_Scaf113_13_0	probable serine threonine- kinase MARK-A	0.83761	1	No
CsqKR_Scaf151_4_17	serine threonine tyrosine-interacting -like isoform X1	-1.24573	1	No
CsqKR_Scaf405_0_1	Fibrinogen C domain-containing 1	2.02067	1	No
CsqKR_Scaf101_2_20	DNA-directed RNA polymerase II subunit RPB2	-0.190488	1	No
CsqKR_Scaf173_32_45	dolichyl-diphosphooligosaccharide-- glycosyltransferase subunit 1-like	0.24433	1	No
CsqKR_Scaf41_6_14	NA	-0.527695	1	No
CsqKR_Scaf36_37_36	peroxisomal membrane 11B-like	0.2604	1	No
CsqKR_Scaf25_3_37	Peroxiredoxin 1	0.628268	1	No
CsqKR_Scaf75_6_20	Fanconi anemia group F -like	0.55512	1	No
CsqKR_Scaf38_11_26	ATP-dependent Clp protease ATP-binding subunit clpX- mitochondrial isoform X1	0.199776	1	No
CsqKR_Scaf106_9_32	laminin subunit alpha-1	1.41973	1	No
CsqKR_Scaf666_2_22	kinase C delta type-like isoform X1	-0.61487	1	No
CsqKR_Scaf36_5_10	long-chain-fatty-acid-- ligase ACSBG2-like isoform X1	1.01914	1	No
CsqKR_Scaf20_19_14	Nucleolar GTP-binding 1	-0.0894207	1	No
CsqKR_Scaf194_20_14	myosin light chain smooth muscle-like	0.946038	1	No
CsqKR_Scaf575_0_15	guanylate kinase-like isoform X2	3.2705	1	No
CsqKR_Scaf36_6_58	E3 ubiquitin- ligase MARCH2	-4.05071	1	No
CsqKR_Scaf47_4_15	NA	1.22779	1	No
CsqKR_Scaf39_11_14	crossover junction endonuclease EME1-like isoform X1	-2.3159	1	No
CsqKR_Scaf153_2_16	5-hydroxytryptamine receptor 4-like	-6.72609	1	No
CsqKR_Scaf60_0_21	NA	0.322269	1	No
CsqKR_Scaf314_2_15	cohesin subunit SA-1-like isoform X1	-0.312532	1	No
CsqKR_Scaf113_7_30	collagen alpha-1(XIII) chain isoform X1	0.605594	1	No
CsqKR_Scaf113_18_3	sperm-specific PHI-2B PHI-3-like	-5.53154	1	No
CsqKR_Scaf3_60_11	Monocarboxylate transporter 1	-1.85111	1	No
CsqKR_Scaf1_11_10	NA	0.126125	1	No
CsqKR_Scaf143_3_26	heme transporter hrg1-A-like	-0.234463	1	No
CsqKR_Scaf65_27_15	xylose isomerase-like	0.202751	1	No
CsqKR_Scaf21_30_14	aquaporin-7-like	0.728645	1	No
CsqKR_Scaf218_3_6	ankyrin repeat domain-containing SOWAHC isoform X2	0.283246	1	No
CsqKR_Scaf95_20_12	ethanolaminephosphotransferase 1-like	0.16591	1	No
CsqKR_Scaf29_11_13	Histone acetyltransferase type B catalytic subunit	-0.389872	1	No
CsqKR_Scaf59_6_32	ubiquitin-conjugating enzyme E2 R2-like	-0.0365226	1	No
CsqKR_Scaf31_5_38	protocadherin Fat 1 isoform X3	-4.07478	1	No
CsqKR_Scaf349_5_10	numb-like isoform X1	0.969206	1	No
CsqKR_Scaf67_1_41	E3 ubiquitin- ligase MIB2-like	1.38285	1	No
CsqKR_Scaf140_3_28	DNA polymerase delta subunit 2	0.361612	1	No
CsqKR_Scaf336_7_19	ubiquitin-like modifier-activating enzyme 5	0.00243604	1	No
CsqKR_Scaf268_12_24	pre-mRNA-processing factor 19-like	-0.675282	1	No
CsqKR_Scaf26_9_38	NA	-0.811644	1	No
CsqKR_Scaf29_7_38	solute carrier family riboflavin member 3-B-like	1.19074	1	No
CsqKR_Scaf20_25_38	NA	-0.934702	1	No
CsqKR_Scaf203_5_9	NA	0.19528	1	No
CsqKR_Scaf99_22_20	transcriptional adapter 3	-0.552293	1	No
CsqKR_Scaf3_50_15	NA	0.522722	1	No
CsqKR_Scaf19_38_4	synaptotagmin-6-like isoform X1	-1.65048	1	No
CsqKR_Scaf39_26_18	luc7 3	0.0480337	1	No
CsqKR_Scaf112_3_3	NA	-1.57036	1	No
CsqKR_Scaf291_0_0	NA	-0.596596	1	No
CsqKR_Scaf12_36_6	zinc finger ubi-d4-like isoform X2	0.0249123	1	No
CsqKR_Scaf17_0_15	Ubiquitin- ligase E3C	0.648033	1	No
CsqKR_Scaf102_15_22	Glutamate receptor kainate	1.38928	1	No
CsqKR_Scaf490_7_27	transmembrane with metallophosphoesterase domain	-0.116789	1	No
CsqKR_Scaf41_51_9	nipped-B isoform X2	-0.0572422	1	No
CsqKR_Scaf107_5_17	serine threonine- kinase RIO3-like	-0.56845	1	No
CsqKR_Scaf175_6_32	eukaryotic translation initiation factor 4E transporter-like isoform X3	-2.79468	1	No
CsqKR_Scaf39_37_12	long-chain-fatty-acid-- ligase 5	-1.81242	1	No
CsqKR_Scaf445_0_5	NA	-0.622331	1	No
CsqKR_Scaf264_13_32	kynurenine alpha-aminoadipate mitochondrial-like	-0.129704	1	No
CsqKR_Scaf203_6_16	argonaute-2-like isoform X5	0.357389	1	No
CsqKR_Scaf398_7_21	hypothetical protein CAPTEDRAFT_193197	-0.0676366	1	No
CsqKR_Scaf194_26_12	trafficking kinesin-binding 1-like isoform X5	-0.0637282	1	No
CsqKR_Scaf166_12_16	DNA cross-link repair 1A	-1.5881	1	No
CsqKR_Scaf343_1_11	Guanylate cyclase 32E	-5.00244	1	No
CsqKR_Scaf296_0_22	Transient receptor potential cation channel subfamily M member 3	-0.163931	1	No
CsqKR_Scaf347_0_13	NA	-0.416765	1	No
CsqKR_Scaf322_0_9	hypothetical protein LOTGIDRAFT_228571	-0.877824	1	No
CsqKR_Scaf498_0_20	prion-like-(Q N-rich) domain-bearing 25	-4.1776	1	No
CsqKR_Scaf3_76_5	cilia- and flagella-associated 47-like isoform X1	0.305364	1	No
CsqKR_Scaf245_2_17	NEDD8-activating enzyme E1 regulatory subunit-like	0.207627	1	No
CsqKR_Scaf3_55_14	Leucine-rich repeat-containing 57	0.32374	1	No
CsqKR_Scaf635_0_18	NA	-0.484388	1	No
CsqKR_Scaf412_1_2	probable NADH dehydrogenase [ubiquinone] 1 alpha subcomplex subunit 12	-2.97694	1	No
CsqKR_Scaf180_4_20	Sushi domain-containing 2	-1.63498	1	No
CsqKR_Scaf12_37_4	monocarboxylate transporter 12-like	0.0441893	1	No
CsqKR_Scaf642_1_31	high affinity cationic amino acid transporter 1-like	1.63985	1	No
CsqKR_Scaf50_20_17	dispatched homolog 1-like	1.72492	1	No
CsqKR_Scaf193_12_11	innexin unc-9-like	0.677808	1	No
CsqKR_Scaf361_2_15	aquaporin-8-like isoform X2	0.266143	1	No
CsqKR_Scaf90_7_29	F-box only 11	-0.422955	1	No
CsqKR_Scaf3_75_37	dnaJ homolog subfamily B member 13-like	0.474874	1	No
CsqKR_Scaf55_34_15	centrosomal of 126 kDa-like isoform X1	1.56844	1	No
CsqKR_Scaf75_34_23	transmembrane 33-like	-0.462692	1	No
CsqKR_Scaf109_0_5	ADP-ribosylation factor 8B	-0.844264	1	No
CsqKR_Scaf14_17_32	U1 small nuclear ribonucleo 70 kDa	0.0991783	1	No
CsqKR_Scaf203_7_9	failed axon connections homolog	-0.641031	1	No
CsqKR_Scaf12_22_17	receptor-type guanylate cyclase Gyc76C-like	-1.81449	1	No
CsqKR_Scaf44_1_18	BTB POZ domain-containing 8	0.033032	1	No
CsqKR_Scaf147_5_23	kelch domain-containing 9-like	0.23062	1	No
CsqKR_Scaf157_1_20	Sorting nexin-12	-0.140796	1	No
CsqKR_Scaf106_0_4	leucine-rich repeat-containing G- coupled receptor 5-like isoform X1	-7.43471	1	No
CsqKR_Scaf166_6_21	transcription elongation regulator 1-like	0.343521	1	No
CsqKR_Scaf295_7_36	transmembrane 145	-6.23949	1	No
CsqKR_Scaf1014_0_0	NA	0.726938	1	No
CsqKR_Scaf219_2_15	lines	0.338559	1	No
CsqKR_Scaf112_5_14	heat shock 70	0.634825	1	No
CsqKR_Scaf140_1_20	phosphoenolpyruvate carboxykinase [GTP]-like	0.925493	1	No
CsqKR_Scaf52_15_16	hypothetical protein LOTGIDRAFT_238733	0.676771	1	No
CsqKR_Scaf27_21_20	B(0,+)-type amino acid transporter 1	-0.756954	1	No
CsqKR_Scaf384_2_27	NA	0.727309	1	No
CsqKR_Scaf117_3_34	tyrosine--tRNA cytoplasmic-like	0.365095	1	No
CsqKR_Scaf3_73_14	Serine threonine- kinase 40	0.275812	1	No
CsqKR_Scaf203_8_17	NA	-1.65265	1	No
CsqKR_Scaf37_15_40	DNA repair rad-50-like	0.985838	1	No
CsqKR_Scaf1_39_37	Rho guanine nucleotide exchange factor	-3.05867	1	No
CsqKR_Scaf29_16_22	hypothetical protein LOTGIDRAFT_235549	3.79725	1	No
CsqKR_Scaf103_45_9	fibrillin-2-like isoform X48	-6.5514	1	No
CsqKR_Scaf25_9_13	laminin subunit gamma-1	0.678292	1	No
CsqKR_Scaf144_13_20	cyclic nucleotide-gated cation channel alpha-3-like	-2.7368	1	No
CsqKR_Scaf69_27_13	B-cell CLL lymphoma 7 family member A-like	-0.0751559	1	No
CsqKR_Scaf563_0_2	epidermal growth factor receptor-like isoform X2	-1.00009	1	No
CsqKR_Scaf290_7_41	amine oxidase [flavin-containing]-like	0.950102	1	No
CsqKR_Scaf509_0_16	hypothetical protein C0Q70_01096	0.199399	1	No
CsqKR_Scaf164_0_22	failed axon connections homolog	0.88285	1	No
CsqKR_Scaf173_9_7	sodium-dependent dopamine transporter	0.927439	1	No
CsqKR_Scaf146_7_17	stAR-related lipid transfer 3-like isoform X1	-0.592682	1	No
CsqKR_Scaf194_11_13	phosphatase mitochondrial-like	0.583312	1	No
CsqKR_Scaf759_0_9	NA	2.75244	1	No
CsqKR_Scaf87_3_19	Kyphoscoliosis peptidase	1.35597	1	No
CsqKR_Scaf5_15_18	NA	-1.62661	1	No
CsqKR_Scaf21_33_12	Palmitoyltransferase ZDHHC17	0.779638	1	No
CsqKR_Scaf222_5_28	inositol 1,4,5-trisphosphate receptor type 3-like	-2.18928	1	No
CsqKR_Scaf169_3_24	PBDC1	-0.61795	1	No
CsqKR_Scaf704_1_36	evolutionarily conserved signaling intermediate in Toll mitochondrial-like isoform X2	0.507074	1	No
CsqKR_Scaf165_6_25	prohibitin-2	0.534811	1	No
CsqKR_Scaf18_20_25	probable ubiquitin carboxyl-terminal hydrolase FAF-X isoform X2	0.39054	1	No
CsqKR_Scaf75_30_17	trafficking particle complex subunit 12-like	-0.941181	1	No
CsqKR_Scaf70_3_4	dnaJ homolog subfamily C member 13-like isoform X1	0.102899	1	No
CsqKR_Scaf44_38_18	Zinc metallo ase nas-36	1.50026	1	No
CsqKR_Scaf314_1_11	myosin-VIIa-like isoform X1	1.65079	1	No
CsqKR_Scaf100_4_7	piezo-type mechanosensitive ion channel component 1-like isoform X3	0.262679	1	No
CsqKR_Scaf63_2_7	7B2 precursor	0.284087	1	No
CsqKR_Scaf19_9_18	DBH-like monooxygenase 1	-2.75677	1	No
CsqKR_Scaf162_10_36	DNA excision repair ERCC-8	-0.0956523	1	No
CsqKR_Scaf264_0_17	trafficking particle complex subunit 13-like isoform X2	-0.161708	1	No
CsqKR_Scaf366_1_20	syntaxin-binding 5-like isoform X2	0.775443	1	No
CsqKR_Scaf175_30_24	copine-8-like isoform X2	-0.116071	1	No
CsqKR_Scaf193_5_6	inositol-trisphosphate 3-kinase homolog isoform X2	-0.86478	1	No
CsqKR_Scaf186_5_23	A disintegrin and metallo ase with thrombospondin motifs 9	1.06478	1	No
CsqKR_Scaf27_4_5	F-box only 15-like	-0.396986	1	No
CsqKR_Scaf12_51_9	calpain-9-like isoform X2	1.10848	1	No
CsqKR_Scaf43_35_7	mannosyl-oligosaccharide glucosidase-like	0.299206	1	No
CsqKR_Scaf562_1_24	ATP-binding cassette sub-family F member 3	0.237803	1	No
CsqKR_Scaf43_4_16	ubiquitin-like domain-containing CTD phosphatase 1	-0.454588	1	No
CsqKR_Scaf8_27_15	histone-lysine N-methyltransferase SUV39H2-like	-0.96745	1	No
CsqKR_Scaf73_19_18	cilia- and flagella-associated 36-like	-0.0598029	1	No
CsqKR_Scaf40_10_13	estradiol 17-beta-dehydrogenase 11	0.0544849	1	No
CsqKR_Scaf67_1_19	agrin-like isoform X2	0.37634	1	No
CsqKR_Scaf43_16_19	xenotropic and polytropic retrovirus receptor 1-like	0.291746	1	No
CsqKR_Scaf7_14_27	NAD-dependent deacetylase sirtuin-6-like	-0.383601	1	No
CsqKR_Scaf180_0_43	CD109 antigen-like	2.92768	1	No
CsqKR_Scaf157_9_25	beta-1,4-N-acetylgalactosaminyltransferase bre-4-like isoform X1	0.661767	1	No
CsqKR_Scaf35_18_31	alpha-ketoglutarate-dependent dioxygenase alkB homolog 6-like	0.338811	1	No
CsqKR_Scaf21_28_13	DNA-binding inhibitor ID-4-like	0.0969119	1	No
CsqKR_Scaf22_14_17	Flattop homolog	-0.483499	1	No
CsqKR_Scaf452_0_11	NA	0.229288	1	No
CsqKR_Scaf36_12_5	neuroblastoma-amplified sequence-like	0.03317	1	No
CsqKR_Scaf5_39_11	tankyrase	0.777799	1	No
CsqKR_Scaf162_10_42	deoxycytidylate deaminase	-0.694585	1	No
CsqKR_Scaf314_0_11	transcription initiation factor TFIID subunit 6-like	-0.20056	1	No
CsqKR_Scaf61_2_6	ATP-dependent DNA helicase Q4-like	-1.23135	1	No
CsqKR_Scaf21_35_8	calcitonin gene-related peptide type 1 receptor-like isoform X1	1.25117	1	No
CsqKR_Scaf35_55_5	NA	1.13895	1	No
CsqKR_Scaf254_0_28	NA	-0.830317	1	No
CsqKR_Scaf64_20_18	galactoside 2-alpha-L-fucosyltransferase 2-like	-1.4189	1	No
CsqKR_Scaf137_4_13	histone-lysine N-methyltransferase SETD1A-like isoform X2	0.611543	1	No
CsqKR_Scaf133_6_18	chitin binding beak 1	3.28307	1	No
CsqKR_Scaf185_16_49	Extracellular serine threonine kinase FAM20C	-0.0190505	1	No
CsqKR_Scaf302_1_31	cryptic -like	0.539947	1	No
CsqKR_Scaf143_15_7	Ankyrin repeat	1.07356	1	No
CsqKR_Scaf174_10_12	TGF-beta-activated kinase 1 and MAP3K7-binding 3-like isoform X1	0.0903002	1	No
CsqKR_Scaf7_40_21	A-kinase anchor 9-like isoform X14	-0.282404	1	No
CsqKR_Scaf413_1_51	hepatoma-derived growth factor-related 2 isoform X2	-0.119074	1	No
CsqKR_Scaf159_2_18	NA	-2.83384	1	No
CsqKR_Scaf91_13_10	NA	-0.476407	1	No
CsqKR_Scaf507_2_5	tRNA mitochondrial	-0.369257	1	No
CsqKR_Scaf3_36_16	alpha-(1,6)-fucosyltransferase isoform X1	0.0134142	1	No
CsqKR_Scaf256_11_12	calmodulin	0.584413	1	No
CsqKR_Scaf320_1_6	NA	0.27646	1	No
CsqKR_Scaf47_4_1	NA	-0.0881702	1	No
CsqKR_Scaf41_45_3	E3 ubiquitin- ligase MYCBP2-like isoform X1	0.351488	1	No
CsqKR_Scaf1_28_18	polynucleotide 5 -hydroxyl-kinase NOL9-like	0.0969454	1	No
CsqKR_Scaf455_0_6	carcinoembryonic antigen-related cell adhesion molecule 5-like	2.3006	1	No
CsqKR_Scaf61_8_40	CKLF-like MARVEL transmembrane domain-containing 4	0.0320181	1	No
CsqKR_Scaf144_9_16	NA	-1.55834	1	No
CsqKR_Scaf61_28_33	sphingomyelin phosphodiesterase 3-like	-3.57474	1	No
CsqKR_Scaf99_34_9	CD151 antigen-like	1.70195	1	No
CsqKR_Scaf12_37_35	STAM-binding -like	0.393517	1	No
CsqKR_Scaf5_39_12	poly(ADP-ribose) polymerase pme-5-like	0.331285	1	No
CsqKR_Scaf41_6_17	mesocentin-like isoform X4	0.282205	1	No
CsqKR_Scaf144_9_15	NA	0.811898	1	No
CsqKR_Scaf31_9_38	dynein assembly factor axonemal-like	-0.97635	1	No
CsqKR_Scaf25_5_3	hemagglutinin amebocyte aggregation factor-like	-4.13573	1	No
CsqKR_Scaf41_12_10	mutS homolog 5-like isoform X1	-1.18197	1	No
CsqKR_Scaf113_6_8	PREDICTED: uncharacterized protein LOC101845571	1.7433	1	No
CsqKR_Scaf35_21_19	cytoplasmic dynein 1 heavy chain 1-like isoform X1	0.330427	1	No
CsqKR_Scaf232_3_44	gigaxonin	0.248092	1	No
CsqKR_Scaf193_8_10	band 3 anion transport isoform X1	0.616334	1	No
CsqKR_Scaf7_18_34	elongation of very long chain fatty acids 4-like	-2.36333	1	No
CsqKR_Scaf77_6_59	Poly [ADP-ribose] polymerase 14	0.064234	1	No
CsqKR_Scaf1_32_10	ER degradation-enhancing alpha-mannosidase 1	1.11825	1	No
CsqKR_Scaf14_19_11	NA	0.667107	1	No
CsqKR_Scaf41_34_23	hypothetical protein LOTGIDRAFT_168990	1.73518	1	No
CsqKR_Scaf133_9_6	omega-3 fatty acid endoplasmic reticulum-like	2.23952	1	No
CsqKR_Scaf61_25_11	transmembrane 231-like	0.139645	1	No
CsqKR_Scaf766_0_1	dynein heavy	-4.71645	1	No
CsqKR_Scaf52_17_6	NA	-0.762577	1	No
CsqKR_Scaf286_5_21	PREDICTED: uncharacterized protein LOC106057986 isoform X1	6.46336	1	No
CsqKR_Scaf841_0_24	piRNA biogenesis EXD1-like	-1.30025	1	No
CsqKR_Scaf36_47_24	hypothetical protein KP79_PYT09252	-0.935293	1	No
CsqKR_Scaf3_12_7	mitogen-activated kinase kinase kinase 7-like isoform X1	-0.10212	1	No
CsqKR_Scaf264_15_38	Cytochrome c oxidase assembly factor 5	0.976427	1	No
CsqKR_Scaf1_53_42	pre-mRNA-splicing factor SPF27	-0.525531	1	No
CsqKR_Scaf188_1_7	hypothetical protein LOTGIDRAFT_160754	-0.641187	1	No
CsqKR_Scaf147_9_22	60S ribosomal L31-like	-1.25528	1	No
CsqKR_Scaf69_38_9	septin-2-like isoform X1	-0.56649	1	No
CsqKR_Scaf39_20_26	leucine-rich repeat-containing 20-like isoform X2	0.793236	1	No
CsqKR_Scaf52_5_15	optineurin-like	1.17845	1	No
CsqKR_Scaf460_1_27	trafficking particle complex subunit 3	0.506646	1	No
CsqKR_Scaf103_27_22	hypothetical protein LOTGIDRAFT_235923	1.0751	1	No
CsqKR_Scaf88_7_29	NA	0.16503	1	No
CsqKR_Scaf69_31_19	fibrinogen A	0.852654	1	No
CsqKR_Scaf252_2_29	uncharacterized oxidoreductase -like	1.93298	1	No
CsqKR_Scaf3_65_21	Amiloride-sensitive sodium channel	2.19411	1	No
CsqKR_Scaf39_25_61	suppressor of fused homolog	0.867293	1	No
CsqKR_Scaf39_33_15	caskin-1-like isoform X1	0.11476	1	No
CsqKR_Scaf174_21_1	leucine-rich repeat-containing 74B-like	3.12833	1	No
CsqKR_Scaf41_50_2	histone acetyltransferase KAT8-like	-0.0638967	1	No
CsqKR_Scaf35_31_20	hypothetical protein LOTGIDRAFT_235530	-6.72612	1	No
CsqKR_Scaf264_4_32	high affinity copper uptake 1-like	1.89091	1	No
CsqKR_Scaf75_37_9	thiopurine S-methyltransferase	-1.05281	1	No
CsqKR_Scaf159_1_14	ATP-binding cassette sub-family A member 5 isoform X2	-0.64675	1	No
CsqKR_Scaf260_0_8	NA	1.17289	1	No
CsqKR_Scaf31_7_12	solute carrier family 23 member 1-like	2.17482	1	No
CsqKR_Scaf185_12_20	B-cell scaffold with ankyrin repeats-like isoform X1	0.907182	1	No
CsqKR_Scaf268_13_36	von Willebrand factor D and EGF domain-containing	-0.164359	1	No
CsqKR_Scaf314_3_33	WD repeat and FYVE domain-containing 2-like	0.39584	1	No
CsqKR_Scaf124_6_16	acyl carrier mitochondrial isoform X1	0.528794	1	No
CsqKR_Scaf174_14_8	probable tubulin polyglutamylase TTLL2	0.212161	1	No
CsqKR_Scaf188_0_8	tRNA 2 -phosphotransferase 1-like	-0.363364	1	No
CsqKR_Scaf65_7_27	Vacuolar sorting-associated 37A	0.0804939	1	No
CsqKR_Scaf35_43_12	trachealess-like isoform X2	0.721672	1	No
CsqKR_Scaf52_4_30	coadhesin-like isoform X2	-1.79807	1	No
CsqKR_Scaf146_7_27	neurogenic mastermind-like	-0.200863	1	No
CsqKR_Scaf145_1_17	X-ray repair cross-complementing 5-like	-0.346299	1	No
CsqKR_Scaf61_8_26	VAC14 homolog	-0.0132947	1	No
CsqKR_Scaf100_7_19	glucose-fructose oxidoreductase domain-containing 1-like	-0.400505	1	No
CsqKR_Scaf1_50_15	serine threonine- phosphatase alpha-2 isoform	-0.283687	1	No
CsqKR_Scaf3_81_9	gamma-aminobutyric acid type B receptor subunit 2-like	-4.07218	1	No
CsqKR_Scaf73_9_12	CUGBP Elav-like family member 2 isoform X2	0.102829	1	No
CsqKR_Scaf72_12_17	zinc finger OZF-like	-0.40725	1	No
CsqKR_Scaf87_11_31	60S ribosomal L17-like	-0.609806	1	No
CsqKR_Scaf45_9_15	cysteine-rich secretory LCCL domain-containing 2-like	0.687605	1	No
CsqKR_Scaf55_22_22	single-minded homolog 2-like	-1.45825	1	No
CsqKR_Scaf642_1_37	NA	-0.953399	1	No
CsqKR_Scaf17_4_43	multifunctional ADE2-like	-1.81964	1	No
CsqKR_Scaf90_22_8	synaptotagmin-10-like isoform X2	1.43956	1	No
CsqKR_Scaf5_29_21	DEFECTIVE IN EXINE FORMATION 1-like	-0.582085	1	No
CsqKR_Scaf20_16_17	serine threonine- kinase DCLK2 isoform X1	0.241873	1	No
CsqKR_Scaf41_21_14	very low-density lipo receptor-like isoform X2	0.66197	1	No
CsqKR_Scaf290_1_13	NA	1.19795	1	No
CsqKR_Scaf200_6_38	EGF-like domain-containing 2 isoform X2	1.76111	1	No
CsqKR_Scaf25_17_36	40S ribosomal S5	-0.797454	1	No
CsqKR_Scaf35_28_16	transmembrane emp24 domain-containing 7-like	0.770361	1	No
CsqKR_Scaf149_0_63	multiple epidermal growth factor-like domains 6 isoform X3	1.83709	1	No
CsqKR_Scaf231_7_1	MOG interacting and ectopic P-granules 1-like	0.672224	1	No
CsqKR_Scaf24_7_18	SCO-spondin-like isoform X2	2.08972	1	No
CsqKR_Scaf113_1_16	ankyrin repeat domain-containing 54	-0.297595	1	No
CsqKR_Scaf73_18_1	delta 1	0.435805	1	No
CsqKR_Scaf63_5_26	calmodulin	0.206089	1	No
CsqKR_Scaf254_2_28	serine threonine- kinase Nek1-like	1.12408	1	No
CsqKR_Scaf31_5_31	RNA polymerase-associated CTR9 homolog	0.303411	1	No
CsqKR_Scaf50_45_32	inositol polyphosphate 1-phosphatase-like	0.107276	1	No
[truncated: 12,621 more rows]

## Sheet: Host Scale
Results of differential gene expression analysis of scale-secreting epithelium between host from Kairei and Solitaire.
[truncated: 15,943 more rows]

[truncated: 2 more sheets: Symbiont, Symbiont functional enrichment]
