# Supplementary material for: Endosymbiont population genomics sheds light on transmission mode, partner specificity, and stability of the scaly-foot snail holobiont
Source: ISME J. 2022 Jun 17;16(9):2132–43. doi: 10.1038/s41396-022-01261-4 (PMC9381778; doi:10.1038/s41396-022-01261-4)
Supplement: Supplementary file 5 — Supplementary Data 4 [file 41396_2022_1261_MOESM5_ESM.xlsx]

## Sheet: host
Results of differential protein abundance analysis of host in oesophageal gland (Kairei vs Solitaire).
Gene ID	NR description	Fold Change	FDR	Differential expressed proteins
CsqKR_Scaf266_6.31	beta-lactamase domain-containing 2-like	18.5039	0	Yes
CsqKR_Scaf435_1.14	Peroxisomal acyl-coenzyme A oxidase 3	2.6963	0	Yes
CsqKR_Scaf1_11.16	NA	2.49965	0	Yes
CsqKR_Scaf21_16.45	ADAM family mig-17	2.16873	0	Yes
CsqKR_Scaf146_5.19	alternative mitochondrial-like	2.09754	0	Yes
CsqKR_Scaf21_16.36	A disintegrin and metallo ase with thrombospondin motifs 6-like	2.04744	0	Yes
CsqKR_Scaf130_29.15	hypothetical protein LOTGIDRAFT_236277	1.97247	0	Yes
CsqKR_Scaf48_1.2	Sulfide:quinone mitochondrial	1.86358	0	Yes
CsqKR_Scaf381_0.6	Receptor-type tyrosine- phosphatase T	1.78952	0.0179211	Yes
CsqKR_Scaf8_27.32	rho-related GTP-binding -B	1.78472	0	Yes
CsqKR_Scaf12_36.7	phosphatidylinositol 3,4,5-trisphosphate 3-phosphatase and dual-specificity phosphatase PTEN	1.77738	0	Yes
CsqKR_Scaf21_16.42	Mediator of RNA polymerase II transcription subunit 18	1.7542	0.0185185	Yes
CsqKR_Scaf98_8.15	retinol-binding 4-like	1.74264	0.0233918	Yes
CsqKR_Scaf50_32.12	inositol 2-dehydrogenase	1.73986	0.0179211	Yes
CsqKR_Scaf381_0.36	multiple epidermal growth factor-like domains 10	1.71679	0.0153257	Yes
CsqKR_Scaf102_3.21	lipoyltransferase mitochondrial	1.70886	0.0153257	Yes
CsqKR_Scaf166_3.42	Arsenite methyltransferase	1.70467	0.00925926	Yes
CsqKR_Scaf36_51.41	glucosylceramidase-like	1.66218	0.037037	Yes
CsqKR_Scaf53_13.62	lethal(2)essential for life	1.64101	0.0325203	Yes
CsqKR_Scaf69_44.33	cupin domain	1.56811	0.0488889	Yes
CsqKR_Scaf65_13.4	FERM and PDZ domain-containing 4	0.597349	0.0378251	Yes
CsqKR_Scaf1_37.17	superoxide dismutase extracellular	0.596058	0.0378251	Yes
CsqKR_Scaf208_2.10	NA	0.583085	0.0233918	Yes
CsqKR_Scaf704_1.37	histone	0.579926	0.0416667	Yes
CsqKR_Scaf228_2.26	Cna B-type domain-containing	0.57889	0.0378251	Yes
CsqKR_Scaf5_20.3	collagen alpha-6(VI) chain-like	0.563168	0.0430839	Yes
CsqKR_Scaf50_7.16	phosphatase inhibitor 2-like	0.561572	0.0185185	Yes
CsqKR_Scaf210_0.20	NA	0.559495	0.0185185	Yes
CsqKR_Scaf40_14.13	solute carrier organic anion transporter family member 4A1 isoform X2	0.559438	0.0185185	Yes
CsqKR_Scaf247_16.22	deleted in malignant brain tumors 1	0.557809	0.0185185	Yes
CsqKR_Scaf21_35.19	cysteine and glycine-rich 1	0.556611	0.0277778	Yes
CsqKR_Scaf44_35.17	actin-binding LIM 1-like isoform X2	0.548648	0.0277778	Yes
CsqKR_Scaf65_15.20	very-long-chain enoyl- reductase-like	0.538713	0.00555556	Yes
CsqKR_Scaf69_71.35	carbonic anhydrase 14-like isoform X3	0.537948	0.00555556	Yes
CsqKR_Scaf55_5.10	src substrate cortactin isoform X1	0.53503	0.0123457	Yes
CsqKR_Scaf228_2.30	Paternally-expressed gene 3	0.530664	0.0123457	Yes
CsqKR_Scaf285_8.14	nucleolin-like isoform X2	0.526532	0.00925926	Yes
CsqKR_Scaf49_1.7	multiple epidermal growth factor-like domains 6 isoform X3	0.504473	0.00555556	Yes
CsqKR_Scaf185_1.17	Eukaryotic translation initiation factor 4E-binding 2	0.501438	0.00925926	Yes
CsqKR_Scaf312_6.25	hypothetical protein LOTGIDRAFT_171922	0.491764	0.0123457	Yes
CsqKR_Scaf745_0.19	NA	0.486048	0.00555556	Yes
CsqKR_Scaf36_38.2	ganglioside GM2 activator-like	0.463773	0.0378251	Yes
CsqKR_Scaf61_27.15	neurogenic locus Notch	0.46214	0.0378251	Yes
CsqKR_Scaf107_3.8	histone H1-delta-like	0.456464	0.00555556	Yes
CsqKR_Scaf35_27.2	NA	0.425746	0.00555556	Yes
CsqKR_Scaf53_0.5	Thymosin beta-12	0.381363	0	Yes
CsqKR_Scaf72_1.25	uncharacterized protein LOC111126319	0.381201	0.00555556	Yes
CsqKR_Scaf372_1.0	microtubule-associated futsch isoform X1	0.343771	0	Yes
CsqKR_Scaf35_2.4	xanthine dehydrogenase oxidase-like	0.342151	0.00925926	Yes
CsqKR_Scaf208_2.9	NA	0.32917	0.00555556	Yes
CsqKR_Scaf25_13.68	tubulin alpha-1A chain-like	2.23875	0.0564374	No
CsqKR_Scaf146_5.14	alternative mitochondrial-like	1.93894	0.0896921	No
CsqKR_Scaf11_8.36	plectin-like isoform X4	1.84094	0.0534979	No
CsqKR_Scaf36_13.11	NA	1.78299	0.169935	No
CsqKR_Scaf3_44.28	outer dense fiber 3-like	1.75429	0.181675	No
CsqKR_Scaf113_18.3	sperm-specific PHI-2B PHI-3-like	1.7476	0.213162	No
CsqKR_Scaf219_3.54	outer dense fiber 3-like	1.7342	0.196854	No
CsqKR_Scaf192_7.12	espin isoform X2	1.72756	0.231902	No
CsqKR_Scaf24_4.12	coadhesin-like isoform X1	1.70986	0.165567	No
CsqKR_Scaf127_2.14	hypothetical protein LOTGIDRAFT_233581	1.70597	0.149171	No
CsqKR_Scaf61_51.19	NA	1.6791	0.196854	No
CsqKR_Scaf30_3.24	tetraspanin-18 isoform X1	1.67905	0.0815752	No
CsqKR_Scaf113_16.51	sperm-specific PHI-2B PHI-3-like	1.64459	0.27553	No
CsqKR_Scaf75_42.43	60S ribosomal L37	1.62547	0.0564374	No
CsqKR_Scaf584_0.30	hypothetical protein LOTGIDRAFT_228571	1.62438	0.0985109	No
CsqKR_Scaf69_38.25	septin-2-like isoform X2	1.62402	0.237548	No
CsqKR_Scaf280_1.16	UPF0686 C11orf1 homolog	1.61947	0.165271	No
CsqKR_Scaf381_0.31	NA	1.61226	0.0564374	No
CsqKR_Scaf31_3.9	tektin-3-like isoform X1	1.60992	0.0906769	No
CsqKR_Scaf61_3.1	NA	1.59215	0.10011	No
CsqKR_Scaf268_7.18	coiled-coil domain-containing 189-like	1.58159	0.100271	No
CsqKR_Scaf295_7.38	NA	1.5787	0.255265	No
CsqKR_Scaf1_38.30	universal stress -like isoform X1	1.57534	0.0694444	No
CsqKR_Scaf349_4.13	purpurin	1.57391	0.265222	No
CsqKR_Scaf403_1.32	phosphoethanolamine N-methyltransferase 3-like isoform X3	1.57185	0.0653595	No
CsqKR_Scaf117_3.33	tyrosine--tRNA cytoplasmic-like	1.56397	0.111111	No
CsqKR_Scaf69_40.17	uncharacterized protein LOC112558120 isoform X1	1.55677	0.100271	No
CsqKR_Scaf3_19.30	superoxide dismutase	1.55545	0.0906769	No
CsqKR_Scaf69_44.23	Collagen alpha-6(VI) chain	1.55468	0.322644	No
CsqKR_Scaf21_16.44	NA	1.54969	0.100271	No
CsqKR_Scaf35_58.58	transcriptional regulator	1.54621	0.31105	No
CsqKR_Scaf98_9.1	hypothetical protein LOTGIDRAFT_172907	1.54115	0.430508	No
CsqKR_Scaf14_13.26	inositol-3-phosphate synthase 1	1.54051	0.0625	No
CsqKR_Scaf704_2.77	hypothetical protein LOTGIDRAFT_229151	1.5342	0.332522	No
CsqKR_Scaf61_30.28	deoxynucleoside triphosphate triphosphohydrolase SAMHD1-like	1.53143	0.0694444	No
CsqKR_Scaf69_67.10	plexin-A2-like isoform X1	1.52982	0.0639731	No
CsqKR_Scaf266_5.22	nucleoredoxin family	1.52853	0.0750361	No
CsqKR_Scaf144_15.20	glyoxylate reductase hydroxypyruvate reductase-like	1.52502	0.346174	No
CsqKR_Scaf174_18.20	ferritin	1.5238	0.233771	No
CsqKR_Scaf75_25.13	threo-3-hydroxyaspartate ammonia-lyase-like	1.5221	0.0754986	No
CsqKR_Scaf175_4.14	adenosine deaminase domain-containing 1-like	1.52082	0.0725926	No
CsqKR_Scaf204_0.45	NA	1.51865	0.350768	No
CsqKR_Scaf127_12.41	adenosylhomocysteinase B-like	1.50408	0.0725926	No
CsqKR_Scaf398_4.42	Tubulin alpha-1C chain	1.50012	0.340987	No
CsqKR_Scaf43_61.16	choline transporter 2	1.49999	0.0954106	No
CsqKR_Scaf426_0.12	placenta-specific gene 8 -like	1.49898	0.100271	No
CsqKR_Scaf193_4.35	tubulin beta 2	1.49856	0.257721	No
CsqKR_Scaf39_3.17	barrier-to-autointegration factor	1.48974	0.391858	No
CsqKR_Scaf117_14.36	S-adenosylmethionine decarboxylase proenzyme-like	1.48882	0.100271	No
CsqKR_Scaf396_3.23	uncharacterized protein LOC112566351	1.48739	0.137102	No
CsqKR_Scaf39_14.29	PREDICTED: fascin-like	1.48549	0.387219	No
CsqKR_Scaf36_17.10	laccase domain-containing 1	1.47805	0.100271	No
CsqKR_Scaf201_5.43	microtubule-associated tau isoform X2	1.47611	0.237548	No
CsqKR_Scaf290_5.17	trimethyllysine mitochondrial	1.46949	0.209985	No
CsqKR_Scaf167_2.15	Cysteine dioxygenase type 1	1.4687	0.17206	No
CsqKR_Scaf266_4.3	NA	1.46791	0.156016	No
CsqKR_Scaf50_6.18	pyridoxal 5 -phosphate synthase subunit SNZERR-like	1.4658	0.102498	No
CsqKR_Scaf61_51.12	ankyrin repeat domain-containing 26-like isoform X2	1.46448	0.423077	No
CsqKR_Scaf25_2.18	4-hydroxy-2-oxoglutarate mitochondrial-like	1.46003	0.0957447	No
CsqKR_Scaf39_40.20	xylosyltransferase 2-like	1.45738	0.0906769	No
CsqKR_Scaf112_5.91	heat shock 70	1.45726	0.360601	No
CsqKR_Scaf22_14.39	NA	1.45656	0.322644	No
CsqKR_Scaf202_4.47	BTB POZ domain-containing 6	1.45634	0.100358	No
CsqKR_Scaf35_33.31	microtubule-associated futsch isoform X1	1.4514	0.322644	No
CsqKR_Scaf95_23.16	ERI1 exoribonuclease 3-like	1.44433	0.111111	No
CsqKR_Scaf349_7.29	ATP synthase subunit mitochondrial	1.44155	0.100612	No
CsqKR_Scaf61_30.17	deoxynucleoside triphosphate triphosphohydrolase SAMHD1-like isoform X1	1.44149	0.100271	No
CsqKR_Scaf113_2.5	elongation of very long chain fatty acids 6-like	1.44029	0.158076	No
CsqKR_Scaf43_43.16	NA	1.4399	0.446716	No
CsqKR_Scaf43_65.11	insoluble matrix shell 5-like	1.43693	0.478645	No
CsqKR_Scaf394_1.5	deacetylase Atu3266-like	1.43415	0.115773	No
CsqKR_Scaf61_6.28	tubulin beta	1.43067	0.130848	No
CsqKR_Scaf398_4.43	Tubulin alpha-3 chain	1.43038	0.257721	No
CsqKR_Scaf159_3.15	inositol polyphosphate multikinase-like	1.43028	0.138889	No
CsqKR_Scaf61_6.31	tubulin beta-4B chain isoform X9	1.42684	0.364454	No
CsqKR_Scaf12_43.20	adenosine kinase 2	1.42564	0.115773	No
CsqKR_Scaf18_3.5	transmembrane and TPR repeat-containing 4-like	1.42541	0.106173	No
CsqKR_Scaf138_4.16	inactive serine threonine- kinase TEX14-like isoform X2	1.42363	0.223129	No
CsqKR_Scaf185_3.13	S-adenosylmethionine synthase-like	1.4197	0.111111	No
CsqKR_Scaf98_24.0	NA	1.41825	0.218456	No
CsqKR_Scaf90_9.30	dynein regulatory complex subunit 5-like	1.41625	0.21894	No
CsqKR_Scaf43_8.14	N-acetylated-alpha-linked acidic dipeptidase 2	1.41413	0.161565	No
CsqKR_Scaf38_10.7	FAD NAD(P)-binding oxidoreductase	1.41197	0.122372	No
CsqKR_Scaf5_42.23	saccharopine dehydrogenase-like oxidoreductase	1.40801	0.138889	No
CsqKR_Scaf133_4.20	nucleoside diphosphate kinase	1.40782	0.254237	No
CsqKR_Scaf17_1.22	minor histocompatibility antigen H13-like	1.4071	0.146493	No
CsqKR_Scaf61_9.31	Tubulin beta-2C chain	1.40551	0.270459	No
CsqKR_Scaf116_3.39	N-alpha-acetyltransferase auxiliary subunit-like	1.40508	0.255265	No
CsqKR_Scaf103_17.17	NADH dehydrogenase [ubiquinone] 1 alpha subcomplex subunit 7-like	1.40447	0.17284	No
CsqKR_Scaf36_17.17	laccase domain-containing 1	1.40316	0.153216	No
CsqKR_Scaf3_63.17	thymidine phosphorylase-like	1.40283	0.647651	No
CsqKR_Scaf19_22.26	glutathione gamma-glutamylcysteinyltransferase 1-like	1.40224	0.142946	No
CsqKR_Scaf97_3.19	nmrA-like family domain-containing 1	1.39885	0.13857	No
CsqKR_Scaf95_22.8	Kyphoscoliosis peptidase	1.39805	0.462387	No
CsqKR_Scaf280_4.16	dynein heavy chain axonemal	1.39791	0.473936	No
CsqKR_Scaf31_16.46	lanC 2	1.39783	0.332244	No
CsqKR_Scaf43_62.12	medium-chain specific acyl- mitochondrial-like	1.3948	0.207837	No
CsqKR_Scaf231_2.26	Transmembrane 189	1.39419	0.137102	No
CsqKR_Scaf61_5.15	ubiquinone biosynthesis mitochondrial-like isoform X2	1.3937	0.137102	No
CsqKR_Scaf14_27.28	cytochrome c	1.3935	0.199598	No
CsqKR_Scaf98_22.36	Collagen alpha-6(VI) chain	1.39299	0.616771	No
CsqKR_Scaf31_17.11	dipeptidase 1-like	1.38938	0.149171	No
CsqKR_Scaf173_17.37	hypothetical protein LOTGIDRAFT_163313	1.38845	0.174074	No
CsqKR_Scaf91_5.10	sodium- and chloride-dependent taurine transporter-like	1.38826	0.152704	No
CsqKR_Scaf138_2.43	caspase-3-like	1.37814	0.219907	No
CsqKR_Scaf143_10.12	GDP-fucose O-fucosyltransferase 2-like	1.37783	0.389852	No
CsqKR_Scaf119_3.17	cytochrome c oxidase subunit 6C-1	1.37781	0.165567	No
CsqKR_Scaf91_3.25	mitochondrial import inner membrane translocase subunit Tim16	1.37755	0.165556	No
CsqKR_Scaf256_7.24	acyl- -binding	1.37476	0.233771	No
CsqKR_Scaf18_16.14	peptidase inhibitor 16-like	1.37134	0.270459	No
CsqKR_Scaf45_11.30	copper transport ATOX1	1.37068	0.398656	No
CsqKR_Scaf159_0.19	S-adenosylmethionine synthase	1.36982	0.236307	No
CsqKR_Scaf119_10.16	ELAV 1 isoform X3	1.36667	0.340987	No
CsqKR_Scaf72_1.0	hypothetical protein LOTGIDRAFT_235852	1.36549	0.542617	No
CsqKR_Scaf3_69.21	c-Myc-binding -like	1.36445	0.22575	No
CsqKR_Scaf347_0.18	normal mucosa of esophagus-specific gene 1 -like	1.36277	0.257736	No
CsqKR_Scaf5_40.29	sarcoplasmic reticulum histidine-rich calcium-binding -like	1.36275	0.231902	No
CsqKR_Scaf300_5.16	phospholysine phosphohistidine inorganic pyrophosphate phosphatase	1.36135	0.210577	No
CsqKR_Scaf268_6.28	epididymal secretory glutathione peroxidase-like	1.36086	0.432533	No
CsqKR_Scaf36_5.11	long-chain-fatty-acid-- ligase ACSBG2-like	1.35993	0.22575	No
CsqKR_Scaf268_12.13	GPN-loop GTPase 1	1.35726	0.231266	No
CsqKR_Scaf50_42.29	NA	1.35701	0.233771	No
CsqKR_Scaf95_15.13	ergothioneine biosynthesis 1-like isoform X1	1.35533	0.217021	No
CsqKR_Scaf366_9.27	organic cation transporter -like	1.35397	0.236307	No
CsqKR_Scaf1_24.18	PREDICTED: uncharacterized protein LOC101845475 isoform X2	1.35395	0.402028	No
CsqKR_Scaf44_11.12	beta-lactamase domain-containing 2-like	1.35342	0.245514	No
CsqKR_Scaf61_6.23	tubulin beta chain	1.35331	0.228758	No
CsqKR_Scaf280_8.14	hypoxia up-regulated 1-like	1.35303	0.26626	No
CsqKR_Scaf8_31.23	mesencephalic astrocyte-derived neurotrophic factor homolog	1.35177	0.273504	No
CsqKR_Scaf36_16.8	myosin-IIIb-like isoform X4	1.34916	0.231902	No
CsqKR_Scaf222_5.23	Annexin B9	1.34603	0.322644	No
CsqKR_Scaf285_4.22	SCO1 mitochondrial	1.34535	0.256494	No
CsqKR_Scaf19_6.16	coiled-coil domain-containing 105-like	1.34301	0.513596	No
CsqKR_Scaf107_1.27	dynein regulatory complex 1-like	1.34228	0.320261	No
CsqKR_Scaf146_2.14	sperm-associated antigen 16 -like isoform X1	1.34143	0.322644	No
CsqKR_Scaf314_1.22	Mannose-P-dolichol utilization defect 1	1.34098	0.283031	No
CsqKR_Scaf1_24.9	Trans-1,2-dihydrobenzene-1,2-diol dehydrogenase	1.33825	0.322644	No
CsqKR_Scaf69_46.49	malectin-B-like isoform X1	1.33507	0.254237	No
CsqKR_Scaf99_7.22	ceramide synthase 6	1.33349	0.236307	No
CsqKR_Scaf35_11.7	neuroglobin-like isoform X2	1.33339	0.233375	No
CsqKR_Scaf43_65.10	insoluble matrix shell 5	1.3319	0.568196	No
CsqKR_Scaf45_1.27	uroporphyrinogen decarboxylase-like	1.33112	0.257721	No
CsqKR_Scaf192_13.38	zinc finger MYND domain-containing 12-like	1.32902	0.314865	No
CsqKR_Scaf1_39.41	phosphate carrier mitochondrial	1.32781	0.256494	No
CsqKR_Scaf256_7.23	Acyl- -binding	1.32652	0.270459	No
CsqKR_Scaf1_41.6	IQ and AAA domain-containing 1-like	1.32618	0.432533	No
CsqKR_Scaf64_11.12	E3 ubiquitin- ligase MARCH5-like	1.32453	0.265641	No
CsqKR_Scaf5_28.33	cysteine-rich motor neuron 1	1.3245	0.473936	No
CsqKR_Scaf22_14.34	ubiquitin-fold modifier-conjugating enzyme 1	1.32429	0.255265	No
CsqKR_Scaf268_13.34	ras-related Rab-35	1.32427	0.252283	No
CsqKR_Scaf287_2.11	tektin A1	1.32344	0.364307	No
CsqKR_Scaf99_37.15	rho GTPase-activating 39-like	1.32342	0.296608	No
CsqKR_Scaf18_7.25	IQ domain-containing G-like	1.32164	0.315916	No
CsqKR_Scaf80_11.15	radial spoke head 9 homolog	1.32136	0.383379	No
CsqKR_Scaf84_9.25	Williams-Beuren syndrome chromosomal region 27 -like	1.3194	0.137102	No
CsqKR_Scaf103_41.10	WD repeat-containing 78	1.31743	0.353652	No
CsqKR_Scaf776_0.19	NA	1.31644	0.100271	No
CsqKR_Scaf61_39.13	ras-related Rab-22A-like	1.31409	0.270459	No
CsqKR_Scaf175_0.3	carbonic anhydrase 2-	1.31385	0.453973	No
CsqKR_Scaf102_10.10	mitochondrial import inner membrane translocase subunit TIM14-like	1.31071	0.255265	No
CsqKR_Scaf14_30.17	hypothetical protein AM593_05386, partial	1.31043	0.481273	No
CsqKR_Scaf29_4.24	gamma-glutamyltranspeptidase 1-like	1.30923	0.27553	No
CsqKR_Scaf336_0.6	serum paraoxonase arylesterase 1-like	1.30784	0.322644	No
CsqKR_Scaf24_6.31	U6 snRNA-associated Sm LSm7	1.30758	0.322644	No
CsqKR_Scaf145_2.32	thioredoxin domain-containing 5	1.30707	0.322644	No
CsqKR_Scaf147_15.38	2 -5 -oligoadenylate synthase 1A-like	1.30664	0.312024	No
CsqKR_Scaf8_11.31	hypothetical protein LOTGIDRAFT_152847	1.30597	0.739492	No
CsqKR_Scaf91_1.10	tubulin beta chain-like	1.30554	0.27553	No
CsqKR_Scaf63_7.17	glucosylgalactosylhydroxylysine glucosidase-like	1.30512	0.329228	No
CsqKR_Scaf175_10.13	Sodium potassium calcium exchanger mitochondrial	1.30497	0.282248	No
CsqKR_Scaf59_9.21	uncharacterized protein LOC106163300	1.30266	0.31105	No
CsqKR_Scaf61_14.24	cytochrome c oxidase subunit 4 isoform mitochondrial-like	1.30106	0.322644	No
CsqKR_Scaf191_16.13	THAP domain-containing 4-like	1.30004	0.326976	No
CsqKR_Scaf27_8.22	cilia- and flagella-associated 20	1.29904	0.420324	No
CsqKR_Scaf133_6.21	EF-hand domain-containing family member C2-like	1.29792	0.432533	No
CsqKR_Scaf99_40.38	tubulin alpha-3 chain	1.29652	0.458503	No
CsqKR_Scaf119_3.26	cytochrome b-c1 complex subunit mitochondrial-like	1.29305	0.332522	No
CsqKR_Scaf266_1.15	2-oxoglutarate mitochondrial	1.29293	0.322644	No
CsqKR_Scaf7_28.8	1-phosphatidylinositol 4,5-bisphosphate phosphodiesterase eta-2-like isoform X2	1.29282	0.322644	No
CsqKR_Scaf69_44.22	Collagen alpha-6(VI) chain	1.29237	0.613306	No
CsqKR_Scaf173_17.20	PREDICTED: uncharacterized protein YMR196W-like	1.2912	0.332244	No
CsqKR_Scaf69_5.26	alpha-aminoadipic semialdehyde mitochondrial-like	1.28998	0.459158	No
CsqKR_Scaf266_4.20	NA	1.28923	0.408085	No
CsqKR_Scaf73_24.10	HEAT repeat-containing 5B-like isoform X1	1.2865	0.339433	No
CsqKR_Scaf186_3.8	aldo-keto reductase family 1 member B10-like isoform X1	1.28504	0.412842	No
CsqKR_Scaf14_27.27	cytochrome c	1.28472	0.360601	No
CsqKR_Scaf129_2.19	calnexin isoform X1	1.2847	0.364454	No
CsqKR_Scaf50_42.32	mucin-17 isoform X10	1.28462	0.364307	No
CsqKR_Scaf103_23.7	proteasome-associated ECM29 homolog	1.28459	0.36174	No
CsqKR_Scaf90_5.13	pyruvate mitochondrial-like isoform X1	1.28421	0.322644	No
CsqKR_Scaf52_9.12	beta-1,3-glucosyltransferase	1.28413	0.402028	No
CsqKR_Scaf169_2.15	ubiquinone biosynthesis COQ4 mitochondrial	1.28387	0.322644	No
CsqKR_Scaf704_2.67	acyl- desaturase-like	1.28052	0.364307	No
CsqKR_Scaf35_0.31	calcineurin B homologous 1-like	1.28012	0.326976	No
CsqKR_Scaf73_8.29	O-acetyl-ADP-ribose deacetylase 1	1.27924	0.384774	No
CsqKR_Scaf3_20.13	uridine diphosphate glucose pyrophosphatase-like isoform X1	1.27919	0.325516	No
CsqKR_Scaf162_3.12	tartrate-resistant acid phosphatase type 5	1.2784	0.326976	No
CsqKR_Scaf173_0.16	Tektin-1	1.27715	0.462387	No
CsqKR_Scaf269_9.17	ras-related Rab6 isoform X2	1.27697	0.364307	No
CsqKR_Scaf65_27.15	xylose isomerase-like	1.2767	0.355402	No
CsqKR_Scaf320_1.14	ras-related Rab-39B-like	1.27669	0.348235	No
CsqKR_Scaf69_36.9	WD repeat-containing 66	1.27657	0.462387	No
CsqKR_Scaf175_26.31	NADH dehydrogenase [ubiquinone] 1 alpha subcomplex assembly factor 3-like	1.27551	0.353652	No
CsqKR_Scaf14_31.22	D-3-phosphoglycerate dehydrogenase	1.27535	0.332522	No
CsqKR_Scaf50_6.47	LIN 24 Like family member	1.27341	0.233771	No
CsqKR_Scaf12_63.42	probable cytosolic oligopeptidase A	1.2733	0.361111	No
CsqKR_Scaf146_3.12	cullin-1	1.2729	0.37961	No
CsqKR_Scaf1_41.31	IQ and AAA domain-containing 1-like	1.27195	0.462387	No
CsqKR_Scaf39_46.22	marginal zone B- and B1-cell-specific -like	1.27176	0.470172	No
CsqKR_Scaf80_8.28	Mitochondrial 2-oxodicarboxylate carrier	1.27131	0.387219	No
CsqKR_Scaf39_45.15	5-demethoxyubiquinone mitochondrial-like	1.27077	0.333064	No
CsqKR_Scaf166_3.45	N-acetyl-D-glucosamine kinase	1.27074	0.382434	No
CsqKR_Scaf17_7.23	V-type proton ATPase 16 kDa proteolipid subunit	1.27054	0.398656	No
CsqKR_Scaf36_17.18	peptidoglycan-recognition SC2-like	1.26961	0.387219	No
CsqKR_Scaf318_2.3	glucose-6-phosphate exchanger SLC37A2-like isoform X2	1.26932	0.387219	No
CsqKR_Scaf37_12.33	Androgen-induced gene 1	1.26893	0.364454	No
CsqKR_Scaf307_2.24	Epimerase family SDR39U1	1.26722	0.370048	No
CsqKR_Scaf11_5.9	UDP-glucose:glyco glucosyltransferase 1-like	1.2668	0.387264	No
CsqKR_Scaf165_6.25	prohibitin-2	1.2663	0.374644	No
CsqKR_Scaf175_4.27	thioredoxin-related transmembrane 2 homolog	1.26542	0.387264	No
CsqKR_Scaf61_6.93	tubulin beta-4B chain isoform X1	1.26491	0.384774	No
CsqKR_Scaf107_7.26	gamma-interferon-inducible lysosomal thiol reductase-like	1.2648	0.460943	No
CsqKR_Scaf381_0.29	multiple epidermal growth factor-like domains 10	1.26437	0.196854	No
CsqKR_Scaf252_2.27	transmembrane 9 superfamily member 2 isoform X2	1.2636	0.398656	No
CsqKR_Scaf14_36.30	UPF0160 mitochondrial	1.26352	0.389852	No
CsqKR_Scaf307_8.20	cytochrome P450 2U1-like	1.26297	0.333064	No
CsqKR_Scaf258_7.27	interferon-induced 44-like	1.26235	0.364307	No
CsqKR_Scaf36_5.10	long-chain-fatty-acid-- ligase ACSBG2-like isoform X1	1.26171	0.376123	No
CsqKR_Scaf318_24.13	lipoxygenase homology domain-containing 1-like	1.2616	0.387219	No
CsqKR_Scaf61_52.18	b(0,+)-type amino acid transporter 1-like isoform X3	1.26149	0.398656	No
CsqKR_Scaf173_33.2	rolling stone-like	1.2595	0.294523	No
CsqKR_Scaf35_23.36	mitochondrial import receptor subunit TOM20 homolog	1.25913	0.387264	No
CsqKR_Scaf10_10.29	uncharacterized protein LOC110460860	1.25856	0.522179	No
CsqKR_Scaf63_3.86	calmodulin isoform X1	1.25826	0.37961	No
CsqKR_Scaf103_20.24	PREDICTED: uncharacterized protein LOC101854071	1.25769	0.446716	No
CsqKR_Scaf38_8.32	alkaline phosphatase	1.2574	0.716907	No
CsqKR_Scaf280_4.30	radial spoke head 1 homolog	1.25695	0.543032	No
CsqKR_Scaf192_13.17	6-phosphogluconate decarboxylating	1.25622	0.446716	No
CsqKR_Scaf1_47.34	FAM107B-like isoform X3	1.25561	0.386265	No
CsqKR_Scaf258_3.22	tektin-3-like isoform X1	1.2556	0.525907	No
CsqKR_Scaf103_9.0	uncharacterized protein LOC111121221	1.25487	0.532402	No
CsqKR_Scaf101_2.13	uncharacterized protein C6orf136 homolog	1.25369	0.387592	No
CsqKR_Scaf112_5.14	heat shock 70	1.25273	0.391757	No
CsqKR_Scaf25_8.19	ABHD16A isoform X1	1.2525	0.402778	No
CsqKR_Scaf327_1.31	guanine nucleotide-binding G(q) subunit alpha	1.25242	0.402028	No
CsqKR_Scaf55_35.43	parkin coregulated gene homolog	1.2524	0.5715	No
CsqKR_Scaf40_4.16	EF-hand domain-containing 1 isoform X2	1.25207	0.532402	No
CsqKR_Scaf3_24.41	dynein light chain Tctex-type 1	1.25195	0.443707	No
CsqKR_Scaf50_28.14	glycerol-3-phosphate phosphatase-like	1.25166	0.413357	No
CsqKR_Scaf159_3.16	inositol polyphosphate multikinase-like	1.25115	0.392381	No
CsqKR_Scaf31_12.15	electroneutral sodium bicarbonate exchanger 1-like	1.25099	0.419841	No
CsqKR_Scaf39_14.21	phenazine biosynthesis-like domain-containing	1.25062	0.338915	No
CsqKR_Scaf285_7.50	methylenetetrahydrofolate reductase-like isoform X1	1.25026	0.387219	No
CsqKR_Scaf181_0.10	carcinoembryonic antigen-related cell adhesion molecule 5-like	1.25004	0.322644	No
CsqKR_Scaf40_4.30	peroxisomal acyl-coenzyme A oxidase 1	1.24984	0.387219	No
CsqKR_Scaf446_3.35	glutamine synthetase-like	1.2493	0.387264	No
CsqKR_Scaf29_11.17	Calcium-binding mitochondrial carrier Aralar1	1.24863	0.446716	No
CsqKR_Scaf64_6.19	cilia- and flagella-associated 77-like isoform X3	1.24857	0.545572	No
CsqKR_Scaf172_16.17	hypothetical protein LOTGIDRAFT_222342	1.24832	0.539105	No
CsqKR_Scaf3_106.7	sphingolipid delta(4)-desaturase DES1-like	1.24734	0.423077	No
CsqKR_Scaf187_1.20	calmodulin	1.24672	0.402028	No
CsqKR_Scaf54_9.16	Dynein heavy chain axonemal	1.24611	0.592396	No
CsqKR_Scaf10_9.5	Aconitate mitochondrial	1.24552	0.449596	No
CsqKR_Scaf69_19.20	NA	1.24527	0.51237	No
CsqKR_Scaf75_0.14	alpha-N-acetylgalactosaminidase-like isoform X2	1.24493	0.462387	No
CsqKR_Scaf80_3.21	acyl- :lysophosphatidylglycerol acyltransferase 1-like	1.24477	0.453973	No
CsqKR_Scaf247_1.29	mitochondrial	1.24453	0.443152	No
CsqKR_Scaf99_30.30	1,4-alpha-glucan-branching enzyme	1.24437	0.446716	No
CsqKR_Scaf144_4.45	tektin-2-like	1.244	0.589189	No
CsqKR_Scaf90_23.14	fatty acid-binding heart	1.24379	0.489616	No
CsqKR_Scaf140_1.20	phosphoenolpyruvate carboxykinase [GTP]-like	1.24347	0.446716	No
CsqKR_Scaf94_6.24	Universal stress A	1.24261	0.478645	No
CsqKR_Scaf1_4.16	leukotriene A-4 hydrolase-like	1.24255	0.446716	No
CsqKR_Scaf1_41.33	ATP-binding cassette sub-family D member 2-like	1.24245	0.423077	No
CsqKR_Scaf117_10.15	cilia- and flagella-associated 61	1.2415	0.545572	No
CsqKR_Scaf19_39.47	deoxyhypusine synthase	1.24116	0.446716	No
CsqKR_Scaf269_0.23	Dynein assembly factor with WDR repeat domains 1	1.24115	0.462387	No
CsqKR_Scaf159_1.15	dynein intermediate chain ciliary-like isoform X1	1.24071	0.575891	No
CsqKR_Scaf143_18.33	uncharacterized protein LOC110463551	1.2402	0.615367	No
CsqKR_Scaf102_11.7	coiled-coil domain-containing 39-like	1.23909	0.569066	No
CsqKR_Scaf29_11.20	Uridine phosphorylase 2	1.23891	0.40252	No
CsqKR_Scaf43_51.19	aminopeptidase B-like	1.23768	0.446716	No
CsqKR_Scaf53_10.14	apoptosis-inducing factor mitochondrial-like	1.23742	0.446716	No
CsqKR_Scaf12_37.34	lysosomal alpha-glucosidase-like	1.23661	0.432533	No
CsqKR_Scaf60_1.30	radial spoke head 14 homolog	1.23647	0.574777	No
CsqKR_Scaf157_6.26	dynein heavy chain axonemal-like	1.2361	0.552598	No
CsqKR_Scaf45_3.5	armadillo repeat-containing 3-like isoform X3	1.2361	0.500743	No
CsqKR_Scaf69_15.10	dehydrogenase reductase SDR family member 7B isoform X2	1.23603	0.479862	No
CsqKR_Scaf214_0.43	mothers against decapentaplegic homolog 4-like	1.2356	0.402778	No
CsqKR_Scaf14_29.16	ADP-ribosylation factor 1	1.23548	0.446716	No
CsqKR_Scaf14_14.44	hypothetical protein LOTGIDRAFT_143540	1.23486	0.387264	No
CsqKR_Scaf175_26.26	copine-8 isoform X1	1.23459	0.464558	No
CsqKR_Scaf258_3.14	ADP,ATP carrier mitochondrial-like	1.23453	0.462387	No
CsqKR_Scaf218_8.44	growth arrest-specific 8-like	1.2329	0.593728	No
CsqKR_Scaf524_2.21	dihydrolipoyllysine-residue succinyltransferase component of 2-oxoglutarate dehydrogenase mitochondrial	1.23273	0.459811	No
CsqKR_Scaf39_46.23	marginal zone B- and B1-cell-specific -like	1.23254	0.423077	No
CsqKR_Scaf55_25.19	fatty-acid amide hydrolase 2-like	1.23128	0.478645	No
CsqKR_Scaf36_42.17	cilia- and flagella-associated 161-like	1.23034	0.625742	No
CsqKR_Scaf12_48.10	kyphoscoliosis peptidase-like	1.23023	0.828226	No
CsqKR_Scaf36_24.7	beta-mannosidase-like isoform X1	1.23016	0.464558	No
CsqKR_Scaf191_5.11	dynein heavy chain axonemal-like isoform X1	1.23008	0.575891	No
CsqKR_Scaf153_2.33	contactin-like	1.2299	0.467955	No
CsqKR_Scaf43_0.18	prohibitin isoform X1	1.22947	0.473936	No
CsqKR_Scaf173_12.22	inositol 1,4,5-trisphosphate receptor type 1-	1.22923	0.500743	No
CsqKR_Scaf746_0.7	multiple epidermal growth factor-like domains 10	1.2291	0.464558	No
CsqKR_Scaf618_0.33	NA	1.22895	0.616771	No
CsqKR_Scaf20_24.16	metaxin-2-like isoform X1	1.22871	0.478645	No
CsqKR_Scaf287_2.31	cilia- and flagella-associated 52-like	1.2282	0.591489	No
CsqKR_Scaf43_57.30	uncharacterized protein C20orf194-like	1.22817	0.575891	No
CsqKR_Scaf10_15.10	dynein beta ciliary-like	1.22789	0.653131	No
CsqKR_Scaf280_5.12	cilia- and flagella-associated 44-like isoform X1	1.22788	0.533989	No
CsqKR_Scaf90_8.22	mitochondrial amidoxime-reducing component 1-like	1.22759	0.446716	No
CsqKR_Scaf21_20.8	very-long-chain 3-oxoacyl- reductase-like	1.22666	0.487756	No
CsqKR_Scaf3_76.5	cilia- and flagella-associated 47-like isoform X1	1.22664	0.545572	No
CsqKR_Scaf200_0.7	TRAF3-interacting 1-like	1.22628	0.322104	No
CsqKR_Scaf36_23.19	6-pyruvoyl tetrahydrobiopterin synthase-like	1.22514	0.483179	No
CsqKR_Scaf64_6.14	stress-70 mitochondrial-like	1.22495	0.481273	No
CsqKR_Scaf444_0.22	multiple epidermal growth factor-like domains 10	1.22462	0.441856	No
CsqKR_Scaf704_2.35	alanine racemase	1.22415	0.446716	No
CsqKR_Scaf25_20.33	microsomal glutathione S-transferase 1	1.22412	0.463346	No
CsqKR_Scaf102_10.12	probable glutamate--tRNA mitochondrial	1.22392	0.453973	No
CsqKR_Scaf7_14.23	NA	1.22344	0.387219	No
CsqKR_Scaf1_8.6	S-adenosylhomocysteine hydrolase 1 isoform X3	1.22338	0.478645	No
CsqKR_Scaf53_13.30	carbonyl reductase [NADPH] 1-like	1.22319	0.423077	No
CsqKR_Scaf36_24.8	beta-mannosidase-like isoform X1	1.22301	0.490036	No
CsqKR_Scaf116_5.31	mitochondrial 2-oxoglutarate malate carrier -like	1.22297	0.483179	No
CsqKR_Scaf91_2.8	mitochondrial import inner membrane translocase subunit Tim8	1.22292	0.489706	No
CsqKR_Scaf61_28.21	xaa-Pro dipeptidase-like	1.22235	0.481273	No
CsqKR_Scaf35_4.15	EF-hand calcium-binding domain-containing 2	1.22211	0.702436	No
CsqKR_Scaf285_0.4	retinol dehydrogenase 14	1.22177	0.494542	No
CsqKR_Scaf157_2.29	TPR and ankyrin repeat-containing 1-like isoform X1	1.2213	0.504285	No
CsqKR_Scaf73_24.30	3 (2 ),5 -bisphosphate nucleotidase 1-like isoform X2	1.22118	0.483179	No
CsqKR_Scaf299_0.13	receptor-type tyrosine- phosphatase epsilon isoform X1	1.22101	0.483995	No
CsqKR_Scaf12_0.13	sphingosine-1-phosphate lyase 1	1.21922	0.498511	No
CsqKR_Scaf99_30.31	1,4-alpha-glucan-branching enzyme	1.21874	0.532402	No
CsqKR_Scaf290_7.37	programmed cell death 6-like isoform X2	1.21845	0.481896	No
CsqKR_Scaf12_63.13	dehydrogenase reductase SDR family member 11	1.2183	0.432533	No
CsqKR_Scaf72_4.18	succinate dehydrogenase [ubiquinone] cytochrome b small mitochondrial	1.21782	0.521947	No
CsqKR_Scaf256_12.38	tubulin gamma-1 chain	1.21769	0.532402	No
CsqKR_Scaf64_0.9	valine--tRNA ligase-like	1.21767	0.521947	No
CsqKR_Scaf151_3.13	mitogen-activated kinase kinase kinase 4-like	1.21751	0.495818	No
CsqKR_Scaf426_0.11	D-threo-3-hydroxyaspartate dehydratase-like	1.21738	0.42945	No
CsqKR_Scaf20_15.16	fibril-forming collagen alpha chain-like	1.21683	0.522179	No
CsqKR_Scaf127_8.47	peptidyl-prolyl cis-trans isomerase B	1.21668	0.532402	No
CsqKR_Scaf36_7.19	ABHD17B-like	1.21641	0.506255	No
CsqKR_Scaf138_2.18	Ubiquitin carboxyl-terminal hydrolase 7	1.21552	0.625742	No
CsqKR_Scaf12_20.15	mitochondrial uncoupling 4	1.21519	0.491165	No
CsqKR_Scaf99_41.14	Transmembrane	1.21394	0.487756	No
CsqKR_Scaf19_10.11	band 7 AGAP004871-like isoform X3	1.21363	0.426636	No
CsqKR_Scaf173_17.10	SEC14 2	1.2136	0.545572	No
CsqKR_Scaf256_11.23	unconventional myosin-Id-like	1.21317	0.490967	No
CsqKR_Scaf173_21.11	tubulin alpha-3 chain	1.21301	0.61516	No
CsqKR_Scaf1_48.11	merlin isoform X2	1.21275	0.466085	No
CsqKR_Scaf264_6.25	transmembrane 214-B-like	1.21225	0.708223	No
CsqKR_Scaf269_12.10	histone deacetylase complex subunit SAP130-like isoform X1	1.21209	0.447049	No
CsqKR_Scaf75_15.21	electron transfer flavo -ubiquinone mitochondrial	1.21151	0.575891	No
CsqKR_Scaf39_33.33	60S ribosomal L34-like	1.21068	0.503181	No
CsqKR_Scaf69_7.35	N-alpha-acetyltransferase 10-like isoform X1	1.21067	0.532402	No
CsqKR_Scaf61_13.26	CD109 antigen-like isoform X1	1.21065	0.536562	No
CsqKR_Scaf44_2.39	tetraspanin-33	1.21031	0.532402	No
CsqKR_Scaf460_6.24	enhancer of rudimentary homolog	1.21029	0.574282	No
CsqKR_Scaf21_27.22	EF-hand calcium-binding domain-containing 1	1.21027	0.675317	No
CsqKR_Scaf70_10.6	Armadillo repeat-containing 4	1.21026	0.680163	No
CsqKR_Scaf36_13.12	asparagine--tRNA cytoplasmic	1.20973	0.491165	No
CsqKR_Scaf50_38.35	ATP-binding cassette sub-family F member 2	1.20956	0.532402	No
CsqKR_Scaf37_6.18	proteasome inhibitor PI31 subunit	1.20936	0.529412	No
CsqKR_Scaf99_34.9	CD151 antigen-like	1.20872	0.491165	No
CsqKR_Scaf20_1.10	TBRG4	1.208	0.532402	No
CsqKR_Scaf17_4.27	probable Xaa-Pro aminopeptidase 3 isoform X1	1.20736	0.529412	No
CsqKR_Scaf175_30.23	testis-expressed sequence 264 -like	1.2072	0.544052	No
CsqKR_Scaf65_15.21	LMBR1 domain-containing 2-like	1.2062	0.525907	No
CsqKR_Scaf65_15.40	NADH:ubiquinone NDUFB6 B17	1.20559	0.5715	No
CsqKR_Scaf69_59.15	nicotinamide phosphoribosyltransferase-like	1.20546	0.560926	No
CsqKR_Scaf130_6.4	ubiquitin conjugation factor E4 B-like	1.2053	0.447049	No
CsqKR_Scaf61_33.31	Dolichyl-diphosphooligosaccharide-- glycosyltransferase subunit DAD1	1.20527	0.489436	No
CsqKR_Scaf8_31.38	interferon-related developmental regulator 1-like	1.2048	0.532402	No
CsqKR_Scaf41_0.22	COMM domain-containing 5-like	1.20475	0.594812	No
CsqKR_Scaf41_49.30	NADH dehydrogenase [ubiquinone] 1 alpha subcomplex subunit 11	1.20431	0.571429	No
CsqKR_Scaf31_12.24	60S ribosomal L27	1.2029	0.574777	No
CsqKR_Scaf69_15.65	caveolin-1-like	1.20234	0.572592	No
CsqKR_Scaf366_3.13	CAAX prenyl protease 1 homolog	1.20211	0.58945	No
CsqKR_Scaf146_5.10	crumbs homolog 2-like	1.20099	0.506255	No
CsqKR_Scaf18_12.17	class 2 F G isoform	1.20095	0.542617	No
CsqKR_Scaf207_6.10	Structural maintenance of chromosomes flexible hinge domain-containing 1	1.20048	0.574738	No
CsqKR_Scaf264_7.9	Serine palmitoyltransferase 1	1.20006	0.575891	No
CsqKR_Scaf193_1.11	Presequence mitochondrial	1.19977	0.592789	No
CsqKR_Scaf37_2.16	ras-related GTP-binding C	1.19976	0.573428	No
CsqKR_Scaf130_7.13	dnaJ homolog subfamily C member 11-like	1.19929	0.583668	No
CsqKR_Scaf174_11.26	thioredoxin peroxidase	1.19847	0.591489	No
CsqKR_Scaf174_24.16	elongation factor 1-gamma-like	1.19847	0.543749	No
CsqKR_Scaf193_12.11	innexin unc-9-like	1.19843	0.583759	No
CsqKR_Scaf173_33.43	tyrosine- phosphatase 99A-like isoform X4	1.19831	0.562444	No
CsqKR_Scaf44_9.20	fatty acid-binding liver-like	1.19811	0.462387	No
CsqKR_Scaf34_4.30	tyrosine aminotransferase	1.19751	0.464853	No
CsqKR_Scaf17_0.22	ATP-binding cassette sub-family D member 3-like	1.19712	0.589189	No
CsqKR_Scaf290_4.5	ras-related Rap-2a	1.19697	0.581591	No
CsqKR_Scaf22_13.25	mitochondrial import receptor subunit TOM40 homolog 1-like	1.19693	0.572486	No
CsqKR_Scaf194_24.9	chitotriosidase-1 isoform X1	1.19668	0.58945	No
CsqKR_Scaf245_3.31	ganglioside-induced differentiation-associated 1-like	1.19647	0.591489	No
CsqKR_Scaf77_6.21	Pantetheinase	1.1962	0.36916	No
CsqKR_Scaf461_1.51	Lathosterol oxidase	1.19601	0.544052	No
CsqKR_Scaf95_18.17	WD repeat-containing 63-like isoform X1	1.1959	0.679985	No
CsqKR_Scaf95_25.4	neurocalcin homolog	1.19587	0.63306	No
CsqKR_Scaf12_9.11	glutamine--fructose-6-phosphate aminotransferase [isomerizing] 2-like isoform X3	1.19516	0.575891	No
CsqKR_Scaf3_44.20	T-complex 11 1	1.1951	0.589661	No
CsqKR_Scaf27_5.39	Choline mitochondrial	1.19458	0.533962	No
CsqKR_Scaf442_1.62	copper-transporting ATPase 1-like isoform X1	1.19447	0.583668	No
CsqKR_Scaf133_8.1	omega-3 desaturase-like B	1.19384	0.589189	No
CsqKR_Scaf27_5.17	D-aspartate oxidase-like	1.19359	0.540239	No
CsqKR_Scaf144_15.1	glyoxylate reductase hydroxypyruvate reductase	1.19343	0.543749	No
CsqKR_Scaf175_14.12	3-hydroxyacyl- dehydrogenase type-2-like	1.19279	0.593728	No
CsqKR_Scaf200_8.29	guanine nucleotide-binding G(s) subunit alpha-like	1.19256	0.532402	No
CsqKR_Scaf95_6.37	NA	1.19238	0.542617	No
CsqKR_Scaf127_1.27	cytochrome heme mitochondrial	1.1916	0.60352	No
CsqKR_Scaf35_42.20	cytochrome c oxidase subunit mitochondrial	1.19155	0.591489	No
CsqKR_Scaf61_44.15	Phosphatidylinositol glycan anchor biosynthesis class U	1.19142	0.58312	No
CsqKR_Scaf61_10.34	mitochondrial inner membrane OXA1L	1.1912	0.603567	No
CsqKR_Scaf349_10.8	cell division control 42 homolog isoform X1	1.19114	0.543594	No
CsqKR_Scaf99_19.9	prolyl 3-hydroxylase 1-like isoform X1	1.19098	0.565853	No
CsqKR_Scaf37_2.11	aldehyde dehydrogenase family 8 member A1	1.19097	0.446716	No
CsqKR_Scaf44_35.14	cilia- and flagella-associated 206-like	1.19092	0.716954	No
CsqKR_Scaf44_14.56	spliceosome RNA helicase DDX39B	1.19068	0.609809	No
CsqKR_Scaf103_2.20	cytochrome b-c1 complex subunit 8	1.19049	0.532402	No
CsqKR_Scaf460_7.44	synaptojanin-2-binding -like	1.19042	0.589189	No
CsqKR_Scaf3_3.22	ubiquinone biosynthesis monooxygenase mitochondrial-like	1.19025	0.607589	No
CsqKR_Scaf47_5.13	mediator of RNA polymerase II transcription subunit 12-like	1.18982	0.387264	No
CsqKR_Scaf7_35.13	glyoxal reductase-like isoform X1	1.18974	0.632471	No
CsqKR_Scaf10_5.18	interferon-induced 44-like	1.18948	0.487756	No
CsqKR_Scaf3_6.26	dynein light chain axonemal	1.18893	0.664788	No
CsqKR_Scaf25_21.29	cytochrome c oxidase assembly COX15 homolog	1.1888	0.625554	No
CsqKR_Scaf75_23.9	FAM49B-like isoform X1	1.18835	0.616771	No
CsqKR_Scaf218_2.7	phospholipase A2	1.1882	0.22575	No
CsqKR_Scaf53_9.25	folate receptor beta-like	1.18795	0.543749	No
CsqKR_Scaf98_21.39	Peroxisomal acyl-coenzyme A oxidase 3	1.18723	0.597456	No
CsqKR_Scaf169_0.12	transmembrane 53	1.18704	0.607589	No
CsqKR_Scaf7_23.14	oxidoreductase NAD-binding domain-containing 1	1.18687	0.620844	No
CsqKR_Scaf1_51.28	complement component 1 Q subcomponent-binding mitochondrial	1.18648	0.603567	No
CsqKR_Scaf7_5.24	60S ribosomal L15	1.18595	0.613306	No
CsqKR_Scaf142_2.19	FK506-binding 2 isoform X2	1.18548	0.627369	No
CsqKR_Scaf413_1.53	Peroxisomal membrane 11C	1.1854	0.543749	No
CsqKR_Scaf264_3.13	major facilitator superfamily domain-containing 1-like	1.18539	0.616771	No
CsqKR_Scaf44_4.29	kynurenine--oxoglutarate transaminase 3-like isoform X2	1.18527	0.616771	No
CsqKR_Scaf21_10.9	aldehyde dehydrogenase family 3 member B1 isoform X3	1.18516	0.613306	No
CsqKR_Scaf403_2.9	dihydroorotate dehydrogenase (quinone) mitochondrial-like	1.18513	0.625554	No
CsqKR_Scaf203_6.8	NA	1.18509	0.322644	No
CsqKR_Scaf490_2.30	TPA_inf: TEPP	1.18477	0.767593	No
CsqKR_Scaf107_5.13	translocating chain-associated membrane 1-like 1	1.18458	0.605521	No
CsqKR_Scaf61_46.38	proteasome assembly chaperone 2-like	1.18451	0.712418	No
CsqKR_Scaf193_7.20	Golgi reassembly-stacking 2	1.18449	0.67913	No
CsqKR_Scaf113_2.38	cytokine receptor-like factor 3	1.18421	0.641311	No
CsqKR_Scaf75_24.14	UPF0573 C2orf70 homolog A-like	1.18377	0.767963	No
CsqKR_Scaf112_9.27	methylsterol monooxygenase 1	1.18373	0.619658	No
CsqKR_Scaf196_5.24	dynein heavy chain axonemal-like isoform X1	1.18364	0.632471	No
CsqKR_Scaf3_2.9	tetratricopeptide repeat 8-like	1.18336	0.644218	No
CsqKR_Scaf113_1.11	Transmembrane 9 superfamily member 3	1.18309	0.650663	No
CsqKR_Scaf69_79.23	serine racemase	1.18142	0.616771	No
CsqKR_Scaf174_37.15	phosphatase 1 regulatory subunit 32-like	1.18117	0.758692	No
CsqKR_Scaf72_7.13	ubiquitin domain-containing 2-like	1.18106	0.616771	No
CsqKR_Scaf135_1.24	FAM136A-like	1.18072	0.58945	No
CsqKR_Scaf394_2.16	leucine-rich repeat-containing 23-like isoform X2	1.17988	0.755491	No
CsqKR_Scaf170_2.46	EF-hand domain-containing family member B-like	1.1797	0.755491	No
CsqKR_Scaf175_24.15	V-type proton ATPase subunit S1-like	1.17965	0.667636	No
CsqKR_Scaf398_2.23	stabilizer of axonemal microtubules 2-like isoform X2	1.17948	0.756438	No
CsqKR_Scaf103_1.42	Methyltransferase 7A	1.17927	0.650765	No
CsqKR_Scaf151_4.17	serine threonine tyrosine-interacting -like isoform X1	1.17911	0.708223	No
CsqKR_Scaf41_22.22	excitatory amino acid transporter 1	1.17885	0.521947	No
CsqKR_Scaf232_2.14	Elongation factor mitochondrial	1.17875	0.668504	No
CsqKR_Scaf266_6.28	annexin A7-like	1.17858	0.616771	No
CsqKR_Scaf75_29.18	coiled-coil domain-containing 134	1.17832	0.615367	No
CsqKR_Scaf290_4.3	mannose-6-phosphate isomerase-like	1.17829	0.698634	No
CsqKR_Scaf21_7.20	sepiapterin reductase-like	1.17829	0.600554	No
CsqKR_Scaf127_21.28	PREDICTED: uncharacterized protein C5orf49 homolog isoform X2	1.17828	0.767963	No
CsqKR_Scaf84_1.10	40S ribosomal S15	1.17794	0.624058	No
CsqKR_Scaf127_21.27	ER membrane complex subunit 4-like	1.17793	0.665977	No
CsqKR_Scaf185_3.34	U4 tri-snRNP-associated 2	1.1776	0.667636	No
CsqKR_Scaf203_5.50	ATP-dependent 6-phosphofructokinase-like isoform X1	1.17729	0.710145	No
CsqKR_Scaf69_18.17	dynein heavy chain axonemal-like	1.17714	0.753736	No
CsqKR_Scaf29_14.3	disulfide-isomerase A5-like	1.17701	0.503181	No
CsqKR_Scaf102_12.15	cytochrome P450 2U1-like	1.17686	0.664787	No
CsqKR_Scaf75_34.17	probable phosphatase 2C	1.17674	0.750612	No
CsqKR_Scaf174_25.27	39S ribosomal mitochondrial	1.17664	0.625554	No
CsqKR_Scaf169_2.17	adenylate kinase 8-like	1.17661	0.768538	No
CsqKR_Scaf95_3.36	transmembrane 9 superfamily member 4-like	1.17607	0.675317	No
CsqKR_Scaf200_1.12	ubiquitin-conjugating enzyme E2 Z-like	1.17583	0.679985	No
CsqKR_Scaf43_59.11	surfeit locus 1 isoform X1	1.17574	0.667636	No
CsqKR_Scaf90_14.38	serine arginine-rich splicing factor 6-like isoform X1	1.1756	0.691595	No
CsqKR_Scaf1_10.13	succinate-- ligase [GDP-forming] subunit mitochondrial-like isoform X1	1.17535	0.647016	No
CsqKR_Scaf259_3.20	choline transporter 2 isoform X3	1.17528	0.66568	No
CsqKR_Scaf207_4.5	enoyl- hydratase domain-containing mitochondrial	1.17522	0.67284	No
CsqKR_Scaf78_4.30	cytochrome c oxidase assembly COX19	1.17519	0.552466	No
CsqKR_Scaf793_0.10	cathepsin L1-like	1.17505	0.616771	No
CsqKR_Scaf349_1.6	3-hydroxyanthranilate 3,4-dioxygenase-like	1.17441	0.640054	No
CsqKR_Scaf61_11.32	methionine gamma-lyase	1.17429	0.575891	No
CsqKR_Scaf524_4.26	aldose 1-epimerase-like	1.17426	0.667636	No
CsqKR_Scaf36_7.21	tetraspanin-3-like	1.17403	0.591489	No
CsqKR_Scaf286_0.25	redox-regulatory FAM213A	1.17397	0.650765	No
CsqKR_Scaf38_8.22	alkaline phosphatase	1.17391	0.766472	No
CsqKR_Scaf285_2.29	uncharacterized protein C1orf158 homolog	1.17388	0.826275	No
CsqKR_Scaf361_1.10	probable low-specificity L-threonine aldolase 2	1.17386	0.603567	No
CsqKR_Scaf3_91.15	lanC 3	1.17381	0.69449	No
CsqKR_Scaf254_2.25	nap-like isoform X2	1.17376	0.668504	No
CsqKR_Scaf193_14.6	Ubiquitin carboxyl-terminal hydrolase isozyme L5	1.1737	0.693915	No
CsqKR_Scaf43_14.15	dihydropteridine reductase	1.17368	0.630949	No
CsqKR_Scaf69_16.33	serine arginine-rich splicing factor 1B	1.1735	0.712418	No
CsqKR_Scaf173_29.25	TBC1 domain family member 22B-like isoform X3	1.17336	0.620844	No
CsqKR_Scaf25_20.32	FAM73B-like	1.17308	0.631971	No
CsqKR_Scaf90_27.10	repressor of yield of DENV homolog	1.17307	0.690676	No
CsqKR_Scaf261_15.55	ER membrane complex subunit 7-like	1.17269	0.667636	No
CsqKR_Scaf61_53.21	tubulin beta chain-like	1.17258	0.758692	No
CsqKR_Scaf3_30.11	adenylate kinase 7-like	1.17252	0.79162	No
CsqKR_Scaf164_0.16	failed axon connections homolog	1.17246	0.616771	No
CsqKR_Scaf490_2.21	importin-4-like isoform X1	1.17235	0.693915	No
CsqKR_Scaf69_18.25	IQ domain-containing D	1.17228	0.757988	No
CsqKR_Scaf44_4.36	oligosaccharyltransferase complex subunit ostc-like	1.172	0.690676	No
CsqKR_Scaf27_8.21	26S proteasome non-ATPase regulatory subunit 7	1.17189	0.702436	No
CsqKR_Scaf78_2.20	V-type proton ATPase 116 kDa subunit a-like isoform X1	1.17149	0.687271	No
CsqKR_Scaf127_8.17	Paraplegin	1.17143	0.693915	No
CsqKR_Scaf69_57.44	malate mitochondrial-like	1.17134	0.693915	No
CsqKR_Scaf99_27.22	sperm-associated antigen 6	1.1713	0.811054	No
CsqKR_Scaf1_23.18	mitochondrial carnitine acylcarnitine carrier	1.17117	0.556839	No
CsqKR_Scaf194_25.20	electroneutral sodium bicarbonate exchanger 1-like	1.17114	0.589189	No
CsqKR_Scaf43_47.14	leucine aminopeptidase	1.17092	0.613306	No
CsqKR_Scaf55_35.26	radial spoke head 3 homolog B-like	1.17076	0.773556	No
CsqKR_Scaf21_32.28	fatty acyl- reductase 1	1.17062	0.635727	No
CsqKR_Scaf18_10.2	uncharacterized oxidoreductase -like	1.17056	0.850409	No
CsqKR_Scaf35_32.9	Histone deacetylase 2	1.17053	0.659884	No
CsqKR_Scaf3_8.17	39S ribosomal mitochondrial-like	1.1703	0.616771	No
CsqKR_Scaf173_6.28	Glutathione S-transferase theta-1	1.16987	0.604545	No
CsqKR_Scaf218_8.67	pleckstrin homology domain-containing family B member 2	1.16985	0.698426	No
CsqKR_Scaf43_24.13	mitotic apparatus p62-like isoform X2	1.16964	0.430508	No
CsqKR_Scaf68_0.10	Mucin	1.16932	0.708223	No
CsqKR_Scaf37_5.44	60S ribosomal L7	1.16903	0.693915	No
CsqKR_Scaf59_11.19	NA	1.16891	0.679985	No
CsqKR_Scaf43_47.46	ornithine mitochondrial-like	1.16889	0.589661	No
CsqKR_Scaf12_41.7	calcium uniporter mitochondrial-like	1.16874	0.664383	No
CsqKR_Scaf36_20.21	armadillo repeat-containing 6	1.16848	0.704275	No
CsqKR_Scaf26_5.14	selenium-binding 1	1.16825	0.631831	No
CsqKR_Scaf231_1.16	Golgi apparatus 1-like	1.16803	0.710145	No
CsqKR_Scaf116_0.4	endothelin-converting enzyme homolog isoform X1	1.16763	0.667636	No
CsqKR_Scaf18_19.24	ragulator complex LAMTOR4-like	1.1676	0.573323	No
CsqKR_Scaf256_11.20	hydroxyacylglutathione mitochondrial isoform X3	1.16751	0.705951	No
CsqKR_Scaf176_1.60	isocitrate dehydrogenase	1.16697	0.67284	No
CsqKR_Scaf106_11.32	Interleukin enhancer-binding factor 2	1.1667	0.690676	No
CsqKR_Scaf562_1.32	probable glutathione S-transferase 7	1.16668	0.637023	No
CsqKR_Scaf289_1.17	dolichyl-diphosphooligosaccharide-- glycosyltransferase subunit STT3B	1.16652	0.712418	No
CsqKR_Scaf34_1.31	28S ribosomal mitochondrial	1.16645	0.667636	No
CsqKR_Scaf507_0.44	enkurin	1.16633	0.817031	No
CsqKR_Scaf19_6.11	cytoplasmic intermediate filament A	1.16625	0.706924	No
CsqKR_Scaf144_3.23	Superkiller viralicidic activity 2-like 2	1.16623	0.690676	No
CsqKR_Scaf59_38.12	AP-3 complex subunit beta-2-like isoform X1	1.16617	0.632471	No
CsqKR_Scaf69_1.13	glutamine--tRNA ligase	1.16609	0.708223	No
CsqKR_Scaf20_1.8	neuroligin- X-linked-like isoform X2	1.16587	0.69449	No
CsqKR_Scaf135_1.18	Short branched chain specific acyl- mitochondrial	1.16539	0.678756	No
CsqKR_Scaf65_32.53	guanine nucleotide-binding G(I) G(S) G(O) subunit gamma-4	1.16539	0.669758	No
CsqKR_Scaf47_1.17	Golgi SNAP receptor complex member 2	1.16529	0.667636	No
CsqKR_Scaf39_33.34	nucleoside diphosphate kinase homolog 5-like	1.16499	0.826697	No
CsqKR_Scaf366_3.11	proteasome assembly chaperone 1	1.16482	0.767963	No
CsqKR_Scaf41_25.13	ATP-dependent (S)-NAD(P)H-hydrate dehydratase isoform X2	1.16417	0.667454	No
CsqKR_Scaf65_18.11	Tudor domain-containing 1	1.16349	0.741623	No
CsqKR_Scaf144_14.5	Acylglycerol mitochondrial	1.16342	0.708223	No
CsqKR_Scaf196_5.31	dynein heavy chain axonemal-like isoform X1	1.16341	0.829666	No
CsqKR_Scaf127_12.42	transmembrane 143-like	1.16317	0.667636	No
CsqKR_Scaf95_20.25	thioredoxin-like isoform X1	1.16304	0.700582	No
CsqKR_Scaf21_21.9	sorting and assembly machinery component 50 homolog	1.16274	0.712418	No
CsqKR_Scaf3_57.9	39S ribosomal mitochondrial	1.1627	0.664787	No
CsqKR_Scaf36_38.16	nicalin-1-like	1.16263	0.686929	No
CsqKR_Scaf147_3.21	cytochrome c oxidase subunit mitochondrial-like	1.16241	0.713765	No
CsqKR_Scaf162_8.14	motile sperm domain-containing 2-like	1.16234	0.755925	No
CsqKR_Scaf107_1.14	dolichyl-diphosphooligosaccharide-- glycosyltransferase subunit STT3A	1.16229	0.710988	No
CsqKR_Scaf393_3.37	CDGSH iron-sulfur domain-containing 2	1.16216	0.713689	No
CsqKR_Scaf27_21.23	sodium glucose cotransporter 4-like	1.16199	0.712418	No
CsqKR_Scaf37_10.33	hydroxymethylglutaryl- mitochondrial-like	1.1615	0.719674	No
CsqKR_Scaf75_7.31	tryptophan 2,3-dioxygenase-like	1.16127	0.756914	No
CsqKR_Scaf55_4.15	glutamyl-tRNA(Gln) amidotransferase subunit mitochondrial	1.16116	0.679985	No
CsqKR_Scaf40_8.22	hypothetical protein LOTGIDRAFT_172344	1.16113	0.667636	No
CsqKR_Scaf52_3.16	isoleucine--tRNA cytoplasmic-like	1.16107	0.764056	No
CsqKR_Scaf174_26.22	YIF1B-B-like isoform X3	1.16082	0.719674	No
CsqKR_Scaf204_0.26	cytoplasmic aconitate hydratase-like isoform X2	1.16077	0.700246	No
CsqKR_Scaf90_14.35	adenylate kinase 9	1.16034	0.817031	No
CsqKR_Scaf207_4.13	golgin subfamily A member 5-like isoform X1	1.16019	0.706924	No
CsqKR_Scaf69_63.24	EF-hand calcium-binding domain-containing 10-like	1.16014	0.81005	No
CsqKR_Scaf44_21.26	methyltransferase 27 isoform X2	1.15995	0.472704	No
CsqKR_Scaf40_4.26	ras-related Rab-20-like	1.15991	0.716907	No
CsqKR_Scaf245_0.7	39S ribosomal mitochondrial	1.15991	0.710145	No
CsqKR_Scaf6_3.8	glycosylated lysosomal membrane A-like isoform X1	1.15984	0.690676	No
CsqKR_Scaf231_15.18	dynein intermediate chain ciliary-like isoform X2	1.15953	0.854348	No
CsqKR_Scaf318_18.9	dimethylaniline monooxygenase [N-oxide-forming] 5-like	1.15952	0.719674	No
CsqKR_Scaf27_17.20	probable D-lactate mitochondrial	1.15927	0.698634	No
CsqKR_Scaf55_15.11	phosphatase 1 regulatory subunit 37	1.15911	0.730304	No
CsqKR_Scaf88_5.13	all-trans-retinol 13,14-reductase	1.15877	0.679985	No
CsqKR_Scaf90_10.8	RNA polymerase II-associated 1-like	1.15853	0.690676	No
CsqKR_Scaf31_30.16	40S ribosomal S27	1.1585	0.735912	No
CsqKR_Scaf36_11.24	organic cation transporter -like	1.15831	0.651791	No
CsqKR_Scaf14_30.23	uncharacterized protein LOC111101737	1.15829	0.812594	No
CsqKR_Scaf1_38.12	transketolase 2 isoform X1	1.15814	0.719674	No
CsqKR_Scaf3_68.13	OPA3 CG13603	1.15812	0.680235	No
CsqKR_Scaf12_48.9	Ependymin-related 1	1.15799	0.632471	No
CsqKR_Scaf194_19.7	fatty acid desaturase 1-like isoform X1	1.15797	0.710145	No
CsqKR_Scaf50_4.3	opioid growth factor receptor 1	1.15768	0.713765	No
CsqKR_Scaf252_1.16	Phospholipid scramblase 2	1.15731	0.732473	No
CsqKR_Scaf165_11.15	c Gal-specific lectin	1.15714	0.616771	No
CsqKR_Scaf12_56.12	cytochrome b-c1 complex subunit mitochondrial-like	1.15703	0.74256	No
CsqKR_Scaf3_2.8	probable 2-oxoglutarate dehydrogenase E1 component mitochondrial	1.15682	0.710145	No
CsqKR_Scaf69_38.9	septin-2-like isoform X1	1.15676	0.745668	No
CsqKR_Scaf61_46.3	pyruvate dehydrogenase [acetyl-transferring]-phosphatase mitochondrial-like	1.15675	0.745668	No
CsqKR_Scaf36_12.13	phosphopantothenoylcysteine decarboxylase-like	1.15666	0.716907	No
CsqKR_Scaf39_10.12	piggyBac transposable element-derived 4-like	1.15665	0.708223	No
CsqKR_Scaf54_9.8	Dynein heavy chain axonemal	1.15659	0.85344	No
CsqKR_Scaf173_32.45	dolichyl-diphosphooligosaccharide-- glycosyltransferase subunit 1-like	1.15658	0.74959	No
CsqKR_Scaf45_1.10	elongation of very long chain fatty acids 2-like	1.15653	0.752751	No
CsqKR_Scaf102_15.26	NA	1.15619	0.719932	No
CsqKR_Scaf3_102.19	carboxylesterase 1C-like	1.15612	0.690676	No
CsqKR_Scaf35_58.60	dnaJ homolog subfamily C member 4-like	1.15606	0.719932	No
CsqKR_Scaf117_7.9	glutathione S-transferase P 1-like	1.15594	0.736613	No
CsqKR_Scaf97_0.8	GDP-fucose O-fucosyltransferase 1	1.15557	0.704844	No
CsqKR_Scaf65_34.13	allene oxide synthase-lipoxygenase -like	1.15505	0.532402	No
CsqKR_Scaf69_21.7	retinol dehydrogenase 12-like	1.15501	0.826697	No
CsqKR_Scaf147_7.18	probable cysteine--tRNA mitochondrial	1.15477	0.733974	No
CsqKR_Scaf90_2.24	triokinase FMN cyclase	1.15458	0.767963	No
CsqKR_Scaf175_20.25	carboxypeptidase D-like	1.15452	0.449596	No
CsqKR_Scaf12_63.8	guanine nucleotide-binding G(12) alpha subunit	1.15428	0.750612	No
CsqKR_Scaf55_22.15	Biotin-- ligase	1.15414	0.705353	No
CsqKR_Scaf200_6.35	malate dehydrogenase 1B	1.15406	0.853378	No
CsqKR_Scaf25_3.42	fibronectin type 3 and ankyrin repeat domains 1 isoform X1	1.15389	0.823728	No
CsqKR_Scaf147_15.46	2 -5 -oligoadenylate synthase 1A-like	1.15379	0.381419	No
CsqKR_Scaf3_47.27	sperm-associated antigen 17-like	1.15352	0.827529	No
CsqKR_Scaf55_26.20	peptidyl-prolyl cis-trans isomerase-like 6	1.15351	0.873122	No
CsqKR_Scaf219_1.9	cytochrome c oxidase subunit mitochondrial-like	1.1535	0.716907	No
CsqKR_Scaf70_5.18	kinesin KIF9 isoform X1	1.15336	0.848515	No
CsqKR_Scaf36_48.13	fibrillin-2-like	1.15323	0.540239	No
CsqKR_Scaf173_32.13	ADP-ribosylation factor 6	1.15315	0.773556	No
CsqKR_Scaf36_50.6	ubiquitin-like modifier-activating enzyme 6	1.15294	0.710145	No
CsqKR_Scaf37_10.30	methenyltetrahydrofolate synthase domain-containing isoform X2	1.15283	0.773556	No
CsqKR_Scaf12_61.14	Collagen alpha-2(IV) chain	1.15271	0.667636	No
CsqKR_Scaf75_21.22	S-methyl-5 -thioadenosine phosphorylase	1.15271	0.648811	No
CsqKR_Scaf8_8.10	Bis(5 -nucleosyl)-tetraphosphatase [asymmetrical]	1.15265	0.770767	No
CsqKR_Scaf690_1.37	flocculation FLO11-like isoform X2	1.15224	0.519831	No
CsqKR_Scaf69_78.7	sodium glucose cotransporter 4-like	1.15155	0.706785	No
CsqKR_Scaf53_13.66	carbonyl reductase [NADPH] 1-like	1.15129	0.648811	No
CsqKR_Scaf191_5.26	Dynein heavy chain axonemal	1.15112	0.710145	No
CsqKR_Scaf41_36.25	septin-11-like isoform X1	1.15106	0.87979	No
CsqKR_Scaf268_14.25	RIB43A-like with coiled-coils 2	1.15101	0.851764	No
CsqKR_Scaf18_14.33	ras-related GTP-binding A	1.15081	0.794939	No
CsqKR_Scaf31_9.19	Serine threonine- kinase greatwall	1.15078	0.735912	No
CsqKR_Scaf75_2.19	annexin B9-like isoform X4	1.15026	0.375977	No
CsqKR_Scaf199_1.24	NA	1.15	0.755925	No
CsqKR_Scaf25_22.20	poly [ADP-ribose] polymerase 14-like isoform X2	1.14963	0.75562	No
CsqKR_Scaf269_8.4	Importin-5	1.1491	0.794939	No
CsqKR_Scaf490_8.32	AFG3 2	1.14881	0.767593	No
CsqKR_Scaf151_2.25	oxygen-dependent coproporphyrinogen-III oxidase	1.14859	0.727689	No
CsqKR_Scaf47_3.20	tetratricopeptide repeat 39C	1.14816	0.741623	No
CsqKR_Scaf38_2.44	metaxin-1-like	1.14811	0.773556	No
CsqKR_Scaf4_9.16	cilia- and flagella-associated 53-like	1.14807	0.848515	No
CsqKR_Scaf192_0.16	39S ribosomal mitochondrial-like	1.14803	0.680235	No
CsqKR_Scaf65_1.10	sister chromatid cohesion PDS5 homolog B-like	1.14803	0.755925	No
CsqKR_Scaf127_17.12	beta-catenin 1	1.14802	0.773556	No
CsqKR_Scaf12_31.41	transport Sec24C-like isoform X1	1.14779	0.786204	No
CsqKR_Scaf14_14.46	glutaredoxin 2 isoform X2	1.14764	0.791759	No
CsqKR_Scaf50_25.19	CD82 antigen-like	1.14695	0.607127	No
CsqKR_Scaf69_80.11	calcium-transporting ATPase sarcoplasmic endoplasmic reticulum type-like isoform X3	1.14684	0.767593	No
CsqKR_Scaf91_14.58	nocturnin isoform X2	1.14682	0.863436	No
CsqKR_Scaf1_29.7	uncharacterized protein C1orf194 homolog	1.14673	0.804357	No
CsqKR_Scaf38_15.26	15-hydroxyprostaglandin dehydrogenase [NAD(+)]-like	1.14667	0.702436	No
CsqKR_Scaf138_0.15	ATPase family AAA domain-containing 1	1.14667	0.783917	No
CsqKR_Scaf413_1.49	transmembrane emp24 domain-containing 7-like	1.1466	0.77507	No
CsqKR_Scaf301_6.51	alkaline phosphatase-like	1.14659	0.690676	No
CsqKR_Scaf27_0.21	casein kinase II subunit alpha isoform X1	1.14611	0.802299	No
CsqKR_Scaf11_8.19	long-chain-fatty-acid-- ligase 4-like	1.14584	0.788993	No
CsqKR_Scaf266_0.21	L-type lectin-domain containing receptor kinase -like	1.14567	0.668504	No
CsqKR_Scaf65_31.5	brefeldin A-inhibited guanine nucleotide-exchange 1-like isoform X2	1.14566	0.773556	No
CsqKR_Scaf268_10.19	NIF3 1	1.14551	0.810996	No
CsqKR_Scaf869_0.13	cytochrome P450 4c21-like	1.14537	0.753736	No
CsqKR_Scaf3_75.37	dnaJ homolog subfamily B member 13-like	1.14516	0.843866	No
CsqKR_Scaf3_86.4	arginine N-methyltransferase 3 isoform X1	1.145	0.618734	No
CsqKR_Scaf75_25.31	phospholipid hydroperoxide glutathione mitochondrial-like	1.14459	0.75045	No
CsqKR_Scaf44_39.30	Carnitine O-acetyltransferase	1.14435	0.706924	No
CsqKR_Scaf173_32.48	NADH dehydrogenase [ubiquinone] 1 beta subcomplex subunit mitochondrial	1.14426	0.794939	No
CsqKR_Scaf90_19.14	ras-related Rab-1A	1.14394	0.767963	No
CsqKR_Scaf38_8.31	mesenchyme-specific cell surface glyco -like	1.14393	0.756914	No
CsqKR_Scaf25_10.24	TNF receptor-associated factor 2 isoform X1	1.1438	0.794939	No
CsqKR_Scaf59_19.24	hypothetical protein LOTGIDRAFT_230606	1.1438	0.87321	No
CsqKR_Scaf289_3.32	extended synaptotagmin-2-like isoform X2	1.14342	0.773556	No
CsqKR_Scaf103_21.7	Spermatogenesis-associated 6	1.14305	0.811054	No
CsqKR_Scaf1_20.44	probable NADH dehydrogenase [ubiquinone] 1 alpha subcomplex subunit 12	1.14261	0.786204	No
CsqKR_Scaf73_33.5	dynein heavy chain axonemal	1.14254	0.765823	No
CsqKR_Scaf1_24.8	trans-1,2-dihydrobenzene-1,2-diol dehydrogenase-like	1.14253	0.850814	No
CsqKR_Scaf39_5.11	alcohol dehydrogenase class-3	1.1425	0.773556	No
CsqKR_Scaf191_17.24	NADPH-dependent aldehyde reductase ARI1-like isoform X1	1.14239	0.679299	No
CsqKR_Scaf7_1.21	UDP-N-acetylhexosamine pyrophosphorylase-like isoform X1	1.14238	0.819585	No
CsqKR_Scaf19_16.6	LETM1 and EF-hand domain-containing mitochondrial-like isoform X2	1.14228	0.829666	No
CsqKR_Scaf41_29.13	39S ribosomal mitochondrial	1.14217	0.704035	No
CsqKR_Scaf273_2.16	39S ribosomal mitochondrial-like	1.14191	0.714249	No
CsqKR_Scaf84_2.14	band 4 isoform X1	1.14181	0.690676	No
CsqKR_Scaf98_25.9	calcium calmodulin-dependent kinase type 1-like	1.1417	0.850814	No
CsqKR_Scaf36_37.36	peroxisomal membrane 11B-like	1.14168	0.659884	No
CsqKR_Scaf12_62.22	glutamate mitochondrial	1.14148	0.79162	No
CsqKR_Scaf18_10.29	cilia- and flagella-associated 300 isoform X1	1.14101	0.767593	No
CsqKR_Scaf2_4.20	dipeptidyl peptidase 9 isoform X1	1.1408	0.826275	No
CsqKR_Scaf35_38.17	ERO1 beta isoform X3	1.14049	0.827168	No
CsqKR_Scaf69_82.20	histone deacetylase 11-like isoform X2	1.14024	0.826883	No
CsqKR_Scaf151_0.3	testis-specific serine threonine- kinase 3-like	1.1401	0.847992	No
CsqKR_Scaf21_31.18	V-type proton ATPase subunit C	1.14004	0.839544	No
CsqKR_Scaf8_15.18	microsomal glutathione S-transferase 3-like	1.13982	0.75562	No
CsqKR_Scaf38_8.29	Mesenchyme-specific cell surface glyco	1.13976	0.719674	No
CsqKR_Scaf172_1.43	sodium glucose cotransporter 4-like	1.13894	0.692407	No
CsqKR_Scaf29_7.34	WD SAM and U-box domain-containing 1-like	1.13878	0.757134	No
CsqKR_Scaf50_25.18	kinesin KIF28P	1.13873	0.743875	No
CsqKR_Scaf113_12.9	NA	1.13858	0.137102	No
CsqKR_Scaf162_7.16	sperm flagellar 2-like isoform X1	1.13842	0.829848	No
CsqKR_Scaf323_6.15	cilia- and flagella-associated 91-like isoform X1	1.13825	0.911314	No
CsqKR_Scaf157_3.31	60S ribosomal L44	1.13816	0.650692	No
CsqKR_Scaf176_1.15	dolichyl-diphosphooligosaccharide-- glycosyltransferase subunit 2-like	1.13813	0.801358	No
CsqKR_Scaf36_24.19	beta-mannosidase-like isoform X1	1.13808	0.698634	No
CsqKR_Scaf103_26.30	coiled-coil domain-containing 25	1.1376	0.767593	No
CsqKR_Scaf133_3.10	leucine-rich repeat lrrA-like	1.13755	0.869076	No
CsqKR_Scaf8_20.19	60S ribosomal L18a-like	1.13739	0.826883	No
CsqKR_Scaf174_5.17	vacuolar sorting-associated VTA1 homolog	1.13719	0.810967	No
CsqKR_Scaf44_9.13	NADPH-dependent diflavin oxidoreductase 1	1.1371	0.808574	No
CsqKR_Scaf264_13.3	kynurenine alpha-aminoadipate mitochondrial-like	1.1369	0.711532	No
CsqKR_Scaf490_3.19	lon protease homolog peroxisomal	1.1365	0.758692	No
CsqKR_Scaf44_40.18	coiled-coil domain-containing 151-like	1.13626	0.854348	No
CsqKR_Scaf21_32.31	arginine N-methyltransferase 1	1.13621	0.843636	No
CsqKR_Scaf173_29.24	glucose-6-phosphate 1-dehydrogenase-like	1.13616	0.737768	No
CsqKR_Scaf75_7.19	pleiotropic regulator 1-like	1.13616	0.713765	No
CsqKR_Scaf117_6.10	Katanin p60 ATPase-containing subunit A-like 1	1.13593	0.825567	No
CsqKR_Scaf73_33.15	dynein heavy chain axonemal-like	1.13592	0.823728	No
CsqKR_Scaf204_0.49	signal peptidase complex catalytic subunit SEC11A	1.13588	0.819585	No
CsqKR_Scaf65_4.9	DCN1 4	1.13525	0.854004	No
CsqKR_Scaf202_3.17	tetratricopeptide repeat 38-like	1.1352	0.824684	No
CsqKR_Scaf40_8.17	dihydrolipoyllysine-residue acetyltransferase component of pyruvate dehydrogenase mitochondrial-like	1.13512	0.812567	No
CsqKR_Scaf195_7.26	gamma-aminobutyric acid receptor-associated -like 2	1.13509	0.826697	No
CsqKR_Scaf1_37.40	transport Sec61 subunit alpha	1.13508	0.826697	No
CsqKR_Scaf505_2.21	proliferation-associated 2G4	1.13498	0.814981	No
CsqKR_Scaf106_9.31	MICOS complex subunit MIC13	1.13481	0.825567	No
CsqKR_Scaf34_3.9	CCR4-NOT transcription complex subunit 1-like	1.13468	0.831458	No
CsqKR_Scaf505_2.22	leucine zipper transcription factor 1	1.13432	0.883515	No
CsqKR_Scaf80_1.8	arginine kinase	1.13427	0.732285	No
CsqKR_Scaf116_4.45	enolase-like	1.13407	0.850814	No
CsqKR_Scaf62_3.10	dynein heavy chain axonemal-like isoform X2	1.13356	0.884485	No
CsqKR_Scaf64_21.14	estradiol 17-beta-dehydrogenase 8-like	1.13327	0.836275	No
CsqKR_Scaf61_9.33	Alanine--tRNA cytoplasmic	1.13322	0.844512	No
CsqKR_Scaf64_8.15	grpE homolog mitochondrial-like	1.1332	0.719674	No
CsqKR_Scaf29_9.31	bifunctional purine biosynthesis PURH	1.13302	0.858174	No
CsqKR_Scaf490_6.5	pyruvate dehydrogenase phosphatase regulatory mitochondrial-like	1.13293	0.85344	No
CsqKR_Scaf174_41.31	thiosulfate sulfurtransferase-like	1.13292	0.812594	No
CsqKR_Scaf1_19.34	glycerate kinase-like	1.13278	0.767593	No
CsqKR_Scaf43_47.49	pantothenate kinase 3-like	1.13277	0.782423	No
CsqKR_Scaf69_20.8	PREDICTED: uncharacterized protein LOC101849360	1.13276	0.911314	No
CsqKR_Scaf103_42.15	EF-hand calcium-binding domain-containing 14-like isoform X1	1.13234	0.854348	No
CsqKR_Scaf193_6.38	obg-like ATPase 1	1.13227	0.858174	No
CsqKR_Scaf69_4.12	sortilin-like isoform X2	1.13221	0.829848	No
CsqKR_Scaf130_28.24	solute carrier family 12 member 9-like isoform X1	1.13212	0.860952	No
CsqKR_Scaf39_13.15	coiled-coil domain-containing 40-like isoform X2	1.13202	0.884485	No
CsqKR_Scaf103_1.44	leucine-rich repeat-containing 40-like	1.13182	0.850814	No
CsqKR_Scaf103_1.40	ATP-dependent Clp protease proteolytic mitochondrial-like	1.13173	0.850814	No
CsqKR_Scaf102_9.18	Beta carbonic anhydrase 1	1.1317	0.757988	No
CsqKR_Scaf124_6.16	acyl carrier mitochondrial isoform X1	1.13158	0.851764	No
CsqKR_Scaf113_3.13	Isovaleryl- mitochondrial	1.13155	0.853378	No
CsqKR_Scaf107_2.16	neural cell adhesion molecule L1	1.13152	0.655405	No
CsqKR_Scaf25_6.15	odr-4 homolog isoform X2	1.13147	0.864995	No
CsqKR_Scaf8_11.32	Isochorismatase domain-containing 1	1.13143	0.87321	No
CsqKR_Scaf195_2.37	dynein light chain roadblock-type 2	1.1311	0.93691	No
CsqKR_Scaf35_41.19	radial spoke head 4 homolog A-like	1.1311	0.940087	No
CsqKR_Scaf70_18.18	Vesicle-fusing ATPase 1	1.13099	0.831458	No
CsqKR_Scaf69_47.6	carboxypeptidase M-like isoform X1	1.13094	0.464558	No
CsqKR_Scaf173_2.30	phosphatidylinositol 4,5-bisphosphate 5-phosphatase A-like	1.13091	0.829666	No
CsqKR_Scaf175_10.11	clustered mitochondria homolog isoform X1	1.13079	0.861222	No
CsqKR_Scaf597_0.24	Ras-related Rab-11B	1.13078	0.802299	No
CsqKR_Scaf92_0.7	ATP synthase subunit mitochondrial	1.13076	0.839544	No
CsqKR_Scaf174_35.32	60S ribosomal L13a	1.13062	0.85344	No
CsqKR_Scaf173_32.31	importin-9-like isoform X1	1.13031	0.861742	No
CsqKR_Scaf127_17.13	Cytochrome b-c1 complex subunit mitochondrial	1.12994	0.855845	No
CsqKR_Scaf99_17.19	formimidoyltransferase-cyclodeaminase isoform X3	1.12972	0.734764	No
CsqKR_Scaf8_12.29	neural cell adhesion molecule L1	1.12966	0.693915	No
CsqKR_Scaf25_3.18	cilia- and flagella-associated 58	1.12955	0.939563	No
CsqKR_Scaf1_48.5	cupin domain-containing	1.12929	0.718541	No
CsqKR_Scaf12_7.17	sodium-coupled monocarboxylate transporter 1-like	1.12924	0.853378	No
CsqKR_Scaf323_2.21	SID1 transmembrane family member 1-like isoform X1	1.12919	0.789579	No
CsqKR_Scaf175_8.19	phytanoyl- peroxisomal	1.12862	0.710145	No
CsqKR_Scaf75_19.13	protoporphyrinogen oxidase isoform X1	1.12841	0.827529	No
CsqKR_Scaf256_10.43	26S proteasome non-ATPase regulatory subunit 11	1.12835	0.860489	No
CsqKR_Scaf43_41.19	N(G),N(G)-dimethylarginine dimethylaminohydrolase 1 isoform X1	1.12802	0.866106	No
CsqKR_Scaf318_25.27	ammonium transporter Rh type A-like	1.128	0.765823	No
CsqKR_Scaf143_12.17	peroxisomal trans-2-enoyl- reductase-like	1.128	0.807075	No
CsqKR_Scaf80_13.14	2-aminoethylphosphonate--pyruvate transaminase	1.12788	0.784886	No
CsqKR_Scaf130_30.8	Delta-1-pyrroline-5-carboxylate mitochondrial	1.12785	0.836047	No
CsqKR_Scaf75_31.55	actin	1.12774	0.871919	No
CsqKR_Scaf50_49.15	hsp70-binding 1-like	1.12772	0.873964	No
CsqKR_Scaf63_11.13	5 -3 exoribonuclease 2	1.12772	0.880296	No
CsqKR_Scaf256_11.22	unconventional myosin-Id-like	1.12764	0.817031	No
CsqKR_Scaf44_31.11	uncharacterized family 31 glucosidase KIAA1161-like	1.12746	0.863551	No
CsqKR_Scaf41_4.9	7-dehydrocholesterol reductase-like	1.12739	0.800819	No
CsqKR_Scaf61_45.19	purine nucleoside phosphorylase-like isoform X2	1.12721	0.858174	No
CsqKR_Scaf69_72.17	eIF-2-alpha kinase activator GCN1-like	1.12705	0.874356	No
CsqKR_Scaf12_63.35	Retinoblastoma binding 6	1.12689	0.829848	No
CsqKR_Scaf73_26.36	WD repeat-containing 20-like	1.12685	0.794939	No
CsqKR_Scaf196_5.23	dynein heavy chain axonemal-like isoform X1	1.12663	0.938735	No
CsqKR_Scaf117_2.18	cytochrome P450 27C1-like isoform X1	1.12645	0.861127	No
CsqKR_Scaf69_74.7	phosphoenolpyruvate phosphomutase	1.12608	0.794939	No
CsqKR_Scaf41_22.39	C9orf135 homolog	1.12581	0.904059	No
CsqKR_Scaf102_7.11	TBC1 domain family member 24-like isoform X1	1.12566	0.850814	No
CsqKR_Scaf175_12.20	26S proteasome non-ATPase regulatory subunit 6-like	1.12559	0.854388	No
CsqKR_Scaf50_42.33	PREDICTED: uncharacterized protein LOC105346399 isoform X1	1.12531	0.910714	No
CsqKR_Scaf40_4.15	peroxisomal acyl-coenzyme A oxidase 1-like isoform X1	1.12527	0.853378	No
CsqKR_Scaf84_7.16	receptor expression-enhancing 5-like isoform X2	1.12525	0.863551	No
CsqKR_Scaf22_14.17	Flattop homolog	1.1251	0.921292	No
CsqKR_Scaf50_45.32	inositol polyphosphate 1-phosphatase-like	1.12506	0.844538	No
CsqKR_Scaf55_17.35	NADH dehydrogenase [ubiquinone] 1 beta subcomplex subunit 4	1.12505	0.865894	No
CsqKR_Scaf20_10.17	26S proteasome non-ATPase regulatory subunit 3-like	1.12488	0.87321	No
CsqKR_Scaf159_6.21	von Willebrand factor A domain-containing 3A-like	1.1248	0.861742	No
CsqKR_Scaf36_20.20	calcium calmodulin-dependent kinase type IV-like isoform X1	1.1244	0.974047	No
CsqKR_Scaf99_3.27	40S ribosomal S10-like	1.12425	0.883941	No
CsqKR_Scaf98_22.39	mannose-1-phosphate guanyltransferase beta	1.12418	0.89591	No
CsqKR_Scaf8_14.37	ADP-ribosylation factor 4-like	1.12372	0.884485	No
CsqKR_Scaf16_10.21	Sperm-associated antigen 1	1.12371	0.829666	No
CsqKR_Scaf290_5.11	tetraspanin-7-like	1.12366	0.826697	No
CsqKR_Scaf107_0.14	MICOS complex subunit MIC27-like	1.12297	0.878854	No
CsqKR_Scaf69_55.33	60S ribosomal L6-like	1.12267	0.871919	No
CsqKR_Scaf170_2.40	ras-related Rab-5C	1.12265	0.883697	No
CsqKR_Scaf666_2.20	ubiquitin-like modifier-activating enzyme ATG7	1.12235	0.851764	No
CsqKR_Scaf12_68.16	mitochondrial import receptor subunit TOM22 homolog	1.12232	0.875191	No
CsqKR_Scaf192_4.23	retinal rod rhodopsin-sensitive cGMP 3 ,5 -cyclic phosphodiesterase subunit delta	1.12207	0.912103	No
CsqKR_Scaf2_8.45	mitochondrial coenzyme A transporter SLC25A42-like	1.12204	0.863551	No
CsqKR_Scaf247_10.15	erlin-1	1.12183	0.826697	No
CsqKR_Scaf75_38.20	disabled homolog 1-like isoform X1	1.12181	0.887701	No
CsqKR_Scaf100_5.20	guanine nucleotide-binding G(s) subunit alpha	1.12166	0.890013	No
CsqKR_Scaf14_3.7	60S ribosomal L39	1.12143	0.922094	No
CsqKR_Scaf21_0.9	methyltransferase 27	1.12142	0.60352	No
CsqKR_Scaf98_21.25	importin subunit alpha-8-like isoform X1	1.12137	0.913499	No
CsqKR_Scaf27_16.36	nucleoside diphosphate-linked moiety X motif 19-like	1.12117	0.802299	No
CsqKR_Scaf90_4.14	retinol dehydrogenase 13-like	1.1211	0.829666	No
CsqKR_Scaf423_0.65	FAM183B-like	1.1209	0.938735	No
CsqKR_Scaf95_1.29	malignant T-cell-amplified sequence 1 homolog	1.12089	0.915711	No
CsqKR_Scaf144_2.9	ras-related Rab-3 isoform X1	1.12084	0.883941	No
CsqKR_Scaf14_17.16	ropporin-1	1.12071	0.897055	No
CsqKR_Scaf166_1.24	bis(5 -adenosyl)-triphosphatase enpp4-like	1.1207	0.851103	No
CsqKR_Scaf99_36.11	Isocitrate dehydrogenase [NADP] cytoplasmic	1.12057	0.876143	No
CsqKR_Scaf41_45.18	histidine--tRNA cytoplasmic-like isoform X1	1.1205	0.854348	No
CsqKR_Scaf1_45.8	ubiquitin-like modifier-activating enzyme 1	1.12048	0.883515	No
CsqKR_Scaf280_3.33	glycerol kinase-like isoform X2	1.12046	0.873754	No
CsqKR_Scaf69_77.30	vacuole membrane 1	1.12043	0.667636	No
CsqKR_Scaf124_7.13	probable ATP-dependent RNA helicase DDX46	1.12023	0.931338	No
CsqKR_Scaf27_24.32	2,4-dienoyl- mitochondrial-like	1.12022	0.883515	No
CsqKR_Scaf64_26.7	26S proteasome non-ATPase regulatory subunit 4	1.12015	0.873754	No
CsqKR_Scaf261_1.14	eukaryotic translation initiation factor 3 subunit F-like	1.1201	0.881453	No
CsqKR_Scaf50_13.31	probable citrate synthase mitochondrial	1.12008	0.865756	No
CsqKR_Scaf65_23.11	ubiquitin-conjugating enzyme E2 W	1.11986	0.878854	No
CsqKR_Scaf63_10.21	uncharacterized secreted ARB_06907-like	1.11983	0.922468	No
CsqKR_Scaf3_49.16	proteasomal ATPase-associated factor 1-like	1.1197	0.807075	No
CsqKR_Scaf12_49.35	uncharacterized protein C4orf22 homolog	1.11958	0.993022	No
CsqKR_Scaf67_1.41	E3 ubiquitin- ligase MIB2-like	1.11958	0.684176	No
CsqKR_Scaf31_15.15	ciliogenesis-associated TTC17-interacting -like	1.11942	0.969061	No
CsqKR_Scaf3_65.23	Serine-threonine kinase receptor-associated	1.11942	0.902324	No
CsqKR_Scaf59_16.25	uncharacterized protein LOC112554108	1.11931	0.871919	No
CsqKR_Scaf262_0.6	Aminopeptidase N	1.11904	0.660201	No
CsqKR_Scaf69_0.7	dihydrolipoyl mitochondrial	1.11895	0.896663	No
CsqKR_Scaf80_4.20	26S proteasome non-ATPase regulatory subunit 13-like	1.11842	0.862104	No
CsqKR_Scaf95_15.12	Tyrosine- kinase SYK	1.11822	0.773556	No
CsqKR_Scaf258_11.44	mitochondrial import inner membrane translocase subunit Tim23-like	1.11822	0.893891	No
CsqKR_Scaf95_13.13	phosphoglucomutase-1-like	1.11803	0.911314	No
CsqKR_Scaf194_17.18	dnaJ homolog subfamily C member 7-like	1.11793	0.901712	No
CsqKR_Scaf166_13.27	60S ribosomal L5	1.11792	0.902324	No
CsqKR_Scaf14_34.17	Cation-dependent mannose-6-phosphate receptor	1.11768	0.446716	No
CsqKR_Scaf25_17.36	40S ribosomal S5	1.11765	0.90272	No
CsqKR_Scaf50_45.31	LSM12 homolog	1.11748	0.860952	No
CsqKR_Scaf127_8.51	uncharacterized protein LOC111137955 isoform X2	1.11743	0.888474	No
CsqKR_Scaf451_0.6	thiamin pyrophosphokinase 1 isoform X1	1.11715	0.87999	No
CsqKR_Scaf59_32.63	Tubulin alpha-1 chain	1.11701	0.911314	No
CsqKR_Scaf12_47.7	40S ribosomal S2	1.11701	0.89487	No
CsqKR_Scaf61_28.36	glutathione synthetase-like	1.11654	0.827168	No
CsqKR_Scaf27_3.25	maturin	1.11652	0.854348	No
CsqKR_Scaf321_5.12	endoplasmic reticulum aminopeptidase 1-like isoform X2	1.11623	0.826883	No
CsqKR_Scaf5_0.14	alpha-mannosidase 2C1-like	1.1161	0.710145	No
CsqKR_Scaf195_4.24	WD repeat-containing 89-like	1.11607	0.794939	No
CsqKR_Scaf307_7.10	GDP-mannose 4,6 dehydratase-like isoform X2	1.11603	0.903559	No
CsqKR_Scaf117_14.62	dynein regulatory complex subunit 7-like isoform X2	1.11601	0.861742	No
CsqKR_Scaf39_40.7	40S ribosomal	1.11591	0.906202	No
CsqKR_Scaf12_27.21	ragulator complex LAMTOR3	1.11583	0.853461	No
CsqKR_Scaf129_4.20	probable asparagine--tRNA mitochondrial	1.11579	0.912103	No
CsqKR_Scaf88_5.19	hypothetical protein CGI_10005738	1.11566	0.48895	No
CsqKR_Scaf188_2.12	small nuclear ribonucleo Sm D1	1.11555	0.917032	No
CsqKR_Scaf31_12.13	lanosterol 14-alpha demethylase	1.11554	0.851103	No
CsqKR_Scaf41_25.11	translation initiation factor eIF-2B subunit gamma-like	1.1153	0.904941	No
CsqKR_Scaf43_39.18	yolk ferritin-like	1.11524	0.710145	No
CsqKR_Scaf247_15.24	85 88 kDa calcium-independent phospholipase A2-like	1.11507	0.967614	No
CsqKR_Scaf256_3.13	zinc-binding alcohol dehydrogenase domain-containing 2-like	1.11469	0.89591	No
CsqKR_Scaf33_3.13	procollagen-lysine,2-oxoglutarate 5-dioxygenase 3	1.11453	0.877966	No
CsqKR_Scaf4_12.15	60S ribosomal L4	1.11448	0.872927	No
CsqKR_Scaf3_86.28	cold shock domain-containing E1-like	1.1144	0.938735	No
CsqKR_Scaf31_6.10	pyridoxine-5 -phosphate oxidase	1.11413	0.878865	No
CsqKR_Scaf4_10.12	40S ribosomal S6	1.11374	0.902922	No
CsqKR_Scaf144_13.60	ATP-binding cassette sub-family E member 1	1.11353	0.940668	No
CsqKR_Scaf397_1.44	lysine--tRNA ligase isoform X1	1.11328	0.938357	No
CsqKR_Scaf192_1.65	dolichyl-diphosphooligosaccharide-- glycosyltransferase 48 kDa subunit	1.11315	0.903559	No
CsqKR_Scaf43_50.10	catecholamines up-like	1.11314	0.893602	No
CsqKR_Scaf36_50.4	microtubule-associated futsch	1.1131	0.894521	No
CsqKR_Scaf25_8.24	glycerol-3-phosphate acyltransferase 3 isoform X5	1.11284	0.860952	No
CsqKR_Scaf65_27.17	coiled-coil and C2 domain-containing 1-like	1.1127	0.836275	No
CsqKR_Scaf14_31.42	coiled-coil domain-containing 173-like	1.11258	0.968232	No
CsqKR_Scaf41_14.23	Inosine triphosphate pyrophosphatase	1.11251	0.888533	No
CsqKR_Scaf138_14.26	tetratricopeptide repeat 30A-like	1.11202	0.97173	No
CsqKR_Scaf43_36.17	nicotinamide nicotinic acid mononucleotide adenylyltransferase 1-like isoform X1	1.1118	0.937248	No
CsqKR_Scaf20_20.11	annexin A6-like	1.11162	0.826697	No
CsqKR_Scaf95_19.41	40S ribosomal S3a	1.11149	0.960775	No
CsqKR_Scaf3_85.18	circularly permutated Ras 1-like	1.11144	0.945013	No
CsqKR_Scaf44_26.12	MICOS complex subunit MIC60-like	1.11133	0.936879	No
CsqKR_Scaf261_0.8	probable phospholipid-transporting ATPase IA isoform X8	1.11122	0.938735	No
CsqKR_Scaf381_0.34	NA	1.11101	0.922094	No
CsqKR_Scaf80_1.40	arginine kinase	1.11075	0.858174	No
CsqKR_Scaf200_8.26	GTP-binding Rheb homolog	1.11062	0.961596	No
CsqKR_Scaf64_33.22	Vesicular integral-membrane VIP36	1.11058	0.912103	No
CsqKR_Scaf41_49.14	store-operated calcium entry-associated regulatory factor-like	1.11036	0.877966	No
CsqKR_Scaf19_16.11	delta-1-pyrroline-5-carboxylate synthase-like isoform X1	1.11032	0.897736	No
CsqKR_Scaf186_5.21	bile salt-activated lipase-like	1.11023	0.812567	No
CsqKR_Scaf80_15.29	Copper chaperone for superoxide dismutase	1.11023	0.883515	No
CsqKR_Scaf37_6.10	ER membrane complex subunit 2-like	1.11018	0.904059	No
CsqKR_Scaf43_39.11	glutaredoxin 3	1.11004	0.904941	No
CsqKR_Scaf73_26.10	UTP--glucose-1-phosphate uridylyltransferase isoform X2	1.10997	0.944852	No
CsqKR_Scaf72_4.22	HIG1 domain family member mitochondrial	1.10987	0.856766	No
CsqKR_Scaf129_0.9	NADH dehydrogenase [ubiquinone] 1 beta subcomplex subunit 7	1.10986	0.903559	No
CsqKR_Scaf53_5.14	cytochrome P450	1.10972	0.863436	No
CsqKR_Scaf208_3.12	NADH-ubiquinone oxidoreductase 49 kDa subunit	1.10953	0.964032	No
CsqKR_Scaf117_2.22	reticulon-4-interacting 1 mitochondrial-like	1.10914	0.931338	No
CsqKR_Scaf256_6.43	DNA topoisomerase 3-beta-1-like	1.10909	0.945013	No
CsqKR_Scaf185_4.32	cytoplasmic 1-	1.10903	0.904941	No
CsqKR_Scaf98_26.26	dynein heavy chain axonemal-like isoform X1	1.10885	0.981693	No
CsqKR_Scaf103_20.22	Vitellogenin	1.10884	0.788777	No
CsqKR_Scaf61_46.15	cysteine mitochondrial isoform X1	1.10868	0.953654	No
CsqKR_Scaf14_34.11	macrophage mannose receptor 1-like	1.10863	0.635843	No
CsqKR_Scaf11_3.5	signal peptidase complex subunit 2	1.10851	0.942557	No
CsqKR_Scaf202_2.13	NADH dehydrogenase [ubiquinone] flavo mitochondrial-like	1.10848	0.95562	No
CsqKR_Scaf98_2.30	ras-related Rab-35	1.10807	0.972984	No
CsqKR_Scaf173_28.11	serine--tRNA cytoplasmic	1.10805	0.944987	No
CsqKR_Scaf50_24.22	ORM1 3	1.108	0.965981	No
CsqKR_Scaf302_8.41	N-alpha-acetyltransferase auxiliary subunit-like	1.10795	0.979923	No
CsqKR_Scaf147_8.10	myotubularin-related 6-like	1.10784	0.894521	No
CsqKR_Scaf64_5.11	manganese-transporting ATPase 13A1-like	1.1077	0.964032	No
CsqKR_Scaf8_11.29	hypothetical protein LOTGIDRAFT_152847	1.10763	0.930569	No
CsqKR_Scaf75_7.18	40S ribosomal S3	1.10756	0.962502	No
CsqKR_Scaf136_1.14	traB domain-containing -like isoform X2	1.10732	0.968232	No
CsqKR_Scaf8_21.20	cereblon-like isoform X3	1.1071	0.858174	No
CsqKR_Scaf387_1.35	nodal modulator 1-like	1.10655	0.962253	No
CsqKR_Scaf157_3.15	CTP synthase 1	1.10635	0.944771	No
CsqKR_Scaf69_84.32	globin-like	1.10625	0.735912	No
CsqKR_Scaf35_58.61	zinc finger -like 1	1.10583	0.986212	No
CsqKR_Scaf103_8.10	aminoacyl tRNA synthase complex-interacting multifunctional 1	1.10574	0.964032	No
CsqKR_Scaf18_8.12	alanine--tRNA cytoplasmic	1.10565	0.964032	No
CsqKR_Scaf35_52.22	barrier-to-autointegration factor	1.10547	0.95562	No
CsqKR_Scaf7_18.36	NADH dehydrogenase [ubiquinone] 1 alpha subcomplex subunit mitochondrial	1.10545	0.936429	No
CsqKR_Scaf85_0.9	solute carrier family 12 member 2-like isoform X2	1.10541	0.853378	No
CsqKR_Scaf12_25.33	ras-related C3 botulinum toxin substrate 1	1.10538	0.961596	No
CsqKR_Scaf38_8.19	mesenchyme-specific cell surface glyco	1.10534	0.768538	No
CsqKR_Scaf97_1.41	78 kDa glucose-regulated	1.10524	0.897225	No
CsqKR_Scaf193_13.12	cytochrome P450 3A5-like isoform X1	1.10515	0.953654	No
CsqKR_Scaf261_1.30	calcium uptake mitochondrial-like	1.10508	0.966719	No
CsqKR_Scaf3_21.26	amnionless-like isoform X1	1.10502	0.632471	No
CsqKR_Scaf285_4.46	succinate dehydrogenase [ubiquinone] iron-sulfur mitochondrial	1.10498	0.948091	No
CsqKR_Scaf75_15.24	membrane-associated progesterone receptor component 1-like	1.10487	0.902922	No
CsqKR_Scaf393_3.46	multidrug resistance-associated 1-like isoform X1	1.10464	0.966719	No
CsqKR_Scaf130_15.12	phosphatase 1 regulatory subunit 7-like	1.10436	0.961596	No
CsqKR_Scaf505_2.19	programmed cell death 6-interacting -like isoform X2	1.10434	0.940668	No
CsqKR_Scaf159_2.14	hypothetical protein C0Q70_00360	1.10389	0.860952	No
CsqKR_Scaf144_12.24	WD repeat-containing 19-like	1.10381	0.991808	No
CsqKR_Scaf75_34.23	transmembrane 33-like	1.1036	0.975366	No
CsqKR_Scaf349_10.27	thioredoxin-related transmembrane 1-like isoform X2	1.10342	0.861222	No
CsqKR_Scaf39_25.11	regulatory-associated of mTOR isoform X3	1.10336	0.889777	No
CsqKR_Scaf144_17.35	lipoyl mitochondrial isoform X1	1.10326	0.987151	No
CsqKR_Scaf112_3.11	unconventional myosin-Ib-like isoform X5	1.10321	0.894521	No
CsqKR_Scaf60_6.9	branched-chain-amino-acid cytosolic-like	1.10312	0.883315	No
CsqKR_Scaf18_16.9	lysosome-associated membrane glyco 1-like	1.10298	0.876143	No
CsqKR_Scaf1_0.5	rab GDP dissociation inhibitor beta-like	1.10264	0.979923	No
CsqKR_Scaf8_3.13	serine threonine- kinase WNK1-like isoform X4	1.10244	0.923475	No
CsqKR_Scaf21_2.18	SWI SNF-related matrix-associated actin-dependent regulator of chromatin subfamily D member 1-like isoform X6	1.10228	0.904941	No
CsqKR_Scaf269_1.21	accessory gland	1.10163	0.911314	No
CsqKR_Scaf69_82.41	syntaxin isoform X2	1.10134	0.858174	No
CsqKR_Scaf10_13.11	netrin-1-like isoform X1	1.10102	0.967734	No
CsqKR_Scaf64_10.28	MORN repeat-containing 4	1.10072	0.981812	No
CsqKR_Scaf192_10.12	phospholipid scramblase 2-like isoform X1	1.10067	0.973498	No
CsqKR_Scaf55_3.9	xaa-Pro aminopeptidase 1-like isoform X2	1.10055	0.902324	No
CsqKR_Scaf196_5.25	dynein heavy chain axonemal-like isoform X1	1.10024	1	No
CsqKR_Scaf47_9.24	Succinate dehydrogenase [ubiquinone] flavo mitochondrial	1.1002	0.965337	No
CsqKR_Scaf59_5.36	peptidyl-prolyl cis-trans isomerase B	1.09999	0.877966	No
CsqKR_Scaf75_24.34	calcium and integrin-binding 1-like	1.09996	0.901163	No
CsqKR_Scaf144_3.21	Translation initiation factor eIF-2B subunit beta	1.09969	0.991896	No
CsqKR_Scaf35_6.15	methionine synthase isoform X3	1.09966	0.991896	No
CsqKR_Scaf103_24.10	thimet oligopeptidase-like	1.09955	0.906202	No
CsqKR_Scaf124_6.17	UPF0489 C5orf22 homolog isoform X1	1.09929	0.755491	No
CsqKR_Scaf174_24.32	4-coumarate-- ligase-like	1.09917	0.878854	No
CsqKR_Scaf3_55.22	serine threonine- phosphatase 5	1.09903	0.995029	No
CsqKR_Scaf1_1.12	succinate-semialdehyde mitochondrial-like isoform X2	1.09889	0.976249	No
CsqKR_Scaf19_36.17	spermine oxidase	1.09883	0.966719	No
CsqKR_Scaf22_10.6	NA	1.09872	0.764155	No
CsqKR_Scaf72_0.9	phosphoacetylglucosamine mutase isoform X2	1.09863	1	No
CsqKR_Scaf10_20.42	hydroxyacyl-coenzyme A mitochondrial-like	1.09859	0.795649	No
CsqKR_Scaf69_5.12	6-phosphofructo-2-kinase fructose-2,6-bisphosphatase-like isoform X4	1.09829	0.991808	No
CsqKR_Scaf35_51.6	26S proteasome non-ATPase regulatory subunit 8-like	1.09824	0.972984	No
CsqKR_Scaf65_23.12	inositol monophosphatase 3-like	1.09814	1	No
CsqKR_Scaf127_20.0	alpha- kinase vwkA-like	1.09787	1	No
CsqKR_Scaf268_13.22	NA	1.09778	0.648811	No
CsqKR_Scaf127_14.30	V-type proton ATPase subunit d 1	1.09759	1	No
CsqKR_Scaf65_6.40	palmitoyltransferase ZDHHC15-like isoform X2	1.09724	0.973923	No
CsqKR_Scaf195_1.19	enoyl- delta isomerase mitochondrial-like	1.09695	0.814981	No
CsqKR_Scaf3_47.9	Trans-2-enoyl- mitochondrial	1.09691	0.901712	No
CsqKR_Scaf185_16.51	Tubulin-specific chaperone D	1.09672	1	No
CsqKR_Scaf119_8.20	PET100 mitochondrial	1.09656	0.991808	No
CsqKR_Scaf41_35.21	spermatogenesis-associated 4-like isoform X1	1.09648	1	No
CsqKR_Scaf1_53.42	pre-mRNA-splicing factor SPF27	1.09644	0.964838	No
CsqKR_Scaf50_48.10	Apoptosis inhibitor	1.09638	1	No
CsqKR_Scaf35_38.10	isoleucine--tRNA mitochondrial	1.09633	1	No
CsqKR_Scaf103_28.7	opine dehydrogenase-like	1.09625	0.844512	No
CsqKR_Scaf55_28.43	tubulin--tyrosine ligase 12	1.09593	0.972984	No
CsqKR_Scaf61_8.26	VAC14 homolog	1.09566	0.948091	No
CsqKR_Scaf53_13.67	tumorous imaginal mitochondrial isoform X2	1.09563	1	No
CsqKR_Scaf10_1.8	3-phosphoinositide-dependent kinase 1-like	1.09547	1	No
CsqKR_Scaf97_3.31	26S proteasome non-ATPase regulatory subunit 5	1.09506	0.985853	No
CsqKR_Scaf29_1.5	tetraspanin-13-like isoform X2	1.09502	0.991808	No
CsqKR_Scaf75_40.24	receptor-type tyrosine- phosphatase kappa-like	1.09496	0.853378	No
CsqKR_Scaf175_17.14	mitochondrial-processing peptidase subunit beta	1.0948	1	No
CsqKR_Scaf44_8.19	calcium-binding mitochondrial carrier S -2-like isoform X2	1.09473	0.974841	No
CsqKR_Scaf264_3.23	delta(24)-sterol reductase	1.09455	0.991896	No
CsqKR_Scaf43_50.11	cytosolic purine 5 -nucleotidase isoform X1	1.09442	0.93382	No
CsqKR_Scaf300_6.54	succinate-- ligase [ADP GDP-forming] subunit mitochondrial-like isoform X2	1.09425	0.986619	No
CsqKR_Scaf264_4.20	peroxiredoxin-2 isoform X2	1.0941	0.817031	No
CsqKR_Scaf44_4.34	SAM-dependent methyltransferase	1.09401	0.737654	No
CsqKR_Scaf21_1.43	hypoxanthine-guanine phosphoribosyltransferase	1.09379	0.979923	No
CsqKR_Scaf41_3.12	intraflagellar transport 52 homolog isoform X1	1.09375	1	No
CsqKR_Scaf64_8.28	quinone oxidoreductase-like	1.09373	0.994196	No
CsqKR_Scaf54_10.26	NADH dehydrogenase [ubiquinone] 1 beta subcomplex subunit 3	1.0937	1	No
CsqKR_Scaf192_1.24	Urease accessory G	1.09367	0.995878	No
CsqKR_Scaf140_1.50	dolichol-phosphate mannosyltransferase subunit 1	1.09358	0.981812	No
CsqKR_Scaf64_34.25	probable ATP-dependent RNA helicase DDX58	1.09358	0.969061	No
CsqKR_Scaf75_31.58	cytochrome c-type heme lyase	1.09357	0.991808	No
CsqKR_Scaf65_31.30	glyoxalase domain-containing 5-like isoform X1	1.09355	0.944144	No
CsqKR_Scaf12_47.16	prosaposin-like isoform X2	1.09347	0.869076	No
CsqKR_Scaf117_9.31	glutamate O-methyltransferase	1.09342	0.886511	No
CsqKR_Scaf175_7.26	intraflagellar transport 122 homolog	1.09333	0.983837	No
CsqKR_Scaf33_6.54	m7 diphosphatase	1.09308	0.991808	No
CsqKR_Scaf175_5.28	transmembrane emp24 domain-containing 2	1.093	1	No
CsqKR_Scaf90_1.7	atlastin-2-like isoform X1	1.09284	1	No
CsqKR_Scaf55_17.17	WD repeat-containing 92	1.09284	0.991808	No
CsqKR_Scaf361_1.13	26S proteasome non-ATPase regulatory subunit 12-like	1.0928	0.988207	No
CsqKR_Scaf7_1.36	vacuolar sorting-associated 26B-like	1.09268	1	No
CsqKR_Scaf195_3.22	nudC domain-containing 1-like	1.09262	1	No
CsqKR_Scaf17_5.6	caltractin	1.0926	1	No
CsqKR_Scaf41_14.45	signal peptidase complex subunit 3-like	1.09229	0.979993	No
CsqKR_Scaf159_4.19	ATP-dependent RNA helicase DDX5	1.09221	1	No
CsqKR_Scaf175_9.14	lysine-specific demethylase 2A-like isoform X2	1.09212	1	No
CsqKR_Scaf143_18.18	T-complex 1 subunit epsilon-like	1.09182	1	No
CsqKR_Scaf423_0.5	actin ovestestis isoform	1.09171	1	No
CsqKR_Scaf43_61.29	transmembrane 141-like	1.09114	1	No
CsqKR_Scaf8_13.20	probable cytochrome P450 CYP44	1.09057	0.835811	No
CsqKR_Scaf191_8.17	sodium potassium-transporting ATPase subunit beta-2	1.09043	0.944987	No
CsqKR_Scaf261_12.24	dehydrogenase reductase SDR family member on chromosome X-like	1.09016	1	No
CsqKR_Scaf90_35.41	translocon-associated subunit beta-like	1.09009	1	No
CsqKR_Scaf302_4.12	Pyrazinamidase nicotinamidase	1.08979	0.944771	No
CsqKR_Scaf192_5.7	aurora kinase A-interacting -like isoform X2	1.08965	0.969061	No
CsqKR_Scaf413_1.47	guanosine-3 ,5 -bis(diphosphate) 3 -pyrophosphohydrolase MESH1	1.08963	1	No
CsqKR_Scaf59_38.13	40S ribosomal S17	1.08959	1	No
CsqKR_Scaf102_13.14	oxidoreductase 5-like	1.08945	0.845437	No
CsqKR_Scaf106_9.22	TAR DNA-binding 43-like	1.08938	1	No
CsqKR_Scaf37_4.23	ribose-phosphate pyrophosphokinase 4-like	1.08933	0.991896	No
CsqKR_Scaf185_4.10	glutamine-rich 2-like isoform X9	1.08933	1	No
CsqKR_Scaf27_24.33	NADH dehydrogenase [ubiquinone] iron-sulfur mitochondrial	1.08929	1	No
CsqKR_Scaf175_8.22	thioredoxin reductase mitochondrial-like	1.08912	1	No
CsqKR_Scaf138_3.11	UPF0602 C4orf47 homolog isoform X2	1.08901	0.987151	No
CsqKR_Scaf191_3.20	trafficking particle complex subunit 1	1.08894	1	No
CsqKR_Scaf19_31.37	6-phosphogluconolactonase-like	1.08861	0.980998	No
CsqKR_Scaf194_13.5	Endoplasmic reticulum resident	1.08853	1	No
CsqKR_Scaf117_12.28	inositol-trisphosphate 3-kinase B isoform X3	1.08835	1	No
CsqKR_Scaf264_4.15	nucleoporin NDC1-like	1.08827	1	No
CsqKR_Scaf103_15.11	fatty-acid amide hydrolase 1-like	1.0882	0.877966	No
CsqKR_Scaf101_0.28	farnesyltransferase geranylgeranyltransferase type-1 subunit alpha	1.08819	1	No
CsqKR_Scaf5_9.14	phospholipase D3-like isoform X2	1.08804	0.854348	No
CsqKR_Scaf69_75.33	Peroxisomal sarcosine oxidase	1.08798	0.995878	No
CsqKR_Scaf185_0.17	E3 ubiquitin- ligase CHIP-like	1.08771	1	No
CsqKR_Scaf44_16.41	phospholipase DDHD2-like isoform X2	1.08771	1	No
CsqKR_Scaf38_1.18	28S ribosomal mitochondrial isoform X1	1.0877	1	No
CsqKR_Scaf10_15.9	dynein beta ciliary-like	1.08724	1	No
CsqKR_Scaf33_3.10	guanine nucleotide-binding subunit beta	1.08714	0.999515	No
CsqKR_Scaf254_2.50	NADH dehydrogenase [ubiquinone] 1 alpha subcomplex subunit 5	1.08707	1	No
CsqKR_Scaf256_6.23	ferritin	1.08702	0.999952	No
CsqKR_Scaf61_46.40	adenine phosphoribosyltransferase	1.08686	1	No
CsqKR_Scaf43_10.8	S-acyl fatty acid synthase medium chain	1.08653	0.944771	No
CsqKR_Scaf37_11.30	testicular haploid expressed gene -like isoform X1	1.08645	1	No
CsqKR_Scaf7_38.25	ras-related Rab-18A	1.08605	1	No
CsqKR_Scaf35_48.30	serine palmitoyltransferase 2-like	1.08595	0.965337	No
CsqKR_Scaf43_58.14	cilia- and flagella-associated 43-like	1.08589	1	No
CsqKR_Scaf116_3.34	cytochrome b5 domain-containing 1-like	1.0857	1	No
CsqKR_Scaf301_3.19	carbonic anhydrase 7	1.0857	0.968937	No
CsqKR_Scaf172_10.6	40S ribosomal S18	1.08551	1	No
CsqKR_Scaf43_3.29	clarin-3-like isoform X1	1.08542	0.963494	No
CsqKR_Scaf133_13.15	26S proteasome non-ATPase regulatory subunit 1	1.08533	1	No
CsqKR_Scaf138_3.6	gamma-glutamyl hydrolase-like	1.0853	0.986691	No
CsqKR_Scaf146_7.28	UBX domain-containing 4	1.08528	0.964032	No
CsqKR_Scaf89_11.32	Serine mitochondrial	1.0851	0.893258	No
CsqKR_Scaf39_31.12	vacuolar fusion CCZ1 homolog	1.085	1	No
CsqKR_Scaf195_2.15	small nuclear ribonucleo -associated B -like	1.08496	1	No
CsqKR_Scaf3_65.24	NADH dehydrogenase [ubiquinone] 1 beta subcomplex subunit mitochondrial	1.08483	1	No
CsqKR_Scaf133_1.24	F-box SPRY domain-containing 1	1.08448	1	No
CsqKR_Scaf157_3.34	intraflagellar transport 88 homolog isoform X1	1.08434	1	No
CsqKR_Scaf256_2.14	polypeptide N-acetylgalactosaminyltransferase 13-like isoform X1	1.08429	1	No
CsqKR_Scaf94_3.19	cellular retinoic acid-binding 1-like	1.08424	0.860984	No
CsqKR_Scaf103_28.9	opine dehydrogenase-like	1.0841	0.875191	No
CsqKR_Scaf116_5.27	nucleic acid deglycase DJ-1-like	1.08407	1	No
CsqKR_Scaf246_7.10	hypothetical protein LOTGIDRAFT_205260	1.08403	0.863436	No
CsqKR_Scaf201_1.20	heparanase-like isoform X3	1.08387	0.964032	No
CsqKR_Scaf14_28.14	APOBEC1 complementation factor-like isoform X1	1.08372	1	No
CsqKR_Scaf5_23.9	REST corepressor 3-like isoform X2	1.08362	1	No
CsqKR_Scaf69_76.10	serine threonine	1.0836	0.921411	No
CsqKR_Scaf247_16.30	fibrinolytic enzyme	1.08355	0.981693	No
CsqKR_Scaf173_31.14	guanine nucleotide-binding G(i) alpha subunit	1.08353	1	No
CsqKR_Scaf3_40.15	39S ribosomal mitochondrial	1.08351	0.986691	No
CsqKR_Scaf6_4.21	vesicle transport USE1	1.08342	1	No
CsqKR_Scaf264_13.24	kynurenine alpha-aminoadipate mitochondrial isoform X2	1.0834	0.864995	No
CsqKR_Scaf18_12.18	COMM domain-containing 2-like	1.08336	1	No
CsqKR_Scaf98_14.15	kinase suppressor of Ras 2-like	1.08277	1	No
CsqKR_Scaf208_3.13	cilia- and flagella-associated 45-like	1.08276	1	No
CsqKR_Scaf116_6.27	coatomer subunit beta -like isoform X2	1.08274	1	No
CsqKR_Scaf214_0.39	alpha-tocopherol transfer -like	1.08274	1	No
CsqKR_Scaf203_1.39	translation initiation factor eIF-2B subunit delta-like	1.08274	1	No
CsqKR_Scaf52_5.26	threonine synthase-like 1 isoform X1	1.08267	0.991808	No
CsqKR_Scaf269_13.15	uncharacterized oxidoreductase -like	1.08257	0.84923	No
CsqKR_Scaf8_19.33	mevalonate kinase	1.08242	1	No
CsqKR_Scaf41_18.11	ADP-ribosylation factor-related 1	1.08208	0.922094	No
CsqKR_Scaf37_7.13	prolyl endopeptidase	1.08203	1	No
CsqKR_Scaf70_12.14	Angio-associated migratory cell	1.08197	1	No
CsqKR_Scaf27_5.36	acyl- synthetase family member mitochondrial-like	1.08186	1	No
CsqKR_Scaf127_13.20	cytochrome b5	1.08185	1	No
CsqKR_Scaf35_21.20	cytoplasmic dynein 1 heavy chain 1-like isoform X2	1.08176	1	No
CsqKR_Scaf39_26.23	retinoid-inducible serine carboxypeptidase-like	1.08171	0.702588	No
CsqKR_Scaf95_19.26	FTS and Hook-interacting -like isoform X3	1.08138	1	No
CsqKR_Scaf206_0.12	caspase-8	1.08133	1	No
CsqKR_Scaf129_2.0	NADH dehydrogenase [ubiquinone] 1 subunit C2	1.08116	1	No
CsqKR_Scaf119_6.38	iron-sulfur cluster assembly 1 mitochondrial isoform X2	1.08113	1	No
CsqKR_Scaf349_7.14	bark beetle-like isoform X2	1.08105	1	No
CsqKR_Scaf41_0.14	NA	1.08073	0.7676	No
CsqKR_Scaf98_6.16	thioredoxin reductase cytoplasmic-like	1.08071	1	No
CsqKR_Scaf41_51.10	probable ATP-dependent RNA helicase DDX4	1.08045	0.768123	No
CsqKR_Scaf336_0.5	40S ribosomal S26	1.08019	1	No
CsqKR_Scaf29_11.14	Aspartate aminotransferase	1.08017	0.965337	No
CsqKR_Scaf35_33.34	Peroxiredoxin- mitochondrial	1.08008	0.923326	No
CsqKR_Scaf266_4.19	HRAS-like suppressor 3	1.07995	0.911314	No
CsqKR_Scaf50_44.6	cell differentiation RCD1 homolog	1.07989	1	No
CsqKR_Scaf31_4.12	40S ribosomal S16	1.07981	1	No
CsqKR_Scaf27_17.33	60S ribosomal L14-like	1.07922	1	No
CsqKR_Scaf44_39.13	serine threonine- phosphatase 2A activator-like	1.07919	1	No
CsqKR_Scaf3_101.32	alpha-ketoglutarate-dependent dioxygenase alkB homolog 3 isoform X1	1.07917	1	No
CsqKR_Scaf247_6.13	NADH dehydrogenase [ubiquinone] 1 beta subcomplex subunit 10	1.07916	1	No
CsqKR_Scaf7_38.12	NADH dehydrogenase [ubiquinone] 1 alpha subcomplex subunit mitochondrial	1.07893	1	No
CsqKR_Scaf165_2.13	trafficking particle complex subunit 4-like	1.07882	1	No
CsqKR_Scaf14_14.41	60 kDa heat shock mitochondrial-like	1.07872	0.986691	No
CsqKR_Scaf112_8.11	tetratricopeptide repeat 25-like	1.07847	0.97663	No
CsqKR_Scaf349_6.18	cytoplasmic dynein 2 light intermediate chain 1-like	1.07845	0.995878	No
CsqKR_Scaf98_20.12	EF-hand calcium-binding domain-containing 5-like	1.07833	1	No
CsqKR_Scaf460_1.27	trafficking particle complex subunit 3	1.07831	1	No
CsqKR_Scaf130_14.22	glycosyltransferase 8 domain-containing 1-like	1.07827	1	No
CsqKR_Scaf12_38.61	transmembrane mitochondrial isoform X2	1.07826	1	No
CsqKR_Scaf65_4.17	trafficking particle complex subunit 2	1.07824	1	No
CsqKR_Scaf21_10.7	GTPase KRas isoform X2	1.07817	1	No
CsqKR_Scaf91_15.33	ubiquitin-conjugating enzyme E2 A isoform X1	1.07809	1	No
CsqKR_Scaf192_7.18	coatomer subunit alpha	1.07807	1	No
CsqKR_Scaf36_8.19	28S ribosomal mitochondrial	1.07804	0.983837	No
CsqKR_Scaf27_25.27	threonine--tRNA cytoplasmic-like isoform X2	1.07801	1	No
CsqKR_Scaf269_1.12	cullin-4A-like	1.078	1	No
CsqKR_Scaf53_1.7	OCIA domain-containing 1-like	1.07798	1	No
CsqKR_Scaf47_2.17	T-complex 1 subunit alpha	1.0778	1	No
CsqKR_Scaf44_31.29	FAM166B-like	1.07766	1	No
CsqKR_Scaf349_7.25	ATP synthase subunit s	1.07765	1	No
CsqKR_Scaf159_5.16	RAD50-interacting 1	1.07758	0.980998	No
CsqKR_Scaf285_4.39	sialin-like isoform X2	1.07755	0.773556	No
CsqKR_Scaf78_11.26	pyridoxal-dependent decarboxylase domain-containing 2 isoform X1	1.07741	1	No
CsqKR_Scaf77_1.12	ER membrane complex subunit 1-like isoform X2	1.07727	1	No
CsqKR_Scaf87_1.18	transmembrane 6 superfamily member 1-like	1.07726	1	No
CsqKR_Scaf10_5.19	fatty acid synthase-like	1.07719	1	No
CsqKR_Scaf31_28.19	meiosis-specific nuclear structural 1-like	1.07719	1	No
CsqKR_Scaf7_20.12	probable 4-coumarate-- ligase 3 isoform X1	1.07712	0.529412	No
CsqKR_Scaf19_6.15	ras-related Rab-14	1.07712	1	No
CsqKR_Scaf451_1.11	cysteine sulfinic acid decarboxylase-like	1.07712	1	No
CsqKR_Scaf53_10.26	vacuolar -sorting-associated 36-like	1.07708	1	No
CsqKR_Scaf64_19.13	xaa-Pro aminopeptidase 1-like	1.07698	1	No
CsqKR_Scaf75_32.43	peptidyl-prolyl cis-trans isomerase D	1.07684	1	No
CsqKR_Scaf172_7.23	28S ribosomal mitochondrial	1.07684	1	No
CsqKR_Scaf314_2.15	cohesin subunit SA-1-like isoform X1	1.07678	1	No
CsqKR_Scaf70_13.16	transcription initiation factor TFIID subunit 5	1.07677	1	No
CsqKR_Scaf99_51.19	serine threonine- phosphatase 6 regulatory ankyrin repeat subunit A-like	1.07673	1	No
CsqKR_Scaf19_39.24	insulin-degrading enzyme	1.07669	1	No
CsqKR_Scaf95_18.18	byssal calumenin 1	1.0765	0.938528	No
CsqKR_Scaf98_26.16	IQ and ubiquitin-like domain-containing	1.07638	1	No
CsqKR_Scaf59_0.13	disulfide-isomerase A3-like	1.07637	1	No
CsqKR_Scaf124_3.37	probable chitinase 3	1.07636	0.632608	No
CsqKR_Scaf301_2.7	phenylalanine--tRNA ligase beta subunit	1.07635	1	No
CsqKR_Scaf43_16.27	arylsulfatase B-like	1.07622	0.973498	No
CsqKR_Scaf43_4.16	ubiquitin-like domain-containing CTD phosphatase 1	1.07619	1	No
CsqKR_Scaf3_91.14	T-complex 1 subunit theta-like	1.07615	1	No
CsqKR_Scaf3_24.19	ATP-binding cassette sub-family B member mitochondrial	1.07594	0.938357	No
CsqKR_Scaf39_5.33	methionine aminopeptidase 1	1.07583	1	No
CsqKR_Scaf69_40.15	piwi 1 isoform X1	1.07568	0.95562	No
CsqKR_Scaf254_0.30	translation initiation factor eIF-2B subunit alpha	1.07568	1	No
CsqKR_Scaf73_23.10	serine threonine- phosphatase 2A 56 kDa regulatory subunit gamma isoform-like isoform X4	1.07559	1	No
CsqKR_Scaf60_3.14	26S proteasome non-ATPase regulatory subunit 2	1.07544	1	No
CsqKR_Scaf3_103.44	glia maturation factor gamma-like	1.07541	0.973498	No
CsqKR_Scaf19_15.32	sideroflexin-1	1.07531	1	No
CsqKR_Scaf75_24.35	GTP:AMP phosphotransferase mitochondrial-like	1.07514	0.974047	No
CsqKR_Scaf73_19.11	mitochondrial import inner membrane translocase subunit TIM50-like	1.07511	1	No
CsqKR_Scaf8_11.30	hypothetical protein LOTGIDRAFT_152847	1.07509	0.831046	No
CsqKR_Scaf130_25.17	NADH dehydrogenase [ubiquinone] 1 beta subcomplex subunit mitochondrial	1.07509	1	No
CsqKR_Scaf7_18.31	axonemal 84 kDa -like	1.07502	1	No
CsqKR_Scaf314_2.17	pleckstrin homology domain-containing family B member 2 isoform X2	1.07501	1	No
CsqKR_Scaf1_50.15	serine threonine- phosphatase alpha-2 isoform	1.07499	1	No
CsqKR_Scaf426_4.32	unconventional myosin-VI-like isoform X1	1.07492	1	No
CsqKR_Scaf72_1.21	mitotic checkpoint BUB3-like	1.07488	1	No
CsqKR_Scaf130_31.22	N,N -diacetylchitobiase	1.0748	0.991808	No
CsqKR_Scaf17_5.49	sterol-4-alpha-carboxylate 3- decarboxylating	1.07464	0.985853	No
CsqKR_Scaf144_6.15	myotubularin-related 2-like	1.07463	1	No
CsqKR_Scaf256_4.23	NADH-cytochrome b5 reductase 3-like isoform X2	1.0745	1	No
CsqKR_Scaf7_7.27	oxidoreductase HTATIP2-like	1.07448	1	No
CsqKR_Scaf18_20.14	propionyl- carboxylase alpha mitochondrial	1.07442	1	No
CsqKR_Scaf39_33.31	60S ribosomal L18	1.07418	1	No
CsqKR_Scaf7_33.23	zinc transporter ZIP14-like	1.07387	0.815743	No
CsqKR_Scaf69_4.19	potential E3 ubiquitin- ligase ariadne-2-like	1.07384	1	No
CsqKR_Scaf80_15.33	adenylosuccinate synthetase isozyme 1	1.0736	1	No
CsqKR_Scaf186_1.28	casein kinase II subunit beta isoform X1	1.07356	1	No
CsqKR_Scaf281_4.16	116 kDa U5 small nuclear ribonucleo component-like	1.07337	1	No
CsqKR_Scaf403_3.14	septin-7-like isoform X5	1.07335	1	No
CsqKR_Scaf73_22.2	E3 ubiquitin- ligase HECTD1-like isoform X1	1.07328	1	No
CsqKR_Scaf77_6.66	galactokinase-like	1.07295	0.966906	No
CsqKR_Scaf10_3.18	ubiquitin-conjugating enzyme E2-17 kDa	1.07268	1	No
CsqKR_Scaf222_0.13	cullin-3 isoform X1	1.07256	1	No
CsqKR_Scaf75_32.41	nucleoporin p54 isoform X1	1.07243	1	No
CsqKR_Scaf43_19.6	UPF0668 C10orf76 homolog	1.07233	1	No
CsqKR_Scaf471_0.19	cytochrome c oxidase subunit mitochondrial	1.07206	1	No
CsqKR_Scaf39_11.16	cytosolic Fe-S cluster assembly factor NUBP2 homolog	1.07206	0.985853	No
CsqKR_Scaf366_6.31	phytanoyl- hydroxylase-interacting -like isoform X2	1.0719	0.473144	No
CsqKR_Scaf65_33.25	trimeric intracellular cation channel type -like	1.07189	1	No
CsqKR_Scaf30_3.27	1,2-dihydroxy-3-keto-5-methylthiopentene dioxygenase	1.07177	1	No
CsqKR_Scaf175_8.9	N,N -diacetylchitobiase-like	1.0716	1	No
CsqKR_Scaf65_16.27	probable ATP-dependent RNA helicase DDX43	1.07157	0.795649	No
CsqKR_Scaf174_8.12	28S ribosomal mitochondrial	1.07155	1	No
CsqKR_Scaf245_2.17	NEDD8-activating enzyme E1 regulatory subunit-like	1.07149	1	No
CsqKR_Scaf260_0.18	NA	1.07132	0.750612	No
CsqKR_Scaf16_8.29	bcl-2 homologous antagonist killer-like	1.07123	1	No
CsqKR_Scaf318_12.27	glycogen synthase kinase-3 beta	1.07123	1	No
CsqKR_Scaf80_1.9	arginine kinase	1.07122	1	No
CsqKR_Scaf175_16.36	hypothetical protein OCBIM_22011971mg	1.07115	1	No
CsqKR_Scaf27_13.27	ras-related Rab-2	1.07109	1	No
CsqKR_Scaf12_37.35	STAM-binding -like	1.07103	1	No
CsqKR_Scaf300_1.9	PTCD3 mitochondrial	1.07101	1	No
CsqKR_Scaf11_8.21	long-chain-fatty-acid-- ligase 4 isoform X2	1.07076	1	No
CsqKR_Scaf25_10.18	mitochondrial-processing peptidase subunit alpha-like	1.07032	1	No
CsqKR_Scaf10_10.11	DCN1 3	1.07014	1	No
CsqKR_Scaf84_8.16	epoxide hydrolase 4-like	1.06998	1	No
CsqKR_Scaf4_2.37	Alpha-methylacyl- racemase	1.06985	1	No
CsqKR_Scaf8_6.16	ras-like GTP-binding Rho1 isoform X2	1.06956	1	No
CsqKR_Scaf143_3.20	V-type proton ATPase 116 kDa subunit a-like isoform X1	1.06954	1	No
CsqKR_Scaf69_83.27	SET-like isoform X2	1.06952	1	No
CsqKR_Scaf111_0.8	WD40 repeat-containing SMU1	1.06952	1	No
CsqKR_Scaf29_1.7	solute carrier family 25 member 40-like	1.06952	1	No
CsqKR_Scaf54_9.47	serine threonine- phosphatase 6 catalytic subunit	1.06935	1	No
CsqKR_Scaf3_22.19	AP-2 complex subunit sigma	1.06934	1	No
CsqKR_Scaf36_47.23	elongation factor 2	1.06918	1	No
CsqKR_Scaf54_6.10	glycerol-3-phosphate mitochondrial-like isoform X1	1.0691	0.995878	No
CsqKR_Scaf151_3.17	5 -nucleotidase-like	1.06904	0.873298	No
CsqKR_Scaf264_6.63	deoxyribonuclease TATDN1	1.06903	1	No
CsqKR_Scaf704_2.75	3-mercaptopyruvate sulfurtransferase-like	1.06895	0.985853	No
CsqKR_Scaf135_8.13	U5 small nuclear ribonucleo 200 kDa helicase	1.06895	1	No
CsqKR_Scaf21_1.49	Beta-galactosidase	1.06891	0.875191	No
CsqKR_Scaf192_2.2	triosephosphate isomerase	1.06886	1	No
CsqKR_Scaf17_5.15	tumor suppressor candidate 3	1.06867	1	No
CsqKR_Scaf14_29.26	probable splicing arginine serine-rich 6	1.06865	1	No
CsqKR_Scaf75_4.7	tyrosine- kinase Tec-like	1.06838	0.915711	No
CsqKR_Scaf366_5.16	staphylococcal nuclease domain-containing 1-like	1.0683	1	No
CsqKR_Scaf349_12.41	peroxiredoxin- mitochondrial-like	1.0681	0.794939	No
CsqKR_Scaf20_15.19	collagen alpha-2(V) chain	1.06809	0.985853	No
CsqKR_Scaf69_39.8	Squamous cell carcinoma antigen recognized by T-cells 3	1.06807	1	No
CsqKR_Scaf323_0.16	hypothetical protein LOTGIDRAFT_228571	1.06806	0.691595	No
CsqKR_Scaf72_8.8	G- -signaling modulator 2	1.06799	1	No
CsqKR_Scaf266_1.11	serine arginine repetitive matrix 2-like	1.06796	1	No
CsqKR_Scaf37_1.5	glutamate-rich 3-like isoform X1	1.06793	1	No
CsqKR_Scaf8_18.9	polymerase delta-interacting 2	1.06766	1	No
CsqKR_Scaf174_25.16	Leucine-rich PPR motif-containing mitochondrial	1.06748	1	No
CsqKR_Scaf113_5.30	ADP-ribosylation factor 6-interacting 1	1.06732	1	No
CsqKR_Scaf3_72.29	GDP-L-fucose synthase	1.06731	1	No
CsqKR_Scaf98_32.12	glucose-regulated 94	1.06709	0.991896	No
CsqKR_Scaf117_13.24	26S protease regulatory subunit 4	1.06706	1	No
CsqKR_Scaf78_2.31	NHP2 1	1.06701	1	No
CsqKR_Scaf62_3.22	PHD finger-like domain-containing 5A	1.06698	1	No
CsqKR_Scaf69_30.29	ester hydrolase C11orf54 homolog	1.06693	1	No
CsqKR_Scaf193_6.34	importin subunit beta-1-like isoform X1	1.06682	1	No
CsqKR_Scaf64_17.15	ribonuclease UK114	1.06673	1	No
CsqKR_Scaf20_7.34	Angiotensin-converting enzyme	1.06668	0.741623	No
CsqKR_Scaf130_16.14	Sodium myo-inositol cotransporter	1.06663	0.979923	No
CsqKR_Scaf116_4.46	spermidine synthase	1.06662	1	No
CsqKR_Scaf14_6.13	Na(+) H(+) exchange regulatory cofactor NHE-RF1-like isoform X1	1.0666	1	No
CsqKR_Scaf87_4.14	Focadhesin	1.06657	0.991896	No
CsqKR_Scaf44_5.11	ELAV 1-B isoform X1	1.06651	1	No
CsqKR_Scaf69_4.17	aminoacylase-1	1.06643	1	No
CsqKR_Scaf169_3.40	Long-chain fatty acid transport 4	1.066	1	No
CsqKR_Scaf524_3.9	spectrin alpha non-erythrocytic 1-like isoform X1	1.06598	1	No
CsqKR_Scaf208_3.11	39S ribosomal mitochondrial	1.06583	1	No
CsqKR_Scaf90_8.16	mitochondrial amidoxime-reducing component 1-like	1.06572	1	No
CsqKR_Scaf280_5.37	gamma-secretase subunit pen-2	1.06562	0.906202	No
CsqKR_Scaf130_24.20	cation-dependent mannose-6-phosphate receptor	1.06562	1	No
CsqKR_Scaf187_2.20	cholinesterase 2-like isoform X3	1.0656	0.647704	No
CsqKR_Scaf35_21.19	cytoplasmic dynein 1 heavy chain 1-like isoform X1	1.06558	1	No
CsqKR_Scaf398_2.32	tubulin-specific chaperone A	1.06552	0.921881	No
CsqKR_Scaf3_21.15	tryptophan--tRNA cytoplasmic-like	1.06546	1	No
CsqKR_Scaf35_22.48	uncharacterized protein LOC112570193	1.06545	1	No
CsqKR_Scaf285_4.44	26S protease regulatory subunit 7	1.0653	1	No
CsqKR_Scaf460_7.28	synaptojanin-2-binding -like	1.06524	0.862104	No
CsqKR_Scaf18_1.17	transmembrane 256 homolog	1.06516	1	No
CsqKR_Scaf78_5.23	desumoylating isopeptidase 1-like	1.06493	1	No
CsqKR_Scaf37_9.17	ras-related Rab-32-like	1.06482	1	No
CsqKR_Scaf61_1.29	60S ribosomal L13	1.06476	1	No
CsqKR_Scaf3_22.7	26S protease regulatory subunit 10B	1.06471	1	No
CsqKR_Scaf103_2.9	phosphorylase b kinase regulatory subunit liver isoform-like isoform X4	1.06467	1	No
CsqKR_Scaf245_6.16	guanine nucleotide-binding G(o) subunit alpha	1.06459	1	No
CsqKR_Scaf200_1.15	glycerol-3-phosphate dehydrogenase [NAD(+)] cytoplasmic-like	1.06448	1	No
CsqKR_Scaf98_26.15	dynein heavy chain axonemal-like isoform X2	1.06447	1	No
CsqKR_Scaf130_14.17	PREDICTED: uncharacterized protein LOC105329767 isoform X2	1.06441	1	No
CsqKR_Scaf112_5.94	myosin-2 essential light chain-like	1.06427	1	No
CsqKR_Scaf10_20.36	voltage-dependent anion-selective channel 2-like	1.06424	1	No
CsqKR_Scaf191_5.44	dynein heavy chain axonemal-like isoform X2	1.06416	1	No
CsqKR_Scaf99_3.32	calumenin-B-like isoform X1	1.06416	0.944771	No
CsqKR_Scaf176_1.31	NAD(P) mitochondrial-like	1.06411	1	No
CsqKR_Scaf169_1.14	HRAS-like suppressor 2	1.06376	0.864767	No
CsqKR_Scaf99_10.12	kinesin heavy chain	1.06372	1	No
CsqKR_Scaf43_35.15	beta-centractin	1.06364	1	No
CsqKR_Scaf173_32.47	ragulator complex LAMTOR5	1.06355	1	No
CsqKR_Scaf19_31.39	Hexokinase type 2	1.06353	1	No
CsqKR_Scaf35_28.24	L-2-hydroxyglutarate mitochondrial-like	1.0634	1	No
CsqKR_Scaf65_7.24	von Willebrand factor A domain-containing 3B-like	1.06336	1	No
CsqKR_Scaf285_6.37	receptor-interacting serine threonine- kinase 1	1.06323	1	No
CsqKR_Scaf50_23.32	NADH-ubiquinone oxidoreductase 75 kDa mitochondrial	1.06313	1	No
CsqKR_Scaf43_63.5	proteasome subunit beta type-1	1.06309	1	No
CsqKR_Scaf290_5.14	fragile X mental retardation syndrome-related 1-like isoform X2	1.06305	1	No
CsqKR_Scaf98_18.25	60S ribosomal L23a	1.06303	1	No
CsqKR_Scaf35_0.16	transport Sec23A-like isoform X1	1.06295	1	No
CsqKR_Scaf173_1.20	39S ribosomal mitochondrial precursor	1.06284	1	No
CsqKR_Scaf5_4.18	ribokinase isoform X1	1.06283	1	No
CsqKR_Scaf25_6.14	60S ribosomal L28	1.06261	1	No
CsqKR_Scaf127_7.6	neural-cadherin 2	1.06239	1	No
CsqKR_Scaf25_7.52	MORN repeat-containing 5	1.06227	1	No
CsqKR_Scaf3_1.17	eukaryotic translation initiation factor 3 subunit K-like	1.06221	1	No
CsqKR_Scaf281_4.35	60S ribosomal L32-like	1.06215	1	No
CsqKR_Scaf47_7.1	carboxymethylenebutenolidase homolog isoform X2	1.06211	0.708223	No
CsqKR_Scaf21_30.11	probable chitinase 3	1.06207	1	No
CsqKR_Scaf222_6.15	PCI domain-containing 2-like	1.06204	1	No
CsqKR_Scaf175_7.25	ras-related Rap-1b	1.0619	1	No
CsqKR_Scaf32_1.43	aspartate mitochondrial-like	1.06174	1	No
CsqKR_Scaf5_43.8	NADP-dependent malic enzyme	1.06166	1	No
CsqKR_Scaf490_9.24	hypothetical protein C0Q70_18692	1.06134	1	No
CsqKR_Scaf80_12.5	nesprin-1-like isoform X2	1.06126	1	No
CsqKR_Scaf5_41.20	AB hydrolase superfamily -like isoform X1	1.06116	1	No
CsqKR_Scaf25_13.22	rab GTPase-activating 1-like isoform X1	1.0608	1	No
CsqKR_Scaf55_30.13	cathepsin L1-like	1.06069	1	No
CsqKR_Scaf33_2.24	kazrin isoform X4	1.06067	1	No
CsqKR_Scaf301_6.26	Dynein light chain cytoplasmic	1.06064	1	No
CsqKR_Scaf73_13.30	40S ribosomal S4-like	1.06059	1	No
CsqKR_Scaf50_13.17	importin-7 isoform X1	1.06058	1	No
CsqKR_Scaf98_24.14	myoglobin	1.06047	1	No
CsqKR_Scaf25_3.37	Peroxiredoxin 1	1.06037	1	No
CsqKR_Scaf103_22.11	ras-related Rab-23-like	1.06034	1	No
CsqKR_Scaf37_2.2	pyrroline-5-carboxylate reductase 2	1.0603	1	No
CsqKR_Scaf50_8.22	XRP2	1.05981	1	No
CsqKR_Scaf135_8.57	ancient ubiquitous 1-like	1.05966	1	No
CsqKR_Scaf144_1.21	peptidyl-prolyl cis-trans isomerase E	1.05952	1	No
CsqKR_Scaf61_9.71	FAST kinase domain-containing mitochondrial-like isoform X1	1.05947	1	No
CsqKR_Scaf127_8.45	NAD-dependent deacylase sirtuin- mitochondrial isoform X1	1.05944	1	No
CsqKR_Scaf52_13.5	39S ribosomal mitochondrial-like	1.05928	0.991808	No
CsqKR_Scaf53_0.6	leucine--tRNA cytoplasmic	1.05928	1	No
CsqKR_Scaf17_3.25	succinyl- :3-ketoacid coenzyme A transferase mitochondrial-like	1.05924	1	No
CsqKR_Scaf490_1.15	uncharacterized aarF domain-containing kinase 5-like isoform X1	1.05919	1	No
CsqKR_Scaf171_3.39	26S proteasome non-ATPase regulatory subunit 14	1.05903	1	No
CsqKR_Scaf35_18.18	eukaryotic initiation factor 4A-III	1.05889	1	No
CsqKR_Scaf12_63.9	Guanine nucleotide-binding subunit alpha-12	1.05878	1	No
CsqKR_Scaf138_12.6	28S ribosomal mitochondrial	1.05877	1	No
CsqKR_Scaf490_3.40	lysosomal protective	1.05877	1	No
CsqKR_Scaf194_3.22	NA	1.05867	1	No
CsqKR_Scaf318_23.9	40S ribosomal S19	1.05856	1	No
CsqKR_Scaf4_3.8	myelin expression factor 2-like	1.05851	1	No
CsqKR_Scaf1_43.10	eukaryotic translation initiation factor 4E type 3-like	1.05849	1	No
CsqKR_Scaf73_33.16	E3 UFM1- ligase 1	1.05836	1	No
CsqKR_Scaf5_45.6	eukaryotic translation initiation factor 2 subunit 3	1.05805	1	No
CsqKR_Scaf50_40.15	glutaredoxin-related mitochondrial	1.05791	1	No
CsqKR_Scaf232_0.30	probable aminopeptidase NPEPL1	1.05775	1	No
CsqKR_Scaf266_1.24	RNA 3 -terminal phosphate cyclase	1.05774	1	No
CsqKR_Scaf95_25.9	prolactin regulatory element-binding -like	1.05773	1	No
CsqKR_Scaf285_6.40	DIS3-like exonuclease 2 isoform X1	1.05755	1	No
CsqKR_Scaf77_0.7	coiled-coil domain-containing 63-like	1.0575	1	No
CsqKR_Scaf36_13.2	asparagine--tRNA cytoplasmic	1.05747	1	No
CsqKR_Scaf65_29.25	U2 small nuclear ribonucleo A	1.05743	1	No
CsqKR_Scaf194_19.18	NATD1	1.05734	1	No
CsqKR_Scaf75_35.14	thiopurine S-methyltransferase	1.05714	1	No
CsqKR_Scaf128_2.11	ubiquitin carboxyl-terminal hydrolase 8-like	1.05689	1	No
CsqKR_Scaf59_17.40	T-complex 1 subunit gamma-like	1.05686	1	No
CsqKR_Scaf69_16.5	dynein light chain cytoplasmic	1.05656	1	No
CsqKR_Scaf214_0.40	alpha-tocopherol transfer -like	1.05641	1	No
CsqKR_Scaf137_4.12	sphingomyelin phosphodiesterase-like	1.05638	0.989714	No
CsqKR_Scaf162_2.26	eukaryotic translation initiation factor 3 subunit H-like	1.05627	1	No
CsqKR_Scaf61_22.19	Guanine nucleotide exchange factor MSS4	1.0562	1	No
CsqKR_Scaf36_8.20	N-acetylgalactosamine kinase	1.05618	1	No
CsqKR_Scaf36_34.8	zinc finger RNA-binding -like isoform X1	1.05618	1	No
CsqKR_Scaf52_6.26	mitochondrial-like	1.05611	1	No
CsqKR_Scaf3_75.32	proteasome subunit beta type-4-like	1.05604	1	No
CsqKR_Scaf31_30.13	ras-related Rab-8A-like	1.056	1	No
CsqKR_Scaf175_6.38	GTP-binding 128up	1.05598	1	No
CsqKR_Scaf173_1.23	tricarboxylate transport mitochondrial	1.05591	1	No
CsqKR_Scaf25_21.21	cytochrome c oxidase assembly COX15 homolog	1.05591	1	No
CsqKR_Scaf28_4.46	WD repeat-containing 48-like isoform X2	1.05575	1	No
CsqKR_Scaf61_8.34	dynein heavy chain axonemal-like isoform X1	1.05567	1	No
CsqKR_Scaf10_9.24	PHD finger 6-like	1.05557	1	No
CsqKR_Scaf29_7.20	hydrolase RBBP9	1.05513	0.959635	No
CsqKR_Scaf12_24.16	Survival motor neuron	1.05499	1	No
CsqKR_Scaf50_43.8	26S protease regulatory subunit 8	1.05479	1	No
CsqKR_Scaf472_2.27	60S acidic ribosomal P0	1.05477	1	No
CsqKR_Scaf39_19.11	long-chain-fatty-acid-- ligase 5-like isoform X1	1.05464	1	No
CsqKR_Scaf34_1.27	rhophilin-2 isoform X2	1.05463	1	No
CsqKR_Scaf366_2.19	Coatomer subunit beta	1.05444	1	No
CsqKR_Scaf302_6.24	centrosomal of 135 kDa-like isoform X1	1.05444	1	No
CsqKR_Scaf19_1.3	crumbs-like isoform X3	1.0544	1	No
CsqKR_Scaf268_10.49	2-methoxy-6-polyprenyl-1,4-benzoquinol mitochondrial	1.05439	1	No
CsqKR_Scaf7_31.17	glycogen [starch] synthase-like	1.05435	1	No
CsqKR_Scaf100_7.50	WD repeat-containing 7-like isoform X1	1.05432	1	No
CsqKR_Scaf41_7.22	39S ribosomal mitochondrial	1.05425	1	No
CsqKR_Scaf857_0.9	hypothetical protein LOTGIDRAFT_229175	1.05417	0.935125	No
CsqKR_Scaf99_35.13	C2 domain-containing 5-like isoform X1	1.05403	1	No
CsqKR_Scaf3_86.6	charged multivesicular body 2a	1.05393	1	No
CsqKR_Scaf59_28.27	NADH-quinone oxidoreductase subunit B 2-like	1.05389	1	No
CsqKR_Scaf18_7.27	60S ribosomal L35a	1.05385	1	No
CsqKR_Scaf490_8.35	synaptic vesicle membrane VAT-1 homolog-like	1.05369	1	No
CsqKR_Scaf84_13.5	proteasome subunit alpha type-4	1.05349	1	No
CsqKR_Scaf36_6.53	glutaredoxin C5orf63 homolog	1.05348	1	No
CsqKR_Scaf27_12.17	polyadenylate-binding 2 isoform X1	1.05342	1	No
CsqKR_Scaf20_19.26	Proteasome subunit alpha type-2	1.05341	1	No
CsqKR_Scaf704_2.47	enoyl- mitochondrial	1.05339	1	No
CsqKR_Scaf39_32.17	ATP-binding cassette sub-family G member 2	1.05338	0.948386	No
CsqKR_Scaf3_41.12	8-oxo-dGDP phosphatase NUDT18-like isoform X2	1.05335	1	No
CsqKR_Scaf349_5.16	cell wall DAN4-like isoform X4	1.05312	1	No
CsqKR_Scaf3_74.9	acetyl- carboxylase-like isoform X1	1.053	1	No
CsqKR_Scaf61_33.29	phenylalanine--tRNA mitochondrial isoform X1	1.05285	1	No
CsqKR_Scaf22_11.10	N-alpha-acetyltransferase 50 isoform X2	1.05255	1	No
CsqKR_Scaf1_45.10	plasma membrane calcium-transporting ATPase 2 isoform X1	1.05249	1	No
CsqKR_Scaf102_6.14	profilin	1.05247	1	No
CsqKR_Scaf173_0.26	proteasome subunit beta type-3	1.05247	1	No
CsqKR_Scaf8_19.31	Ribosome maturation SBDS	1.05241	1	No
CsqKR_Scaf99_46.11	cytochrome P450 20A1-like	1.05241	1	No
CsqKR_Scaf143_2.17	heterogeneous nuclear ribonucleo A1-like isoform X1	1.05236	1	No
CsqKR_Scaf245_4.15	partitioning defective 6-like	1.0523	1	No
CsqKR_Scaf384_0.19	N-chimaerin-like isoform X1	1.05226	1	No
CsqKR_Scaf20_15.18	collagen alpha-1(I) chain-like	1.05225	1	No
CsqKR_Scaf185_14.23	Eukaryotic translation initiation factor 4E	1.05197	1	No
CsqKR_Scaf35_49.13	adipocyte plasma membrane-associated -like	1.05193	1	No
CsqKR_Scaf89_9.6	SWI SNF complex subunit SMARCC2 isoform X3	1.0519	1	No
CsqKR_Scaf166_5.26	T-complex 1 subunit eta isoform X1	1.05178	1	No
CsqKR_Scaf191_6.9	eukaryotic initiation factor 4A-I-like	1.05173	1	No
CsqKR_Scaf4_5.14	retinal dehydrogenase 2 isoform X1	1.05164	1	No
CsqKR_Scaf44_22.16	transmembrane emp24 domain-containing eca-like isoform X1	1.05158	1	No
CsqKR_Scaf1_38.13	tRNA-splicing ligase homolog	1.05151	1	No
CsqKR_Scaf21_26.24	Peroxisomal carnitine O-octanoyltransferase	1.05151	0.991808	No
CsqKR_Scaf40_6.17	uncharacterized protein LOC112562362 isoform X2	1.05141	1	No
CsqKR_Scaf12_65.10	inorganic pyrophosphatase-like	1.05135	1	No
CsqKR_Scaf174_31.62	T-complex 1 subunit delta-like	1.05134	1	No
CsqKR_Scaf39_28.25	geranylgeranyl pyrophosphate synthase	1.05132	0.988207	No
CsqKR_Scaf398_0.10	ATP synthase subunit mitochondrial	1.05127	1	No
CsqKR_Scaf72_6.8	E3 ubiquitin- ligase UBR4-like isoform X1	1.05118	1	No
CsqKR_Scaf295_7.62	cystathionine beta-synthase-like	1.05111	1	No
CsqKR_Scaf61_12.7	MYCBP-associated -like isoform X7	1.05102	1	No
CsqKR_Scaf43_54.26	alpha beta hydrolase domain-containing 14B-like	1.05096	1	No
CsqKR_Scaf98_16.16	NADPH--cytochrome P450 reductase-like	1.05091	1	No
CsqKR_Scaf73_25.25	39S ribosomal mitochondrial	1.05072	1	No
CsqKR_Scaf1_31.20	small nuclear ribonucleo F	1.05069	1	No
CsqKR_Scaf41_2.9	serine threonine- kinase Sgk2-like isoform X3	1.05066	0.991896	No
CsqKR_Scaf61_8.51	type 1 phosphatidylinositol 4,5-bisphosphate 4-phosphatase-like	1.05062	1	No
CsqKR_Scaf59_18.13	multiple C2 and transmembrane domain-containing 1-like isoform X2	1.05054	1	No
CsqKR_Scaf3_75.33	cleavage stimulation factor subunit 3	1.05051	1	No
CsqKR_Scaf144_6.38	Delta(3,5)-Delta(2,4)-dienoyl- mitochondrial	1.05049	1	No
CsqKR_Scaf75_6.0	PREDICTED: uncharacterized protein LOC109617807	1.05048	1	No
CsqKR_Scaf256_1.15	cilia- and flagella-associated 69-like	1.05039	1	No
CsqKR_Scaf87_1.19	Ankyrin repeat	1.05039	1	No
CsqKR_Scaf173_9.1	ubiquitin carboxyl-terminal hydrolase 32-like	1.05021	1	No
CsqKR_Scaf61_19.25	NADH dehydrogenase [ubiquinone] flavo mitochondrial-like	1.05018	1	No
CsqKR_Scaf302_4.14	mitochondria-eating -like isoform X1	1.05017	1	No
CsqKR_Scaf41_9.8	28S ribosomal mitochondrial	1.05012	1	No
CsqKR_Scaf7_6.16	3-ketoacyl- mitochondrial	1.05003	1	No
CsqKR_Scaf99_17.20	disulfide-isomerase A4-like	1.05	0.966719	No
CsqKR_Scaf103_41.12	D-amino-acid oxidase-like	1.04985	1	No
CsqKR_Scaf173_22.10	serine threonine- phosphatase 4 catalytic subunit	1.04982	1	No
CsqKR_Scaf228_22.32	45 kDa calcium-binding	1.04976	1	No
CsqKR_Scaf361_1.12	cytoplasmic phosphatidylinositol transfer 1 isoform X2	1.04971	1	No
CsqKR_Scaf65_11.16	UDP-N-acetylglucosamine--peptide N-acetylglucosaminyltransferase 110 kDa subunit-like isoform X1	1.04963	1	No
CsqKR_Scaf174_34.11	T-complex 1 subunit beta-like	1.0495	1	No
CsqKR_Scaf261_6.19	neuronal membrane glyco M6-b-like isoform X5	1.04947	1	No
CsqKR_Scaf26_5.5	Propionyl- carboxylase beta mitochondrial	1.04944	1	No
CsqKR_Scaf5_10.13	tubulin-specific chaperone E-like	1.04943	0.986691	No
CsqKR_Scaf38_15.17	E3 ubiquitin- ligase arih1-like	1.04939	1	No
CsqKR_Scaf50_3.13	40S ribosomal S13	1.04932	1	No
CsqKR_Scaf64_1.53	V-type proton ATPase subunit B	1.04919	1	No
CsqKR_Scaf143_15.12	glycerol-3-phosphate dehydrogenase [NAD(+)] cytoplasmic isoform X1	1.0491	1	No
CsqKR_Scaf55_17.30	transaldolase-like isoform X2	1.04908	1	No
CsqKR_Scaf61_54.32	katanin p80 WD40 repeat-containing subunit B1-like isoform X2	1.04905	1	No
CsqKR_Scaf35_58.59	Methyltransferase type 11 domain containing	1.04901	1	No
CsqKR_Scaf3_16.7	60S ribosomal L24-like	1.04901	0.986691	No
CsqKR_Scaf174_39.15	deformed epidermal autoregulatory factor 1 homolog isoform X1	1.04894	1	No
CsqKR_Scaf73_8.27	small nuclear ribonucleo E	1.04892	1	No
CsqKR_Scaf59_36.14	uncharacterized protein LOC112567267	1.04882	1	No
CsqKR_Scaf8_10.4	39S ribosomal mitochondrial	1.04873	1	No
CsqKR_Scaf175_10.36	lissencephaly-1 homolog	1.04866	1	No
CsqKR_Scaf5_24.14	vam6 Vps39	1.04865	1	No
CsqKR_Scaf3_55.14	Leucine-rich repeat-containing 57	1.04846	1	No
CsqKR_Scaf446_2.7	syntaxin-binding 1-like isoform X1	1.04842	1	No
CsqKR_Scaf397_0.26	copine-3-like	1.04833	1	No
CsqKR_Scaf75_39.16	tyrosine- kinase SRK2-like	1.04801	1	No
CsqKR_Scaf1_4.20	leukotriene A-4 hydrolase-like	1.04798	1	No
CsqKR_Scaf247_5.16	60S ribosomal L3	1.04798	1	No
CsqKR_Scaf90_19.13	ras-related Rab-1A	1.04784	1	No
CsqKR_Scaf174_33.14	rho GTPase-activating 8-like isoform X1	1.04782	1	No
CsqKR_Scaf98_4.19	translocon-associated subunit delta-like	1.04777	1	No
CsqKR_Scaf44_35.7	dedicator of cytokinesis 1-like isoform X3	1.04775	1	No
CsqKR_Scaf8_12.15	GPN-loop GTPase 3	1.04758	1	No
CsqKR_Scaf36_23.17	Non-lysosomal glucosylceramidase	1.04727	1	No
CsqKR_Scaf3_34.6	39S ribosomal mitochondrial	1.04722	1	No
CsqKR_Scaf3_75.35	mitochondrial glutamate carrier 1-like	1.04684	1	No
CsqKR_Scaf95_1.30	N-acetylglucosamine-6-phosphate deacetylase	1.04682	1	No
CsqKR_Scaf281_3.10	pre-mRNA-processing factor 40 homolog A-like	1.04681	1	No
CsqKR_Scaf5_5.20	transmembrane 87A-like	1.04679	1	No
CsqKR_Scaf366_17.9	tubulin polymerization-promoting family member 2	1.04677	0.832754	No
CsqKR_Scaf8_6.18	coatomer subunit gamma-2-like	1.04677	1	No
CsqKR_Scaf285_9.29	caspase-2-like isoform X1	1.04669	0.921411	No
CsqKR_Scaf307_3.10	inositol monophosphatase 1	1.04654	1	No
CsqKR_Scaf94_4.16	phosphorylase b kinase gamma catalytic skeletal muscle heart isoform isoform X2	1.04596	1	No
CsqKR_Scaf57_0.20	poly [ADP-ribose] polymerase 14-like	1.04591	1	No
CsqKR_Scaf231_16.5	elongation factor tu	1.04585	1	No
CsqKR_Scaf69_53.28	FACT complex subunit SSRP1	1.04584	1	No
CsqKR_Scaf312_2.11	ras-related Rab-11A	1.04576	1	No
CsqKR_Scaf885_0.0	uncharacterized protein LOC111509465	1.04571	0.995878	No
CsqKR_Scaf394_0.10	ATPase family AAA domain-containing 3A	1.04565	1	No
CsqKR_Scaf99_39.59	ATP synthase subunit mitochondrial	1.04555	1	No
CsqKR_Scaf186_5.22	gamma-butyrobetaine dioxygenase-like isoform X1	1.04545	0.909024	No
CsqKR_Scaf31_9.37	ras-related M-Ras-like	1.04535	1	No
CsqKR_Scaf61_25.12	phosphatidylinositide phosphatase SAC1-like	1.04533	1	No
CsqKR_Scaf50_49.17	DNA damage-binding 1	1.04532	1	No
CsqKR_Scaf3_24.39	mitochondrial ATP synthase subunit OSCP-like precursor	1.04525	1	No
CsqKR_Scaf59_14.11	28S ribosomal mitochondrial-like	1.0451	1	No
CsqKR_Scaf69_85.15	PI-PLC X domain-containing 3	1.04506	1	No
CsqKR_Scaf3_8.43	EH domain-containing 3-like	1.04492	1	No
CsqKR_Scaf252_2.13	rab3 GTPase-activating catalytic subunit isoform X1	1.0449	1	No
CsqKR_Scaf154_4.13	WD repeat domain phosphoinositide-interacting 2	1.04483	1	No
CsqKR_Scaf98_30.19	PX domain-containing kinase	1.0447	1	No
CsqKR_Scaf99_2.12	fibroblast growth factor receptor 1-A-like	1.04468	1	No
CsqKR_Scaf7_3.10	acetolactate synthase	1.04462	1	No
CsqKR_Scaf518_0.51	arachidonate 5-lipoxygenase-like	1.04458	1	No
CsqKR_Scaf75_39.13	glucokinase regulatory -like	1.04438	1	No
CsqKR_Scaf99_1.46	Short-chain dehydrogenase TIC chloroplastic	1.04431	1	No
CsqKR_Scaf103_25.17	Transitional endoplasmic reticulum ATPase	1.04421	1	No
CsqKR_Scaf65_5.9	cytoplasmic dynein 2 heavy chain 1-like isoform X1	1.04401	1	No
CsqKR_Scaf16_8.16	prenylcysteine oxidase 1-like	1.04394	1	No
CsqKR_Scaf41_4.21	eukaryotic translation initiation factor 2 subunit 1-like	1.04389	1	No
CsqKR_Scaf173_32.44	mitochondrial ribonuclease P 1 homolog	1.04382	1	No
CsqKR_Scaf50_6.56	isochorismatase domain-containing 2-like	1.0438	1	No
CsqKR_Scaf52_12.26	oxysterol-binding 1-like isoform X1	1.0438	1	No
CsqKR_Scaf3_101.29	jagunal homolog 1-like	1.04374	1	No
CsqKR_Scaf3_36.16	alpha-(1,6)-fucosyltransferase isoform X1	1.0437	1	No
CsqKR_Scaf113_9.20	lysosomal alpha-mannosidase-like	1.04365	1	No
CsqKR_Scaf175_30.26	gelsolin 2	1.04355	1	No
CsqKR_Scaf426_4.35	acetyl- cytosolic-like	1.04328	0.931338	No
CsqKR_Scaf228_2.31	NA	1.04323	0.419841	No
CsqKR_Scaf261_5.22	translation initiation factor eIF-2B subunit epsilon-like	1.04322	1	No
CsqKR_Scaf127_14.34	glycine cleavage system H mitochondrial	1.04312	1	No
CsqKR_Scaf128_2.21	normal mucosa of esophagus-specific gene 1	1.04309	1	No
CsqKR_Scaf69_75.32	L-aspartate dehydrogenase	1.04298	1	No
CsqKR_Scaf393_3.49	ubiquitin-conjugating enzyme E2 D3 isoform X1	1.04286	1	No
CsqKR_Scaf65_32.21	Guanine nucleotide-binding subunit gamma-1	1.04282	0.991808	No
CsqKR_Scaf3_5.23	quinone oxidoreductase PIG3 isoform X1	1.0427	0.907483	No
CsqKR_Scaf73_24.26	HEAT repeat-containing 5B-like isoform X1	1.04258	1	No
CsqKR_Scaf119_0.2	NA	1.04251	1	No
CsqKR_Scaf200_0.11	NADH dehydrogenase [ubiquinone] 1 alpha subcomplex subunit 8	1.0425	1	No
CsqKR_Scaf285_5.12	phosphatidylinositol 4,5-bisphosphate 3-kinase catalytic subunit alpha isoform-like	1.04238	1	No
CsqKR_Scaf35_29.15	peptidyl-prolyl cis-trans isomerase FKBP2	1.04233	0.991896	No
CsqKR_Scaf59_37.26	immediate early response 3-interacting 1-like	1.04219	1	No
CsqKR_Scaf38_15.23	DAZ-associated 1-like isoform X3	1.04218	1	No
CsqKR_Scaf75_24.31	vacuolar sorting-associated 28 homolog	1.04208	0.95282	No
CsqKR_Scaf174_15.13	28S ribosomal mitochondrial	1.04203	1	No
CsqKR_Scaf45_6.28	40S ribosomal S12-like	1.04203	1	No
CsqKR_Scaf90_4.20	polyribonucleotide nucleotidyltransferase mitochondrial	1.04196	1	No
CsqKR_Scaf143_12.19	basic leucine zipper and W2 domain-containing 1 isoform X1	1.0418	1	No
CsqKR_Scaf7_5.7	dihydropyrimidinase isoform X3	1.04176	1	No
CsqKR_Scaf35_4.10	cathepsin L-like	1.04168	1	No
CsqKR_Scaf173_17.17	pre-mRNA-processing-splicing factor 8	1.04153	1	No
CsqKR_Scaf65_32.49	phenylalanine--tRNA ligase alpha subunit-like	1.04149	1	No
CsqKR_Scaf61_18.9	maestro heat-like repeat-containing family member 1 isoform X2	1.04136	1	No
CsqKR_Scaf8_30.13	hypothetical protein LOTGIDRAFT_153725	1.04133	1	No
CsqKR_Scaf10_1.15	mitochondrial ATP synthase subunit d precursor	1.04121	1	No
CsqKR_Scaf176_1.2	splicing factor 3B subunit 6	1.04116	1	No
CsqKR_Scaf130_4.7	vigilin-like	1.04114	1	No
CsqKR_Scaf18_0.5	leukocyte elastase inhibitor-like	1.04096	1	No
CsqKR_Scaf3_68.7	-related lipid transfer 9	1.0409	1	No
CsqKR_Scaf88_1.20	probable 28S ribosomal mitochondrial	1.04083	1	No
CsqKR_Scaf39_15.14	hypothetical protein LOTGIDRAFT_228990	1.04076	1	No
CsqKR_Scaf4_10.64	FAM172A isoform X3	1.04057	1	No
CsqKR_Scaf63_1.10	translation initiation factor IF- mitochondrial-like	1.03998	1	No
CsqKR_Scaf99_13.13	Aldo-keto reductase family 1 member B10	1.03991	0.944771	No
CsqKR_Scaf525_1.23	ATP-dependent RNA helicase me31b	1.0399	1	No
CsqKR_Scaf99_48.3	plexin domain-containing 1-like isoform X4	1.03968	1	No
CsqKR_Scaf1_17.25	ATP synthase subunit mitochondrial-like	1.03963	1	No
CsqKR_Scaf77_6.64	ATP-dependent RNA helicase DDX19A-like	1.03961	1	No
CsqKR_Scaf65_7.27	Vacuolar sorting-associated 37A	1.0395	1	No
CsqKR_Scaf144_3.24	tctex1 domain-containing 2	1.03942	1	No
CsqKR_Scaf174_29.4	bifunctional glutamate proline--tRNA ligase isoform X6	1.03941	1	No
CsqKR_Scaf261_14.7	vascular endothelial growth factor receptor 1-like isoform X3	1.03899	1	No
CsqKR_Scaf285_7.59	cell division control 42 homolog isoform X1	1.03885	1	No
CsqKR_Scaf65_28.2	hydroxymethylglutaryl- synthase 1-like isoform X1	1.03857	1	No
CsqKR_Scaf175_4.28	Transcription elongation factor B polypeptide 2	1.03839	1	No
CsqKR_Scaf50_48.9	ruvB-like 2	1.03833	1	No
CsqKR_Scaf1_51.19	retinal degeneration B isoform X1	1.03816	1	No
CsqKR_Scaf269_9.8	importin subunit alpha-4	1.03812	1	No
CsqKR_Scaf69_40.13	Piwi 1	1.038	1	No
CsqKR_Scaf5_4.16	phosphatidate mitochondrial-like	1.03789	1	No
CsqKR_Scaf44_19.22	probable phosphoglycerate mutase	1.03785	1	No
CsqKR_Scaf91_14.59	mitochondrial ornithine transporter 1-like	1.03776	1	No
CsqKR_Scaf269_14.16	arylacetamide deacetylase-like	1.03771	0.986613	No
CsqKR_Scaf95_1.9	cytochrome c oxidase 20 homolog	1.03754	1	No
CsqKR_Scaf73_4.27	tryptophan--tRNA mitochondrial	1.0375	1	No
CsqKR_Scaf18_2.6	Collagen alpha-1(IV) chain	1.03702	1	No
CsqKR_Scaf256_10.38	Dephospho- kinase domain-containing	1.03684	1	No
CsqKR_Scaf12_59.46	eukaryotic translation initiation factor 3 subunit B-like	1.03665	1	No
CsqKR_Scaf5_0.12	alpha-mannosidase 2C1-like	1.03663	1	No
CsqKR_Scaf65_15.9	cilia- and flagella-associated 57-like	1.03644	1	No
CsqKR_Scaf70_17.8	vacuolar -sorting-associated 25	1.03643	1	No
CsqKR_Scaf7_32.16	syntaxin-7-like isoform X1	1.03634	1	No
CsqKR_Scaf302_6.23	centrosomal of 135 kDa-like isoform X1	1.03632	1	No
CsqKR_Scaf247_16.58	serine threonine- kinase 31-like	1.03631	1	No
CsqKR_Scaf50_24.15	wolframin-like	1.03622	1	No
CsqKR_Scaf77_6.62	pantetheinase-like	1.03618	1	No
CsqKR_Scaf173_30.17	DENND6A-like isoform X1	1.03615	1	No
CsqKR_Scaf98_18.17	ras-related Rab-34-like	1.0361	1	No
CsqKR_Scaf65_15.41	glycogen debranching enzyme-like	1.0361	1	No
CsqKR_Scaf285_8.21	trans-1,2-dihydrobenzene-1,2-diol dehydrogenase-like isoform X1	1.0361	0.985853	No
CsqKR_Scaf138_13.30	heterogeneous nuclear ribonucleo D-like isoform X2	1.03607	1	No
CsqKR_Scaf103_39.39	Methylthioribose-1-phosphate isomerase	1.03607	1	No
CsqKR_Scaf145_1.13	Cullin-associated NEDD8-dissociated 1	1.03594	1	No
CsqKR_Scaf188_0.22	39S ribosomal mitochondrial	1.03593	1	No
CsqKR_Scaf25_7.58	ATP synthase subunit mitochondrial	1.03587	1	No
CsqKR_Scaf95_28.11	ras-related Rab-10	1.03572	1	No
CsqKR_Scaf35_23.9	centromere kinetochore zw10 homolog	1.03572	1	No
CsqKR_Scaf300_5.9	G -coupled receptor kinase 5-like isoform X2	1.03551	1	No
CsqKR_Scaf29_4.23	gamma-glutamyltranspeptidase 1-like	1.03548	1	No
CsqKR_Scaf12_24.24	cytohesin-1-like isoform X5	1.0354	1	No
CsqKR_Scaf268_14.3	interferon-induced helicase C domain-containing 1-like	1.03526	1	No
CsqKR_Scaf69_31.22	tirA-like isoform X1	1.03524	1	No
CsqKR_Scaf490_0.16	glucose-6-phosphate isomerase-like	1.03523	1	No
CsqKR_Scaf43_2.37	shootin-1-like isoform X1	1.03518	1	No
CsqKR_Scaf1_41.35	B-cell receptor-associated 31-like	1.03514	0.95562	No
CsqKR_Scaf61_27.16	trafficking particle complex subunit 8-like isoform X2	1.0351	1	No
CsqKR_Scaf117_8.9	WW domain-containing oxidoreductase	1.03508	1	No
CsqKR_Scaf349_11.25	acetyl-coenzyme A synthetase 2- mitochondrial	1.03507	1	No
CsqKR_Scaf61_9.67	valacyclovir hydrolase	1.03504	1	No
CsqKR_Scaf53_11.4	arginine--tRNA cytoplasmic	1.03473	1	No
CsqKR_Scaf261_4.20	C3 and PZP-like alpha-2-macroglobulin domain-containing 8	1.03469	1	No
CsqKR_Scaf7_31.39	GATOR complex MIOS-like isoform X1	1.03463	1	No
CsqKR_Scaf7_15.54	transmembrane 53-B-like	1.03451	1	No
CsqKR_Scaf84_6.19	beta-lactamase 4	1.03446	1	No
CsqKR_Scaf55_35.46	adrenodoxin	1.03441	1	No
CsqKR_Scaf103_39.36	40S ribosomal S21	1.03438	1	No
CsqKR_Scaf91_16.7	brain tumor -like	1.03424	1	No
CsqKR_Scaf231_10.13	ADP-ribosylation factor 15 isoform X1	1.03403	1	No
CsqKR_Scaf88_6.12	hypothetical protein CGI_10005738	1.03398	0.755925	No
CsqKR_Scaf59_6.32	ubiquitin-conjugating enzyme E2 R2-like	1.03391	1	No
CsqKR_Scaf26_2.17	von Willebrand factor A domain-containing 8	1.03382	1	No
CsqKR_Scaf61_9.20	Tubulin beta-2C chain	1.03382	1	No
CsqKR_Scaf29_13.8	ribulose-phosphate 3-epimerase-like	1.03348	1	No
CsqKR_Scaf11_10.36	Ras-related C3 botulinum toxin substrate 1	1.03347	1	No
CsqKR_Scaf36_7.14	mitochondrial import inner membrane translocase subunit TIM44	1.0334	1	No
CsqKR_Scaf442_1.65	ubiquitin-conjugating enzyme E2-22 kDa	1.03339	1	No
CsqKR_Scaf280_10.26	39S ribosomal mitochondrial	1.03327	1	No
CsqKR_Scaf80_13.20	nesprin-1 isoform X1	1.03325	1	No
CsqKR_Scaf12_49.32	40S ribosomal SA	1.03312	1	No
CsqKR_Scaf166_6.17	hexosaminidase D-like isoform X1	1.03303	1	No
CsqKR_Scaf21_3.12	pituitary tumor-transforming gene 1 -interacting -like isoform X1	1.03282	1	No
CsqKR_Scaf54_3.14	Nucleolar 58	1.03278	1	No
CsqKR_Scaf41_15.9	ankyrin repeat domain-containing 29-like	1.03274	1	No
CsqKR_Scaf100_4.7	piezo-type mechanosensitive ion channel component 1-like isoform X3	1.03265	1	No
CsqKR_Scaf200_2.27	molybdenum cofactor sulfurase-like isoform X1	1.03257	1	No
CsqKR_Scaf12_68.3	Mitochondrial dicarboxylate carrier	1.03244	1	No
CsqKR_Scaf318_18.38	dimethylaniline monooxygenase [N-oxide-forming] 5-like	1.03243	1	No
CsqKR_Scaf130_17.24	hypothetical protein LOTGIDRAFT_236514	1.03209	1	No
CsqKR_Scaf69_26.20	leucine-rich repeat-containing 47-like	1.03199	1	No
CsqKR_Scaf7_20.11	4-coumarate-- ligase 1	1.03198	0.827529	No
CsqKR_Scaf63_3.87	calmodulin-like isoform X2	1.03193	1	No
CsqKR_Scaf99_9.10	rap guanine nucleotide exchange factor 4-like	1.03184	1	No
CsqKR_Scaf69_22.24	EH domain-containing 1-like	1.03179	1	No
CsqKR_Scaf33_1.11	DNA ligase 3-like	1.03179	1	No
CsqKR_Scaf38_12.14	hypothetical protein C0Q70_20370	1.03178	1	No
CsqKR_Scaf39_26.26	eukaryotic peptide chain release factor GTP-binding subunit ERF3A-like	1.03177	1	No
CsqKR_Scaf285_6.15	AP-2 complex subunit mu	1.03167	1	No
CsqKR_Scaf35_47.12	reticulon-1-A-like isoform X3	1.03153	1	No
CsqKR_Scaf39_27.15	lethal(2) giant larvae homolog 1-like isoform X2	1.03151	1	No
CsqKR_Scaf171_2.29	membrane-bound O-acyltransferase domain-containing 2-like	1.03148	0.897055	No
CsqKR_Scaf61_42.19	NADH dehydrogenase [ubiquinone] 1 beta subcomplex subunit 9	1.03126	1	No
CsqKR_Scaf182_6.24	14-3-3 zeta	1.03115	1	No
CsqKR_Scaf203_7.11	FAS-associated factor 2	1.03101	1	No
CsqKR_Scaf173_26.15	isocitrate dehydrogenase [NAD] subunit mitochondrial-like isoform X1	1.031	1	No
CsqKR_Scaf295_7.32	Serine threonine- phosphatase 2A 65 kDa regulatory subunit A alpha isoform	1.0308	1	No
CsqKR_Scaf7_7.30	nuclear pore complex Nup50	1.03068	1	No
CsqKR_Scaf154_3.8	dynein light chain axonemal	1.03064	1	No
CsqKR_Scaf254_1.24	NEDD8-activating enzyme E1 catalytic subunit-like	1.03061	1	No
CsqKR_Scaf64_11.13	cytoplasmic polyadenylation element-binding 2-like	1.03047	1	No
CsqKR_Scaf21_27.20	probable tRNA N6-adenosine mitochondrial isoform X1	1.03038	1	No
CsqKR_Scaf75_15.14	integrin-linked kinase-like isoform X2	1.03022	1	No
CsqKR_Scaf63_13.10	molybdenum cofactor biosynthesis 1-like isoform X1	1.03021	1	No
CsqKR_Scaf290_3.9	Calpain-5	1.03011	1	No
CsqKR_Scaf45_0.25	transcription factor BTF3 homolog 4-like	1.03004	1	No
CsqKR_Scaf3_8.40	malate cytoplasmic	1.02993	1	No
CsqKR_Scaf21_14.13	plastin-2 isoform X2	1.02988	1	No
CsqKR_Scaf135_8.35	eukaryotic peptide chain release factor subunit 1	1.02984	1	No
CsqKR_Scaf7_12.4	c Gal-specific lectin	1.02979	1	No
CsqKR_Scaf3_5.22	IST1 homolog isoform X1	1.02972	1	No
CsqKR_Scaf12_13.12	disulfide isomerase	1.02967	1	No
CsqKR_Scaf256_6.20	60S ribosomal L12	1.02947	1	No
CsqKR_Scaf3_9.32	carnitine O-palmitoyltransferase liver isoform-like isoform X1	1.02945	1	No
CsqKR_Scaf127_20.31	probable malonyl- -acyl carrier mitochondrial	1.02945	1	No
CsqKR_Scaf490_1.13	L-fucose kinase-like isoform X2	1.0294	1	No
CsqKR_Scaf117_14.61	39S ribosomal mitochondrial	1.0292	1	No
CsqKR_Scaf27_11.17	FACT complex subunit SPT16-like	1.0291	1	No
CsqKR_Scaf402_5.9	cubilin-like isoform X2	1.02897	1	No
CsqKR_Scaf10_16.4	40S ribosomal S24-like isoform X2	1.02884	1	No
CsqKR_Scaf55_6.5	2-oxoisovalerate dehydrogenase subunit mitochondrial	1.02874	1	No
CsqKR_Scaf117_1.25	Ras-related Rab-21	1.02861	1	No
CsqKR_Scaf5_29.23	Equilibrative nucleoside transporter 3	1.02857	1	No
CsqKR_Scaf524_4.15	heterogeneous nuclear ribonucleo L-like	1.02855	1	No
CsqKR_Scaf19_31.36	Delta-aminolevulinic acid dehydratase	1.02852	1	No
CsqKR_Scaf403_4.35	proteasome subunit alpha type-7-like isoform X2	1.02852	1	No
CsqKR_Scaf22_13.17	ATP synthase-coupling factor mitochondrial-like	1.02836	1	No
CsqKR_Scaf102_15.22	Glutamate receptor kainate	1.02835	1	No
CsqKR_Scaf246_3.34	Neurobeachin 1	1.02834	1	No
CsqKR_Scaf144_6.14	Phosphoglycerate kinase	1.02834	1	No
CsqKR_Scaf17_3.14	probable proline--tRNA mitochondrial	1.02825	1	No
CsqKR_Scaf38_2.41	ADP-dependent glucokinase isoform X2	1.02823	1	No
CsqKR_Scaf256_11.12	calmodulin	1.02811	1	No
CsqKR_Scaf130_11.9	rootletin-like isoform X8	1.0281	1	No
CsqKR_Scaf60_2.21	farnesyl pyrophosphate synthase-like	1.02786	1	No
CsqKR_Scaf194_13.10	PTHB1-like isoform X1	1.02767	1	No
CsqKR_Scaf63_15.18	26S protease regulatory subunit 6B	1.02763	1	No
CsqKR_Scaf135_6.11	39S ribosomal mitochondrial	1.0275	1	No
CsqKR_Scaf70_11.18	fatty acid desaturase 2	1.02748	1	No
CsqKR_Scaf44_18.31	histone-lysine N-methyltransferase NSD2 isoform X1	1.02737	1	No
CsqKR_Scaf182_8.34	transmembrane 18	1.02737	1	No
CsqKR_Scaf27_24.34	ubiquitin-conjugating enzyme E2 variant 2	1.02737	1	No
CsqKR_Scaf65_11.18	heat shock 70 kDa 4-like	1.0273	1	No
CsqKR_Scaf99_17.17	zinc finger MYND domain-containing 11-like isoform X1	1.02714	1	No
CsqKR_Scaf41_34.21	probable phosphatase CG10417	1.02712	1	No
CsqKR_Scaf87_11.31	60S ribosomal L17-like	1.02712	1	No
CsqKR_Scaf44_5.5	lamina-associated polypeptide 1B isoform X1	1.02689	1	No
CsqKR_Scaf151_4.9	sodium-dependent phosphate transport 2B-like	1.02677	1	No
CsqKR_Scaf180_3.7	paramyosin-like isoform X1	1.02671	0.878535	No
CsqKR_Scaf90_15.12	serine--tRNA mitochondrial-like	1.02666	1	No
CsqKR_Scaf172_1.41	NA	1.02647	1	No
CsqKR_Scaf75_40.16	oxysterol-binding -related 9-like isoform X1	1.02624	1	No
CsqKR_Scaf38_2.6	fructose-1,6-bisphosphatase 1-like	1.02618	1	No
CsqKR_Scaf269_7.15	and pleckstrin domain-containing 1-like isoform X1	1.02609	1	No
CsqKR_Scaf442_1.60	alpha-N-acetylgalactosaminidase-like	1.02606	1	No
CsqKR_Scaf50_12.17	nuclear pore membrane glyco 210-like	1.02604	1	No
CsqKR_Scaf69_82.37	GTP-binding nuclear Ran	1.02603	1	No
CsqKR_Scaf12_29.9	serine threonine- phosphatase 2A catalytic subunit beta isoform	1.02572	1	No
CsqKR_Scaf256_12.25	ADP-ribosylation factor 6	1.02569	1	No
CsqKR_Scaf45_0.27	histone-binding N1 N2-like isoform X1	1.02568	1	No
CsqKR_Scaf138_10.30	target of rapamycin complex subunit lst8	1.02549	1	No
CsqKR_Scaf314_1.11	myosin-VIIa-like isoform X1	1.02534	1	No
CsqKR_Scaf194_10.20	Chitin synthase type IID	1.02525	1	No
CsqKR_Scaf302_8.15	neuronal membrane glyco M6-a isoform X2	1.0251	0.963494	No
CsqKR_Scaf490_5.7	casein kinase I isoform alpha	1.02501	1	No
CsqKR_Scaf25_21.8	copper homeostasis cutC homolog	1.02497	1	No
CsqKR_Scaf2_8.59	calmodulin 4	1.02491	1	No
CsqKR_Scaf36_52.14	very-long-chain (3R)-3-hydroxyacyl- dehydratase	1.02488	1	No
CsqKR_Scaf65_16.26	ATPase ASNA1 homolog	1.02486	1	No
CsqKR_Scaf91_3.18	leucine-rich repeat-containing 59	1.02477	1	No
CsqKR_Scaf254_1.21	F-box only 7-like	1.0246	1	No
CsqKR_Scaf704_2.34	testis-expressed protein 47-like isoform X4	1.02457	1	No
CsqKR_Scaf194_13.23	juvenile hormone esterase binding	1.02446	1	No
CsqKR_Scaf3_0.13	proteasome subunit alpha type-6	1.02443	1	No
CsqKR_Scaf258_7.24	interferon-induced 44-like isoform X2	1.02421	1	No
CsqKR_Scaf166_8.12	rhotekin-like isoform X2	1.02421	1	No
CsqKR_Scaf78_4.15	ATP-binding cassette sub-family A member 1	1.02409	1	No
CsqKR_Scaf166_2.8	tyramine beta-hydroxylase-like	1.02403	1	No
CsqKR_Scaf72_6.7	E3 ubiquitin- ligase UBR4-like isoform X3	1.0239	1	No
CsqKR_Scaf35_44.18	poly(A) polymerase beta-like	1.0238	1	No
CsqKR_Scaf25_2.14	dysferlin-like isoform X1	1.02365	1	No
CsqKR_Scaf33_6.60	D-2-hydroxyglutarate mitochondrial	1.02362	1	No
CsqKR_Scaf397_1.25	geranylgeranyl transferase type-2 subunit alpha-like	1.02356	1	No
CsqKR_Scaf64_9.24	poly(U)-binding-splicing factor PUF60-like isoform X2	1.02348	1	No
CsqKR_Scaf157_7.8	Excitatory amino acid transporter 2	1.02346	1	No
CsqKR_Scaf94_3.12	small nuclear ribonucleo Sm D3	1.02332	1	No
CsqKR_Scaf35_23.8	serine threonine- phosphatase 2A 56 kDa regulatory subunit epsilon isoform-like	1.02317	1	No
CsqKR_Scaf25_12.19	eukaryotic translation initiation factor 3 subunit G	1.02315	1	No
CsqKR_Scaf174_35.28	tumor susceptibility gene 101	1.02314	1	No
CsqKR_Scaf17_6.8	heat shock 75 mitochondrial-like	1.02308	1	No
CsqKR_Scaf69_84.7	LSM8 U6 small nuclear RNA associated	1.02307	1	No
CsqKR_Scaf101_2.15	fumarylacetoacetate hydrolase domain-containing 2-like	1.02288	1	No
CsqKR_Scaf193_11.12	puromycin-sensitive aminopeptidase	1.02283	1	No
CsqKR_Scaf103_19.13	tyrosine- kinase Src42A-like	1.02279	1	No
CsqKR_Scaf60_0.14	dynamin-binding -like	1.02274	1	No
CsqKR_Scaf264_10.7	intron-binding aquarius	1.02271	1	No
CsqKR_Scaf23_0.10	flotillin-1-like isoform X1	1.02269	1	No
CsqKR_Scaf41_18.27	GDP-fucose O-fucosyltransferase 1-like	1.02268	1	No
CsqKR_Scaf35_24.33	2-oxoisovalerate dehydrogenase subunit mitochondrial-like	1.02263	1	No
CsqKR_Scaf47_9.40	Methylcrotonoyl- carboxylase beta mitochondrial	1.02258	1	No
CsqKR_Scaf127_11.8	probable tRNA N6-adenosine threonylcarbamoyltransferase	1.02258	1	No
CsqKR_Scaf38_11.60	UPF0729 C18orf32 homolog	1.02251	1	No
CsqKR_Scaf12_22.15	transport Sec24A-like isoform X1	1.02234	1	No
CsqKR_Scaf35_5.34	transmembrane 223	1.02209	1	No
CsqKR_Scaf90_6.10	dipeptidyl peptidase 3-like	1.02207	1	No
CsqKR_Scaf78_11.27	ADP-ribosylarginine hydrolase-like isoform X1	1.02206	1	No
CsqKR_Scaf103_22.9	Ubiquitin carboxyl-terminal hydrolase 14	1.02199	1	No
CsqKR_Scaf256_6.21	transcription elongation factor SPT5-like	1.02196	1	No
CsqKR_Scaf1_19.33	vacuolar fusion MON1 homolog A-like	1.02194	1	No
CsqKR_Scaf63_10.10	WD repeat-containing 26-like	1.02173	1	No
CsqKR_Scaf14_6.8	Na(+) H(+) exchange regulatory cofactor NHE-RF1-like	1.02162	1	No
CsqKR_Scaf69_46.43	RNA-binding cabeza-like isoform X1	1.02153	1	No
CsqKR_Scaf11_8.24	Lys-63-specific deubiquitinase BRCC36	1.02148	1	No
CsqKR_Scaf39_46.24	CLEC16A isoform X2	1.02142	1	No
CsqKR_Scaf14_27.30	uncharacterized protein LOC112564180	1.02112	1	No
CsqKR_Scaf95_28.14	eukaryotic translation initiation factor 3 subunit E	1.02111	1	No
CsqKR_Scaf41_52.10	FAM151B isoform X1	1.02095	1	No
CsqKR_Scaf107_1.29	60S ribosomal L11	1.02091	1	No
CsqKR_Scaf69_22.37	4-hydroxyphenylpyruvate dioxygenase	1.02082	1	No
CsqKR_Scaf5_14.23	probable methylmalonate-semialdehyde dehydrogenase [acylating] mitochondrial	1.02081	1	No
CsqKR_Scaf4_8.8	deleted in malignant brain tumors 1 -like	1.02061	1	No
CsqKR_Scaf14_21.23	cytoskeleton-associated 5-like	1.0206	1	No
CsqKR_Scaf90_14.19	cleft lip and palate transmembrane 1 homolog	1.0206	1	No
CsqKR_Scaf174_18.22	cystatin-B	1.02055	1	No
CsqKR_Scaf112_9.49	cubilin	1.02052	0.964032	No
CsqKR_Scaf38_9.20	26S protease regulatory subunit 6A-B	1.02047	1	No
CsqKR_Scaf73_30.16	neutral alpha-glucosidase AB-like isoform X1	1.02032	1	No
CsqKR_Scaf25_13.21	isocitrate dehydrogenase [NAD] subunit mitochondrial-like	1.02028	1	No
CsqKR_Scaf172_1.32	valine--tRNA ligase-like	1.02023	1	No
CsqKR_Scaf247_16.61	annexin A4-like	1.02018	0.231266	No
CsqKR_Scaf175_8.21	39S ribosomal mitochondrial	1.02003	0.991808	No
CsqKR_Scaf194_22.24	titin-like isoform X1	1.01995	1	No
CsqKR_Scaf19_8.20	hemicentin-1-like isoform X1	1.01993	1	No
CsqKR_Scaf256_10.5	60S ribosomal L37a	1.0196	1	No
CsqKR_Scaf191_17.19	uncharacterized oxidoreductase YDR541C	1.01927	1	No
CsqKR_Scaf179_0.20	sialin-like	1.01924	1	No
CsqKR_Scaf43_4.9	huntingtin	1.01908	1	No
CsqKR_Scaf302_0.21	vitellogenin	1.01865	0.542617	No
CsqKR_Scaf113_16.53	proliferating cell nuclear antigen	1.01847	1	No
CsqKR_Scaf261_2.16	phosphatase methylesterase 1-like	1.01844	1	No
CsqKR_Scaf73_16.27	golgin subfamily B member 1-like isoform X2	1.01841	1	No
CsqKR_Scaf77_2.13	mitofusin-2-like isoform X1	1.01834	1	No
CsqKR_Scaf21_11.16	eukaryotic translation initiation factor 3 subunit M	1.01826	1	No
CsqKR_Scaf61_28.23	dnaJ homolog subfamily A member 2	1.01821	1	No
CsqKR_Scaf247_5.15	heparan-alpha-glucosaminide N-acetyltransferase-like isoform X2	1.01816	1	No
CsqKR_Scaf109_0.5	ADP-ribosylation factor 8B	1.01811	1	No
CsqKR_Scaf41_14.20	60S ribosomal L21	1.01802	1	No
CsqKR_Scaf166_4.2	vacuolar sorting-associated 51 homolog	1.018	1	No
CsqKR_Scaf69_84.29	proteasome subunit alpha type-5	1.01786	1	No
CsqKR_Scaf75_29.30	60S ribosomal L9	1.01775	1	No
CsqKR_Scaf3_41.14	anoctamin-4-like isoform X9	1.01775	1	No
CsqKR_Scaf99_16.14	MOB phocein isoform X1	1.01771	1	No
CsqKR_Scaf18_5.7	sodium hydrogen exchanger 1-like isoform X1	1.01765	1	No
CsqKR_Scaf143_17.22	CDK5 regulatory subunit-associated 3-like	1.01763	1	No
CsqKR_Scaf55_3.12	nuclear pore complex Nup205	1.01756	1	No
CsqKR_Scaf285_6.31	39S ribosomal mitochondrial	1.0175	1	No
CsqKR_Scaf5_43.34	manganese superoxide dismutase	1.01749	1	No
CsqKR_Scaf3_87.14	60S ribosomal L10a	1.01739	1	No
CsqKR_Scaf88_3.8	density-regulated homolog	1.01733	1	No
CsqKR_Scaf280_8.13	AAR2 homolog	1.01723	1	No
CsqKR_Scaf117_3.34	tyrosine--tRNA cytoplasmic-like	1.01714	1	No
CsqKR_Scaf1_37.36	ruvB-like 1	1.0171	1	No
CsqKR_Scaf8_28.23	POC1 centriolar homolog A-like isoform X1	1.01707	1	No
CsqKR_Scaf107_8.29	Niemann-Pick C1	1.01705	1	No
CsqKR_Scaf124_5.20	microsomal triglyceride transfer large subunit-like	1.01704	1	No
CsqKR_Scaf312_2.2	Thioredoxin domain-containing	1.01703	1	No
CsqKR_Scaf113_5.31	COP9 signalosome complex subunit 3	1.01696	1	No
CsqKR_Scaf518_0.27	arachidonate 5-lipoxygenase-like isoform X1	1.01692	1	No
CsqKR_Scaf170_1.12	CTD small phosphatase isoform X2	1.01687	1	No
CsqKR_Scaf91_2.23	39S ribosomal mitochondrial	1.01683	1	No
CsqKR_Scaf1_48.13	mitogen-activated kinase 1	1.01682	1	No
CsqKR_Scaf35_13.26	glycogen muscle form-like isoform X3	1.01666	1	No
CsqKR_Scaf19_15.29	acid sphingomyelinase-like phosphodiesterase 3b	1.01663	1	No
CsqKR_Scaf36_44.13	coatomer subunit epsilon	1.0165	1	No
CsqKR_Scaf69_56.16	transducin beta 2	1.01636	1	No
CsqKR_Scaf70_0.7	tyrosine- phosphatase non-receptor type 23-like	1.01636	1	No
CsqKR_Scaf157_8.4	transportin-3-like isoform X2	1.01632	1	No
CsqKR_Scaf137_5.41	40S ribosomal S8	1.01626	1	No
CsqKR_Scaf27_17.12	LCHN-like	1.01618	1	No
CsqKR_Scaf258_3.27	cytosolic Fe-S cluster assembly factor nubp1	1.01609	1	No
CsqKR_Scaf44_15.16	golgin subfamily A member 1-like isoform X1	1.01605	1	No
CsqKR_Scaf38_11.26	ATP-dependent Clp protease ATP-binding subunit clpX- mitochondrial isoform X1	1.01594	1	No
CsqKR_Scaf75_39.17	tyrosine- kinase SRK2-like	1.0159	1	No
CsqKR_Scaf69_49.28	S-adenosyl-L-methionine-dependent tRNA 4-demethylwyosine synthase-like	1.01585	1	No
CsqKR_Scaf192_1.22	urease subunit alpha-like	1.01583	1	No
CsqKR_Scaf61_22.9	DNA ligase	1.01572	1	No
CsqKR_Scaf3_101.21	BLOC-1-related complex subunit 5-like	1.01569	1	No
CsqKR_Scaf25_14.17	glutamate--cysteine ligase regulatory subunit-like	1.01548	1	No
CsqKR_Scaf12_44.10	Rho GTPase	1.01545	1	No
CsqKR_Scaf138_14.16	nuclear localization 4 homolog	1.01539	1	No
CsqKR_Scaf27_0.40	Alpha- kinase vwkA	1.01533	1	No
CsqKR_Scaf38_14.8	ras GTPase-activating IQGAP1 isoform X1	1.01526	1	No
CsqKR_Scaf103_8.17	arf-GAP with Rho-GAP ANK repeat and PH domain-containing 1-like isoform X1	1.01526	1	No
CsqKR_Scaf175_24.1	40S ribosomal S23	1.01523	1	No
CsqKR_Scaf5_5.14	prostaglandin reductase 2 isoform X1	1.01517	1	No
CsqKR_Scaf88_0.33	FAS-associated factor 1	1.01509	1	No
CsqKR_Scaf130_27.9	kinesin unc-104	1.01498	1	No
CsqKR_Scaf12_37.29	alpha-L-fucosidase-like	1.01483	1	No
CsqKR_Scaf398_5.24	osteoclast-stimulating factor 1-like	1.01477	1	No
CsqKR_Scaf194_15.7	oxysterol-binding -related 3-like isoform X1	1.01467	1	No
CsqKR_Scaf366_11.10	Importin subunit alpha-7	1.0146	1	No
CsqKR_Scaf36_51.37	peptidyl-prolyl cis-trans isomerase H-like	1.01456	1	No
CsqKR_Scaf384_0.25	ATP-dependent zinc metalloprotease YME1 homolog isoform X2	1.01451	1	No
CsqKR_Scaf69_54.32	14-3-3 epsilon isoform X1	1.01438	1	No
CsqKR_Scaf8_15.14	glycosyl-phosphatidylinositol-linked carbonic anhydrase	1.01434	1	No
CsqKR_Scaf14_13.25	endothelin-converting enzyme homolog	1.01432	1	No
CsqKR_Scaf135_8.31	inhibitor of apoptosis	1.01419	1	No
CsqKR_Scaf95_14.36	RING finger 11	1.01407	1	No
CsqKR_Scaf290_7.41	amine oxidase [flavin-containing]-like	1.01405	1	No
CsqKR_Scaf75_30.17	trafficking particle complex subunit 12-like	1.01403	1	No
CsqKR_Scaf21_29.11	ATP-citrate synthase-like isoform X1	1.0139	1	No
CsqKR_Scaf43_32.18	probable small nuclear ribonucleo G	1.0138	1	No
CsqKR_Scaf3_55.21	synaptosomal-associated 25-like isoform X1	1.01369	1	No
CsqKR_Scaf135_0.30	actin-interacting 1 isoform X1	1.01368	1	No
CsqKR_Scaf3_74.25	bcl-2 homologous antagonist killer-like	1.0136	1	No
CsqKR_Scaf135_8.37	F-box WD repeat-containing 1A	1.01355	1	No
CsqKR_Scaf90_11.11	phosphofurin acidic cluster sorting 2-like isoform X4	1.01353	1	No
CsqKR_Scaf35_48.27	serine palmitoyltransferase 2-like	1.01331	1	No
CsqKR_Scaf99_18.23	probable quinone oxidoreductase isoform X3	1.01328	1	No
CsqKR_Scaf20_19.1	profilin-4-like isoform X2	1.01313	1	No
CsqKR_Scaf182_4.8	elongation factor 1-alpha	1.01295	1	No
CsqKR_Scaf43_39.20	pre-mRNA-splicing factor ATP-dependent RNA helicase PRP1	1.01289	1	No
CsqKR_Scaf231_1.13	1-phosphatidylinositol 4,5-bisphosphate phosphodiesterase gamma-1-	1.01282	1	No
CsqKR_Scaf72_5.19	2-hydroxyacylsphingosine 1-beta-galactosyltransferase-like	1.01279	1	No
CsqKR_Scaf172_5.26	15 kDa seleno	1.01275	1	No
CsqKR_Scaf50_23.9	elongation factor 1-beta	1.01251	1	No
CsqKR_Scaf88_1.10	MICOS complex subunit MIC19-like	1.01214	1	No
CsqKR_Scaf3_96.19	calcium-independent kinase C isoform X1	1.01199	1	No
CsqKR_Scaf33_2.7	14-3-3 beta alpha	1.01196	1	No
CsqKR_Scaf259_2.50	Adenylate kinase isoenzyme 5	1.01191	1	No
CsqKR_Scaf145_2.28	ribosomal LP1	1.01164	1	No
CsqKR_Scaf99_4.10	FAD synthase-like	1.01161	1	No
CsqKR_Scaf21_26.20	kinase C and casein kinase substrate in neurons 1-like isoform X2	1.01159	1	No
CsqKR_Scaf290_7.42	amine oxidase [flavin-containing]-like	1.01146	1	No
CsqKR_Scaf606_0.2	mitochondrial	1.01133	1	No
CsqKR_Scaf3_69.20	mitochondrial carrier homolog 2	1.01132	1	No
CsqKR_Scaf194_26.13	Bax inhibitor 1	1.01117	1	No
CsqKR_Scaf173_17.19	alpha-L-fucosidase-like isoform X1	1.01115	1	No
CsqKR_Scaf3_104.13	actin-related 10	1.01115	1	No
CsqKR_Scaf318_18.35	sodium potassium-transporting ATPase subunit alpha-like	1.01114	1	No
CsqKR_Scaf50_38.38	prostaglandin E synthase 3	1.01096	1	No
CsqKR_Scaf203_0.32	28S ribosomal mitochondrial	1.01095	1	No
CsqKR_Scaf95_2.35	calcyphosin isoform X2	1.01091	1	No
[truncated: 1,982 more rows]

## Sheet: symbiont
Results of differential protein abundance (normalised) analysis of endosymbionts in oesophageal gland (Kairei vs Solitaire).
Gene ID	KEGG	NR description	Fold change	FDR	Differentially expressed proteins
yisK		fumarylacetoacetate hydrolase family protein	8.64579	0	Yes
group_353		lipid A deacylase LpxR family protein	7.28622	0	Yes
hemF	K00228	oxygen-dependent coproporphyrinogen oxidase	3.04069	0	Yes
group_1141		hypothetical protein EBS_0408	2.95611	0	Yes
group_1048		rhodanese-like domain-containing protein	2.64332	0	Yes
group_4249		rhodanese-like domain-containing protein	2.41154	0	Yes
bicA_1	K03321	SulP family inorganic anion transporter	2.36964	0	Yes
plsY	K08591	glycerol-3-phosphate 1-O-acyltransferase PlsY	2.32132	0	Yes
sqr	K17218	sulfide-quinone reductase	2.15881	0	Yes
group_1680		DUF4743 domain-containing protein	2.06792	0	Yes
yjfC		glutathionylspermidine synthase	2.02627	0	Yes
ppiD	K03770	peptidyl-prolyl cis-trans isomerase D	1.99461	0	Yes
group_1862	K06915	ATP-binding protein	1.90476	0	Yes
group_3627		DsrE family protein	1.90144	0	Yes
group_1293		sulfur globule protein CV1	1.88545	0	Yes
pgl	K01057	6-phosphogluconolactonase	1.86013	0	Yes
group_1780		TusE/DsrC/DsvC family sulfur relay protein	1.85559	0	Yes
tupA	K05772	tungsten ABC transporter substrate-binding protein	1.81789	0	Yes
group_3658		tetratricopeptide repeat protein	1.81236	0	Yes
group_3678	K09004	hypothetical protein	1.7929	0.00165837	Yes
group_1712		methyltransferase domain-containing protein	1.77707	0	Yes
nudF	K01515	NUDIX domain-containing protein	1.76112	0	Yes
group_1934	K07090	sulfite exporter TauE/SafE family protein	1.75415	0.00165837	Yes
lutB	K18929	iron-sulfur cluster-binding protein	1.73221	0.00165837	Yes
hflX	K03665	GTPase HflX	1.70112	0.00165837	Yes
group_1970		sigma-E factor negative regulatory protein	1.68203	0.00165837	Yes
group_4186		hypothetical protein	1.67034	0.00165837	Yes
uppP	K06153	undecaprenyl-diphosphate phosphatase	1.64475	0.00165837	Yes
macB_1	K02004	ABC transporter permease	1.62361	0.00165837	Yes
group_1501		hypothetical protein	1.61822	0.00165837	Yes
yciO		threonylcarbamoyl-AMP synthase	1.61793	0.00308642	Yes
zwf	K00036	glucose-6-phosphate dehydrogenase	1.61028	0.00308642	Yes
rpoE	K03088	RNA polymerase sigma factor RpoE	1.59471	0.00308642	Yes
mnmC		FAD-dependent oxidoreductase	1.58866	0.0045045	Yes
group_50		hypothetical protein	1.58591	0.00308642	Yes
rnr_2	K01147	RNB domain-containing ribonuclease	1.58458	0.0045045	Yes
rlmI	K06969	class I SAM-dependent rRNA methyltransferase	1.5839	0.00308642	Yes
cbbS1	K01602	ribulose bisphosphate carboxylase small subunit	1.5532	0.00833333	Yes
msrP	K07147	protein-methionine-sulfoxide reductase catalytic subunit MsrP	1.55315	0.00712251	Yes
group_718	K12543	TolC family outer membrane protein	1.52387	0.0135802	Yes
group_1749		hypothetical protein	0.666984	0.0179211	Yes
tusE_3		TusE/DsrC/DsvC family sulfur relay protein	0.665127	0.0444444	Yes
yajL	K03152	DJ-1/PfpI family protein	0.663925	0.0196759	Yes
group_3553		hypothetical protein	0.657978	0.0233333	Yes
group_1751		hypothetical protein	0.653238	0.0204082	Yes
group_1665	K02415	flagellar biosynthesis protein FliL	0.650986	0.0294118	Yes
PSK	K22935	FGGY-family carbohydrate kinase	0.649798	0.0124844	Yes
mreB	K03569	rod shape-determining protein	0.646691	0.0124844	Yes
udg	K21929	uracil-DNA glycosylase	0.646383	0.0124844	Yes
group_3908		DUF1269 domain-containing protein	0.642939	0.0189125	Yes
napD	K02570	chaperone NapD	0.638192	0.0124844	Yes
group_874		fatty acid hydroxylase	0.630693	0.0196759	Yes
group_1252		outer membrane lipoprotein	0.627794	0.0120482	Yes
group_1514		heme-binding protein	0.62114	0.00960219	Yes
swrC		efflux RND transporter permease subunit	0.611219	0.0124844	Yes
adk_2	K00939	adenylate kinase	0.607528	0.00833333	Yes
nirT	K02569	cytochrome c-type protein NapC	0.598896	0.00712251	Yes
ydjZ		TVP38/TMEM64 family protein	0.591023	0.00584795	Yes
tctD	K07771	response regulator transcription factor	0.583506	0.0120482	Yes
group_3968	K08082	histidine kinase	0.582074	0.00584795	Yes
acsA_3	K01908	propionyl-CoA synthetase	0.570595	0.00165837	Yes
group_1236		DUF2232 domain-containing protein	0.561057	0.00165837	Yes
trxC_2	K03672	thioredoxin TrxC	0.555393	0	Yes
group_1541	K02659	twitching motility protein PilI	0.54091	0	Yes
pfp	K21071	6-phosphofructokinase	0.539361	0	Yes
lcfB_2		acyl-CoA ligase (AMP-forming), exosortase A system-associated	0.538888	0	Yes
bigR		ArsR family transcriptional regulator	0.535901	0	Yes
group_1582		peptidoglycan DD-metalloendopeptidase family protein	0.531309	0	Yes
group_1912		cytochrome C	0.529811	0	Yes
group_1811	K03809	NAD(P)H:quinone oxidoreductase	0.528639	0	Yes
yccA	K19416	BAX inhibitor protein	0.521865	0	Yes
group_1100		hypothetical protein	0.520648	0	Yes
group_4156		conserved hypothetical protein	0.517171	0	Yes
group_4261		MMPL family transporter	0.499419	0	Yes
amiC	K01448	N-acetylmuramoyl-L-alanine amidase	0.496814	0	Yes
shp		DUF1924 domain-containing protein	0.477941	0	Yes
group_1260		hypothetical protein	0.477519	0	Yes
mdtE		efflux RND transporter periplasmic adaptor subunit	0.475924	0	Yes
group_4031		hypothetical protein	0.469573	0	Yes
tmcA	K06957	tRNA(Met) cytidine acetyltransferase	0.465607	0	Yes
rcsC_4	K06596	response regulator	0.455437	0	Yes
group_1240		MBL fold metallo-hydrolase	0.443108	0	Yes
rplR	K02881	50S ribosomal protein L18	0.421473	0	Yes
ybfF	K01175	alpha/beta fold hydrolase	0.418159	0	Yes
group_1432	K02663	PilN domain-containing protein	0.388895	0	Yes
qseF	K07715	two-component system response regulator GlrR	0.378173	0	Yes
apaG	K06195	Co2+/Mg2+ efflux protein ApaG	0.371769	0	Yes
group_4091		DUF971 domain-containing protein	0.368133	0	Yes
yiaD		flagellar motor protein MotB	0.3621	0	Yes
coq7	K06134	2-polyprenyl-3-methyl-6-methoxy-1,4-benzoquinone monooxygenase	0.354409	0	Yes
bcp_1	K03564	peroxiredoxin	0.316195	0	Yes
group_785		SCP-2 sterol transfer family protein	0.309219	0	Yes
group_688		sulfur globule protein CV1	0.293216	0	Yes
group_1911		cytochrome b561	0.279859	0	Yes
group_1046	K02660	chemotaxis protein	0.210837	0	Yes
group_1014		DUF2789 domain-containing protein	0.207587	0	Yes
phoU_1	K02039	phosphate transport system regulatory protein PhoU	0.173251	0	Yes
sphX	K02040	phosphate ABC transporter substrate-binding protein	1.64693	0.0780322	No
lmrA	K06148	ABC transporter ATP-binding protein	1.48666	0.0124844	No
group_1898	K09920	DUF1249 domain-containing protein	1.4699	0.0204082	No
group_796		hypothetical protein	1.46924	0.014652	No
hda	K10763	DnaA regulatory inactivator Hda	1.46868	0.0169082	No
group_1444		hypothetical protein	1.46477	0.0213244	No
group_1714	K22617	1-acyl-sn-glycerol-3-phosphate acyltransferase	1.45124	0.0286029	No
group_1827		VWA domain-containing protein	1.44627	0.0380952	No
dppB	K02033	peptide ABC transporter permease	1.43688	0.047047	No
group_3939		invasion associated locus B family protein	1.42982	0.0404984	No
group_3960	K07175	phosphate starvation-inducible protein PhoH	1.42897	0.0380952	No
hcaC	K14578	non-heme iron oxygenase ferredoxin subunit	1.42149	0.0438328	No
relA	K00951	bifunctional (p)ppGpp synthetase/guanosine-3',5'-bis(diphosphate) 3'-pyrophosphohydrolase	1.41608	0.0438328	No
group_1942	K07184	TIGR04211 family SH3 domain-containing protein	1.41564	0.0662932	No
bioA	K00833	adenosylmethionine-8-amino-7-oxononanoate aminotransferase	1.40866	0.0521141	No
group_458		EAL domain-containing protein	1.40696	0.0589372	No
fabG_2	K00059	3-oxoacyl-ACP reductase FabG	1.40443	0.0621469	No
gatC	K02435	Asp-tRNA(Asn)/Glu-tRNA(Gln) amidotransferase subunit GatC	1.40171	0.0731922	No
mnmA_1	K00566	tRNA (5-methylaminomethyl-2-thiouridylate)-methyltransferase	1.39854	0.0584795	No
pncC	K03743	CinA family protein	1.39654	0.0689964	No
resA_6		TlpA family protein disulfide reductase	1.39511	0.0731922	No
glgA1		starch synthase	1.39193	0.0807354	No
group_1519		DUF2452 domain-containing protein	1.38192	0.0677507	No
mrcB	K05365	penicillin-binding protein 1B	1.37879	0.0946792	No
mshA_2	K16703	glycosyl transferase group 1	1.37802	0.0746528	No
serB1		HAD family hydrolase	1.37525	0.0786699	No
ptsP	K08484	phosphoenolpyruvate--protein phosphotransferase	1.37166	0.078905	No
yfkN	K17224	thiosulfohydrolase SoxB	1.37052	0.0786699	No
cmk	K00945	(d)CMP kinase	1.3701	0.0775194	No
group_2110	K08234	glyoxalase	1.36583	0.100529	No
rph	K00989	ribonuclease PH	1.36298	0.0986791	No
cbiX	K03794	cobalamin biosynthesis protein CbiX	1.36074	0.106093	No
fumB	K01676	fumarate hydratase	1.35798	0.105145	No
group_1677	K01999	branched-chain amino acid ABC transporter substrate-binding protein	1.35744	0.105185	No
group_804		EAL domain-containing protein	1.35036	0.105224	No
group_3705	K05524	ferredoxin family protein	1.34356	0.127175	No
group_4177		hypothetical protein	1.34238	0.106093	No
group_1899		FprA family A-type flavoprotein	1.33931	0.127175	No
group_1887		DedA family protein	1.33105	0.146667	No
cynT	K01673	carbonic anhydrase	1.3293	0.122843	No
xerD	K04763	site-specific tyrosine recombinase XerD	1.32906	0.125514	No
group_1213	K07152	SCO family protein	1.32296	0.131492	No
group_3913	K03324	sodium:phosphate symporter	1.31042	0.182083	No
group_290		transcriptional antiterminator, Rof	1.30431	0.279541	No
group_1968		glutaredoxin family protein	1.30276	0.17814	No
group_4138		DUF5063 domain-containing protein	1.30119	0.18424	No
pdg	K07457	endonuclease III domain-containing protein	1.3003	0.17814	No
group_3592	K02221	YggT family protein	1.30001	0.227117	No
gerN		cation:proton antiporter	1.29838	0.184046	No
group_1472		hypothetical protein	1.29595	0.17814	No
group_731	K03406	methyl-accepting chemotaxis protein	1.29537	0.200328	No
glpC_2	K00113	Fe-S oxidoreductase	1.29387	0.223717	No
lolE	K09808	lipoprotein-releasing ABC transporter permease subunit	1.29305	0.216049	No
group_1006	K03496	AAA family ATPase	1.28895	0.198452	No
dnaJ	K03686	molecular chaperone DnaJ	1.28859	0.20658	No
group_3847	K09858	YchJ family protein	1.28831	0.200328	No
prmB	K07320	50S ribosomal protein L3 N(5)-glutamine methyltransferase	1.28758	0.200436	No
aroC	K01736	chorismate synthase	1.28727	0.184046	No
ubiB	K03688	ubiquinone biosynthesis regulatory protein kinase UbiB	1.28499	0.242337	No
group_1738		efflux RND transporter periplasmic adaptor subunit	1.28133	0.197778	No
dapB	K00215	4-hydroxy-tetrahydrodipicolinate reductase	1.28007	0.216049	No
group_2034	K15918	hypothetical protein	1.27669	0.251412	No
prlC	K01414	oligopeptidase A	1.27469	0.217172	No
hisC2	K00817	histidinol-phosphate transaminase	1.2741	0.223717	No
pgi	K01810	glucose-6-phosphate isomerase	1.27373	0.216049	No
aroA	K00800	3-phosphoshikimate 1-carboxyvinyltransferase	1.27323	0.216078	No
hmuU	K02015	iron ABC transporter permease	1.27292	0.216049	No
mlaA	K04754	VacJ family lipoprotein	1.26979	0.277549	No
zapD	K18778	cell division protein ZapD	1.2697	0.231969	No
group_4104	K00782	lactate utilization protein	1.26896	0.217172	No
group_4015		TIGR00645 family protein	1.25798	0.279541	No
group_973		HlyD family efflux transporter periplasmic adaptor subunit	1.2579	0.319549	No
rseC	K03803	SoxR reducing system RseC family protein	1.2568	0.279541	No
group_739	K12978	phosphatase PAP2 family protein	1.25591	0.182083	No
purC	K01923	phosphoribosylaminoimidazolesuccinocarboxamide synthase	1.25563	0.279541	No
group_4166		DUF3365 domain-containing protein	1.25246	0.271037	No
murU	K00992	nucleotidyltransferase family protein	1.25213	0.279541	No
group_1706	K08716	peptidase M23	1.25123	0.279541	No
group_1305		DUF938 domain-containing protein	1.25072	0.361588	No
truA	K06173	tRNA pseudouridine(38-40) synthase TruA	1.24935	0.27686	No
mucB	K03598	transcriptional regulator	1.24889	0.286342	No
group_2039		hypothetical protein	1.24869	0.27686	No
caeA		alpha/beta hydrolase	1.24832	0.36034	No
znuC	K09817	metal ABC transporter ATP-binding protein	1.24788	0.368738	No
surE	K03787	5'/3'-nucleotidase SurE	1.24721	0.318124	No
orn	K13288	oligoribonuclease	1.24584	0.313675	No
holC	K02339	DNA polymerase III subunit chi	1.24467	0.297882	No
gatA	K02433	Asp-tRNA(Asn)/Glu-tRNA(Gln) amidotransferase GatCAB subunit A	1.24411	0.346123	No
mak	K00847	ROK family protein	1.24347	0.279541	No
group_3424		glutaredoxin	1.24246	0.36034	No
group_1997	K16052	mechanosensitive ion channel family protein	1.24046	0.36034	No
group_1717		BON domain-containing protein	1.23919	0.361588	No
yidC	K03217	membrane protein insertase YidC	1.23848	0.336214	No
uvrY	K07689	response regulator	1.23738	0.446078	No
pyrK	K02823	dihydroorotate dehydrogenase electron transfer subunit	1.23605	0.361588	No
nuoH	K00337	NADH-quinone oxidoreductase subunit H	1.2359	0.36034	No
rdgB	K02428	non-canonical purine NTP pyrophosphatase, RdgB/HAM1 family	1.23447	0.343508	No
group_1649		TauD/TfdA family dioxygenase	1.23362	0.346123	No
glpE_2		rhodanese-like domain-containing protein	1.23301	0.362253	No
group_1561		hypothetical protein	1.23117	0.330855	No
group_3734		hypothetical protein EBS_0805	1.23117	0.384754	No
lpd	K00382	dihydrolipoyl dehydrogenase	1.23065	0.377183	No
group_3617		MerR family transcriptional regulator	1.23025	0.302016	No
dgt	K01129	deoxyguanosinetriphosphate triphosphohydrolase	1.22984	0.346123	No
glnG	K07712	nitrogen regulation protein NR(I)	1.22898	0.36034	No
argE	K01438	acetylornithine deacetylase	1.22801	0.377183	No
group_1739		dynamin family protein	1.22621	0.409722	No
group_1645	K17226	thiosulfate oxidation carrier protein SoxY	1.22492	0.351254	No
yggS	K06997	YggS family pyridoxal phosphate-dependent enzyme	1.2239	0.384754	No
acpP_2	K02078	acyl carrier protein	1.2236	0.425983	No
acsA_2	K01907	acetoacetate--CoA ligase	1.22267	0.382514	No
truC	K06175	pseudouridylate synthase	1.22243	0.385185	No
group_3660	K13993	heat-shock protein Hsp20	1.22224	0.491975	No
ubiA	K03179	4-hydroxybenzoate octaprenyltransferase	1.22218	0.438527	No
ispB	K02523	octaprenyl diphosphate synthase	1.22112	0.365835	No
ubiE	K03183	bifunctional demethylmenaquinone methyltransferase/2-methoxy-6-polyprenyl-1,4-benzoquinol methylase UbiE	1.21982	0.385185	No
degP	K04771	DegQ family serine endoprotease	1.21814	0.384754	No
group_1171		DUF1488 domain-containing protein	1.21694	0.293246	No
dsbC	K03981	bifunctional protein-disulfide isomerase/oxidoreductase DsbC	1.21645	0.394322	No
pepA	K01255	leucyl aminopeptidase	1.2159	0.408568	No
group_1963	K00772	S-methyl-5'-thioinosine phosphorylase	1.21318	0.419067	No
folB	K01633	dihydroneopterin aldolase	1.21269	0.428523	No
dctM_3		TRAP transporter, DctM subunit	1.21221	0.385185	No
aspS	K01876	aspartate--tRNA ligase	1.21179	0.435795	No
waaA	K02527	3-deoxy-D-manno-octulosonic acid transferase	1.21141	0.435795	No
tusA_2	K04085	sulfurtransferase TusA family protein	1.20908	0.434988	No
sthA	K00322	Si-specific NAD(P)(+) transhydrogenase	1.20778	0.428523	No
fixP	K00406	cytochrome-c oxidase, cbb3-type subunit III	1.20761	0.435795	No
rnt	K03683	ribonuclease T	1.20722	0.435795	No
iscU_2	K04488	Fe-S cluster assembly scaffold IscU	1.2058	0.435795	No
tsaD	K01409	tRNA (adenosine(37)-N6)-threonylcarbamoyltransferase complex transferase subunit TsaD	1.20504	0.468322	No
group_4108	K02035	peptide ABC transporter substrate-binding protein	1.20432	0.477087	No
group_1445		hypothetical protein	1.20294	0.416149	No
rnfA	K03617	electron transport complex subunit RsxA	1.20119	0.457041	No
pcm_2	K00573	protein-L-isoaspartate(D-aspartate) O-methyltransferase	1.20048	0.498792	No
nuoM	K00342	NADH-quinone oxidoreductase subunit M	1.19987	0.46248	No
trpD_2		anthranilate phosphoribosyltransferase	1.1996	0.497412	No
stp	K20074	serine/threonine-protein phosphatase	1.1989	0.477621	No
group_3904	K03306	inorganic phosphate transporter	1.19869	0.519002	No
group_1298	K07019	alpha/beta hydrolase fold protein	1.19719	0.495396	No
apbE	K03734	FAD:protein FMN transferase	1.19624	0.519002	No
group_4081	K13993	Hsp20/alpha crystallin family protein	1.19605	0.601427	No
pilT_1	K02669	type IV pilus twitching motility protein PilT	1.19439	0.510876	No
group_467		DUF1820 family protein	1.19353	0.543179	No
group_1856	K07396	DsbA family protein	1.19277	0.497427	No
group_2045	K03639	GTP 3',8-cyclase MoaA	1.19187	0.51938	No
secF	K03074	protein translocase subunit SecF	1.19184	0.544052	No
hemE	K01599	uroporphyrinogen decarboxylase	1.18921	0.497412	No
group_3744	K21703	LysR family transcriptional regulator	1.18805	0.503444	No
group_1576		hypothetical protein	1.18744	0.541137	No
tpiA	K01803	triose-phosphate isomerase	1.18432	0.532194	No
ygfZ	K06980	folate-binding protein YgfZ	1.18395	0.57104	No
group_3651		cytochrome c oxidase accessory protein CcoG	1.18387	0.502102	No
group_1535		glutaredoxin family protein	1.18369	0.57104	No
group_1124		hypothetical protein	1.1835	0.255369	No
group_3488	K01867	tryptophan--tRNA ligase	1.18348	0.587712	No
ascD	K00523	CDP-6-deoxy-delta-3,4-glucoseen reductase	1.18149	0.566557	No
dctB	K10125	sensor histidine kinase	1.18128	0.586361	No
glgB	K00700	1,4-alpha-glucan branching protein GlgB	1.18115	0.578682	No
nrgA	K03320	ammonium transporter	1.18105	0.184624	No
rsmH	K03438	16S rRNA (cytosine(1402)-N(4))-methyltransferase RsmH	1.18081	0.587712	No
dnaA	K02313	chromosomal replication initiator protein DnaA	1.18063	0.555835	No
rlmG	K00564	methyltransferase	1.17812	0.571352	No
dacC	K07258	D-alanyl-D-alanine carboxypeptidase	1.17812	0.594047	No
hscB	K04082	Fe-S protein assembly co-chaperone HscB	1.17794	0.571352	No
tsaB	K14742	tRNA (adenosine(37)-N6)-threonylcarbamoyltransferase complex dimerization subunit type 1 TsaB	1.17744	0.571581	No
thyA	K00560	thymidylate synthase	1.17654	0.604119	No
group_4279		sulfur relay protein DsrC	1.17628	0.482415	No
group_1212	K06888	thioredoxin domain-containing protein	1.17506	0.594047	No
rnfG	K03612	electron transport complex subunit RsxG	1.17434	0.645082	No
moeZ	K02439	rhodanese domain protein	1.17413	0.578682	No
group_3638	K02656	type IV pilus biogenesis/stability protein PilW	1.17366	0.588266	No
malP	K00688	glycogen/starch/alpha-glucan phosphorylase	1.17283	0.677942	No
pknD		bifunctional protein-serine/threonine kinase/phosphatase	1.17276	0.587898	No
group_1316		amino acid-binding protein	1.17242	0.601427	No
group_1160		twin-arginine translocation signal domain-containing protein	1.17203	0.590003	No
bamB	K17713	outer membrane protein assembly factor BamB	1.17196	0.650585	No
gcvR	K03567	glycine cleavage system protein R	1.17171	0.571352	No
iscA	K13628	iron-sulfur cluster assembly protein IscA	1.17142	0.588266	No
group_2043		hypothetical protein	1.17023	0.608081	No
group_4024		SRPBCC family protein	1.17019	0.645619	No
nasE	K00363	nitrite reductase small subunit NirD	1.16995	0.618619	No
ftsK	K03466	cell division protein FtsK	1.16936	0.673091	No
glnS	K01886	glutamine--tRNA ligase/YqeY domain fusion protein	1.16922	0.618619	No
hisH	K02501	imidazole glycerol phosphate synthase subunit HisH	1.16898	0.59199	No
pyrDB	K17828	dihydroorotate dehydrogenase	1.16794	0.673091	No
group_4288		DUF2173 family protein	1.16498	0.639506	No
group_3745	K00525	ribonucleoside-diphosphate reductase subunit alpha	1.16432	0.688386	No
group_4064		Uncharacterised protein	1.16425	0.571352	No
wbpE	K13017	DegT/DnrJ/EryC1/StrS family aminotransferase	1.16413	0.660857	No
group_1921	K03088	RNA polymerase sigma factor	1.16398	0.680381	No
gltB_1		FMN-binding glutamate synthase family protein	1.16386	0.648352	No
group_1402		DUF4390 domain-containing protein	1.16285	0.604515	No
group_4041	K02341	DNA polymerase III subunit delta'	1.16145	0.67726	No
tmk	K00943	dTMP kinase	1.16113	0.674704	No
fabG_1	K03793	pteridine reductase	1.1599	0.67726	No
petJ		c-type cytochrome	1.15889	0.673091	No
hflC	K04087	protease modulator HflC	1.15872	0.70452	No
typA	K06207	translational GTPase TypA	1.15647	0.714161	No
scpB	K06024	SMC-Scp complex subunit ScpB	1.15622	0.702276	No
yqgF	K07447	Holliday junction resolvase RuvX	1.15519	0.701064	No
group_4184	K03832	energy transducer TonB	1.15423	0.723798	No
gshB	K01920	glutathione synthase	1.1541	0.70266	No
cysG_2	K02302	uroporphyrinogen-III C-methyltransferase	1.15402	0.707111	No
thrS	K01868	threonine--tRNA ligase	1.15292	0.707835	No
queE_1	K10026	7-carboxy-7-deazaguanine synthase QueE	1.15252	0.678387	No
group_4030		FAD-binding protein	1.15252	0.673091	No
fabF	K09458	beta-ketoacyl-ACP synthase II	1.15201	0.681744	No
gltA	K01647	citrate synthase	1.15172	0.723798	No
group_1889	K20978	STAS domain-containing protein	1.15009	0.701064	No
group_1967		DUF4845 domain-containing protein	1.14994	0.723798	No
group_4098		ketopantoate reductase	1.14976	0.714161	No
grpE	K03687	nucleotide exchange factor GrpE	1.1497	0.769994	No
rbr		rubrerythrin	1.14926	0.755359	No
group_1544		membrane protein	1.14915	0.701064	No
panC	K01918	pantoate--beta-alanine ligase	1.1487	0.688386	No
rluB	K06178	rRNA pseudouridine synthase	1.14782	0.707835	No
group_1960	K04773	S49 family peptidase	1.14758	0.723798	No
yceF	K25422	septum formation inhibitor Maf	1.14715	0.747698	No
aroK	K00891	shikimate kinase AroK	1.14598	0.723798	No
nadK	K00858	NAD(+) kinase	1.14575	0.729892	No
yajC	K03210	preprotein translocase subunit YajC	1.14375	0.755359	No
mltG	K07082	endolytic transglycosylase MltG	1.14366	0.729892	No
group_999		hypothetical protein	1.14295	0.714161	No
dnaQ	K02342	DNA polymerase III subunit epsilon	1.14271	0.719287	No
accD	K01963	acetyl-CoA carboxylase carboxyl transferase subunit beta	1.14256	0.755359	No
moeB	K21029	molybdopterin-synthase adenylyltransferase MoeB	1.14188	0.775072	No
nuoN	K00343	NADH-quinone oxidoreductase subunit NuoN	1.1416	0.673091	No
mpl	K02558	UDP-N-acetylmuramate:L-alanyl-gamma-D-glutamyl-meso-diaminopimelate ligase	1.14139	0.755359	No
slmA_1	K05501	nucleoid occlusion factor SlmA	1.14139	0.742115	No
thiO	K03153	glycine oxidase ThiO	1.14061	0.714161	No
group_4126	K09889	DUF615 domain-containing protein	1.14023	0.714161	No
group_4053		hypothetical protein	1.14018	0.7504	No
group_742		DUF3530 family protein	1.13851	0.755359	No
rsmA	K02528	16S rRNA (adenine(1518)-N(6)/adenine(1519)-N(6))-dimethyltransferase RsmA	1.13846	0.723798	No
resA_3		TlpA family protein disulfide reductase	1.13724	0.742247	No
group_3541	K03767	peptidyl-prolyl cis-trans isomerase	1.13701	0.790519	No
pmbA	K03592	metalloprotease PmbA	1.13675	0.81037	No
group_1855		DNA-binding protein	1.13618	0.714161	No
group_726		Thermostable hemolysin	1.13513	0.72298	No
coaBC	K13038	bifunctional phosphopantothenoylcysteine decarboxylase/phosphopantothenate--cysteine ligase CoaBC	1.13499	0.815365	No
moaC2	K03637	cyclic pyranopterin monophosphate synthase MoaC	1.13455	0.7504	No
rpmI	K02916	50S ribosomal protein L35	1.13388	0.674704	No
iolG		Gfo/Idh/MocA family oxidoreductase	1.13357	0.815365	No
kdsD	K06041	KpsF/GutQ family sugar-phosphate isomerase	1.13275	0.825009	No
glnL	K07708	nitrogen regulation protein NR(II)	1.13203	0.729892	No
dnaK	K04043	molecular chaperone DnaK	1.13201	0.843332	No
trmB	K03439	tRNA (guanosine(46)-N7)-methyltransferase TrmB	1.13145	0.815365	No
nadC	K00767	carboxylating nicotinate-nucleotide diphosphorylase	1.13133	0.81037	No
trpF_1	K01817	phosphoribosylanthranilate isomerase	1.13114	0.822548	No
mnmE	K03650	tRNA uridine-5-carboxymethylaminomethyl(34) synthesis GTPase MnmE	1.13074	0.786485	No
pyrG	K01937	CTP synthase	1.13054	0.81037	No
eno	K01689	phosphopyruvate hydratase	1.12973	0.789266	No
thiG	K03149	thiazole synthase	1.12922	0.845306	No
secD	K03072	protein translocase subunit SecD	1.12895	0.828561	No
group_1985		thioredoxin fold domain-containing protein	1.12831	0.843332	No
apbC	K03593	ATPase	1.12798	0.843332	No
nuoK	K00340	NADH-quinone oxidoreductase subunit NuoK	1.12746	0.7504	No
ispA	K00795	(2E,6E)-farnesyl diphosphate synthase	1.12726	0.843332	No
mltD	K08307	lytic transglycosylase	1.12691	0.776441	No
group_4060	K00405	cytochrome-c oxidase, cbb3-type subunit II	1.12621	0.703927	No
fdx_2	K04755	ISC system 2Fe-2S type ferredoxin	1.12593	0.680205	No
group_1029		DUF4426 domain-containing protein	1.12544	0.822548	No
hisA	K01814	1-(5-phosphoribosyl)-5-[(5-phosphoribosylamino)methylideneamino]imidazole-4-carboxamide isomerase	1.12503	0.7686	No
group_3458	K16904	nucleotide pyrophosphohydrolase	1.12432	0.828577	No
rpe	K01783	ribulose-phosphate 3-epimerase	1.12404	0.828577	No
hisS	K01892	histidine--tRNA ligase	1.12287	0.842489	No
rhlB	K03732	ATP-dependent RNA helicase RhlB	1.1224	0.815365	No
zapA	K09888	cell division protein ZapA	1.12228	0.776441	No
gsiA	K02032	ABC transporter ATP-binding protein	1.12218	0.843332	No
nadB	K00278	L-aspartate oxidase	1.1219	0.889551	No
prfC	K02837	peptide chain release factor 3	1.12099	0.843332	No
gltX	K01885	glutamate--tRNA ligase	1.12059	0.89334	No
zapE	K06916	cell division protein ZapE	1.12027	0.864764	No
pntB	K00325	NAD synthetase	1.11995	0.843332	No
kdsC	K03270	3-deoxy-manno-octulosonate-8-phosphatase KdsC	1.11883	0.899049	No
proS	K01881	proline--tRNA ligase	1.11866	0.889551	No
group_1936		PilZ domain-containing protein	1.1186	0.785931	No
rluD	K06180	23S rRNA pseudouridine(1911/1915/1917) synthase RluD	1.11859	0.889551	No
ilvH	K01653	acetolactate synthase small subunit	1.11855	0.88254	No
argF	K00611	ornithine carbamoyltransferase	1.11833	0.845306	No
yqeY	K09117	GatB/YqeY domain-containing protein	1.11601	0.80056	No
hisB	K01693	imidazoleglycerol-phosphate dehydratase HisB	1.11599	0.752932	No
group_1915	K07234	NnrS family protein	1.115	0.837607	No
group_4176		TIGR00730 family Rossman fold protein	1.1143	0.847158	No
ilvI	K01652	acetolactate synthase 3 large subunit	1.11334	0.902616	No
rluC	K06179	RluA family pseudouridine synthase	1.11332	0.872776	No
group_3746		DUF302 domain-containing protein	1.11295	0.882883	No
lcfB_1	K01897	long-chain fatty acid--CoA ligase	1.11285	0.845306	No
atpF	K02109	F0F1 ATP synthase subunit B	1.11242	0.872776	No
bepA_4		M48 family metalloprotease	1.11201	0.843332	No
pal_2	K03640	peptidoglycan-associated lipoprotein Pal	1.11173	0.776441	No
rsfS	K09710	ribosome silencing factor	1.11147	0.940432	No
group_1283		oxidative damage protection protein	1.11113	0.902616	No
lptA	K09774	lipopolysaccharide transport periplasmic protein LptA	1.11112	0.872484	No
deaD	K05592	DEAD/DEAH box helicase	1.11092	0.673091	No
lgt	K13292	prolipoprotein diacylglyceryl transferase	1.11045	0.877175	No
corC	K06189	CBS domain-containing protein	1.10968	0.845306	No
dusA	K05539	tRNA dihydrouridine(20/20a) synthase DusA	1.10957	0.92104	No
group_4190		PilZ domain-containing protein	1.10933	0.752932	No
gcvPB	K00283	glycine dehydrogenase subunit 2	1.10928	0.926448	No
group_1834	K02793	PTS fructose transporter subunit IIA	1.10839	0.902616	No
group_1190	K04069	AmmeMemoRadiSam system radical SAM enzyme	1.10758	0.985156	No
vfr	K10914	cAMP-activated global transcriptional regulator CRP	1.10682	0.896121	No
ispE	K00919	4-(cytidine 5'-diphospho)-2-C-methyl-D-erythritol kinase	1.10671	0.943446	No
cmpR_1	K21900	LysR family transcriptional regulator	1.10655	0.845306	No
ahcY	K01251	adenosylhomocysteinase	1.106	0.935574	No
pepP	K01262	Xaa-Pro aminopeptidase	1.10558	0.968727	No
group_1935		hypothetical protein	1.10465	0.936774	No
group_1547		hypothetical protein	1.10277	0.97226	No
ubiX	K03186	UbiX family flavin prenyltransferase	1.10271	0.953321	No
dsbD	K04084	protein-disulfide reductase DsbD	1.10266	0.902616	No
lapB	K19804	lipopolysaccharide assembly protein LapB	1.10215	0.985156	No
rdgC	K03554	recombination-associated protein RdgC	1.10207	0.967391	No
group_3938		class I SAM-dependent methyltransferase	1.10183	0.872776	No
hslU	K03667	ATP-dependent protease ATPase subunit HslU	1.10146	1	No
group_1055	K03760	phosphoethanolamine transferase	1.1011	0.943446	No
group_4208		putative metal-dependent peptidase	1.09979	0.923729	No
ycfH	K03424	TatD family deoxyribonuclease	1.09909	0.977896	No
hemW		radical SAM family heme chaperone HemW	1.09868	0.996664	No
lpxH	K03269	UDP-2,3-diacylglucosamine diphosphatase	1.09856	0.775072	No
moaA_1		radical SAM protein	1.09788	0.797232	No
group_4025	K09921	DUF484 family protein	1.09714	0.872776	No
group_1756		hypothetical protein	1.09647	0.889551	No
ftsX	K09811	cell division protein FtsX	1.0963	1	No
ftsL		cell division protein FtsL	1.09625	1	No
atpE	K02110	F0F1 ATP synthase subunit C	1.09606	0.622971	No
group_1427		TIGR02449 family protein	1.09603	0.977896	No
group_945		DUF971 domain-containing protein	1.09584	1	No
lipB	K03801	lipoyl(octanoyl) transferase LipB	1.09526	1	No
ptsN	K02806	PTS sugar transporter subunit IIA	1.09483	0.90049	No
group_1884		hypothetical protein	1.09462	1	No
iscS	K04487	IscS subfamily cysteine desulfurase	1.09427	1	No
gmhA_1	K03271	SIS domain-containing protein	1.094	0.936597	No
group_1743		cytochrome c	1.09296	0.957723	No
rng	K08301	ribonuclease G	1.09262	1	No
btrK	K23373	pyridoxal-dependent decarboxylase, exosortase A system-associated	1.09239	1	No
group_3584		signal transduction protein	1.09232	1	No
group_1999		DUF2173 family protein	1.09216	0.985057	No
carA	K01956	carbamoyl-phosphate synthase small subunit	1.0916	1	No
gyrB	K02470	DNA topoisomerase (ATP-hydrolyzing) subunit B	1.09154	1	No
hisF	K02500	imidazole glycerol phosphate synthase subunit HisF	1.09134	1	No
glmM_2	K03431	phosphoglucosamine mutase	1.09119	0.837607	No
pdxA	K00097	4-hydroxythreonine-4-phosphate dehydrogenase PdxA	1.08959	0.9987	No
group_3936		FixH family protein	1.08959	0.899049	No
rlmH	K00783	23S rRNA (pseudouridine(1915)-N(3))-methyltransferase RlmH	1.0895	1	No
rsmI	K07056	16S rRNA (cytidine(1402)-2'-O)-methyltransferase	1.0892	0.992105	No
metG	K01874	methionine--tRNA ligase	1.08832	1	No
argH	K01755	argininosuccinate lyase	1.08824	1	No
bioF	K00652	8-amino-7-oxononanoate synthase	1.08821	1	No
group_3619		glycine zipper 2TM domain-containing protein	1.08813	1	No
rho	K03628	transcription termination factor Rho	1.08781	1	No
wbpA	K02474	nucleotide sugar dehydrogenase	1.08771	1	No
group_1496	K09131	YggU family protein	1.0877	0.858601	No
group_4160	K17227	thiosulfate oxidation carrier complex protein SoxZ	1.08691	0.915511	No
parE	K02622	DNA topoisomerase IV subunit B	1.08648	1	No
tolQ_2	K03561	MotA/TolQ/ExbB proton channel family protein	1.08571	0.962304	No
cas6		type I-MYXAN CRISPR-associated protein Cas6/Cmx6	1.08569	0.977926	No
group_1560		DUF3426 domain-containing protein	1.08407	1	No
nrtP	K02575	MFS transporter	1.0838	1	No
serC	K00831	phosphoserine transaminase	1.08352	1	No
yoaA	K03722	ATP-dependent DNA helicase	1.08328	1	No
group_1757		signal transduction protein	1.08281	1	No
ftsN		SPOR domain-containing protein	1.08265	1	No
pepN	K01256	aminopeptidase N	1.08224	1	No
yrfG	K20881	GMP/IMP nucleotidase	1.0822	1	No
dat	K00824	D-amino acid aminotransferase	1.08201	1	No
purB	K01756	adenylosuccinate lyase	1.08169	1	No
dksA_1	K06204	RNA polymerase-binding protein DksA	1.08131	0.926966	No
proA	K00147	glutamate-5-semialdehyde dehydrogenase	1.08117	1	No
tolB	K03641	Tol-Pal system beta propeller repeat protein TolB	1.08085	1	No
group_1764		four-carbon acid sugar kinase family protein	1.08019	1	No
bolA	K05527	BolA family transcriptional regulator	1.08005	0.985156	No
cmpR_4		LysR family transcriptional regulator	1.07999	1	No
nirQ_1	K04748	CbbQ/NirQ/NorQ/GpvN family protein	1.07929	1	No
miaA	K00791	tRNA (adenosine(37)-N6)-dimethylallyltransferase MiaA	1.07906	1	No
group_1958	K09791	Trm112 family protein	1.07882	1	No
dcd	K01494	dCTP deaminase	1.07825	1	No
msrA	K07304	peptide-methionine (S)-S-oxide reductase MsrA	1.07797	1	No
cysQ	K01082	3'(2'),5'-bisphosphate nucleotidase	1.07783	1	No
smpB	K03664	SsrA-binding protein SmpB	1.07732	1	No
group_4023		hypothetical protein	1.07732	1	No
group_818	K02450	AAA family ATPase	1.07731	0.519002	No
cspA	K03704	cold-shock protein	1.07719	1	No
group_4084		YbhB/YbcL family Raf kinase inhibitor-like protein	1.07698	1	No
ruvB_2	K02343	DNA polymerase III subunit gamma/tau	1.07664	1	No
sucB	K00658	2-oxoglutarate dehydrogenase complex dihydrolipoyllysine-residue succinyltransferase	1.07618	1	No
thiL	K00946	thiamine-phosphate kinase	1.07548	1	No
trpE	K01657	anthranilate synthase component I	1.07493	1	No
yciK		YciK family oxidoreductase	1.07418	1	No
metK	K00789	methionine adenosyltransferase	1.07408	1	No
folP	K00796	dihydropteroate synthase	1.07376	1	No
clpS	K06891	ATP-dependent Clp protease adapter ClpS	1.0737	0.943446	No
fabZ	K02372	3-hydroxyacyl-ACP dehydratase FabZ	1.07365	1	No
topA	K03168	type I DNA topoisomerase	1.07314	1	No
rsuA	K06183	pseudouridine synthase	1.07272	1	No
rpmB	K02902	50S ribosomal protein L28	1.07165	1	No
argD	K00821	aspartate aminotransferase family protein	1.07114	1	No
secA_1	K03070	preprotein translocase subunit SecA	1.07091	1	No
recR	K06187	recombination protein RecR	1.07058	1	No
group_3530	K03529	chromosome segregation protein SMC	1.07047	1	No
group_4139		SAM-dependent methyltransferase	1.0701	1	No
group_1996	K07126	SEL1-like repeat protein	1.07002	1	No
yfcG	K00799	glutathione S-transferase family protein	1.06963	0.53339	No
leuD1	K01704	3-isopropylmalate dehydratase small subunit	1.06941	1	No
fabH1	K00648	ketoacyl-ACP synthase III	1.06932	1	No
tmoT	K14987	response regulator transcription factor	1.06916	1	No
group_1808		DUF3501 family protein	1.06826	1	No
rnfE	K03613	electron transport complex subunit E	1.06777	1	No
estB	K06999	hypothetical protein	1.06709	1	No
argG	K01940	argininosuccinate synthase	1.06662	1	No
cc4_2		cytochrome c4	1.06583	1	No
ispD	K00991	2-C-methyl-D-erythritol 4-phosphate cytidylyltransferase	1.06507	1	No
group_2007		cytochrome c oxidase accessory protein CcoG	1.06505	1	No
parC	K02621	DNA topoisomerase IV subunit A	1.06499	1	No
group_1784		transcription antiterminator	1.06464	1	No
group_1910		hypothetical protein	1.06434	1	No
mobB_2		molybdopterin-guanine dinucleotide biosynthesis protein B	1.06385	1	No
rnhA	K03469	ribonuclease HI	1.06359	1	No
slyD_1	K03775	peptidylprolyl isomerase	1.06304	1	No
truD	K06176	tRNA pseudouridine(13) synthase TruD	1.06304	1	No
group_2005	K00405	cytochrome-c oxidase, cbb3-type subunit II	1.06213	1	No
ddl	K01921	D-alanine--D-alanine ligase	1.06162	1	No
psd	K01613	phosphatidylserine decarboxylase	1.06114	1	No
apaH	K01525	symmetrical bis(5'-nucleosyl)-tetraphosphatase	1.06108	1	No
nudC		NUDIX hydrolase	1.06096	1	No
ampG	K08218	MFS transporter	1.06069	1	No
lpxP	K02517	LpxL/LpxP family Kdo(2)-lipid IV(A) lauroyl/palmitoleoyl acyltransferase	1.06031	1	No
ribE	K00793	riboflavin synthase	1.06022	1	No
acnB	K01682	bifunctional aconitate hydratase 2/2-methylisocitrate dehydratase	1.06003	1	No
acsA_1	K01895	acetate--CoA ligase	1.05975	1	No
group_3897		rhodanese-like domain-containing protein	1.0593	1	No
tatA	K03116	Sec-independent protein translocase subunit TatA	1.05914	1	No
prpD	K01720	2-methylcitrate dehydratase	1.05878	1	No
cynR	K11921	LysR family transcriptional regulator	1.05868	1	No
dksA_2	K06204	RNA polymerase-binding protein DksA	1.05867	1	No
group_3550	K02503	histidine triad nucleotide-binding protein	1.0586	1	No
proC	K00286	pyrroline-5-carboxylate reductase	1.05859	1	No
copA_2	K01533	cation transporter	1.05819	1	No
group_3849		type II toxin-antitoxin system HicB family antitoxin	1.05815	1	No
group_1592		DUF2782 domain-containing protein	1.05781	1	No
group_4133		GTP-binding protein	1.05761	1	No
aroB	K01735	3-dehydroquinate synthase	1.05727	1	No
group_4162	K06193	alkylphosphonate utilization protein	1.05692	1	No
phoU_2	K02039	phosphate signaling complex protein PhoU	1.05587	1	No
group_1375		hypothetical protein	1.05529	1	No
bioH	K02170	pimeloyl-ACP methyl ester esterase BioH	1.05511	1	No
group_1584		polymer-forming cytoskeletal protein	1.05488	1	No
lpxK	K00912	tetraacyldisaccharide 4'-kinase	1.05478	1	No
group_866		hypothetical protein	1.05472	1	No
group_1131	K02004	ABC transporter permease	1.05461	1	No
rsmB	K03500	16S rRNA (cytosine(967)-C(5))-methyltransferase RsmB	1.05429	1	No
ychF	K06942	redox-regulated ATPase YchF	1.05406	1	No
panB	K00606	3-methyl-2-oxobutanoate hydroxymethyltransferase	1.05383	1	No
gmk	K00942	guanylate kinase	1.05316	1	No
ilvC	K00053	ketol-acid reductoisomerase	1.05294	1	No
rnd	K03684	ribonuclease D	1.05284	1	No
group_1460	K03671	thioredoxin family protein	1.05271	0.710183	No
hslV	K01419	ATP-dependent protease subunit HslV	1.05183	1	No
yadG	K01990	ABC transporter ATP-binding protein	1.05172	1	No
alaS	K01872	alanine--tRNA ligase	1.05138	1	No
resA_5		TlpA family protein disulfide reductase	1.0512	0.936774	No
cmoB	K15257	tRNA 5-methoxyuridine(34)/uridine 5-oxyacetic acid(34) synthase CmoB	1.05112	1	No
leuC	K01703	3-isopropylmalate dehydratase large subunit	1.05027	1	No
gyrA	K02469	DNA gyrase subunit A	1.04938	1	No
accB	K02160	acetyl-CoA carboxylase biotin carboxyl carrier protein	1.04905	1	No
group_4093	K09895	YecA family protein	1.04901	1	No
livF	K01996	ABC transporter ATP-binding protein	1.0489	1	No
mrcA	K05366	penicillin-binding protein 1A	1.04867	1	No
gatB	K02434	aspartyl/glutamyl-tRNA amidotransferase subunit B	1.04805	1	No
kdsB	K00979	3-deoxy-manno-octulosonate cytidylyltransferase	1.04795	1	No
tldD	K03568	metalloprotease TldD	1.04792	1	No
group_1167	K09678	sulfotransferase domain protein	1.04791	1	No
group_3591		YeeE/YedE family protein	1.0477	0.992554	No
metF	K00297	methylenetetrahydrofolate reductase [NAD(P)H]	1.04761	1	No
rimO	K14441	30S ribosomal protein S12 methylthiotransferase RimO	1.04761	1	No
cysE	K00640	serine O-acetyltransferase	1.04738	1	No
glmU	K04042	UDP-N-acetylglucosamine diphosphorylase/glucosamine-1-phosphate N-acetyltransferase	1.04736	1	No
aatA	K00812	pyridoxal phosphate-dependent aminotransferase	1.04736	1	No
mtaD	K12960	TRZ/ATZ family hydrolase	1.04732	1	No
barA	K07678	response regulator	1.04692	1	No
rnc	K03685	ribonuclease III	1.04674	1	No
group_3855		HupE/UreJ family protein	1.04662	1	No
hemA	K02492	glutamyl-tRNA reductase	1.04634	1	No
group_3524	K07113	FxsA family protein	1.04557	1	No
tpx	K11065	thiol peroxidase	1.04549	1	No
rapZ	K06958	RNase adapter RapZ	1.04517	1	No
group_2047		hypothetical protein	1.04488	1	No
group_1250		class I SAM-dependent methyltransferase	1.04481	1	No
queF	K09457	NADPH-dependent 7-cyano-7-deazaguanine reductase QueF	1.04334	1	No
group_1597		phosphatase PAP2 family protein	1.04323	0.923729	No
group_3631		2OG-Fe(II) oxygenase	1.04288	1	No
ruvA	K03550	Holliday junction branch migration protein RuvA	1.0428	1	No
group_1644		ATPase	1.0427	1	No
group_727		hypothetical protein	1.04245	1	No
ispG	K03526	flavodoxin-dependent (E)-4-hydroxy-3-methylbut-2-enyl-diphosphate synthase	1.04233	1	No
norV		rubredoxin	1.04204	0.97226	No
rhlE	K11927	ATP-dependent RNA helicase RhlE	1.04202	0.738672	No
folK_2	K00950	2-amino-4-hydroxy-6-hydroxymethyldihydropteridine diphosphokinase	1.04179	1	No
ppa	K01507	inorganic pyrophosphatase	1.04119	1	No
glmM_1	K15778	phosphomannomutase/phosphoglucomutase	1.04117	1	No
clpP	K01358	ATP-dependent Clp endopeptidase, proteolytic subunit ClpP	1.04105	1	No
trpA	K01695	tryptophan synthase subunit alpha	1.04102	1	No
uvrB	K03702	excinuclease ABC subunit UvrB	1.04089	1	No
group_4009		DUF4126 domain-containing protein	1.04077	1	No
trmD	K00554	tRNA (guanosine(37)-N1)-methyltransferase TrmD	1.04045	1	No
lexA	K01356	transcriptional repressor LexA	1.04004	1	No
der	K03977	ribosome biogenesis GTPase Der	1.04003	1	No
coaE	K00859	dephospho-CoA kinase	1.03997	1	No
argC	K00145	N-acetyl-gamma-glutamyl-phosphate reductase	1.03983	1	No
serS	K01875	serine--tRNA ligase	1.03959	1	No
ubiJ_2	K24843	sterol-binding protein	1.03935	1	No
fdx4		2Fe-2S ferredoxin	1.03913	1	No
group_1642		hypothetical protein	1.0389	1	No
group_1750		response regulator transcription factor	1.0387	1	No
yfgD	K00537	arsenate reductase (glutaredoxin)	1.03863	1	No
fieF_1		cation transporter	1.03848	1	No
gcvPA	K00282	aminomethyl-transferring glycine dehydrogenase subunit GcvPA	1.03835	1	No
murC	K01924	UDP-N-acetylmuramate--L-alanine ligase	1.03813	1	No
bamE	K06186	outer membrane protein assembly factor BamE	1.0381	1	No
lptB	K06861	LPS export ABC transporter ATP-binding protein	1.03677	1	No
pyrR	K02825	bifunctional pyr operon transcriptional regulator/uracil phosphoribosyltransferase PyrR	1.03647	1	No
group_1174		alpha/beta fold hydrolase	1.0363	1	No
parB	K03497	ParB/RepB/Spo0J family partition protein	1.03604	1	No
trpB	K01696	tryptophan synthase subunit beta	1.03557	1	No
cca	K00974	multifunctional CCA tRNA nucleotidyl transferase/2'3'-cyclic phosphodiesterase/2'nucleotidase/phosphatase	1.03425	1	No
lpxA_2	K00677	acyl-ACP--UDP-N-acetylglucosamine O-acyltransferase	1.03418	1	No
atpA	K02111	F0F1 ATP synthase subunit alpha	1.03338	1	No
thiD	K00941	hydroxymethylpyrimidine/phosphomethylpyrimidine kinase	1.03306	1	No
lpoA	K07121	ABC transporter substrate-binding protein	1.03237	1	No
yutF	K01101	HAD-IIA family hydrolase	1.03203	1	No
oadB	K20509	sodium ion-translocating decarboxylase subunit beta	1.03198	1	No
scpA	K05896	segregation/condensation protein A	1.03192	1	No
gpmI	K15633	2,3-bisphosphoglycerate-independent phosphoglycerate mutase	1.03182	1	No
gph_1	K01091	phosphoglycolate phosphatase	1.03173	1	No
dsbA	K03673	thiol:disulfide interchange protein DsbA/DsbL	1.03169	1	No
norR_2		sigma-54-dependent Fis family transcriptional regulator	1.03106	1	No
argB	K00930	acetylglutamate kinase	1.03067	1	No
ilvD	K01687	dihydroxy-acid dehydratase	1.0301	1	No
group_3962	K09158	DUF493 domain-containing protein	1.03007	1	No
prsA	K03769	peptidylprolyl isomerase	1.02988	1	No
bamA	K07277	outer membrane protein assembly factor BamA	1.02983	1	No
tam		class I SAM-dependent methyltransferase	1.02983	1	No
rseP	K11749	RIP metalloprotease RseP	1.02973	1	No
group_4200		glycosyltransferase family 39 protein	1.02954	1	No
rlmD	K03215	23S rRNA (uracil(1939)-C(5))-methyltransferase RlmD	1.02946	1	No
rnr_1	K12573	ribonuclease R	1.02895	1	No
zur	K09823	transcriptional repressor	1.02883	1	No
group_3697	K07253	macrophage migration inhibitory factor family protein	1.02878	1	No
group_3845		trypsin-like serine protease	1.02855	1	No
pyrB	K00609	aspartate carbamoyltransferase catalytic subunit	1.02829	1	No
ywqF	K00012	UDP-glucose/GDP-mannose dehydrogenase family protein	1.02811	1	No
dxs	K01662	1-deoxy-D-xylulose-5-phosphate synthase	1.0276	1	No
group_4125		DUF2889 domain-containing protein	1.02759	1	No
group_1050	K07735	YqgE/AlgH family protein	1.02716	1	No
rplT	K02887	50S ribosomal protein L20	1.02696	1	No
mdh	K00024	malate dehydrogenase	1.02681	1	No
trxC_1	K03671	thioredoxin	1.02653	1	No
ccmH	K02200	cytochrome c-type biogenesis protein CcmH	1.02619	1	No
group_2013		phytoene synthase	1.02616	1	No
petC	K00413	cytochrome C	1.02558	1	No
pasT		type II toxin-antitoxin system RatA family toxin	1.02546	1	No
cbbY		HAD family hydrolase	1.02502	1	No
group_4036		hypothetical protein	1.02499	1	No
resA_2		TlpA family protein disulfide reductase	1.02496	1	No
fbp_1	K01802	peptidylprolyl isomerase	1.02488	1	No
group_4039		YicC family protein	1.02472	1	No
thiE_1	K00788	thiamine phosphate synthase	1.02446	1	No
hom	K00003	homoserine dehydrogenase	1.02441	1	No
pyrF	K01591	orotidine-5'-phosphate decarboxylase	1.02423	1	No
cmoA	K15256	carboxy-S-adenosyl-L-methionine synthase CmoA	1.02409	1	No
btuD_4	K02010	ABC transporter ATP-binding protein	1.02399	1	No
ilvE_1	K00826	branched-chain amino acid transaminase	1.02353	1	No
gapA	K00134	glyceraldehyde-3-phosphate dehydrogenase	1.02342	1	No
fabA	K01716	3-hydroxyacyl-[acyl-carrier-protein] dehydratase FabA	1.02342	1	No
nuoF	K00335	NADH-quinone oxidoreductase subunit F	1.02261	1	No
accC	K01961	acetyl-CoA carboxylase biotin carboxylase subunit	1.02253	1	No
pgsA	K00995	CDP-diacylglycerol--glycerol-3-phosphate 3-phosphatidyltransferase	1.02238	1	No
group_4141	K03154	sulfur carrier protein ThiS	1.02225	1	No
bioB	K01012	biotin synthase BioB	1.02218	1	No
dapL	K14267	succinyldiaminopimelate transaminase	1.02186	1	No
pcnB	K00970	polynucleotide adenylyltransferase PcnB	1.02124	1	No
msrB	K07305	peptide-methionine (R)-S-oxide reductase	1.02121	1	No
rpmH	K02914	50S ribosomal protein L34	1.02112	1	No
group_4026		lysine 2,3-aminomutase	1.02083	1	No
thrC	K01733	threonine synthase	1.02051	1	No
group_4011		TraB/GumN family protein	1.02047	1	No
group_1005	K03797	S41 family peptidase	1.02017	1	No
group_1883		heavy-metal-associated domain-containing protein	1.01935	1	No
selD	K01008	selenide, water dikinase SelD	1.01928	1	No
nuoI	K00338	NADH-quinone oxidoreductase subunit NuoI	1.01883	1	No
nrdR	K07738	transcriptional regulator NrdR	1.01866	1	No
group_1813	K08744	CDP-alcohol phosphatidyltransferase family protein	1.01866	1	No
pyrC'	K01465	dihydroorotase	1.01842	1	No
group_1650	K00374	nitrate reductase	1.01816	1	No
asnB	K01953	asparagine synthase (glutamine-hydrolyzing)	1.01785	1	No
priA	K04066	primosomal protein N'	1.01766	1	No
rgtA		hypothetical protein	1.01699	1	No
dsbE	K02199	DsbE family thiol:disulfide interchange protein	1.01694	1	No
fmt	K00604	methionyl-tRNA formyltransferase	1.0167	1	No
ybgC	K07107	tol-pal system-associated acyl-CoA thioesterase	1.0166	1	No
nuoB	K00331	NADH-quinone oxidoreductase subunit B	1.01625	1	No
nusG	K02601	transcription termination/antitermination protein NusG	1.01619	1	No
hemH	K01772	ferrochelatase	1.01604	1	No
group_3469		hypothetical protein	1.01603	1	No
group_1895		ArsR family transcriptional regulator	1.016	1	No
lutA_2	K18928	(Fe-S)-binding protein	1.01584	1	No
ffh	K03106	signal recognition particle protein	1.01545	1	No
nadD	K00969	nicotinate-nucleotide adenylyltransferase	1.01464	1	No
group_4078	K11912	VWA domain-containing protein	1.01373	1	No
csrA	K03563	carbon storage regulator CsrA	1.01369	1	No
erpA_2		iron-sulfur cluster assembly accessory protein	1.01358	1	No
yceD	K07040	hypothetical protein	1.01302	1	No
group_1209		conserved hypothetical protein	1.01295	1	No
folE2	K09007	GTP cyclohydrolase I FolE2	1.01249	1	No
allB	K01465	dihydroorotase	1.01229	1	No
ubiG	K00568	bifunctional 2-polyprenyl-6-hydroxyphenol methylase/3-demethylubiquinol 3-O-methyltransferase UbiG	1.01228	1	No
cbiA	K02224	cobyrinate a,c-diamide synthase	1.01193	1	No
adh1	K04072	iron-containing alcohol dehydrogenase	1.01095	1	No
nrdB	K00526	ribonucleotide-diphosphate reductase subunit beta	1.0106	1	No
trpC_1	K01609	indole-3-glycerol phosphate synthase TrpC	1.01048	1	No
norC	K02305	cytochrome c	1.01043	1	No
mazG	K04765	nucleoside triphosphate pyrophosphohydrolase	1.00977	1	No
btuD_3	K02003	ABC transporter ATP-binding protein	1.00908	1	No
exbD	K03560	protein TolR	1.00896	1	No
nagZ	K01207	beta-N-acetylhexosaminidase	1.00873	1	No
murD	K01925	UDP-N-acetylmuramoyl-L-alanine--D-glutamate ligase	1.00862	1	No
atpD	K02112	F0F1 ATP synthase subunit beta	1.00813	1	No
purD	K01945	phosphoribosylamine--glycine ligase	1.00793	1	No
sucC	K01903	ADP-forming succinate--CoA ligase subunit beta	1.0078	1	No
speD	K01611	adenosylmethionine decarboxylase	1.00752	1	No
rlpA	K03642	septal ring lytic transglycosylase RlpA family protein	1.00737	1	No
prpB	K03417	methylisocitrate lyase	1.00728	1	No
pntAA	K00324	Re/Si-specific NAD(P)(+) transhydrogenase subunit alpha	1.00716	1	No
group_1487		cbb3-type cytochrome c oxidase subunit 3	1.00684	1	No
glyA	K00600	serine hydroxymethyltransferase	1.00674	1	No
gloB_1	K01069	hydroxyacylglutathione hydrolase	1.0066	1	No
maeB	K00029	malate dehydrogenase	1.00654	1	No
purF	K00764	amidophosphoribosyltransferase	1.00649	1	No
groS_1	K04078	co-chaperone GroES	1.00623	1	No
lutA_1		(Fe-S)-binding protein	1.00608	1	No
rlmE	K02427	23S rRNA (uridine(2552)-2'-O)-methyltransferase RlmE	1.00594	1	No
group_1920		DUF3530 family protein	1.00584	1	No
xseB	K03602	exodeoxyribonuclease VII small subunit	1.00565	1	No
pyrE	K00762	orotate phosphoribosyltransferase	1.00558	1	No
uvrD	K03657	DNA helicase II	1.00522	1	No
phoR	K07636	phosphate regulon sensor histidine kinase PhoR	1.00462	1	No
ubiK	K09806	accessory factor UbiK family protein	1.00462	1	No
cmpR_3		LysR family transcriptional regulator	1.00438	1	No
kdsA	K01627	3-deoxy-8-phosphooctulonate synthase	1.00397	1	No
dtd	K07560	D-tyrosyl-tRNA(Tyr) deacylase	1.00388	1	No
group_4240		S24 family peptidase	1.00387	1	No
accA	K01962	acetyl-CoA carboxylase carboxyl transferase subunit alpha	1.00354	1	No
ecfG	K03088	RNA polymerase sigma factor	1.00352	1	No
epsF_1	K02653	type II secretion system F family protein	1.00316	1	No
tgpA	K22452	DUF3488 domain-containing protein	1.00309	1	No
group_1294	K09926	FixH family protein	1.00264	1	No
group_4262		hypothetical protein	1.00247	1	No
uvrC	K03703	excinuclease ABC subunit C	1.00217	1	No
sdhA	K00239	succinate dehydrogenase flavoprotein subunit	1.00155	1	No
bepA_2		tetratricopeptide repeat protein	1.00135	1	No
ttrB	K08358	4Fe-4S ferredoxin	1.00074	1	No
group_732	K21413	ankyrin repeat protein	1.00058	1	No
msbA	K11085	lipid A export permease/ATP-binding protein MsbA	1.00035	1	No
obg	K03979	Obg family GTPase CgtA	1.00034	1	No
gloA	K01759	lactoylglutathione lyase	1.00008	1	No
mnmG	K03495	tRNA uridine-5-carboxymethylaminomethyl(34) synthesis enzyme MnmG	0.999587	1	No
prc	K03797	tail-specific protease	0.999508	1	No
leuS	K01869	leucine--tRNA ligase	0.99942	1	No
metR	K03576	LysR family transcriptional regulator	0.999305	1	No
rplB	K02886	50S ribosomal protein L2	0.999249	1	No
rpoS	K03087	RNA polymerase sigma factor RpoS	0.999175	1	No
group_4032	K07673	histidine kinase	0.999029	1	No
prmC	K02493	peptide chain release factor N(5)-glutamine methyltransferase	0.998975	1	No
rdoA		serine/threonine protein kinase	0.998962	1	No
group_1015	K07000	alpha/beta fold hydrolase	0.998849	1	No
yycJ		MBL fold metallo-hydrolase	0.998395	1	No
tolR	K03559	biopolymer transporter ExbD	0.998038	1	No
dnaG	K02316	DNA primase	0.998031	1	No
nit1	K11206	carbon-nitrogen hydrolase family protein	0.997318	1	No
yjjV	K03424	TatD family deoxyribonuclease	0.997177	1	No
ispF	K01770	2-C-methyl-D-erythritol 2,4-cyclodiphosphate synthase	0.996579	1	No
ligA	K01972	NAD-dependent DNA ligase LigA	0.996443	1	No
fnr	K01420	fumarate/nitrate reduction transcriptional regulator Fnr	0.996353	1	No
pilT_2	K02670	PilT/PilU family type 4a pilus ATPase	0.996248	1	No
group_4105		Crp/Fnr family transcriptional regulator	0.996167	1	No
dsrE2		peroxiredoxin family protein	0.99609	1	No
ribH	K00794	6,7-dimethyl-8-ribityllumazine synthase	0.995615	1	No
lpdA	K00382	dihydrolipoyl dehydrogenase	0.995601	1	No
ileS	K01870	isoleucine--tRNA ligase	0.994778	1	No
csrD		EAL domain-containing protein	0.994448	1	No
group_3434		hypothetical protein EBS_0794	0.994167	1	No
metAS	K00651	homoserine O-succinyltransferase	0.993435	1	No
ybeZ	K06217	PhoH family protein	0.993397	1	No
atpC	K02114	F0F1 ATP synthase subunit epsilon	0.993278	1	No
group_3932		RDD family protein	0.992808	1	No
alaC	K14261	alanine transaminase	0.992624	1	No
selU	K06917	tRNA 2-selenouridine(34) synthase MnmH	0.99237	1	No
sasA_4	K07637	GHKL domain-containing protein	0.992266	1	No
group_1367	K00758	thymidine phosphorylase family protein	0.991944	1	No
atoC_1	K13599	transcriptional regulator	0.99157	1	No
prs_2	K00948	ribose-phosphate diphosphokinase	0.991489	1	No
gtaB	K00963	UTP--glucose-1-phosphate uridylyltransferase GalU	0.990899	1	No
group_3477	K01079	phosphoserine phosphatase SerB	0.990535	1	No
rpoB	K03043	DNA-directed RNA polymerase subunit beta	0.990193	1	No
ihfB	K05788	integration host factor subunit beta	0.990105	1	No
ccmF	K02198	heme lyase CcmF/NrfE family subunit	0.989887	1	No
group_1654		iron-sulfur cluster assembly accessory protein	0.989711	1	No
atpG	K02115	F0F1 ATP synthase subunit gamma	0.989121	1	No
valS	K01873	valine--tRNA ligase	0.988706	1	No
aroG	K01626	3-deoxy-7-phosphoheptulonate synthase	0.988697	1	No
aroQ1	K03786	type II 3-dehydroquinate dehydratase	0.988545	1	No
ftsA_2	K03590	cell division protein FtsA	0.986836	1	No
ndk	K00940	nucleoside-diphosphate kinase	0.986779	1	No
engB	K03978	YihA family ribosome biogenesis GTP-binding protein	0.986619	1	No
suhB_1	K01092	inositol monophosphatase	0.985812	1	No
lapA	K08992	LapA family protein	0.985762	1	No
group_3996		EEP domain-containing protein	0.985565	1	No
prfB	K02836	peptide chain release factor 2	0.985535	1	No
nqo3	K00336	NADH-quinone oxidoreductase subunit G	0.985212	1	No
mraZ	K03925	cell division/cell wall cluster transcriptional repressor MraZ	0.98517	1	No
lptE		LPS-assembly lipoprotein	0.984432	1	No
group_3632	K03390	4Fe-4S dicluster domain-containing protein	0.984423	1	No
sasA_5		sensor histidine kinase	0.983648	0.660857	No
argA	K14682	amino-acid N-acetyltransferase	0.983534	1	No
group_4187		hypothetical protein	0.983443	1	No
speE_2		methyltransferase domain-containing protein	0.983435	1	No
rplX	K02895	50S ribosomal protein L24	0.983128	1	No
rplA	K02863	50S ribosomal protein L1	0.983054	1	No
greA	K03624	transcription elongation factor GreA	0.982924	1	No
gntR		GntR family transcriptional regulator	0.982919	1	No
ppk	K00937	polyphosphate kinase 1	0.982796	1	No
group_1286		PaaI family thioesterase	0.9827	1	No
group_2008		methyltransferase domain-containing protein	0.982658	1	No
folK_1	K00950	2-amino-4-hydroxy-6-hydroxymethyldihydropteridine diphosphokinase	0.982508	1	No
hisI	K11755	phosphoribosyl-AMP cyclohydrolase	0.982223	1	No
phoP	K07660	response regulator transcription factor	0.982195	1	No
hscA	K04044	Fe-S protein assembly chaperone HscA	0.982038	1	No
argS	K01887	arginine--tRNA ligase	0.982028	1	No
crh	K02784	HPr family phosphocarrier protein	0.981567	1	No
group_4171	K01934	5-formyltetrahydrofolate cyclo-ligase	0.98109	1	No
aroE	K00014	shikimate dehydrogenase	0.980569	1	No
ubiC	K03181	chorismate lyase	0.980158	1	No
egtB		SUMF1/EgtB/PvdO family nonheme iron enzyme	0.980028	1	No
infC	K02520	translation initiation factor IF-3	0.979746	1	No
yfiH	K05810	peptidoglycan editing factor PgeF	0.979645	1	No
fetB	K02069	iron export ABC transporter permease subunit FetB	0.979433	1	No
pykA	K00873	pyruvate kinase	0.979272	1	No
cheW_1	K03408	purine-binding chemotaxis protein CheW	0.979058	1	No
grxD	K07390	Grx4 family monothiol glutaredoxin	0.978794	1	No
nadE	K01950	NAD+ synthase	0.978603	1	No
rpmA	K02899	50S ribosomal protein L27	0.978474	1	No
nrdB_2		ribonucleotide-diphosphate reductase subunit beta	0.978409	1	No
thiC	K03147	phosphomethylpyrimidine synthase ThiC	0.977424	1	No
mutY	K03575	A/G-specific adenine glycosylase	0.977144	1	No
group_551		thioredoxin fold domain-containing protein	0.976994	1	No
mupP	K22292	HAD-IA family hydrolase	0.976839	1	No
recJ	K07462	single-stranded-DNA-specific exonuclease RecJ	0.976641	1	No
secY	K03076	preprotein translocase subunit SecY	0.97654	0.961591	No
glnK	K04752	P-II family nitrogen regulator	0.976069	0.780437	No
ftsQ	K03589	FtsQ-type POTRA domain-containing protein	0.975756	1	No
gltB	K00265	glutamate synthase large subunit	0.975745	1	No
lptD	K04744	LPS assembly protein LptD	0.975493	1	No
dnaN	K02338	DNA polymerase III subunit beta	0.975432	1	No
group_3720		DUF3619 family protein	0.975366	1	No
sdhB	K00240	succinate dehydrogenase iron-sulfur subunit	0.975275	1	No
rplE	K02931	50S ribosomal protein L5	0.975014	1	No
dapF	K01778	diaminopimelate epimerase	0.974573	1	No
group_1189	K09938	DUF2066 domain-containing protein	0.974535	1	No
rplD	K02926	50S ribosomal protein L4	0.974402	1	No
group_4277		hypothetical protein	0.974026	1	No
dsvA	K11180	sulfite reductase, dissimilatory-type subunit alpha	0.973929	1	No
lon	K01338	endopeptidase La	0.973481	1	No
sspB	K03600	ClpXP protease specificity-enhancing factor	0.972872	1	No
mtaB	K18707	tRNA (N(6)-L-threonylcarbamoyladenosine(37)-C(2))-methylthiotransferase MtaB	0.972866	1	No
group_1966	K07501	3'-5' exonuclease	0.972701	1	No
sucD	K01902	succinate--CoA ligase subunit alpha	0.972669	1	No
ftsZ	K03531	cell division protein FtsZ	0.972305	1	No
yidD	K08998	membrane protein insertion efficiency factor YidD	0.97176	1	No
cysM	K12339	cysteine synthase B	0.971701	1	No
queG	K18979	tRNA epoxyqueuosine(34) reductase QueG	0.971474	1	No
group_1221	K06133	4'-phosphopantetheinyl transferase superfamily protein	0.971227	1	No
group_1944		EAL domain-containing protein	0.971141	1	No
alr-1	K01775	alanine racemase	0.970428	1	No
metZ	K10764	O-succinylhomoserine sulfhydrylase	0.97027	1	No
group_1624		hypothetical protein	0.97021	1	No
rgtE		glycosyltransferase family 2 protein	0.970053	1	No
carB	K01955	carbamoyl-phosphate synthase large subunit	0.969848	1	No
def	K01462	peptide deformylase	0.969428	1	No
pdxJ	K03474	pyridoxine 5'-phosphate synthase	0.969284	1	No
group_3478	K09137	DUF190 domain-containing protein	0.969253	1	No
merR1	K19591	MerR family transcriptional regulator	0.969106	1	No
group_1923	K15523	fructosamine kinase family protein	0.968855	1	No
rsmD	K08316	16S rRNA (guanine(966)-N(2))-methyltransferase RsmD	0.968487	1	No
group_996		hypothetical protein	0.968234	1	No
tusE_1	K11179	TusE/DsrC/DsvC family sulfur relay protein	0.968057	1	No
lpxD	K02536	UDP-3-O-(3-hydroxymyristoyl)glucosamine N-acyltransferase	0.968018	1	No
group_4140		NAD(P)-binding protein	0.968005	1	No
mutL	K03572	DNA mismatch repair endonuclease MutL	0.96792	1	No
rsgA	K06949	small ribosomal subunit biogenesis GTPase RsgA	0.967071	1	No
rpoH	K03089	RNA polymerase sigma factor RpoH	0.966749	1	No
suhB_2	K01092	inositol monophosphatase	0.966677	1	No
leuA	K01649	2-isopropylmalate synthase	0.965921	1	No
trpG	K01658	anthranilate/aminodeoxychorismate synthase component II	0.965675	1	No
ribD	K11752	bifunctional diaminohydroxyphosphoribosylaminopyrimidine deaminase/5-amino-6-(5-phosphoribosylamino)uracil reductase RibD	0.965376	1	No
folD	K01491	bifunctional methylenetetrahydrofolate dehydrogenase/methenyltetrahydrofolate cyclohydrolase FolD	0.965346	1	No
rcsC_8		response regulator	0.964728	1	No
metH	K00548	methionine synthase	0.963507	1	No
rsxD	K03614	electron transport complex subunit RsxD	0.962473	1	No
group_4089		DUF4197 domain-containing protein	0.962281	1	No
murB	K00075	UDP-N-acetylmuramate dehydrogenase	0.962205	1	No
pctB		methyl-accepting chemotaxis protein	0.962198	1	No
group_3894		hypothetical protein	0.961882	1	No
dapA	K01714	4-hydroxy-tetrahydrodipicolinate synthase	0.96158	1	No
mltB	K08305	lytic murein transglycosylase B	0.961252	1	No
rplC	K02906	50S ribosomal protein L3	0.960036	1	No
purL	K01952	phosphoribosylformylglycinamidine synthase	0.959999	1	No
lptG	K11720	LPS export ABC transporter permease LptG	0.959646	1	No
rpsT	K02968	30S ribosomal protein S20	0.959563	1	No
group_795		DUF1318 domain-containing protein	0.959069	0.895309	No
rplM	K02871	50S ribosomal protein L13	0.958825	1	No
group_4201	K06213	magnesium transporter	0.958538	1	No
fimW	K23127	hypothetical protein	0.958267	1	No
rplV	K02890	50S ribosomal protein L22	0.958019	1	No
purM	K01933	phosphoribosylformylglycinamidine cyclo-ligase	0.95707	1	No
rssB	K07814	response regulator	0.956983	1	No
surA_1	K03771	molecular chaperone SurA	0.956896	1	No
group_3991	K23886	glutamate synthase	0.956741	1	No
hupR1		sigma-54-dependent Fis family transcriptional regulator	0.956643	1	No
epmB	K19810	EF-P beta-lysylation protein EpmB	0.956617	1	No
smg	K03747	DUF494 domain-containing protein	0.956327	1	No
rluE	K06181	pseudouridine synthase	0.956077	1	No
group_1886		segregation and condensation protein A	0.955987	0.98635	No
group_4256	K00928	aspartate kinase	0.955764	1	No
clpX	K03544	ATP-dependent Clp protease ATP-binding subunit ClpX	0.955578	1	No
polA	K02335	DNA polymerase I	0.954885	1	No
cysC	K00860	adenylyl-sulfate kinase	0.954692	1	No
xthA	K01142	exodeoxyribonuclease III	0.95443	1	No
murE	K01928	UDP-N-acetylmuramoyl-L-alanyl-D-glutamate--2,6-diaminopimelate ligase	0.954376	1	No
purH	K00602	bifunctional phosphoribosylaminoimidazolecarboxamide formyltransferase/IMP cyclohydrolase	0.954206	1	No
nqo2	K00334	NADH-quinone oxidoreductase subunit NuoE	0.953797	1	No
group_1843		hypothetical protein	0.953769	0.992105	No
rpoC	K03046	DNA-directed RNA polymerase subunit beta'	0.953729	1	No
group_4206		MBL fold metallo-hydrolase	0.952462	1	No
group_4111		UDP-2,3-diacylglucosamine hydrolase	0.95245	1	No
resA_1		thioredoxin family protein	0.952112	1	No
group_1671		RpiR family transcriptional regulator	0.951834	1	No
ppx	K01524	Ppx/GppA family phosphatase	0.95159	1	No
norB	K04561	nitric-oxide reductase large subunit	0.951537	0.996664	No
ihfA	K04764	integration host factor subunit alpha	0.95129	1	No
ndhC	K00330	NADH-quinone oxidoreductase subunit A	0.950582	1	No
dctP	K11688	TRAP transporter substrate-binding protein	0.950527	0.507852	No
cysS	K01883	cysteine--tRNA ligase	0.950461	1	No
murJ	K03980	murein biosynthesis integral membrane protein MurJ	0.949816	1	No
lipA	K03644	lipoyl synthase	0.949746	1	No
glyS	K01879	glycine--tRNA ligase subunit beta	0.949454	1	No
efp	K02356	elongation factor P	0.949263	1	No
rpiA	K01807	ribose-5-phosphate isomerase RpiA	0.949076	1	No
lpxB	K00748	lipid-A-disaccharide synthase	0.948497	1	No
galT	K00965	DUF4931 domain-containing protein	0.947863	1	No
yxaF	K18939	TetR/AcrR family transcriptional regulator	0.947585	1	No
pgk	K00927	phosphoglycerate kinase	0.947169	1	No
dsvB	K11181	dissimilatory-type sulfite reductase subunit beta	0.947097	1	No
group_3423	K13201	RNA-binding protein	0.947035	1	No
envC	K22719	peptidase M23	0.947017	1	No
plsX	K03621	phosphate acyltransferase PlsX	0.945364	1	No
nudJ	K12152	NUDIX hydrolase	0.944585	1	No
rpsK	K02948	30S ribosomal protein S11	0.943717	1	No
tilS	K04075	tRNA(Ile)-lysidine synthase	0.94297	1	No
hemN	K02495	oxygen-independent coproporphyrinogen III oxidase	0.942435	1	No
gmhA_2	K12961	phosphoheptose isomerase	0.941824	1	No
sigH	K03088	sigma-70 family RNA polymerase sigma factor	0.941788	1	No
ramA	K12251	carbon-nitrogen hydrolase	0.941444	1	No
queC	K06920	7-cyano-7-deazaguanine synthase QueC	0.941227	1	No
lysU	K04567	lysine--tRNA ligase	0.941157	1	No
rpsC	K02982	30S ribosomal protein S3	0.941132	1	No
murG	K02563	undecaprenyldiphospho-muramoylpentapeptide beta-N-acetylglucosaminyltransferase	0.940945	1	No
aceF	K00627	dihydrolipoyllysine-residue acetyltransferase	0.940297	1	No
tig	K03545	trigger factor	0.940196	1	No
group_3733	K09801	RnfH family protein	0.939622	1	No
dut	K01520	dUTP diphosphatase	0.939424	1	No
rnhB	K03470	ribonuclease HII	0.939187	1	No
tktA	K00615	transketolase	0.938873	1	No
bioD1	K01935	dethiobiotin synthase	0.938727	1	No
tolQ_1	K03562	protein TolQ	0.938471	1	No
dapD	K00674	2,3,4,5-tetrahydropyridine-2,6-dicarboxylate N-succinyltransferase	0.938385	1	No
rplQ	K02879	50S ribosomal protein L17	0.938143	1	No
soeA	K21307	formate dehydrogenase	0.937797	1	No
rpsL	K02950	30S ribosomal protein S12	0.936641	1	No
group_3446		nucleoside triphosphate pyrophosphohydrolase family protein	0.936599	1	No
fabD	K00645	[acyl-carrier-protein] S-malonyltransferase	0.936457	1	No
ispH	K03527	4-hydroxy-3-methylbut-2-enyl diphosphate reductase	0.936417	1	No
esiB_1		sel1 repeat family protein	0.935594	0.915511	No
rpsP	K02959	30S ribosomal protein S16	0.935385	1	No
group_3535	K03321	sodium-independent anion transporter	0.935174	0.723798	No
rpmG	K02913	50S ribosomal protein L33	0.935121	1	No
iscU_1	K04488	Fe-S cluster assembly scaffold IscU	0.934918	1	No
yajR		MFS transporter	0.934098	0.850882	No
bamD	K05807	outer membrane protein assembly factor BamD	0.934007	1	No
leuB	K00052	3-isopropylmalate dehydrogenase	0.933563	1	No
group_1315	K07003	RND transporter	0.933454	0.998696	No
udgb	K21929	uracil-DNA glycosylase	0.933338	1	No
coaX	K03525	type III pantothenate kinase	0.932534	1	No
rplF	K02933	50S ribosomal protein L6	0.932347	1	No
rpsN	K02954	30S ribosomal protein S14	0.93168	1	No
sspA	K03599	stringent starvation protein A	0.931483	1	No
aat	K00684	leucyl/phenylalanyl-tRNA--protein transferase	0.931123	1	No
queA	K07568	tRNA preQ1(34) S-adenosylmethionine ribosyltransferase-isomerase QueA	0.930906	1	No
dsrE	K07235	sulfurtransferase complex subunit TusD	0.93087	1	No
rplP	K02878	50S ribosomal protein L16	0.930108	1	No
ribBA	K14652	3,4-dihydroxy-2-butanone-4-phosphate synthase	0.929377	1	No
trmJ	K15396	tRNA (cytosine(32)/uridine(32)-2'-O)-methyltransferase TrmJ	0.929004	1	No
ribF	K11753	bifunctional riboflavin kinase/FAD synthetase	0.928948	1	No
ycgL	K09902	YcgL domain-containing protein	0.928784	1	No
group_1594		RDD family protein	0.928738	0.995188	No
phoB	K07657	phosphate regulon transcriptional regulatory protein PhoB	0.928545	1	No
ybeY	K07042	rRNA maturation RNase YbeY	0.928522	0.963114	No
qorA	K00344	zinc-dependent alcohol dehydrogenase family protein	0.928508	1	No
prfA	K02835	peptide chain release factor 1	0.928349	0.9987	No
rpoD	K03086	RNA polymerase sigma factor RpoD	0.928002	1	No
fabI	K00208	enoyl-[acyl-carrier-protein] reductase	0.927388	1	No
lptF	K07091	LPS export ABC transporter permease LptF	0.926668	0.633855	No
mnmA_2	K00566	tRNA 2-thiouridine(34) synthase MnmA	0.926572	0.996664	No
group_1115		efflux RND transporter periplasmic adaptor subunit	0.926561	1	No
yhhT	K03548	AI-2E family transporter	0.926544	0.889551	No
group_1652		molybdopterin oxidoreductase	0.926201	1	No
yaaA	K09861	peroxide stress protein YaaA	0.925445	1	No
recA	K03553	recombinase RecA	0.925395	0.972744	No
lepB	K03100	signal peptidase I	0.925174	0.92104	No
pheS	K01889	phenylalanine--tRNA ligase subunit alpha	0.923975	1	No
group_4144	K00241	succinate dehydrogenase, cytochrome b556 subunit	0.922798	0.911466	No
group_1900		hypothetical protein	0.922483	0.963114	No
djlA	K05801	co-chaperone DjlA	0.922274	0.97226	No
nirM	K08738	c-type cytochrome	0.921427	0.963114	No
rpsU	K02970	30S ribosomal protein S21	0.921322	0.985156	No
group_1251	K09941	DUF1415 domain-containing protein	0.921109	0.968727	No
group_1034		ATP-binding protein	0.921102	0.996664	No
fbcH	K00412	cytochrome b	0.920558	0.723798	No
glnE	K00982	bifunctional [glutamate--ammonia ligase]-adenylyl-L-tyrosine phosphorylase/[glutamate--ammonia-ligase] adenylyltransferase	0.92054	0.953321	No
group_1949		YgiQ family radical SAM protein	0.920407	0.97226	No
icd	K00031	NADP-dependent isocitrate dehydrogenase	0.919833	0.915306	No
cheY_1	K03413	response regulator	0.919361	0.7504	No
def2	K01462	peptide deformylase	0.919306	0.985156	No
soj_1	K03496	chromosome partitioning protein	0.919193	0.97226	No
group_4229	K03308	sodium-dependent transporter	0.918601	0.726913	No
group_1512	K07287	outer membrane protein assembly factor BamC	0.918064	0.92104	No
rplK	K02867	50S ribosomal protein L11	0.917921	0.991645	No
tadA	K11991	tRNA adenosine(34) deaminase TadA	0.917712	0.968727	No
nusB	K03625	transcription antitermination factor NusB	0.917545	0.825113	No
hslO	K04083	Hsp33 family molecular chaperone HslO	0.917194	0.939886	No
group_1572		DUF3683 domain-containing protein	0.916854	0.962304	No
rpsG	K02992	30S ribosomal protein S7	0.916687	0.963114	No
kipR	K19333	IclR family transcriptional regulator	0.916573	0.902616	No
hemB	K01698	porphobilinogen synthase	0.916138	0.977896	No
rpoA	K03040	DNA-directed RNA polymerase subunit alpha	0.916082	0.97226	No
group_3445		RNA-binding protein	0.914812	0.92104	No
tsf	K02357	elongation factor Ts	0.914196	0.92104	No
group_3479		metal-binding protein	0.913783	0.843332	No
sdhE_1	K03389	heterodisulfide reductase	0.913736	0.947821	No
ssb	K03111	single-stranded DNA-binding protein	0.912506	0.911883	No
rpsB	K02967	30S ribosomal protein S2	0.912213	0.92104	No
rpsD	K02986	30S ribosomal protein S4	0.912113	0.92104	No
asd	K00133	aspartate-semialdehyde dehydrogenase	0.912049	0.939886	No
group_1651		intracellular sulfur oxidation protein DsrJ	0.911815	0.954149	No
uvrA	K03701	excinuclease ABC subunit UvrA	0.91181	0.926707	No
nirQ_2	K04748	AAA family ATPase	0.911707	0.931276	No
trmL	K03216	tRNA (uridine(34)/cytosine(34)/5-carboxymethylaminomethyluridine(34)-2'-O)-methyltransferase TrmL	0.911387	0.92104	No
ispU	K00806	isoprenyl transferase	0.911336	0.923041	No
glnQ_2	K01995	ABC transporter ATP-binding protein	0.911272	0.856239	No
group_3940	K02496	HemX protein	0.91063	0.872776	No
group_4109		DUF2892 domain-containing protein	0.910311	0.723798	No
tolC_1	K12340	TolC family outer membrane protein	0.910271	0.902616	No
dapE	K01439	succinyl-diaminopimelate desuccinylase	0.909841	0.899689	No
glmS	K00820	glutamine--fructose-6-phosphate transaminase (isomerizing)	0.909819	0.915428	No
group_1705	K01150	endonuclease I	0.909707	0.822548	No
rpsE	K02988	30S ribosomal protein S5	0.909649	0.926344	No
group_4122		signal transduction histidine kinase	0.909648	0.89334	No
hemL	K01845	glutamate-1-semialdehyde 2,1-aminomutase	0.90951	0.837607	No
cheR1	K00575	protein-glutamate O-methyltransferase CheR	0.909375	0.870935	No
pnp	K00962	polyribonucleotide nucleotidyltransferase	0.909366	0.911883	No
group_1348		HlyD family efflux transporter periplasmic adaptor subunit	0.908954	0.874476	No
prpC	K01659	2-methylcitrate synthase	0.908265	0.777968	No
nqo5	K00332	NADH-quinone oxidoreductase subunit C	0.908212	0.915306	No
dxr	K00099	1-deoxy-D-xylulose-5-phosphate reductoisomerase	0.906811	0.915306	No
pip	K01259	prolyl aminopeptidase	0.906591	0.847158	No
group_1030		hypothetical protein	0.906575	0.902616	No
prmA	K02687	50S ribosomal protein L11 methyltransferase	0.906008	0.845306	No
rsxB	K16886	hydrogenase iron-sulfur subunit	0.905971	0.902616	No
fur	K03711	transcriptional repressor	0.905633	0.790519	No
group_1662	K09760	DNA recombination protein RmuC	0.90558	0.858601	No
group_4080		hypothetical protein	0.905339	0.739157	No
epmA	K04568	EF-P lysine aminoacylase GenX	0.905086	0.817683	No
ccmC	K02195	heme ABC transporter permease	0.904964	0.776441	No
pheT	K01890	phenylalanine--tRNA ligase subunit beta	0.904839	0.89334	No
group_1656		hypothetical protein EBS_1768	0.904054	0.868193	No
petA	K00411	ubiquinol-cytochrome c reductase iron-sulfur subunit	0.903883	0.822548	No
group_1947		DUF1841 family protein	0.903764	0.843332	No
ybbJ	K07340	NfeD family protein	0.903279	0.808487	No
rplW	K02892	50S ribosomal protein L23	0.9027	0.843332	No
proB	K00931	glutamate 5-kinase	0.90266	0.843332	No
group_1854		Rieske (2Fe-2S) protein	0.902626	0.849966	No
group_1147	K21025	EAL domain-containing protein	0.90216	0.837607	No
rplY	K02897	50S ribosomal protein L25/general stress protein Ctc	0.901106	0.858601	No
arnT	K07264	glycosyltransferase family 39 protein	0.901031	0.7504	No
yjbI	K06886	hemoglobin-like protein	0.900994	0.843332	No
rplS	K02884	50S ribosomal protein L19	0.900857	0.843332	No
group_3430		DUF302 domain-containing protein	0.900688	0.801827	No
cnoX	K05838	thioredoxin	0.899392	0.723798	No
speA	K01585	biosynthetic arginine decarboxylase	0.898545	0.766628	No
lpxC	K02535	UDP-3-O-acyl-N-acetylglucosamine deacetylase	0.898525	0.755359	No
degQ_2	K04771	DegQ family serine endoprotease	0.898375	0.777968	No
rpsH	K02994	30S ribosomal protein S8	0.898319	0.776441	No
cfxP	K00855	phosphoribulokinase	0.89785	0.837607	No
thiE_2	K03574	Nudix family hydrolase	0.897286	0.776441	No
group_4226		hypothetical protein	0.897053	0.827381	No
erpA_1	K15724	iron-sulfur cluster insertion protein ErpA	0.896752	0.822548	No
ndhB	K00341	NADH-quinone oxidoreductase subunit L	0.896529	0.7504	No
lolA	K03634	outer membrane lipoprotein carrier protein LolA	0.896525	0.660102	No
group_478		DUF1015 domain-containing protein	0.895576	0.776441	No
group_4065		ferritin-like domain-containing protein	0.89515	0.821637	No
group_3578	K07263	peptidase M16	0.894303	0.790519	No
murF	K01929	UDP-N-acetylmuramoyl-tripeptide--D-alanyl-D-alanine ligase	0.894101	0.788153	No
nth	K10773	endonuclease III	0.893921	0.723798	No
rpsM	K02952	30S ribosomal protein S13	0.89391	0.788153	No
hemD	K01719	uroporphyrinogen-III synthase	0.893726	0.752932	No
rlmN	K06941	23S rRNA (adenine(2503)-C(2))-methyltransferase RlmN	0.893094	0.774287	No
soeC	K21309	DMSO reductase	0.893022	0.698836	No
yigB	K20862	HAD family hydrolase	0.892802	0.769006	No
group_2038		cytochrome b/b6 domain-containing protein	0.89251	0.726913	No
tgt	K00773	tRNA guanosine(34) transglycosylase Tgt	0.892403	0.815365	No
group_3589	K03699	HlyC/CorC family transporter	0.892048	0.723798	No
aprA	K00394	adenylyl-sulfate reductase subunit alpha	0.891891	0.815365	No
argJ	K00620	bifunctional ornithine acetyltransferase/N-acetylglutamate synthase	0.8912	0.766628	No
glyQ	K01878	glycine--tRNA ligase subunit alpha	0.890356	0.76541	No
ruvC	K01159	crossover junction endodeoxyribonuclease RuvC	0.889996	0.7504	No
group_1809		thioredoxin fold domain-containing protein	0.889992	0.702276	No
group_1170		glycosyltransferase family 4 protein	0.889541	0.723798	No
skp		OmpH family outer membrane protein	0.889035	0.7504	No
ruvB_1	K03551	Holliday junction DNA helicase RuvB	0.889023	0.7504	No
group_1861	K07054	zinc metallopeptidase	0.888668	0.747698	No
rplU	K02888	50S ribosomal protein L21	0.888527	0.773116	No
ftsI	K03587	penicillin-binding protein 2	0.888524	0.723798	No
rpsA	K02945	30S ribosomal protein S1	0.887365	0.7504	No
rpsJ	K02946	30S ribosomal protein S10	0.887293	0.7504	No
hisG	K00765	ATP phosphoribosyltransferase	0.887064	0.701064	No
group_1948	K09929	DUF2063 domain-containing protein	0.88581	0.723798	No
rplO	K02876	50S ribosomal protein L15	0.885504	0.7504	No
fliN	K02417	flagellar motor switch protein FliN	0.885194	0.7504	No
sucA	K00164	2-oxoglutarate dehydrogenase E1 component	0.884902	0.687787	No
tolC_2	K12340	TolC family outer membrane protein	0.883922	0.723798	No
rpmE	K02909	50S ribosomal protein L31	0.883451	0.702429	No
group_3667	K07126	sel1 repeat family protein	0.883382	0.70266	No
radA	K04485	DNA repair protein RadA	0.881997	0.742247	No
era	K03595	GTPase Era	0.881907	0.72298	No
map	K01265	type I methionyl aminopeptidase	0.881419	0.714161	No
yeeZ		SDR family oxidoreductase	0.881233	0.70266	No
hisD	K00013	histidinol dehydrogenase	0.880571	0.683761	No
aprB	K00395	adenylyl-sulfate reductase subunit beta	0.879171	0.726913	No
aguA	K10536	agmatine deiminase family protein	0.87912	0.726913	No
yibN		rhodanese-like domain-containing protein	0.878431	0.628052	No
gltD	K00266	glutamate synthase subunit beta	0.87732	0.682407	No
ilvA	K01754	threonine ammonia-lyase, biosynthetic	0.876453	0.68438	No
group_1545	K06929	CoA-binding protein	0.875586	0.673091	No
adk_3	K00939	adenylate kinase	0.87541	0.673552	No
rpsO	K02956	30S ribosomal protein S15	0.87494	0.644789	No
group_1745		hypothetical protein	0.874666	0.673091	No
rpsI	K02996	30S ribosomal protein S9	0.874485	0.680381	No
group_4063	K07461	GIY-YIG nuclease family protein	0.87369	0.585643	No
trpD_1	K00766	anthranilate phosphoribosyltransferase	0.873247	0.635913	No
dnaB	K02314	replicative DNA helicase	0.871633	0.644789	No
group_1261		helix-turn-helix domain-containing protein	0.871275	0.683956	No
holA	K02340	DNA polymerase III subunit delta	0.869878	0.679298	No
group_1812		AI-2E family transporter	0.869844	0.617396	No
ubiD	K03182	4-hydroxy-3-polyprenylbenzoate decarboxylase	0.869492	0.608081	No
group_4050		M23 family metallopeptidase	0.867713	0.637466	No
ycbX	K07140	MOSC domain-containing protein	0.866673	0.571352	No
group_4128		hypothetical protein	0.865446	0.560543	No
rplI	K02939	50S ribosomal protein L9	0.86528	0.601427	No
group_2072	K02200	c-type cytochrome biogenesis protein CcmI	0.865051	0.534864	No
group_1069		hypothetical protein	0.864556	0.556669	No
iscR_1	K13643	Fe-S cluster assembly transcriptional regulator IscR	0.864506	0.587712	No
group_3772	K16885	heterodisulfide reductase subunit A	0.864429	0.617396	No
ilvG	K01576	thiamine pyrophosphate-binding protein	0.864276	0.594047	No
group_1262		hypothetical protein	0.863272	0.554436	No
groS_2	K04078	co-chaperone GroES	0.862905	0.495396	No
group_3539		Cytochrome c family protein	0.862426	0.388889	No
ccmA	K02193	cytochrome c biogenesis heme-transporting ATPase CcmA	0.86166	0.566557	No
group_1096		hypothetical protein	0.861336	0.579157	No
rpmD	K02907	50S ribosomal protein L30	0.861311	0.582011	No
group_2181	K06995	cupin domain-containing protein	0.860044	0.505213	No
rplJ	K02864	50S ribosomal protein L10	0.859962	0.567323	No
group_2049		1-(5-phosphoribosyl)-5-((5-phosphoribosylamino)methylideneamino)imidazole-4-carboxamide isomerase	0.859482	0.519002	No
group_1216		GGDEF domain-containing protein	0.859413	0.568933	No
rpoZ	K03060	DNA-directed RNA polymerase subunit omega	0.858638	0.560543	No
smc_1	K04739	cyclic nucleotide-binding domain-containing protein	0.857881	0.563571	No
lpxA_1	K00677	Acyl-[acyl-carrier-protein]--UDP-N-acetylglucosamine O-acyltransferase	0.857816	0.508989	No
birA	K03524	biotin--[acetyl-CoA-carboxylase] ligase	0.857672	0.571352	No
dsrF	K07236	sulfurtransferase complex subunit TusC	0.854887	0.521764	No
garR	K00020	NAD(P)-dependent oxidoreductase	0.85405	0.543179	No
fieF_2		cation transporter	0.853855	0.519286	No
rpsQ	K02961	30S ribosomal protein S17	0.85385	0.490999	No
cfiB	K01959	acetyl-CoA carboxylase biotin carboxylase subunit	0.853256	0.529277	No
trxB	K00384	thioredoxin-disulfide reductase	0.851679	0.519192	No
trxA	K03671	thioredoxin TrxA	0.851414	0.519192	No
glnB	K04751	transcriptional regulator	0.850806	0.480649	No
yhdE	K06287	septum formation inhibitor Maf	0.850133	0.477087	No
cbbA	K01624	fructose-bisphosphate aldolase class II	0.849902	0.502102	No
group_3635		YebC/PmpR family DNA-binding transcriptional regulator	0.849525	0.507852	No
ybaB	K09747	YbaB/EbfC family nucleoid-associated protein	0.849322	0.491975	No
sbcB	K01141	exodeoxyribonuclease I	0.848646	0.50448	No
group_3538		(Fe-S)-binding protein	0.84804	0.508989	No
purA	K01939	adenylosuccinate synthase	0.847681	0.468889	No
fkpB	K03774	FKBP-type peptidyl-prolyl cis-trans isomerase SlpA	0.846839	0.567323	No
slyD_2	K03775	peptidylprolyl isomerase	0.846726	0.497427	No
group_3752	K03496	AAA family ATPase	0.846527	0.519002	No
group_1246		hypothetical protein	0.846234	0.381005	No
recG	K03655	ATP-dependent DNA helicase RecG	0.845571	0.468322	No
purN	K11175	phosphoribosylglycinamide formyltransferase	0.845149	0.471035	No
rbfA	K02834	30S ribosome-binding factor RbfA	0.844584	0.468322	No
group_1442	K03273	D-glycero-beta-D-manno-heptose 1,7-bisphosphate 7-phosphatase	0.844525	0.497412	No
group_1533		DUF2384 domain-containing protein	0.842695	0.446712	No
trkA	K03499	Trk system potassium transporter TrkA	0.841235	0.468322	No
nuoD	K00333	NADH dehydrogenase	0.840055	0.446712	No
glnD	K00990	[protein-PII] uridylyltransferase	0.838787	0.446712	No
group_859		hydrogenase-1 expression HyaE	0.838149	0.475694	No
group_4062		formylglycine-generating enzyme family protein	0.83782	0.4451	No
atpH	K02113	F0F1 ATP synthase subunit delta	0.837739	0.415022	No
group_3997		zinc ribbon domain-containing protein	0.837645	0.330855	No
hemY	K02498	heme biosynthesis protein HemY	0.837168	0.436177	No
prs_1	K00948	ribose-phosphate diphosphokinase	0.836496	0.436177	No
rsmG	K03501	16S rRNA (guanine(527)-N(7))-methyltransferase RsmG	0.836078	0.419067	No
hemC	K01749	hydroxymethylbilane synthase	0.835454	0.401118	No
rapA	K03580	RNA polymerase-associated protein RapA	0.834951	0.437521	No
group_3422		DUF3467 domain-containing protein	0.832602	0.382514	No
speE_1	K00797	spermidine synthase	0.830541	0.384754	No
rpmC	K02904	50S ribosomal protein L29	0.830263	0.428523	No
rnpA	K03536	ribonuclease P protein component	0.829897	0.377483	No
bioC	K02169	malonyl-ACP O-methyltransferase BioC	0.829777	0.377483	No
group_4214	K07263	insulinase family protein	0.8296	0.377483	No
group_1146		rhodanese domain protein	0.829262	0.385185	No
soeB	K21308	ferredoxin	0.828225	0.385185	No
group_4101		hypothetical protein	0.827721	0.35855	No
rsmE	K09761	16S rRNA (uracil(1498)-N(3))-methyltransferase	0.827568	0.371493	No
rplN	K02874	50S ribosomal protein L14	0.826185	0.362912	No
hypB	K04652	hydrogenase nickel incorporation protein HypB	0.825777	0.385185	No
rppH	K08311	RNA pyrophosphohydrolase	0.823004	0.345051	No
coaD	K00954	pantetheine-phosphate adenylyltransferase	0.822919	0.357454	No
tyrS	K01866	tyrosine--tRNA ligase	0.821224	0.36034	No
group_3859		translation initiation factor 2	0.818929	0.354365	No
lpxL	K02517	lysophospholipid acyltransferase family protein	0.818188	0.340303	No
tusE_2	K11179	TusE/DsrC/DsvC family sulfur relay protein	0.817596	0.369369	No
adoK	K00856	carbohydrate kinase family protein	0.816237	0.319549	No
frr	K02838	ribosome recycling factor	0.815586	0.318182	No
hrcA	K03705	heat-inducible transcriptional repressor HrcA	0.814892	0.316305	No
exoA	K01142	exodeoxyribonuclease III	0.813926	0.293246	No
tusB	K07237	sulfurtransferase complex subunit TusB	0.81193	0.301464	No
ampD	K03806	1,6-anhydro-N-acetylmuramyl-L-alanine amidase AmpD	0.811638	0.317218	No
hrpB	K03579	ATP-dependent helicase HrpB	0.809316	0.278458	No
group_1001		EAL domain-containing protein	0.807334	0.342729	No
group_3438		helix-turn-helix transcriptional regulator	0.805063	0.330855	No
yffB	K00537	ArsC family reductase	0.803834	0.251412	No
group_1767		conserved hypothetical protein	0.803187	0.254571	No
rpmF	K02911	50S ribosomal protein L32	0.802838	0.345051	No
rpsS	K02965	30S ribosomal protein S19	0.799719	0.236652	No
group_3410	K03768	peptidyl-prolyl cis-trans isomerase	0.798595	0.232367	No
yihV	K00846	ketohexokinase	0.797481	0.278458	No
pabB	K01665	aminodeoxychorismate synthase component I	0.796602	0.232367	No
rplL	K02935	50S ribosomal protein L7/L12	0.796429	0.217172	No
aspC		aminotransferase class I/II-fold pyridoxal phosphate-dependent enzyme	0.794998	0.218703	No
rimM	K02860	ribosome maturation factor RimM	0.794056	0.297882	No
mlaD	K02067	outer membrane lipid asymmetry maintenance protein MlaD	0.792442	0.227117	No
group_1515	K17218	NAD(P)/FAD-dependent oxidoreductase	0.79231	0.27686	No
group_3540	K01915	glutamate--ammonia ligase	0.792121	0.210526	No
mutS	K03555	DNA mismatch repair protein MutS	0.791716	0.215344	No
group_4185		general secretion pathway protein GspF	0.790222	0.207265	No
mrdA	K05515	penicillin-binding protein 2	0.78824	0.227117	No
ccmE	K02197	cytochrome c biogenesis protein CcmE	0.78819	0.244158	No
hfq	K03666	RNA chaperone Hfq	0.786044	0.202168	No
group_1099		DUF898 domain-containing protein	0.785564	0.225694	No
group_1043	K07028	aminoglycoside phosphotransferase	0.783632	0.182083	No
guaB	K00088	IMP dehydrogenase	0.783411	0.182083	No
plsC	K00655	1-acyl-sn-glycerol-3-phosphate acyltransferase	0.782465	0.216049	No
group_3738		LysM peptidoglycan-binding domain-containing protein	0.78189	0.207265	No
gpsA	K00057	NAD(P)-dependent glycerol-3-phosphate dehydrogenase	0.781771	0.182083	No
pyrH	K09903	UMP kinase	0.781594	0.182292	No
group_3442	K11179	sulfurtransferase TusE	0.780057	0.182083	No
amgK	K07102	aminoglycoside phosphotransferase	0.777636	0.170988	No
group_2011		zinc ribbon-containing protein	0.777398	0.184624	No
mlaE	K02066	lipid asymmetry maintenance ABC transporter permease subunit MlaE	0.777087	0.184046	No
prkC	K20873	serine/threonine protein kinase	0.772534	0.189838	No
mrdB	K05837	rod shape-determining protein RodA	0.772519	0.216049	No
group_1913		PepSY domain-containing protein	0.771229	0.152778	No
yabJ	K09022	reactive intermediate/imine deaminase	0.770985	0.17434	No
group_889		CPBP family intramembrane metalloprotease	0.770862	0.245964	No
ftsY	K03110	signal recognition particle-docking protein FtsY	0.770375	0.15317	No
group_4221	K08303	U32 family peptidase	0.767789	0.143411	No
mfd	K03723	transcription-repair coupling factor	0.765566	0.143411	No
rimP	K09748	ribosome maturation factor RimP	0.76303	0.133987	No
anmK	K09001	anhydro-N-acetylmuramic acid kinase	0.762026	0.160149	No
group_1159		DUF3549 family protein	0.760466	0.127175	No
infB	K02519	translation initiation factor IF-2	0.756714	0.110403	No
rpoN	K03092	RNA polymerase factor sigma-54	0.756669	0.127175	No
group_1990		putative lipoprotein	0.754978	0.178979	No
pcm_1	K00573	protein-L-isoaspartate O-methyltransferase	0.754797	0.113924	No
truB	K03177	tRNA pseudouridine(55) synthase TruB	0.754341	0.110403	No
merA	K00520	mercury(II) reductase	0.75381	0.106093	No
lepA	K03596	elongation factor 4	0.753242	0.100601	No
arnC	K23684	glycosyltransferase family 2 protein	0.751665	0.160149	No
group_4198	K03953	complex I NDUFA9 subunit family protein	0.750257	0.146667	No
yhfA	K07397	OsmC family protein	0.749873	0.122843	No
group_3906	K09160	YcgN family cysteine cluster protein	0.74922	0.128968	No
mlaF	K02065	ABC transporter ATP-binding protein	0.747245	0.114605	No
group_3878	K06598	chemotaxis protein CheW	0.743398	0.0996169	No
hppA	K15987	sodium-translocating pyrophosphatase	0.741277	0.128968	No
nusA	K02600	transcription termination/antitermination protein NusA	0.739959	0.0786699	No
cutA	K03926	divalent-cation tolerance protein CutA	0.737304	0.106093	No
miaB	K06168	tRNA (N6-isopentenyl adenosine(37)-C2)-methylthiotransferase MiaB	0.73584	0.0786699	No
recX	K03565	regulatory protein RecX	0.732166	0.146667	No
purE	K01588	5-(carboxyamino)imidazole ribonucleotide mutase	0.730761	0.0786699	No
rarA	K07478	replication-associated recombination protein A	0.730444	0.0914106	No
mscS	K03442	mechanosensitive ion channel	0.729311	0.0996956	No
grxC	K03676	glutaredoxin 3	0.728513	0.0865079	No
guaA	K01951	glutamine-hydrolyzing GMP synthase	0.726639	0.0673953	No
sat	K00958	sulfate adenylyltransferase	0.726518	0.0734908	No
murA	K00790	UDP-N-acetylglucosamine 1-carboxyvinyltransferase	0.72389	0.0666667	No
ccoP2	K00406	cytochrome-c oxidase, cbb3-type subunit III	0.721138	0.0996169	No
mreC	K03570	rod shape-determining protein MreC	0.715737	0.0780322	No
purK	K01589	5-(carboxyamino)imidazole ribonucleotide synthase	0.715308	0.0598291	No
secB	K03071	protein-export chaperone SecB	0.711921	0.0598291	No
feoB	K04759	ferrous iron transport protein B	0.711268	0.0786699	No
group_1020		redoxin domain-containing protein	0.707966	0.067034	No
pth	K01056	aminoacyl-tRNA hydrolase	0.70167	0.0496032	No
group_3681	K06940	YkgJ family cysteine cluster protein	0.698498	0.0398323	No
infA	K02518	translation initiation factor IF-1	0.688109	0.0377562	No

## Sheet: symbiont functional enrichment
Functional enrichment of KEGG pathways of differentially expressed proteins (DEP) of endosymbionts from Kairei and Solitaire
Pathway	DEP number	All core gene number	FDR	Pathway ID	Differential Expressed Pathway
Pentose phosphate pathway	3	12	0.166702	ko00030	No
Two-component system	6	66	0.190421	ko02020	No
Biofilm formation - Pseudomonas aeruginosa	3	19	0.190421	ko02025	No
Ubiquinone and other terpenoid-quinone biosynthesis	2	8	0.190421	ko00130	No
Central carbon metabolism in cancer	1	2	0.385698	ko05230	No
Cationic antimicrobial peptide (CAMP) resistance	2	15	0.414112	ko01503	No
Pentose and glucuronate interconversions	1	4	0.460008	ko00040	No
Glycerolipid metabolism	1	4	0.460008	ko00561	No
Biosynthesis of secondary metabolites	9	192	0.460008	ko01110	No
Galactose metabolism	1	5	0.460008	ko00052	No
Fructose and mannose metabolism	1	7	0.541853	ko00051	No
Glutathione metabolism	1	8	0.541853	ko00480	No
Glycerophospholipid metabolism	1	9	0.541853	ko00564	No
Base excision repair	1	9	0.541853	ko03410	No
Carbon metabolism	3	56	0.541853	ko01200	No
Methane metabolism	1	11	0.541853	ko00680	No
Thiamine metabolism	1	11	0.541853	ko00730	No
Carbon fixation in photosynthetic organisms	1	12	0.541853	ko00710	No
Purine metabolism	2	37	0.541853	ko00230	No
Glycolysis / Gluconeogenesis	1	15	0.543595	ko00010	No
Propanoate metabolism	1	15	0.543595	ko00640	No
Peptidoglycan biosynthesis	1	16	0.543595	ko00550	No
Glyoxylate and dicarboxylate metabolism	1	17	0.543595	ko00630	No
Porphyrin and chlorophyll metabolism	1	17	0.543595	ko00860	No
Microbial metabolism in diverse environments	4	109	0.565092	ko01120	No
Sulfur metabolism	1	20	0.565092	ko00920	No
Quorum sensing	1	28	0.670071	ko02024	No
ABC transporters	1	29	0.670071	ko02010	No
Ribosome	1	52	0.837761	ko03010	No
Metabolic pathways	12	424	0.837761	ko01100	No
