# Supplementary material for: Endosymbiont population genomics sheds light on transmission mode, partner specificity, and stability of the scaly-foot snail holobiont
Source: ISME J. 2022 Jun 17;16(9):2132–43. doi: 10.1038/s41396-022-01261-4 (PMC9381778; doi:10.1038/s41396-022-01261-4)
Supplement: Supplementary file 6 — Supplementary Data 5 [file 41396_2022_1261_MOESM6_ESM.txt]

# Clean the Illumina reads with Trimmomatic
java -jar trimmomatic-0.39.jar PE -phred33 input_forward.fq.gz input_reverse.fq.gz output_forward_paired.fq.gz output_forward_unpaired.fq.gz output_reverse_paired.fq.gz output_reverse_unpaired.fq.gz ILLUMINACLIP:TruSeq3-PE-2.fa:2:30:10 LEADING:3 TRAILING:3 SLIDINGWINDOW:4:15 MINLEN:36

#Symbiont genome assembly pipelines
spades.py --meta -1 osg_1.fq -2 osg_2.fq -k 61,81,101,121 -o symbiont_assemble –t 20
megahit -1 WC3S2_1_paired.fq.gz -2 WC3S2_2_paired.fq.gz -m 192000000000 -t 40 --k-list 75,95,115,135 -o WC3S_megahit
perl run_MaxBin.pl -contig osg_contig -reads osg_1_paired.fq -reads2 osg_2_paired.fq -out osg_out -thread 20

##Quality check of symbiont genomes with CheckM
checkm lineage_wf bin/ checkm_output -x fasta

## Gene prediction of symbiont genome
prokka symbiont.fasta --outdir symbiont

# blast the whole NCBI nr database
blastp -num_threads 96 -query proteins.fa -db nr_database -out Blastp.m5 -outfmt 5 -evalue 1e-5 -max_target_seqs 5 

# using Salmon to quantify the gene expression
salmon index  -t csq_sob_cds.fa -i csq_sob_cds_index
salmon quant -i csq_sob_cds_index -l A -1 B2RNA_1_paired.fq.gz -2 B2RNA_2_paired.fq.gz -p 40 -o B2RNA_salmon_quant --validateMappings

# gene expression analysis using edgeR
perl ~/software/App/trinityrnaseq-v2.10.0/Analysis/DifferentialExpression/run_DE_analysis.pl -s Sum_9_samples_file --matrix Sum.isoform.counts.matrix --method edgeR -o Sum_9_edgeR  --dispersion 0.1

# Assign the orthologue genes by Orthofinder
python orthofinder.py -f all_protein_seq/ -t 288 -a 288 -S blast -M msa

# phylogenetic analysis with iqtree
iqtree -s ali.fasta -st AA -m LG+I+G4+F -bb 1000 -alrt 1000 -nt 4

# positive selection analysis
muscle -in orthologs/$_ -out orthologs/$_.ali.fasta
perl ~/software/pal2nal.v14/pal2nal.pl orthologs/$_.aln.faa orthologs_cds/$_ -output fasta > orthologs_cds/$_.ali.fasta
Gblocks orthologs_cds/$_.ali.fasta -t=c
hyphy meme --alignment orthologs_cds/$_.ali.fasta-gb --tree ../all.aln.fasta.contree CPU=10 > orthologs_cds/$_.ali.fasta-gb_meme.txt
hyphy fubar --alignment orthologs_cds/$_.ali.fasta-gb --tree ../all.aln.fasta.contree CPU=10 > orthologs_cds/$_.ali.fasta-gb_fubar.txt

# SNP analysis
bowtie2 -p 40 -x ../csq_genome.fasta -1 $AP1 -2 $AP2 -S bowtie2_PE.sam
samtools view -bS bowtie2_PE.sam -o bowtie2_PE.bam
java -jar ~/software/App/gatk-4.1.8.0/gatk-package-4.1.8.0-local.jar AddOrReplaceReadGroups -I bowtie2_PE.bam -O bowtie2_PE_addRG.bam --SORT_ORDER coordinate --RGID group1 --RGLB lib1 --RGPL illumina --RGPU uni
t1 --RGSM "$K"
java -jar ~/software/App/gatk-4.1.8.0/gatk-package-4.1.8.0-local.jar SortSam -I bowtie2_PE_addRG.bam -O bowtie2_PE_addRG_sorted.bam --SORT_ORDER coordinate
samtools flagstat bowtie2_PE_sorted_addRG.bam -@ 40 >$nStat
java -jar ~/software/App/gatk-4.1.8.0/gatk-package-4.1.8.0-local.jar MarkDuplicates -I bowtie2_PE_addRG_sorted.bam -O bowtie2_PE_addRG_sorted_dedupe.bam --METRICS_FILE bowtie2_metrics.txt
samtools index bowtie2_PE_addRG_sorted_dedupe.bam       
java -jar ~/software/App/gatk-4.1.8.0/gatk-package-4.1.8.0-local.jar HaplotypeCaller -R ../csq_genome.fasta -I bowtie2_PE_addRG_sorted_dedupe.bam -ploidy 10 -stand-call-conf 30 -O ./$vcfname -ERC GVCF
java -jar ~/software/App/gatk-4.1.8.0/gatk-package-4.1.8.0-local.jar VariantFiltration -V ./$vcfname --filter-name "lowQD" --filter-expression "QD < 2.0" --filter-name "lowMQ" --filter-expression "MQ < 40.0" --filter-name "highFS" --filter-expression "FS > 60.0" --filter-name "lowMQRankSum" --filter-expression "MQRankSum < -12.5" --filter-name "ReadPosRankSum" --filter-expression "ReadPosRankSum < -8.0" --genotype-filter-name "highSOR" --genotype-filter-expression "SOR > 4.0" -O ./$K.SNP.filter.vcf

cat $K.SNP.filter.vcf | grep 'PASS\|^#' > ./$K.SNP.filter.PASS.vcf
/usr/bin/java -jar ~/software/snpEff/snpEff.jar CsqS ./$K.SNP.filter.PASS.vcf > ./$K.SNP.filter.PASS.annotate.vcf

#### db-RDAs analysis (Rscript)
---
title: "Ordination and canonical analyses"
output:
  html_document: default
  pdf_document: default
editor_options:
  chunk_output_type: console
---
# Initiate environment
First, we specify the working directory and load all the packages we will need.

```{r echo=TRUE, message=FALSE, warning=FALSE}
setwd('~/Desktop/Gaegis/')
Sys.setenv("PATH" = paste(Sys.getenv("PATH"), "/Users/maeperez/anaconda2/envs/py36/bin/", sep = .Platform$path.sep))
knitr::opts_chunk$set(echo = TRUE)
require('ape')
require('plotly')
require('ggplot2')
require('dplyr')
require('reshape2')
require('ade4')
require('stringr')
require('vegan')
require("gridExtra")
require("usedist")
```

# Import data
Then we load and format the Fst matrix and associated metadata

```{r }
# Metadata = info about different hierarchical levels

meta = read.csv('metadata.txt',header=TRUE,sep='\t')

gaegis_dist = read.csv('Fst_matrix.txt',header=T,sep='\t')
gaegis_dist %>% str # to inspect the matrix

## format the matrix

m2 <- diag(22)
colnames(m2) <- rownames(m2) <- seq(1,22)


m2[cbind(gaegis_dist$col1, gaegis_dist$col2)] <- m2[cbind(gaegis_dist$col2, gaegis_dist$col1)] <- gaegis_dist$average.Fst


fst<-as.dist(as.matrix(m2)) # generate distance object

fst

heatmap(as.matrix(m2)) # simple representation of the distance matrix as heatmap
plot(nj(as.matrix(m2)), "u") # simple neighbor-joining tree based on Fst distance matrix

```

# plot PcoA of Fst
Here, we do an ordination plot to see how the symbiont populations cluster according to their Fst differentiation.

```{R}
#biplot(pcoa(fst)) # raw PCoA plot

plot(pcoa(fst)$values$Cum_corr_eig) # Plot of the cumulative correctedn eigen values. The first 3 axes hold most of the variance (>78%). More than 60% of the variance is held in the first 2 axes (45% for the first 3 axes)
```

```{r echo=TRUE}
dat=as.data.frame(pcoa(fst)$vectors)[,1:4]

var_expl=pcoa(fst)$values$Rel_corr_eig # to get the % of variation explained by the axes

dat['id']=rownames(dat)
dat=merge(dat,meta,by.x='id',by.y="id", all.x=T)

dat$ridge=factor(dat$ridge,levels=c("CR","CIR","SWIR"))
dat$vent=factor(dat$vent,levels=c("Wocan", "Longqi", "Solitaire", "Kairei", "Tiancheng"))

#### Make 2D plot ####

ridge_colors=c(`CIR` = "#a63603", `SWIR` = "#006d2c", `CR` = "#08519c")
vent_colors=c(`Wocan`="#f6c048",`Longqi`="#385492",`Solitaire`="#a5c2e3",`Kairei`="#de8244",`Tiancheng`="#a0ce63")

p1<-ggplot(dat)+
  geom_point(aes(x=Axis.1,y=Axis.2, color=vent, shape=ridge),size=3)+
  xlab(paste('PCoA 1 (',sprintf("%0.1f%%", var_expl[1]*100),')'))+
  ylab(paste('PCoA 2 (',sprintf("%0.1f%%", var_expl[2]*100),')'))+
  scale_color_manual(values = vent_colors)+
  labs(col="Vent site",shape="Ridge")+
  theme_bw()


p2<-ggplot(dat)+
  geom_point(aes(x=Axis.1,y=Axis.3, color=vent, shape=ridge),size=3)+
  xlab(paste('PCoA 1 (',sprintf("%0.1f%%", var_expl[1]*100),')'))+
  ylab(paste('PCoA 3 (',sprintf("%0.1f%%", var_expl[3]*100),')'))+
  scale_color_manual(values = vent_colors)+
  theme_bw()+
  theme(legend.position="none")


get_legend<-function(myggplot){
  tmp <- ggplot_gtable(ggplot_build(myggplot))
  leg <- which(sapply(tmp$grobs, function(x) x$name) == "guide-box")
  legend <- tmp$grobs[[leg]]
  return(legend)
}
legend <- get_legend(p1)
p1<-p1+ theme(legend.position="none")
p3 <- grid.arrange(p1 ,p2 ,
             legend, ncol=3,widths=c(2.3, 2.3, 1))


```

It is always nice to look at a 3D plot with the first three axes of the PCA rather than mutliple 2D plots.

```{r message=FALSE, warning=FALSE}
#### 3D plot ####

fig<-plot_ly(data=dat, x =~Axis.3, y =~Axis.1, z=~Axis.2, marker = list(size = 5), color=~vent, text=paste(dat$host_ind,'\n', dat$vent,'\n',dat$ridge),colors=c(`Wocan`="#f6c048",`Longqi`="#385492",`Solitaire`="#a5c2e3",`Kairei`="#de8244",`Tiancheng`="#a0ce63")) %>%
  add_markers() %>%
  layout(showlegend=FALSE,
         xaxis = list(range = c(0, 1)),
         yaxis = list(range = c(0, 1)),
         zaxis = list(range = c(0, 1)),
         scene = list(xaxis = list(title = paste('PCoA 3 (',sprintf("%0.1f%%", var_expl[3]*100),')')),
                      yaxis = list(title = paste('PCoA 1 (',sprintf("%0.1f%%", var_expl[1]*100),')')),
                     zaxis = list(title = paste('PCoA 2 (',sprintf("%0.1f%%", var_expl[2]*100),')'))))

scene = list(camera = list(eye = list(x = 1.5, y = 1.5, z = 0.75),center=list(x=0, y=-0.2, z=-0.3)))

fig %>% layout(scene=scene)


plotly::orca(fig, "PCoA2.pdf")


```

# db-RDA

Now we can do distance-based canonical analyses to quantify the effect of each geographical level (mid-ocean ridge and site) of the genetic composition of the symbiont populations.The significance of each level is tested by PERMANOVAs

## Perform the hierarchical db-RDA

Hierarchical db-RDA is similar to AMOVA but the smallest level is at the population level (= intra-host symbiont popupaltion) rather than individual (=individual bacterial cell).

The column `PropVariance` tells the proportion of the variance in the Fst matrix explained by the different hierachical levels (ridges, vent sites within ridges and individual hosts within vent sites). The column pval tells which hierachical levels are significant in explaining the variation observed between populations. There is no pval for the lowest level (individual hosts within vent sites). 

In your Gaegis data, each hierarchical level explain about a third of the variance observed between populations. Both differences between ridges and between sites within ridges significantly explain affect the symbiont population structure. This means the symbiont populations are shaped locally. Note that the differences between populations may be exacerbated due to false positive and or somatic SNPs...

###Testing for all hierarchical levels

```{r}
results=data.frame(level=character(), PropVariance=as.numeric(), Df=numeric(),SumofSquares=numeric(),F=numeric(),pval=numeric()) # initialize final summary table

build_dbRDA_table = function(res){
  lev1=as.character(strsplit(as.character(summary(res)$call)[2], " ")[[1]][3])
  lev2=as.character(str_extract(as.character(summary(res)$call)[2], "(?<=\\()(.*?)(?=\\))"))
  lev=as.character(paste(lev1,"within",lev2))
  anova=anova.cca(res, by='terms',permu=1000)
  df=anova$Df[1]
  ss=anova$SumOfSqs[1]
  F_=anova$F[1]
  pval=anova$`Pr(>F)`[1]
  summary(res)
  table=as.data.frame(c(level=lev,
          PropVariance=summary(res)$constr.chi/summary(res)$tot.chi,
          Df=df,
          SumofSquares=ss,
          F=F_,
          pval=pval)) %>% t(.)
  rownames(table)=''
  return(table)
} # load db-RDA summary table building function

## Proportion of variance explained by differences between ridges
res=capscale(fst~ridge,meta)
lev=strsplit(as.character(summary(res)$call)[2],'~ ')[[1]][2]
anova=anova.cca(res, by='terms',permu=1000)
df=anova$Df[1]
ss=anova$SumOfSqs[1]
F_=anova$F[1]
pval=anova$`Pr(>F)`[1]
table=as.data.frame(c(level=lev,
        PropVariance=summary(res)$constr.chi/summary(res)$tot.chi,
        Df=df,
        SumofSquares=ss,
        F=F_,
        pval=pval)) %>% t(.)
rownames(table)=''
results=rbind(results,table)


## Proportion of variance explained by differences between vent site within ridges

res=capscale(fst~vent+Condition(ridge),meta)
table=build_dbRDA_table(res)
results=rbind(results,table)


## Proportion of variance explained by differences between individual hosts within vent sites

res=capscale(fst~host_ind+Condition(vent)+Condition(ridge),meta)
table=build_dbRDA_table(res)
results=rbind(results,table)

## Total
results$PropVariance <- as.numeric(as.character(results$PropVariance))
results$Df <- as.numeric(as.character(results$Df))
results$SumofSquares <- as.numeric(as.character(results$SumofSquares))
results$F <- as.numeric(as.character(results$F))
results$pval <- as.numeric(as.character(results$pval))

lev='Total'
df=NA
ss=NA
F_=NA
pval=NA
table=as.data.frame(c(level=lev,
        PropVariance=sum(results$PropVariance),
        Df=df,
        SumofSquares=ss,
        F=F_,
        pval=pval)) %>% t(.)
rownames(table)=''
results=rbind(results,table)

### Final table showing all hierarchical levels

results

write.table(results,'hierarchical_db-RDA.txt',col.names=T,sep='\t', quote=F,row.names=F)

```

### Testing for the vents overall (unconstrained analysis)

```{r message=FALSE, warning=FALSE}
results=data.frame(level=character(), PropVariance=as.numeric(), Df=numeric(),SumofSquares=numeric(),F=numeric(),pval=numeric()) # initialize final summary table

res=capscale(fst~vent,meta)
lev=strsplit(as.character(summary(res)$call)[2],'~ ')[[1]][2]
anova=anova.cca(res, by='terms',permu=1000)
df=anova$Df[1]
ss=anova$SumOfSqs[1]
F_=anova$F[1]
pval=anova$`Pr(>F)`[1]
table=as.data.frame(c(level=lev,
        PropVariance=summary(res)$constr.chi/summary(res)$tot.chi,
        Df=df,
        SumofSquares=ss,
        F=F_,
        pval=pval)) %>% t(.)
rownames(table)=''
results=rbind(results,table)

results
```

### Testing all levels but excluding samples from Carlsberg Ridge

```{r message=FALSE, warning=FALSE}

results=data.frame(level=character(), PropVariance=as.numeric(), Df=numeric(),SumofSquares=numeric(),F=numeric(),pval=numeric()) # initialize final summary table

fst_noCR=dist_subset(fst,seq(1,19))
meta_noCR=subset(meta, ridge != "CR")

build_dbRDA_table = function(res){
  lev1=as.character(strsplit(as.character(summary(res)$call)[2], " ")[[1]][3])
  lev2=as.character(str_extract(as.character(summary(res)$call)[2], "(?<=\\()(.*?)(?=\\))"))
  lev=as.character(paste(lev1,"within",lev2))
  anova=anova.cca(res, by='terms',permu=1000)
  df=anova$Df[1]
  ss=anova$SumOfSqs[1]
  F_=anova$F[1]
  pval=anova$`Pr(>F)`[1]
  summary(res)
  table=as.data.frame(c(level=lev,
          PropVariance=summary(res)$constr.chi/summary(res)$tot.chi,
          Df=df,
          SumofSquares=ss,
          F=F_,
          pval=pval)) %>% t(.)
  rownames(table)=''
  return(table)
} # load db-RDA summary table building function

## Proportion of variance explained by differences between ridges
res=capscale(fst_noCR~ridge,meta_noCR)
lev=strsplit(as.character(summary(res)$call)[2],'~ ')[[1]][2]
anova=anova.cca(res, by='terms',permu=1000)
df=anova$Df[1]
ss=anova$SumOfSqs[1]
F_=anova$F[1]
pval=anova$`Pr(>F)`[1]
table=as.data.frame(c(level=lev,
        PropVariance=summary(res)$constr.chi/summary(res)$tot.chi,
        Df=df,
        SumofSquares=ss,
        F=F_,
        pval=pval)) %>% t(.)
rownames(table)=''

results=rbind(results,table)


## Proportion of variance explained by differences between vent site within ridges

res=capscale(fst_noCR~vent+Condition(ridge),meta_noCR)

table=build_dbRDA_table(res)
results=rbind(results,table)


## Proportion of variance explained by differences between individual hosts within vent sites

res=capscale(fst_noCR~host_ind+Condition(vent)+Condition(ridge),meta_noCR)
table=build_dbRDA_table(res)
results=rbind(results,table)

## Total
results$PropVariance <- as.numeric(as.character(results$PropVariance))
results$Df <- as.numeric(as.character(results$Df))
results$SumofSquares <- as.numeric(as.character(results$SumofSquares))
results$F <- as.numeric(as.character(results$F))
results$pval <- as.numeric(as.character(results$pval))

lev='Total'
df=NA
ss=NA
F_=NA
pval=NA
table=as.data.frame(c(level=lev,
        PropVariance=sum(results$PropVariance),
        Df=df,
        SumofSquares=ss,
        F=F_,
        pval=pval)) %>% t(.)
rownames(table)=''
results=rbind(results,table)

### Final table showing all hierarchical levels

results
```

## Plot the db-RDAs

### Load the dbrda function plotting

First, we need to edit the row names on the metadata tables to match these of the Fst matrix. Then we load a function that will generate plots that show how your populations cluster together according to specific hierarchical levels (ridges or vent sites). 

```{r}
rownames(meta)=meta$id
meta=meta[,c('host_ind','vent','ridge')]

ridge_colors=c(`CIR` = "#a63603", `SWIR` = "#006d2c", `CR` = "#08519c")

vent_colors=c(`Wocan`="#f6c048",`Longqi`="#385492",`Solitaire`="#a5c2e3",`Kairei`="#de8244",`Tiancheng`="#a0ce63")

plot_dbrda=function(res,meta,level,level_colors=level_colors){
  # require("ggConvexHull")

  s=res %>% summary()
  s2=merge(as.data.frame(s$sites),meta,by.x=0,by.y=0,all.x=T)
  var_expl=c(s$cont$importance[2,c(1,2)])

  plot=ggplot(data=s2)+
    geom_point(aes_string(x='CAP1',y='CAP2',color=level),alpha=0.8,size=2)+
    scale_fill_manual(values = level_colors)+
    scale_color_manual(values = level_colors)+
    # geom_convexhull(alpha=.5,aes(x=CAP1,y=CAP2,fill=Site))+
    xlab(paste(names(var_expl)[1],sprintf("%0.1f%%", var_expl[1]*100)))+
    ylab(paste(names(var_expl)[2],sprintf("%0.1f%%", var_expl[2]*100)))
  
  return(plot)
}

```

### 2D plot: vent sites
2D plot showing most variance between samples according to ridges

```{r}

res=capscale(fst~ridge,meta)
plot_dbrda(res,meta,"ridge",level_colors=ridge_colors)+
  theme_bw()
```


2D plot showing most variance between samples according to vent sites

```{r}

res=capscale(fst~vent,meta)
plot_dbrda(res,meta,'vent',level_colors=vent_colors)+
  theme_bw()
```
