# Supplementary material for: Endosymbiont population genomics sheds light on transmission mode, partner specificity, and stability of the scaly-foot snail holobiont
Source: ISME J. 2022 Jun 17;16(9):2132–43. doi: 10.1038/s41396-022-01261-4 (PMC9381778; doi:10.1038/s41396-022-01261-4)
Supplement: Supplementary file 7 — Source Data [file 41396_2022_1261_MOESM7_ESM.xlsx]

## Sheet: Figure S1 re
						Pairwise Comparison	Fst
ID	Host ID	Vent	Ridge			1_10	0.47708
1	B2	Kairei	Central Indian Ridge			1_11	0.492168
2	B8	Kairei	Central Indian Ridge			1_12	0.445416
3	E02B1	Kairei	Central Indian Ridge			1_13	0.504139
4	E02B2	Kairei	Central Indian Ridge			1_14	0.500039
5	LQS1	Longqi	Southwest Indian Ridge			1_15	0.743433
6	LQS2	Longqi	Southwest Indian Ridge			1_16	0.72642
7	LQS3	Longqi	Southwest Indian Ridge			1_17	0.717579
8	LQS4	Longqi	Southwest Indian Ridge			1_18	0.75797
9	LQS5	Longqi	Southwest Indian Ridge			1_19	0.761773
10	IW1	Solitaire	Central Indian Ridge			1_2	0.00673905
11	IW2	Solitaire	Central Indian Ridge			1_20	0.851891
12	IW3	Solitaire	Central Indian Ridge			1_21	0.837795
13	W2	Solitaire	Central Indian Ridge			1_22	0.848633
14	W7	Solitaire	Central Indian Ridge			1_3	0.00996099
15	TCS1	Tiancheng	Southwest Indian Ridge			1_4	0.00528762
16	TCS2	Tiancheng	Southwest Indian Ridge			1_5	0.853519
17	TCS3	Tiancheng	Southwest Indian Ridge			1_6	0.851757
18	TCS4	Tiancheng	Southwest Indian Ridge			1_7	0.772575
19	TCS5	Tiancheng	Southwest Indian Ridge			1_8	0.85467
20	WC1S	Wocan	Carlsberg Ridge			1_9	0.854097
21	WC2S	Wocan	Carlsberg Ridge			10_11	0.0699168
22	WC3S	Wocan	Carlsberg Ridge			10_12	0.0837115
						10_13	0.0653965
						10_14	0.117628
						10_15	0.837938
						10_16	0.82554
						10_17	0.821535
						10_18	0.846557
						10_19	0.847516
						10_20	0.840475
						10_21	0.825252
						10_22	0.83859
						11_12	0.0779814
						11_13	0.0592109
						11_14	0.0567776
						11_15	0.846756
						11_16	0.834595
						11_17	0.830708
						11_18	0.855897
						11_19	0.856849
						11_20	0.852767
						11_21	0.837646
						11_22	0.851089
						12_13	0.117245
						12_14	0.089443
						12_15	0.812739
						12_16	0.800648
						12_17	0.796616
						12_18	0.822057
						12_19	0.822951
						12_20	0.80431
						12_21	0.789457
						12_22	0.803062
						13_14	0.0969843
						13_15	0.853589
						13_16	0.841918
						13_17	0.837735
						13_18	0.862428
						13_19	0.863598
						13_20	0.861187
						13_21	0.846037
						13_22	0.859383
						14_15	0.851864
						14_16	0.839908
						14_17	0.836331
						14_18	0.861008
						14_19	0.861745
						14_20	0.85789
						14_21	0.843121
						14_22	0.85646
						15_16	0.237633
						15_17	0.26089
						15_18	0.226207
						15_19	0.251255
						15_20	0.922926
						15_21	0.914116
						15_22	0.920874
						16_17	0.178109
						16_18	0.323888
						16_19	0.332322
						16_20	0.917234
						16_21	0.907238
						16_22	0.91457
						17_18	0.351497
						17_19	0.34945
						17_20	0.917199
						17_21	0.90702
						17_22	0.914545
						18_19	0.157395
						18_20	0.927576
						18_21	0.918428
						18_22	0.924912
						19_20	0.926997
						19_21	0.917572
						19_22	0.924937
						2_10	0.476722
						2_11	0.491867
						2_12	0.445288
						2_13	0.503642
						2_14	0.499949
						2_15	0.744178
						2_16	0.7272
						2_17	0.717679
						2_18	0.758724
						2_19	0.762522
						2_20	0.852386
						2_21	0.838312
						2_22	0.849118
						2_3	0.00517334
						2_4	0.00691279
						2_5	0.853815
						2_6	0.852045
						2_7	0.772719
						2_8	0.855012
						2_9	0.854387
						20_21	0.14297
						20_22	0.0822962
						21_22	0.147693
						3_10	0.477991
						3_11	0.492435
						3_12	0.445885
						3_13	0.504195
						3_14	0.501093
						3_15	0.744164
						3_16	0.727184
						3_17	0.71826
						3_18	0.758705
						3_19	0.761913
						3_20	0.852364
						3_21	0.838302
						3_22	0.849096
						3_4	0.00971294
						3_5	0.853789
						3_6	0.852017
						3_7	0.772754
						3_8	0.85498
						3_9	0.854361
						4_10	0.477831
						4_11	0.493081
						4_12	0.446472
						4_13	0.504725
						4_14	0.501111
						4_15	0.743563
						4_16	0.726586
						4_17	0.717658
						4_18	0.758112
						4_19	0.761911
						4_20	0.85235
						4_21	0.838241
						4_22	0.849082
						4_5	0.854357
						4_6	0.852585
						4_7	0.77338
						4_8	0.855545
						4_9	0.854929
						5_10	0.829285
						5_11	0.843318
						5_12	0.791614
						5_13	0.851364
						5_14	0.848417
						5_15	0.927913
						5_16	0.920752
						5_17	0.920858
						5_18	0.930405
						5_19	0.9302
						5_20	0.864763
						5_21	0.850779
						5_22	0.86393
						5_6	0.0829263
						5_7	0.706333
						5_8	0.81266
						5_9	0.0874858
						6_10	0.826111
						6_11	0.840732
						6_12	0.788856
						6_13	0.848416
						6_14	0.845993
						6_15	0.927067
						6_16	0.919261
						6_17	0.919356
						6_18	0.929602
						6_19	0.929381
						6_20	0.86348
						6_21	0.849357
						6_22	0.862694
						6_7	0.700335
						6_8	0.806235
						6_9	0.0487954
						7_10	0.742109
						7_11	0.756727
						7_12	0.70332
						7_13	0.765409
						7_14	0.761807
						7_15	0.88041
						7_16	0.872733
						7_17	0.872181
						7_18	0.886163
						7_19	0.8845
						7_20	0.779989
						7_21	0.765355
						7_22	0.779604
						7_8	0.147184
						7_9	0.702781
						8_10	0.823339
						8_11	0.837582
						8_12	0.785249
						8_13	0.846991
						8_14	0.842848
						8_15	0.933453
						8_16	0.925429
						8_17	0.925267
						8_18	0.939041
						8_19	0.93685
						8_20	0.85931
						8_21	0.845668
						8_22	0.859728
						8_9	0.808372
						9_10	0.82795
						9_11	0.842185
						9_12	0.79062
						9_13	0.850141
						9_14	0.847285
						9_15	0.928211
						9_16	0.921043
						9_17	0.921171
						9_18	0.930713
						9_19	0.931087
						9_20	0.865731
						9_21	0.851633
						9_22	0.864927

## Sheet: Figure S2 re
ANI	WCS1	WCS3	WCS2	LQS1	LQS2	LQS5	LQS3	LQS4	IW1	W2	IW2	IW3	W7	B2	E02B2	E02B1	B8	Bnaka	TCS1	TCS3	TCS5	TCS4	TCS2
WCS1
WCS3	99.9843
WCS2	99.9242	99.9565
LQS1	98.9369	98.9263	98.9262
LQS2	98.8801	98.8911	98.8809	99.9805
LQS5	98.8947	98.8652	98.9044	99.9736	99.986
LQS3	98.8539	98.8537	98.8391	99.319	99.3152	99.3381
LQS4	98.8796	98.8547	98.8751	99.2929	99.2756	99.3228	99.9968
IW1	98.7167	98.7732	98.7159	98.9822	99.0332	99.0659	99.0937	99.1041
W2	98.6816	98.7145	98.6974	98.9687	99.0715	99.068	99.1297	99.1006	99.987
IW2	98.7029	98.6698	98.6908	99.03	99.0774	99.0385	99.1012	99.1257	99.9765	99.9776
IW3	98.6078	98.6557	98.701	99.0437	99.1005	99.0432	99.1153	99.1153	99.9589	99.9544	99.9748
W7	98.6676	98.7597	98.7291	99.0044	99.0168	99.0371	99.1256	99.1134	99.964	99.9668	99.9807	99.9905
B2	98.7167	98.7411	98.7343	99.0547	99.0702	99.0383	99.0681	99.0854	99.7921	99.7871	99.795	99.7913	99.7857
E02B2	98.625	98.6608	98.6621	99.0044	99.0299	99.0298	99.0736	99.0916	99.7955	99.7892	99.7965	99.8012	99.7926	99.9933
E02B1	98.6826	98.6936	98.6987	99.047	99.0052	99.0584	99.0784	99.0831	99.7917	99.7805	99.8045	99.788	99.7911	99.9968	99.9936
B8	98.6845	98.7114	98.7061	99.0119	99.0537	99.0073	99.0764	99.0686	99.789	99.7796	99.8036	99.7893	99.7915	99.997	99.995	99.9965
Bnaka	98.5905	98.6495	98.6146	98.9203	98.9413	98.9271	99.0159	99.0794	99.7519	99.75	99.8	99.7925	99.7691	99.9965	99.9951	99.9953	99.9976
TCS1	96.928	96.8867	96.9515	96.7663	96.8019	96.8323	96.9666	96.9747	96.806	96.7863	96.7612	96.7783	96.7701	96.8296	96.8564	96.7999	96.7922	96.7224
TCS3	96.958	96.901	96.984	96.7767	96.7338	96.8498	96.9844	96.9577	96.7861	96.7777	96.7479	96.7567	96.7544	96.8356	96.8255	96.7908	96.8394	96.7427	99.9735
TCS5	96.9488	96.9424	96.9953	96.8188	96.8159	96.835	96.9676	96.9555	96.798	96.7743	96.7792	96.829	96.7567	96.8066	96.8409	96.7768	96.7882	96.7051	99.995	99.9941
TCS4	96.9238	96.8813	96.9489	96.8406	96.8418	96.887	96.9795	96.9847	96.8164	96.8061	96.8358	96.8234	96.8231	96.8217	96.8357	96.81	96.7771	96.7069	99.9823	99.964	99.9819
TCS2	96.8986	96.8887	96.9054	96.8096	96.7998	96.8332	96.9391	96.9529	96.7829	96.8025	96.7376	96.7594	96.7551	96.7638	96.8117	96.7708	96.7574	96.674	99.9725	99.9737	99.961	99.9418
Fst	WC1S	WC3S	WC2S	LQS1	LQS2	LQS5	LQS3	LQS4	IW1	W2	IW2	IW3	W7	B2	E02B2	E02B1	B8	TCS1	TCS3	TCS5	TCS4	TCS2
WC1S		0.0822962	0.14297	0.864763	0.86348	0.865731	0.779989	0.85931	0.840475	0.861187	0.852767	0.80431	0.85789	0.851891	0.85235	0.852364	0.852386	0.922926	0.917199	0.926997	0.927576	0.917234
WC3S			0.147693	0.86393	0.862694	0.864927	0.779604	0.859728	0.83859	0.859383	0.851089	0.803062	0.85646	0.848633	0.849082	0.849096	0.849118	0.920874	0.914545	0.924937	0.924912	0.91457
WC2S				0.850779	0.849357	0.851633	0.765355	0.845668	0.825252	0.846037	0.837646	0.789457	0.843121	0.837795	0.838241	0.838302	0.838312	0.914116	0.90702	0.917572	0.918428	0.907238
LQS1					0.0829263	0.0874858	0.706333	0.81266	0.829285	0.851364	0.843318	0.791614	0.848417	0.853519	0.854357	0.853789	0.853815	0.927913	0.920858	0.9302	0.930405	0.920752
LQS2						0.0487954	0.700335	0.806235	0.826111	0.848416	0.840732	0.788856	0.845993	0.851757	0.852585	0.852017	0.852045	0.927067	0.919356	0.929381	0.929602	0.919261
LQS5							0.702781	0.808372	0.82795	0.850141	0.842185	0.79062	0.847285	0.854097	0.854929	0.854361	0.854387	0.928211	0.921171	0.931087	0.930713	0.921043
LQS3								0.147184	0.742109	0.765409	0.756727	0.70332	0.761807	0.772575	0.77338	0.772754	0.772719	0.88041	0.872181	0.8845	0.886163	0.872733
LQS4									0.823339	0.846991	0.837582	0.785249	0.842848	0.85467	0.855545	0.85498	0.855012	0.933453	0.925267	0.93685	0.939041	0.925429
IW1										0.0653965	0.0699168	0.0837115	0.117628	0.47708	0.477831	0.477991	0.476722	0.837938	0.821535	0.847516	0.846557	0.82554
W2											0.0592109	0.117245	0.0969843	0.504139	0.504725	0.504195	0.503642	0.853589	0.837735	0.863598	0.862428	0.841918
IW2												0.0779814	0.0567776	0.492168	0.493081	0.492435	0.491867	0.846756	0.830708	0.856849	0.855897	0.834595
IW3													0.089443	0.445416	0.446472	0.445885	0.445288	0.812739	0.796616	0.822951	0.822057	0.800648
W7														0.500039	0.501111	0.501093	0.499949	0.851864	0.836331	0.861745	0.861008	0.839908
B2															0.00528762	0.00996099	0.00673905	0.743433	0.717579	0.761773	0.75797	0.72642
E02B2																0.00971294	0.00691279	0.743563	0.717658	0.761911	0.758112	0.726586
E02B1																	0.00517334	0.744164	0.71826	0.761913	0.758705	0.727184
B8																		0.744178	0.717679	0.762522	0.758724	0.7272
TCS1																			0.26089	0.251255	0.226207	0.237633
TCS3																				0.34945	0.351497	0.178109
TCS5																					0.157395	0.332322
TCS4																						0.323888
TCS2

## Sheet: Figure S4 re
All genes with KEGG annotation	KEGG		Genes under diversifying positive selection		Enrichment of KEGG pathway
nqo5	K00332		aat		Pathway	out (325)	All (1155)	FDR	Pathway ID	Genes	KOs
cysC	K00860		accA		Purine metabolism	26	44	0.00156141	ko00230	prs_1;glmM_1;purL;ppx;purH;purD;spoT;rdgB;mazG;apaH;prs_2;purA;relA;group_3745;nrdB;cysC;cpdA;purM;purN;surE;guaB;guaA;purF;sat;nudF;purK	K00948+K15778+K01952+K01524+K00602+K01945+K01139+K02428+K04765+K01525+K00948+K01939+K00951+K00525+K00526+K00860+K03651+K01933+K11175+K03787+K00088+K01951+K00764+K00958+K01515+K01589
murD	K01925		accD		Aminoacyl-tRNA biosynthesis	16	25	0.011509	ko00970	glyS;gatA;tyrS;serS;cysS;valS;ileS;proS;leuS;metG;gltX;glnS;lysU;pheT;pheS;thrS	K01879+K02433+K01866+K01875+K01883+K01873+K01870+K01881+K01869+K01874+K01885+K01886+K04567+K01890+K01889+K01868
hemE	K01599		aceF		Biosynthesis of amino acids	44	105	0.046335	ko01230	ilvA;rpiA;gltB;aroB;aroE;prs_1;proC;dapA;argG;cbbA;pgk;tktA;metK;ilvE_1;aroQ1;argC;icd;ilvC;leuA;argA;ilvD;trpE;trpG;prs_2;metH;argJ;thrC;metAS;cysE;glyA;dapL;trpA;trpB;asd;leuB;leuC;aroA;cfiB;group_3477;asnB;argD;argF;acnB;dapB	K01754+K01807+K00265+K01735+K00014+K00948+K00286+K01714+K01940+K01624+K00927+K00615+K00789+K00826+K03786+K00145+K00031+K00053+K01649+K14682+K01687+K01657+K01658+K00948+K00548+K00620+K01733+K00651+K00640+K00600+K14267+K01695+K01696+K00133+K00052+K01703+K00800+K01959+K01079+K01953+K00821+K00611+K01682+K00215
group_3438	0		acnB		Pantothenate and CoA biosynthesis	10	16	0.136721	ko00770	coaD;coaBC;ilvE_1;coaX;ilvC;ilvD;mazG;group_1221;panC;panB	K00954+K13038+K00826+K03525+K00053+K01687+K04765+K06133+K01918+K00606
group_4023	0		acsA_2		Metabolic pathways	200	641	0.15541	ko01100	ilvA;rpiA;coq7;gltB;aroB;mrcA;glmU;yfcG;group_1442;pyrDB;aroE;ubiD;hemC;hemF;murU;dat;dacC;gatA;prs_1;ubiA;bioH;bioD1;coaD;coaBC;glmM_1;proC;thiO;allB;purL;dapA;ispG;ppx;argG;cbbA;pgk;tktA;metK;pyrB;thiC;ilvE_1;aroQ1;purH;lpxA_1;purD;coaX;argC;thiE_1;hemL;spoT;rdgB;garR;nuoN;nuoJ;nuoI;nuoH;nqo3;nuoF;nqo5;ndhC;glmM_2;carB;carA;aguA;ramA;ald;icd;norB;pgi;ribBA;ispH;dsvA;group_1650;cbiA;ilvC;leuA;ac…	K01754+K01807+K06134+K00265+K01735+K05366+K04042+K00799+K03273+K17828+K00014+K03182+K01749+K00228+K00992+K00824+K07258+K02433+K00948+K03179+K02170+K01935+K00954+K13038+K15778+K00286+K03153+K01465+K01952+K01714+K03526+K01524+K01940+K01624+K00927+K00615+K00789+K00609+K03147+K00826+K03786+K00602+K00677+K01945+K03525+K00145+K00788+K01845+K01139+K02428+K00020+K00343+K00339+K00338+K00337+K00336+K00335+…
group_1762	K00104		aguA		2-Oxocarboxylic acid metabolism	13	25	0.188834	ko01210	ilvE_1;argC;icd;ilvC;leuA;argA;ilvD;argJ;asd;leuB;leuC;argD;acnB	K00826+K00145+K00031+K00053+K01649+K14682+K01687+K00620+K00133+K00052+K01703+K00821+K01682
group_1883	0		alaC		Homologous recombination	11	20	0.188834	ko03440	dnaN;recG;dnaE;ruvC;ruvA;ruvB_1;holA;recJ;priA;recO;group_4041	K02338+K03655+K02337+K01159+K03550+K03551+K02340+K07462+K04066+K03584+K02341
group_3681	K06940		ald
hemD	K01719		allB
fadB	K01782		alr-1
qseF	K07715		amgK
cas6	0		ampG
yutF	K01101		anmK
trpB	K01696		apaH
folB	K01633		apc4
group_350	K24845		aprA
group_3520	0		argA
group_540	0		argC
ruvC	K01159		argD
flhB	K02401		argF
pgpA	K01095		argG
group_844	0		argJ
lepB	K03100		arnT
group_3658	0		aroA
aspC	0		aroB
fliQ	K02420		aroE
lysA_1	K01586		aroQ1
group_1658	0		asd
gsiC	K02033		asnB
group_1962	K10806		atoC_1
hslV	K01419		barA
group_3464	0		bepA_2
group_1960	K04773		bepA_4
secE	K03073		bepA_7
hisD	K00013		bicA_1
guaA	K01951		bioA
group_1514	0		bioD1
group_999	0		bioH
glgB	K00700		btuD_1
group_1645	K17226		caeA
ftsK	K03466		carA
group_1811	K03809		carB
group_1739	0		cbbA
yceF	K25422		cbbY
group_3734	0		cbiA
group_1547	0		cc4_1
group_2007	0		ccmB
ispB	K02523		ccmF
group_1942	K07184		ccmH
pgk	K00927		ccoN1_2
group_1856	K07396		ccoP2
fliA	K02405		cdgJ
dsbE	K02199		cfa
fliR	K02421		cfiB
cmk	K00945		cheA
shp	0		cheB_2
group_1515	K17218		cheW_2
mdh	K00024		cheZ
merC	K19058		cmk
thiE_2	K03574		cmpR_1
uppP	K06153		cmpR_4
group_1817	K09141		cntI
nrtP	K02575		coaBC
ispD	K00991		coaD
group_1096	0		coaX
tusE_3	0		comEC
group_1544	0		copA_2
group_1743	0		coq7
czcD	K16264		corC
group_1911	0		cpdA
swrC	0		csrD
mraZ	K03925		cysC
ribH	K00794		cysE
metZ	K10764		cysG_2
secD	K03072		cysS
group_3492	K12283		dacC
sthA	K00322		dapA
group_4032	K07673		dapB
group_1427	0		dapL
amtB	K03320		dat
group_1029	0		dcd
ribE	K00793		dctB
ecfG	K03088		dctM_1
group_3855	0		dctM_3
dsrF	K07236		deaD
group_1935	0		degP
group_1812	0		degQ_2
group_3541	K03767		dnaA
sucD	K01902		dnaE
norR_2	0		dnaJ
hslR	K04762		dnaK
pntAA	K00324		dnaN
group_1949	0		dppA
sdhD	K00242		dppB
group_4261	0		dsbB
ubiG	K00568		dsbC
fliM	K02416		dsbD
prlC	K01414		dsvA
erpA_1	K15724		dusB
rpmD	K02907		dxr
group_1034	0		dxs
group_1787	0		ecfG
cbbM	K01601		egtB
fliN	K02417		epmB
group_1654	0		epsF_1
group_3632	K03390		erpA_2
trpA	K01695		esiB_2
ilvE_1	K00826		estB
group_988	0		fabD
group_782	0		fabG_1
tmcA	K06957		fabH1
lptB	K06861		fadB
cheR1	K00575		fbcH
murU	K00992		feoB
pstB	K02036		fetB
group_1797	0		fieF_1
group_4104	K00782		fimW
group_4222	0		flhB
galT	K00965		folB
group_732	K21413		ftsE
fabI	K00208		ftsH_1
group_1231	0		ftsH_2
group_1524	0		ftsK
cspA	K03704		ftsW
group_3442	K11179		fusA_1
group_4126	K09889		galE
rhlE	K11927		garR
group_973	0		gatA
lipA	K03644		gcvPB
rsmE	K09761		gerN
tmoT	K14987		glgB
dnaG	K02316		glmM_1
outO	K02654		glmM_2
petA	K00411		glmU
rplN	K02874		glnD
secA_1	K03070		glnG
yhfA	K07397		glnL
hom	K00003		glnS
rpoZ	K03060		glpC_2
rpmB	K02902		gltB
argC	K00145		gltB_1
group_1667	0		gltX
hisG	K00765		glyA
rsmH	K03438		glyS
ygfZ	K06980		gnd
group_1665	K02415		gph_1
imuB	K14161		groL_1
group_1766	0		group_1001
group_4094	0		group_1020
yfcA_1	K07090		group_1030
rluD	K06180		group_1031
dsbB	K03611		group_1033
group_3445	0		group_1034
group_1483	K07394		group_1040
glyA	K00600		group_1043
group_1069	0		group_1048
sigR	0		group_1063
pyrF	K01591		group_1067
folK_2	K00950		group_1068
bcp_1	K03564		group_1069
group_3703	0		group_1096
group_3540	K01915		group_1113
gloB_3	0		group_1115
ttrB	K08358		group_1119
epsF_2	K12278		group_1124
group_1512	K07287		group_114
fusA_1	K02355		group_1146
argE	K01438		group_1147
group_4015	0		group_1153
hisC2	K00817		group_1159
lapA	K08992		group_1174
group_4236	0		group_1190
mlaA	K04754		group_1209
kipR	K19333		group_1212
arnC	K23684		group_1216
mutL	K03572		group_1221
group_891	K09930		group_1232
group_1250	0		group_1240
thiG	K03149		group_1246
leuB	K00052		group_1250
group_1878	0		group_1251
waaA	K02527		group_1252
ilvA	K01754		group_1262
group_3553	0		group_1285
sphX	K02040		group_1290
lptF	K07091		group_1293
rcsC_4	K06596		group_1294
dctM_3	0		group_1305
infC	K02520		group_1306
leuD1	K01704		group_1314
bepA_2	0		group_1315
uvrY	K07689		group_1316
cfa	K00574		group_1343
mnmA_1	K00566		group_1348
kdsA	K01627		group_1402
nuoF	K00335		group_1432
copA_2	K01533		group_1436
btrK	K23373		group_1442
group_1006	K03496		group_1463
fmt	K00604		group_1487
metH	K00548		group_1496
map	K01265		group_1501
priA	K04066		group_1512
bioB	K01012		group_1515
group_4271	0		group_1519
rlmN	K06941		group_1524
group_1936	0		group_1533
apaH	K01525		group_1541
pmbA	K03592		group_1547
group_856	0		group_1572
group_902	0		group_1573
xthA	K01142		group_1576
aprB	K00395		group_1582
rplC	K02906		group_1584
ileS	K01870		group_1597
mlaD	K02067		group_1617
group_4216	0		group_1624
erpA_2	0		group_1636
purD	K01945		group_1642
queE_1	K10026		group_1644
yhbY	K07574		group_1649
group_114	0		group_1650
pdxJ	K03474		group_1652
nasE	K00363		group_1657
rseC	K03803		group_1660
tpiA	K01803		group_1662
hemW	0		group_1665
flhF	K02404		group_1672
ampG	K08218		group_1705
petC	K00413		group_1706
pcnB	K00970		group_1738
lptE	0		group_1745
pgi	K01810		group_1756
dsrE2	0		group_1761
trmL	K03216		group_1762
group_3456	0		group_1764
murF	K01929		group_1766
nhaD_1	0		group_1767
group_4277	0		group_1786
cc4_1	0		group_1793
obg	K03979		group_1799
estB	K06999		group_1811
secF	K03074		group_1812
fnr	K01420		group_1813
group_1436	0		group_1827
sucB	K00658		group_1829
rfnT	0		group_1856
gltD	K00266		group_1876
group_3845	0		group_1883
group_3550	K02503		group_1895
ppa	K01507		group_1899
bamA	K07277		group_1910
ubiB	K03688		group_1913
group_2005	K00405		group_1915
ppk	K00937		group_1921
group_4288	0		group_1922
group_1141	0		group_1932
pyrE	K00762		group_1934
group_1809	0		group_1935
group_1970	0		group_1936
group_796	0		group_1944
suhB_1	K01092		group_1948
group_1794	0		group_1949
nhaD_2	0		group_1953
rpiA	K01807		group_1958
yfiH	K05810		group_1960
group_1115	0		group_1961
group_769	0		group_1966
pfp	K21071		group_1970
lutB	K18929		group_1982
rlmE	K02427		group_1983
accD	K01963		group_1985
pyrH	K09903		group_1990
group_1902	0		group_1995
group_4008	K12285		group_1996
group_1252	0		group_1997
rsxD	K03614		group_2005
atpE	K02110		group_2007
yrbG	K07301		group_2008
rluC	K06179		group_2011
group_1858	0		group_2013
group_1876	K03406		group_2034
purB	K01756		group_2038
resA_3	0		group_2039
cheV	K03415		group_2072
phoR	K07636		group_2091
group_1119	0		group_2110
group_1001	0		group_2156
yrfG	K20881		group_2160
group_1492	K03630		group_242
dksA_1	K06204		group_300
rpsI	K02996		group_31
group_4009	0		group_314
tupA	K05772		group_3477
adoK	K00856		group_3496
dsrE	K07235		group_350
csrD	0		group_3530
cynR	K11921		group_3538
tolC_2	K12340		group_3591
cysM	K12339		group_3592
lcfB_1	K01897		group_3635
glnK	K04752		group_3651
trpD_2	0		group_3658
group_1496	K09131		group_3745
group_1343	K04096		group_3855
group_3496	0		group_386
thrC	K01733		group_3887
slt_2	K08309		group_3894
ubiC	K03181		group_3904
recO	K03584		group_3913
group_3697	K07253		group_3960
atpD	K02112		group_3962
group_1591	0		group_4041
lipB	K03801		group_4048
group_4124	K07139		group_4062
feoB	K04759		group_4078
group_1445	0		group_4094
macB_1	K02004		group_4096
group_3733	K09801		group_4108
rluE	K06181		group_4111
group_2049	0		group_4122
group_1146	0		group_4124
bamD	K05807		group_4125
uvrD	K03657		group_4141
nudB	K08310		group_4166
rplI	K02939		group_4176
yadG	K01990		group_4184
leuC	K01703		group_4187
group_3996	0		group_4190
group_2043	0		group_4200
group_1153	0		group_4208
resA_1	0		group_4214
group_1881	0		group_4221
rplX	K02895		group_4222
mltG	K07082		group_4226
group_1113	K01998		group_4228
folE2	K09007		group_4229
rplQ	K02879		group_4251
aroA	K00800		group_4261
group_1501	0		group_4277
group_1375	0		group_466
group_1055	K03760		group_50
group_1899	0		group_538
ccmB	K02194		group_539
trmB	K03439		group_551
glnD	K00990		group_566
folK_1	K00950		group_585
ramA	K12251		group_674
pgsA	K00995		group_678
group_764	K07336		group_694
cbiX	K03794		group_696
sasA_4	K07637		group_718
pyrR	K02825		group_727
group_4096	0		group_728
group_1968	0		group_731
aguA	K10536		group_739
msbA	K11085		group_785
yoaA	K03722		group_796
iscU_1	K04488		group_804
prs_1	K00948		group_818
fbp_1	K01802		group_856
hemY	K02498		group_865
dat	K00824		group_866
trpD_1	K00766		group_874
rpmG	K02913		group_889
rpsB	K02967		group_891
metAS	K00651		group_902
rpoH	K03089		group_915
group_4156	0		group_929
group_1780	0		group_999
ybgC	K07107		guaA
proB	K00931		guaB
soeA	K21307		gyrA
trpC_1	K01609		gyrB
rbfA	K02834		hemC
group_1793	K02386		hemF
group_4084	0		hemL
sucA	K00164		hemW
holC	K02339		hflX
group_4249	0		holA
apaG	K06195		hppA
groS_1	K04078		hrpB
trpG	K01658		hscA
group_3720	0		hslO
exbD	K03560		hslU
uvrC	K03703		hupR1
apbE	K03734		hxcR
zur	K09823		hypB
mdtC_1	0		icd
ybeZ	K06217		ileS
bepA_7	0		ilvA
group_1040	0		ilvC
group_4140	0		ilvD
glnQ_2	K01995		ilvE_1
hcaC	K14578		ilvG
bepA_3	0		imuB
purE	K01588		infB
lpxB	K00748		iolG
acsA_2	K01907		iscS
group_3878	K06598		ispF
surE	K03787		ispG
yjjV	K03424		ispH
def	K01462		ispU
group_3578	K07263		kce
pdg	K07457		kdsA
group_1236	0		kdsD
group_1718	K07460		kipR
aroB	K01735		lapB
ftsN	0		lcfB_1
rlmI	K06969		lcfB_2
group_2016	0		lepB
mutY	K03575		leuA
group_3448	0		leuB
rsgA	K06949		leuC
trkH_1	K03498		leuS
gloB_1	K01069		lexA
hybF	K04651		lgt
group_1597	0		ligA
gltA	K01647		livF
gloA	K01759		livH
nadK	K00858		lmrA
group_1286	0		lolD_2
group_1680	0		lolE
group_694	0		lon
ilvC	K00053		lpdA
ispG	K03526		lpoA
pgl	K01057		lptA
thiE_1	K00788		lptD
yciB	K06190		lptE
rpsC	K02982		lptG
group_1189	K09938		lpxA_1
nadD	K00969		lpxA_2
group_696	0		lpxB
lutA_1	0		lspA
group_2083	K09004		lutB
nrdR	K07738		lysU
rnfA	K03617		macA_2
rnfG	K03612		mak
arnT	K07264		malP
topA	K03168		map
gatC	K02435		mazG
group_1660	0		mdtC_1
bamB	K17713		mdtC_2
ribD	K11752		merC
pilT_1	K02669		metAS
truD	K06176		metG
ddl	K01921		metH
atpF	K02109		metK
livH	K11960		metZ
cfiA	K01960		mfd
fixK	0		mlaA
group_3908	0		mlaD
argF	K00611		mltB
atoC_1	K13599		mltD
glnE	K00982		mnmA_2
kdsC	K03270		mnmG
group_1213	K07152		moaA_1
epmB	K19810		motB_2
group_1306	K19055		mpl
purM	K01933		mrcA
iscS	K04487		mrcB
cfxP	K00855		mreB
murC	K01924		mreC
sucC	K01903		msbA
ptxB	0		mscS
ppiD	K03770		msrA
glnL	K07708		msrP
purH	K00602		mtaD
group_1041	0		mucB
phoU_2	K02039		murA
group_3424	0		murB
trmJ	K15396		murD
hscA	K04044		murF
allB	K01465		murJ
fdx4	0		murU
suhB_2	K01092		mutS
apbC	K03593		mutY
pasT	0		nadC
iolG	0		nadE
smg	K03747		nagZ
nqo2	K00334		napD
lutA_2	K18928		narB
mnmG	K03495		nasA
nit1	K11206		nasE
group_1642	0		ndhC
group_3894	0		nhaD_1
rpmF	K02911		norB
group_1751	0		nqo3
gmk	K00942		nqo5
plsC	K00655		nrdB
group_1767	0		nrdB_2
era	K03595		nrdR
group_3924	0		nrtP
rplV	K02890		nudC
group_2110	K08234		nudF
trmD	K00554		nudJ
yajR	0		nuoF
group_3662	0		nuoH
alr-1	K01775		nuoI
orn	K13288		nuoJ
murJ	K03980		nuoN
wcaJ	0		nusA
uvrA	K03701		oadA
cvpA	K03558		orn
group_1463	K20417		outO
ribF	K11753		pabB
vdcA	K13590		pal_2
bamE	K06186		panB
group_3589	K03699		panC
tolR	K03559		parB
pykA	K00873		pcm_2
sasA_9	0		pctB
ruvA	K03550		pdg
dapA	K01714		pepN
ycgL	K09902		pepP
group_681	K09798		petC
glmU	K04042		pgi
rplO	K02876		pgk
bolA	K05527		pgsA
ccoN1_2	K00404		pheS
group_1100	0		pheT
group_458	0		phoB
nth	K10773		phoU_2
pilT_2	K02670		pilT_1
mrcA	K05366		pip
group_3991	K23886		pknD
rsuA	K06183		plsX
group_818	K02450		plsY
hisI	K11755		pncC
pyrB	K00609		pntAA
group_1784	0		pomA_2
rsmD	K08316		ppiD
dgt	K01129		ppk
rplY	K02897		ppx
pcm_1	K00573		prc
aat	K00684		prfC
hisA	K01814		priA
rlmG	K00564		prkC
sat	K00958		proC
group_1705	K01150		proS
group_3882	K03192		prs_1
nrdB	K00526		prs_2
group_3477	K01079		prsA
yadH	K01992		pstB
norB	K04561		pth
group_1443	0		ptsI
ssb	K03111		ptsN
rppH	K08311		ptsP
nusB	K03625		ptxB
cnoX	K05838		purA
pyrDB	K17828		purD
group_4176	0		purF
rsmI	K07056		purH
zapE	K06916		purK
group_1862	K06915		purL
group_1910	0		purM
group_4024	0		purN
infA	K02518		pyrB
ihfA	K04764		pyrDB
dusA	K05539		pyrF
yccA	K19416		pyrG
sdhB	K00240		qseF
pepP	K01262		queA
group_4107	0		queE_1
acnB	K01682		queG
group_3940	K02496		ramA
dxr	K00099		rapA
recJ	K07462		rapZ
group_1813	K08744		rarA
grxC	K03676		rcsC_4
group_1568	0		rcsC_5
group_1190	K04069		rcsC_8
group_727	0		rdgB
rhlB	K03732		rdgC
group_1174	0		rdoA
rpmJ	K02919		recG
group_3559	0		recJ
group_4141	K03154		recO
ispF	K01770		recX
group_1948	K09929		relA
group_3592	K02221		resA_5
rluB	K06178		resA_6
fabA	K01716		rgtA
slt_1	0		rhlB
prfB	K02836		rhlE
cheB_2	0		rho
dnaQ	K02342		ribBA
argG	K01940		ribD
cheW_1	K03408		rimO
group_1015	K07000		rlmD
panB	K00606		rlmE
iscA	K13628		rlmI
group_3746	0		rluC
group_3865	0		rnd
group_1170	0		rnfG
group_1348	0		rnpA
group_466	K02655		rnr_1
group_4125	0		rnr_2
group_1931	K02038		rpiA
rcsC_8	0		rplF
sasA_1	K13598		rplM
group_4184	K03832		rplQ
group_31	K08084		rpoA
pntB	K00325		rpoB
group_2156	K01897		rpoC
group_4093	K09895		rpoD
tldD	K03568		rpoN
mupP	K22292		rpoS
csrA	K03563		rpsA
prmB	K07320		rseC
recX	K03565		rseP
group_688	0		rsmE
rplT	K02887		rsmG
tolQ_1	K03562		rsmH
yfcA_4	K07090		rssB
dksA_2	K06204		rsxB
panC	K01918		ruvA
group_1649	0		ruvB_1
ffh	K03106		ruvC
mlaE	K02066		sasA_4
glgA1	0		sasA_5
tsaD	K01409		sasA_9
glpC_2	K00113		sat
proS	K01881		sbcB
fieF_2	0		scpB
ccmF	K02198		sdhA
smc_1	K04739		secA_1
group_1160	0		secD
eno	K01689		selD
dnaJ	K03686		selU
fbcH	K00412		serB1
rplU	K02888		serS
slmA_2	0		shp
rimP	K09748		slt_2
fdx_1	0		smc_1
mreC	K03570		soeA
group_1706	K08716		soeC
mobB_2	0		speA
ybfF	K01175		speE_2
ybaB	K09747		sphX
group_2031	0		spoT
ctaB	K02257		sprT
group_2091	0		sspA
rpoC	K03046		sucB
group_3458	K16904		sucC
dppB	K02033		sulA
ribBA	K14652		surE
mnmC	0		tadA
rplP	K02878		tatA
bigR	0		tgpA
group_1855	0		thiC
pip	K01259		thiE_1
prsA	K03769		thiE_2
pnp	K00962		thiO
malP	K00688		thrC
cbbA	K01624		thrS
group_3591	0		thyA
gltB_1	0		tilS
rpsS	K02965		tktA
aceA_2	0		tmcA
group_889	0		tolC_2
nasA	K00372		topA
pyrG	K01937		trkH_1
radA	K04485		trmB
spoT	K01139		trmD
mutS	K03555		trmJ
rpoN	K03092		trmL
group_1246	0		trmO
valS	K01873		trpA
rnfB	K03616		trpB
pal_2	K03640		trpE
dapB	K00215		trpG
group_1958	K09791		truA
ndhB	K00341		truC
merR1	K19591		trxB
group_1261	0		trxC_2
group_1582	0		tsaB
hemH	K01772		tsaD
group_1625	0		tupA
hrcA	K03705		typA
prkC	K20873		tyrS
stp	K20074		ubiA
group_1290	0		ubiB
ybaN	K09790		ubiD
dnaA	K02313		udg
group_1472	0		uvrA
corC	K06189		uvrD
ppx	K01524		valS
gntR	0		wbpA
mreD	K03571		ybbJ
rnpA	K03536		ybfF
hflC	K04087		ybgC
ctaA	K02259		yceD
group_566	K12280		ychF
group_1267	0		yeeZ
group_50	0		yfcG
group_4053	0		yffB
pabC	K02619		yhbU
lolE	K09808		yiaD
soeC	K21309		yidC
group_1644	0		yidD
efp	K02356		yihV
hscB	K04082		yisK
group_3706	0		yjbI
cmpR_3	0		yjfC
rpoE	K03088		yjjV
glnB	K04751		yliI
nuoK	K00340		yoaA
sspB	K03600		yxaF
sbcB	K01141		yycJ
tilS	K04075		zapE
group_4122	0		znuC
tolQ_2	K03561		zwf
cysE	K00640
norC	K02305
cutA	K03926
nadC	K00767
group_1197	0
ydjZ	0
tatA	K03116
rdgC	K03554
rpsQ	K02961
group_929	0
group_353	0
motB_2	K02557
group_1217	0
thiL	K00946
yiaD	0
metG	K01874
rssB	K07814
ftsL	0
qorA	K00344
ahcY	K01251
group_1913	0
group_386	K02415
cheW_2	K03408
ettA	K06020
lptD	K04744
rho	K03628
lspA	K03101
ubiJ_2	K24843
group_945	0
group_3638	K02656
group_4177	0
folD	K01491
group_1750	0
group_1063	0
mltB	K08305
carB	K01955
group_4240	0
argB	K00930
asd	K00133
fabG_1	K03793
group_3429	0
fabH1	K00648
group_1298	K07019
esiB_2	K07126
cheA	K03407
rpsA	K02945
group_1487	0
dctP	K11688
group_1402	0
group_4186	0
group_2025	0
hemL	K01845
lpxA_1	K00677
aatA	K00812
cbiA	K02224
asnB	K01953
dapE	K01439
group_4036	0
phoP	K07660
ubiE	K03183
group_4226	0
group_4062	0
oadB	K20509
tusB	K07237
carA	K01956
hisB	K01693
cynT	K01673
group_4105	0
cheZ	K03414
ascD	K00523
gcvR	K03567
yjfC	0
fabG_2	K00059
rph	K00989
dusB	K05540
lptA	K09774
group_3903	0
gltX	K01885
ccoN1_1	K00404
group_1671	0
lysU	K04567
mlaF	K02065
group_1216	0
group_1829	0
djlA	K05801
pyrC	#N/A
degQ_2	K04771
slmA_1	K05501
group_3748	0
group_718	K12543
plsX	K03621
glmM_1	K15778
ybbJ	K07340
zapD	K18778
rnt	K03683
ilvG	K01576
ampD	K03806
yciK	0
group_3772	K16885
hspQ	K11940
lapB	K19804
lpxP	K02517
ruvB_2	K02343
argJ	K00620
bioH	K02170
coaE	K00859
group_1535	0
rplK	K02867
rlmH	K00783
surA_1	K03771
flgB	K02387
vfr	K10914
leuS	K01869
group_2013	0
yigB	K20862
group_1996	K07126
prs_2	K00948
yffB	K00537
cbbY	0
cca	K00974
atm1	K24821
trxC_2	K03672
group_1712	0
garR	K00020
miaB	K06168
group_4171	K01934
mpl	K02558
oadG	0
hupR1	0
mdtE	0
grpE	K03687
nrdB_2	0
group_1442	K03273
rnd	K03684
sprT	K02742
ligA	K01972
ccmE	K02197
clpP	K01358
group_859	0
group_3517	0
rarA	K07478
amiC	K01448
group_3897	0
group_866	0
yciO	0
znuB	K09816
lgt	K13292
group_4139	0
cpdA	K03651
lpxC	K02535
group_3962	K09158
trxA	K03671
soj_3	K03496
trpE	K01657
group_4065	0
cdgJ	0
nadB	K00278
dnaN	K02338
group_3427	0
smpB	K03664
group_3853	0
group_3752	K03496
group_1315	K07003
ycfH	K03424
group_3887	0
group_3847	K09858
group_3631	0
group_1752	0
group_3617	0
group_4078	K11912
frr	K02838
group_1672	0
group_4109	0
spsI	K23992
group_1624	0
rplS	K02884
epmA	K04568
group_3463	0
speE_2	0
nuoB	K00331
pepA	K01255
group_1283	0
gpsA	K00057
rpsU	K02970
group_585	0
group_855	0
group_1652	0
group_785	0
yisK	0
group_1031	K07003
rpmC	K02904
nrgA	K03320
group_3488	K01867
thrS	K01868
mucB	K03598
zwf	K00036
atpB	K02108
group_1305	0
group_538	0
speD	K01611
copA_1	K17686
glnG	K07712
group_1124	0
rnfE	K03613
group_1710	0
PSK	K22935
cmoA	K15256
group_1915	K07234
hemC	K01749
nqo3	K00336
nirM	K08738
serS	K01875
lepA	K03596
group_1099	0
mak	K00847
lpxH	K03269
group_1717	0
dcd	K01494
tsf	K02357
ylxH	K04562
pheT	K01890
ftsH_2	K03798
trxB	K00384
group_1760	K11473
glmM_2	K03431
rpoA	K03040
pyrK	K02823
rpe	K01783
acyP	K01512
acsA_3	K01908
rgtA	0
hemA	K02492
group_4262	0
group_3968	K08082
soj_1	K03496
group_1827	0
purL	K01952
trkA	K03499
group_4050	0
xerD	K04763
group_1985	0
dnaE	K02337
tsaB	K14742
group_3971	0
dut	K01520
tolB	K03641
rplM	K02871
group_1714	K22617
groL_1	K04077
trxC_1	K03671
tolC_1	K12340
nuoI	K00338
group_678	0
group_3467	0
group_1050	K07735
glpC_1	0
bepA_5	K01423
mtaD	K12960
group_4198	K03953
merA	K00520
group_1594	0
group_4206	0
rseP	K11749
kdsB	K00979
argS	K01887
rpsM	K02952
tusA_2	K04085
aprA	K00394
group_1232	0
group_1212	K06888
rpoD	K03086
yaaA	K09861
ccmA	K02193
group_3651	0
group_80	0
gapA	K00134
group_1934	K07090
group_1889	K20978
group_515	0
hmuU	K02015
group_1738	0
group_3997	0
serC	K00831
rplE	K02931
group_4200	0
murE	K01928
group_922	0
resA_6	0
group_1932	K02037
group_1617	0
group_3619	0
group_3678	K09004
group_4026	0
group_3535	K03321
yfcG	K00799
yhhT	K03548
group_4011	0
group_1967	0
lpd	K00382
rbr	0
rplJ	K02864
rlmD	K03215
adk_2	K00939
cysZ	K06203
rapZ	K06958
rdgB	K02428
truB	K03177
wbpE	K13017
aroC	K01736
group_3859	0
group_2008	0
group_1808	0
pdxA	K00097
atpA	K02111
ilvI	K01652
prfC	K02837
bioC	K02169
gpmI	K15633
selU	K06917
atpG	K02115
group_4133	0
group_1961	0
tig	K03545
dacC	K07258
group_3960	K07175
yeeZ	0
group_4081	K13993
group_300	0
group_314	0
group_357	0
rpmA	K02899
nirQ_2	K04748
yjbI	K06886
ispA	K00795
infB	K02519
hemB	K01698
group_3936	0
group_1147	K21025
group_2072	K02200
dapL	K14267
group_1221	K06133
sdhE_1	K03389
pleD_2	K02658
group_2039	0
tgpA	K22452
cheY_1	K03413
group_1995	0
group_1328	0
group_3913	K03324
resA_5	0
accA	K01962
group_1033	0
group_3489	0
tam	0
group_3432	0
nuoJ	K00339
ftsA_2	K03590
ccmH	K02200
hisF	K02500
group_3738	0
tusE_1	K11179
def2	K01462
group_1046	K02660
bioF	K00652
walR	K02657
group_1920	0
clpX	K03544
apc4	K01474
group_4089	0
zapA	K09888
hxcR	K02652
dsvB	K11181
rpsJ	K02946
speA	K01585
rplW	K02892
dctB	K10125
group_1982	0
group_3460	K09937
tktA	K00615
group_3423	K13201
sasA_5	0
yihV	K00846
group_1260	0
coaX	K03525
aroK	K00891
lolA	K03634
group_638	K25223
ctpF	0
group_3465	0
group_1068	0
rpsT	K02968
sspA	K03599
leuA	K01649
group_4190	0
mnmE	K03650
pth	K01056
group_721	0
cmpR_4	0
rimM	K02860
pntA	K00324
cheY_2	K03413
argA	K14682
group_3849	0
rplF	K02933
group_1130	K04069
pepN	K01256
pknD	0
mscS	K03442
relA	K00951
envC	K22719
group_1030	0
rpmH	K02914
btuD_3	K02003
bioA	K00833
btuD_1	0
ndhC	K00330
group_1922	0
lpxL	K02517
nadE	K01950
fusA_2	K02355
group_2034	K15918
yxaF	K18939
birA	K03524
tusE_2	K11179
group_795	0
group_3635	0
epsF_1	K02653
group_1262	0
group_1975	0
group_4063	K07461
lpoA	K07121
group_865	K07053
rsfS	K09710
group_1662	K09760
nagZ	K01207
group_3539	0
moaA_1	0
gnd	K00033
group_742	0
group_1545	K06929
group_3667	K07126
group_3745	K00525
yabJ	K09022
sigH	K03088
group_1786	0
group_3895	K11690
group_1584	0
dsbD	K04084
dppA	K12368
group_3906	K09160
rplB	K02886
nusA	K02600
group_1432	K02663
proC	K00286
group_1316	0
group_693	0
nudC	0
narB	K00372
mrdB	K05837
group_3515	0
rnr_1	K12573
prmA	K02687
thiC	K03147
group_3904	K03306
pcm_2	K00573
dctM_1	0
group_1314	0
gshB	K01920
lon	K01338
group_996	0
group_1650	K00374
gsiA	K02032
hslU	K03667
group_4101	0
group_1245	0
napD	K02570
yhbU	K24844
hda	K10763
nirQ_1	K04748
der	K03977
group_3428	0
aroE	K00014
group_1971	K02676
fetB	K02069
tctD	K07771
exoA	K01142
degP	K04771
accB	K02160
yidC	K03217
rplD	K02926
parB	K03497
group_3938	0
group_1495	K09792
lysA_2	0
prmC	K02493
group_3939	0
cobC	K02226
group_4229	K03308
dtd	K07560
barA	K07678
accC	K01961
group_1983	0
msrB	K07305
rpsH	K02994
group_1894	0
mdtC_2	0
rnhB	K03470
gtaB	K00963
metF	K00297
group_1251	K09941
adk_3	K00939
group_4060	K00405
rimI	K03789
rsxB	K16886
cdsA	K00981
yfkN	K17224
dapD	K00674
yknY	0
ypjD	0
deaD	K05592
group_831	K07126
group_1038	0
group_3479	0
glyQ	K01878
yfcA_2	K07090
ycbX	K07140
group_4040	K08973
gmhA_2	K12961
phoU_1	K02039
group_2160	0
gph_1	K01091
dsbC	K03981
fabZ	K02372
crcB	K06199
egtB	0
dapF	K01778
ubiA	K03179
group_1209	0
group_1541	K02659
group_3446	0
group_4175	0
hybG	K04653
htpX_1	K03799
rpoS	K03087
group_4091	0
group_1159	0
group_1843	0
hfq	K03666
iscU_2	K04488
nirT	K02569
lolD_2	K09810
esiB_1	0
group_1861	K07054
fixP	K00406
gatB	K02434
xseB	K03602
yfgD	K00537
group_3705	K05524
ywqF	K00012
slyD_1	K03775
oadA	K01571
group_845	0
group_4221	K08303
moeZ	K02439
sdhE_2	0
ftsQ	K03589
murG	K02563
flgH	K02393
group_1990	0
resA_2	0
group_4030	0
rpsK	K02948
cspD	K03704
fumB	K01676
group_4201	K06213
group_1655	0
lpxK	K00912
ubiX	K03186
group_478	0
flgF	K02391
group_1764	0
nuoD	K00333
argH	K01755
bicA_1	K03321
aroG	K01626
rdoA	0
gcvPA	K00282
flgG	K02392
gsiD	K15582
rpoB	K03043
group_3430	0
ybeY	K07042
group_1953	K25135
argD	K00821
udg	K21929
coaBC	K13038
psd	K01613
tpx	K11065
ndk	K00940
group_1454	K07168
coaD	K00954
cysQ	K01082
cysS	K01883
alaS	K01872
lexA	K01356
group_200	K13590
trmO	K22900
macA_2	K13888
group_3932	0
lpdA	K00382
group_4111	0
ibpA	K04080
alaC	K14261
sdhA	K00239
aspS	K01876
fur	K03711
group_3410	K03768
hslO	K04083
lptC	K11719
yqeY	K09117
yggS	K06997
group_1799	K03406
group_4025	K09921
rplA	K02863
kdsD	K06041
nudJ	K12152
group_1142	0
dnaK	K04043
rpsP	K02959
plsY	K08591
group_1171	0
group_728	0
rnhA	K03469
aroQ1	K03786
queF	K09457
group_4279	0
guaB	K00088
lpxA_2	K00677
groS_2	K04078
ispU	K00806
recG	K03655
grxD	K07390
comEC	K02238
serB1	0
bepA_4	0
recR	K06187
moeB	K21029
truA	K06173
prc	K03797
dnaB	K02314
group_1060	0
pabB	K01665
rlpA	K03642
ftsY	K03110
purA	K01939
lmrA	K06148
group_1887	0
yhdE	K06287
group_1999	0
group_1240	0
ispE	K00919
group_3434	0
group_2038	0
group_1761	K11472
nuoN	K00343
group_1756	0
hrpB	K03579
ccmC	K02195
rnr_2	K01147
fdx_2	K04755
ald	K00259
prpB	K03417
napH	K02574
lpxD	K02536
hcaT	K05820
murB	K00075
narL	K07684
group_1745	0
typA	K06207
soeB	K21308
btuD_4	K02010
group_674	0
dxs	K01662
wbgU	K08679
tmk	K00943
msrA	K07304
trpF_1	K01817
rimO	K14441
yidD	K08998
group_1521	K02422
fis	K03557
group_4064	0
mnmA_2	K00566
fieF_1	0
group_1803	0
speE_1	K00797
cntI	0
mshA_2	K16703
group_1852	0
mtaB	K18707
tyrS	K01866
mfd	K03723
yajL	K03152
murA	K00790
group_1576	0
atpC	K02114
pctB	0
amgK	K07102
group_1763	0
gyrA	K02469
group_4162	K06193
group_1287	0
coq7	K06134
ubiD	K03182
rnc	K03685
dsbA	K03673
rsmA	K02528
gatA	K02433
yibN	0
msrP	K07147
ftsX	K09811
prpC	K01659
fabF	K09458
acpP_2	K02078
group_1043	K07028
anmK	K09001
rapA	K03580
ilvH	K01653
nusG	K02601
group_1167	K09678
group_3478	K09137
purF	K00764
purC	K01923
lcfB_2	0
acpP_1	0
udgb	K21929
ftsW	K03588
secY	K03076
prpD	K01720
group_2047	0
greA	K03624
gmhA_1	K03271
ilvD	K01687
pomA_2	K02556
ftsI	K03587
group_1293	0
yajC	K03210
group_1749	0
rcsC_5	0
sqr	K17218
yycJ	0
group_1923	K15523
group_223	0
proA	K00147
group_4108	K02035
clpS	K06891
sulA	K13053
ftsE	K09812
yliI	K21430
group_3946	0
group_3422	0
group_4166	0
pncC	K03743
ccoP2	K00406
livF	K01996
rpmE	K02909
scpA	K05896
group_1561	0
group_1657	0
group_1067	0
ptsP	K08484
group_4256	K00928
ftsZ	K03531
group_1898	K09920
group_1900	0
cmpR_1	K21900
fimW	K23127
mraY	K01000
cfiB	K01959
kce	0
group_1886	0
group_4160	K17227
group_1014	0
group_1834	K02793
group_1997	K16052
group_1854	0
group_537	0
group_915	0
acsA_1	K01895
group_1947	0
group_4214	K07263
group_874	0
cysG_2	K02302
group_1592	0
glyS	K01879
group_3660	K13993
group_1131	K02004
ispH	K03527
group_4138	0
group_1806	K03406
ubiK	K09806
fkpB	K03774
hpf	K05808
group_3704	0
ihfB	K05788
wbpA	K02474
bioD1	K01935
secB	K03071
queG	K18979
parE	K02622
group_1020	0
rsmB	K03500
iscR_2	0
group_242	0
fabD	K00645
group_3538	0
group_3469	0
group_1048	0
groL_2	K04077
rgtE	0
tgt	K00773
moaC2	K03637
group_1519	0
group_1444	0
group_2045	K03639
ftsH_1	K03798
maeB	K00029
group_4144	K00241
group_1677	K01999
metR	K03576
gltB	K00265
aceF	K00627
icd	K00031
dsvA	K11180
group_666	K02664
gyrB	K02470
rpsN	K02954
iscR_1	K13643
cc4_2	0
hisH	K02501
clcA	0
group_3530	K03529
folP	K00796
nuoH	K00337
group_1572	0
cbbS1	K01602
group_4187	0
group_1895	0
group_739	K12978
glmS	K00820
skp	0
group_551	0
group_2011	0
scpB	K06024
mrdA	K05515
group_4098	0
selD	K01008
miaA	K00791
group_1723	0
polA	K02335
rpsD	K02986
group_3524	K07113
hisS	K01892
queC	K06920
group_4128	0
hypB	K04652
group_4208	0
group_804	0
group_1533	0
ino1	K01858
group_1757	0
yabI	0
galE	K01784
phoB	K07657
rplL	K02935
group_4041	K02341
group_1285	K12279
group_731	K03406
znuC	K09817
metK	K00789
ptsN	K02806
petJ	0
norV	0
group_1921	K03088
ptsI	K08483
group_1966	K07501
atpH	K02113
group_3744	K21703
group_4048	K20978
mrcB	K05365
group_1005	K03797
group_1294	K09926
group_1573	0
crh	K02784
group_1367	K00758
group_1023	K03585
purN	K11175
glnS	K01886
group_1560	0
rpmI	K02916
recA	K03553
group_1282	0
holA	K02340
rpsO	K02956
group_3719	0
rplR	K02881
hemN	K02495
group_1651	0
mreB	K03569
ruvB_1	K03551
caeA	0
tadA	K11991
thiO	K03153
group_726	0
thyA	K00560
group_4196	0
flgC	K02388
rpsE	K02988
group_1963	K00772
group_1460	K03671
adh1	K04072
engB	K03978
group_1884	0
mltD	K08307
pheS	K01889
group_4080	0
gcvPB	K00283
glpE_2	0
group_2181	K06995
gerN	0
parC	K02621
group_1656	0
rng	K08301
rsmG	K03501
yceD	K07040
group_1636	0
thiD	K00941
group_4031	0
hflX	K03665
group_4251	0
ychF	K06942
rpsL	K02950
nlpD	K06194
group_539	K07645
group_4039	0
hppA	K15987
queA	K07568
purK	K01589
nudF	K01515
group_1018	0
group_1944	0
group_3584	0
group_1912	0
hemF	K00228
prfA	K02835
uvrB	K03702
group_3627	0
mazG	K04765
nuoM	K00342
rpsG	K02992
cmoB	K15257
lptG	K11720
group_4228	0
yqgF	K07447
slyD_2	K03775
group_4185	0
truC	K06175

## Sheet: Figure S5 re
Gene	kpsM	fpuD	btuD_2	cysA	group_2335	group_1927	btuD_5	group_2941	group_3016	cysA_2	ybhF	group_3042	group_1259	group_3041	kpsT	group_3365	group_2119	cutL	tar_2	tar	tar_1	cheR	cheB1	cheB	cheB3	cas2	ygcB	group_1828	ygcB_1	ygcB_2	group_3285	group_2447	mdtA_2	macA_1	mdtA_1	mdtA_3	group_79	cusB	group_319	group_2337	group_3060	group_3142	group_2730	bepE	czcA_1	czcA	mdtB_1	czcA_2	flgJ
TCS2	0	0	0	0	1	0	1	1	1	1	0	0	0	0	0	0	1	1	1	0	0	1	1	1	0	0	1	0	0	0	0	0	0	1	1	1	1	0	0	0	1	1	0	1	0	1	0	0	0
TCS4	0	0	0	0	1	0	1	1	1	1	0	1	0	1	0	0	1	1	1	0	0	1	1	1	0	0	1	0	0	0	0	0	0	1	1	1	1	0	0	0	1	0	0	1	0	0	0	0	0
TCS5	0	0	0	0	1	0	1	1	1	1	0	1	0	1	0	0	1	1	1	0	0	1	1	1	0	0	1	0	0	0	0	0	0	1	1	1	1	0	0	0	1	1	0	1	0	0	0	1	0
TCS3	0	0	0	0	1	0	1	1	1	1	0	1	0	0	0	0	1	1	1	0	0	1	1	1	0	0	1	0	0	0	0	0	0	1	1	1	1	0	0	0	1	1	0	1	0	0	0	1	0
TCS1	0	0	0	0	1	0	1	1	1	1	0	1	0	1	0	0	1	1	1	0	0	1	1	1	0	0	1	0	0	0	0	0	0	1	1	1	1	0	0	0	1	1	0	1	0	1	0	0	0
Bnaka	0	1	1	1	1	1	0	0	0	0	0	0	0	0	0	0	0	0	0	1	0	1	1	1	0	1	0	1	0	0	0	1	1	1	0	0	0	1	0	1	0	0	0	1	1	1	1	0	1
B8	0	1	1	1	1	1	0	0	0	0	0	0	0	0	0	0	0	0	0	1	0	1	1	1	0	1	0	1	0	0	0	1	1	0	0	0	0	1	1	1	0	0	0	1	1	1	1	0	1
E02B1	0	1	1	1	1	1	0	0	0	0	0	0	0	0	0	0	0	0	0	1	0	1	1	1	0	1	0	1	0	0	0	1	1	1	0	0	0	1	0	1	0	0	0	1	1	1	1	0	1
E02B2	0	1	1	1	1	1	0	0	0	0	0	0	0	0	0	0	0	0	0	1	0	1	1	1	0	1	0	1	0	0	0	1	1	1	0	0	0	1	0	1	0	0	0	1	1	1	1	0	1
B2	0	1	1	1	1	1	0	0	0	0	0	0	0	0	0	0	0	0	0	1	0	1	1	1	0	1	0	1	0	0	0	1	1	1	0	0	0	1	0	1	0	0	0	1	1	1	1	0	1
W7	0	1	1	1	0	1	0	0	0	0	0	0	0	0	0	0	0	0	1	0	1	1	1	1	1	1	0	1	0	0	0	1	1	1	1	0	0	1	0	0	0	0	0	1	1	0	0	1	1
IW3	0	1	1	1	0	1	0	0	0	0	0	0	0	0	0	0	0	0	1	0	0	1	1	1	1	1	0	1	0	0	0	1	1	0	1	0	0	1	1	0	0	0	0	0	1	0	1	1	0
IW2	0	1	1	1	0	1	0	0	0	0	0	0	0	0	0	0	0	0	0	0	0	0	1	0	1	1	0	1	0	0	0	1	1	0	1	0	0	1	1	0	0	0	0	0	1	0	1	1	1
W2	0	1	1	1	0	1	0	0	0	0	0	0	0	0	0	0	0	0	1	0	0	1	1	0	1	1	0	1	0	0	0	1	1	0	1	0	0	1	1	0	0	0	0	1	1	0	0	1	1
IW1	0	1	1	1	0	1	0	0	0	0	0	0	0	0	0	0	0	0	1	0	1	1	1	0	1	1	0	1	0	0	0	1	1	0	1	0	0	1	1	0	0	0	0	1	1	0	0	1	1
LQS4	0	1	1	1	1	0	1	0	0	0	0	0	0	0	0	0	0	0	0	0	0	1	1	1	1	0	0	0	0	0	0	0	1	1	1	1	1	0	0	0	0	0	0	0	1	1	1	0	1
LQS3	0	1	1	1	1	0	1	0	0	0	1	0	0	0	0	0	0	0	0	0	0	1	1	1	1	0	0	0	0	0	0	0	1	1	1	1	1	0	0	0	0	0	0	0	1	1	1	0	1
LQS5	0	1	1	1	1	1	1	0	0	0	1	0	0	0	0	0	1	1	0	0	0	1	1	1	0	0	0	0	0	0	0	0	1	1	1	1	1	0	1	0	0	0	1	1	1	1	0	0	1
LQS2	0	1	1	1	1	1	1	0	0	0	1	0	0	0	0	0	1	1	0	0	0	1	1	1	0	0	0	0	0	0	0	0	1	1	1	1	1	0	1	0	0	0	1	1	1	1	0	0	1
LQS1	0	1	1	1	1	1	1	0	0	0	1	0	0	0	0	0	1	1	0	0	0	1	1	1	0	0	0	0	0	0	0	0	1	1	1	1	1	0	0	0	0	0	1	1	1	1	0	0	1
WCS2	1	1	1	1	1	0	1	0	0	0	0	0	1	0	1	0	0	0	1	0	0	1	0	1	0	0	0	0	1	0	1	0	1	1	1	1	0	0	0	0	0	0	0	1	1	1	1	1	1
WCS3	1	1	1	1	1	0	1	0	0	0	0	0	1	0	1	1	0	0	1	0	0	1	0	1	0	0	0	0	1	1	1	0	1	1	1	1	1	0	0	0	0	0	0	1	1	1	1	1	1
WCS1	1	1	1	1	1	0	1	0	0	0	0	0	1	0	1	1	0	0	1	0	0	1	0	1	0	0	0	0	1	1	1	0	1	1	1	1	1	0	0	0	0	0	0	1	1	1	1	1	1
	PC 1 42.44%	PC 2 20.36%				raw P value	TC	KA	SO	LQ	WC
TCS2	21.023	-4.7934				TC
TCS4	21.857	-4.9787				KA	0.0087
TCS5	22.09	-5.0586				SO	0.0079	0.0077
TCS3	21.639	-5.0916				LQ	0.0096	0.0091	0.0079
TCS1	21.935	-4.8952				WC	0.0172	0.016	0.0175	0.0184
Bnaka	-9.847	-6.7383
B8	-9.9875	-7.0258
E02B1	-9.8012	-6.8415				F value	TC	KA	SO	LQ	WC
E02B2	-9.9725	-6.9885				TC
B2	-10.04	-7.0544				KA	951.6
W7	-9.6876	-6.0311				SO	582.6	86.87
IW3	-9.5707	-5.8582				LQ	61.58	27.42	28.33
IW2	-9.8538	-5.749				WC	415.2	681.2	270.1	22.21
W2	-9.7901	-5.9167
IW1	-9.8788	-5.9152
LQS4	-2.0388	6.958
LQS3	-1.8616	7.4025
LQS5	-2.0283	9.8907
LQS2	-1.836	10.045
LQS1	-1.7742	9.9572
WCS2	-0.21159	14.552
WCS3	-0.10809	14.979
WCS1	-0.25595	15.152
[truncated: 2,079 more columns]

## Sheet: Figure S7 re
	Genome size	Core genes	Accessory genes	Specific genes	Total genes
TCS2	2752993	1684	906	34	2624
TCS4	2738423	1684	918	16	2618
TCS5	2790988	1684	959	17	2660
TCS3	2765596	1684	923	34	2641
TCS1	2777407	1684	946	16	2646
Bnaka	2597759	1684	808	86	2578
B8	2569935	1684	806	8	2498
E02B1	2562606	1684	799	11	2494
E02B2	2570758	1684	812	4	2500
B2	2569946	1684	808	4	2496
W7	2539667	1684	765	15	2464
IW3	2515871	1684	748	16	2448
IW2	2525116	1684	755	12	2451
W2	2548490	1684	776	10	2470
IW1	2533819	1684	767	13	2464
LQS4	2588341	1684	769	7	2460
LQS3	2644895	1684	809	23	2516
LQS5	2802101	1684	964	7	2655
LQS2	2831862	1684	993	12	2689
LQS1	2832986	1684	983	9	2676
WCS2	2558117	1684	752	74	2510
WCS3	2565499	1684	788	23	2495
WCS1	2566202	1684	795	28	2507

## Sheet: Figure S8 re
Ploidy 6	Core genes	Accessory genes
WCS1	0.00386525	0.0222983
WCS2	0.340142	0.383252
WCS3	0.0541135	0.0599267
IW1	1.05294	0.814464
IW2	0.162971	0.18884
IW3	2.73358	2.01382
W2	0.0350132	0.0389213
W7	0.13496	0.149919
B2	0.0197901	0.0124187
B8	0.00957585	0.00965896
E02B1	0.0140446	0.00689925
E02B2	0.0159597	0.0124187
TCS1	0.127601	0.130563
TCS2	0.440571	0.490698
TCS3	0.429779	0.474378
TCS4	0.0647525	0.107714
TCS5	0.0780839	0.101186
LQS1	0.0151297	0.0144594
LQS2	0.112842	0.135299
LQS3	3.37455	2.89085
LQS4	3.44578	2.94972
LQS5	0.0769092	0.107413

## Sheet: Figure 1a re
Vent	GPS information
Longqi	37.7839° S, 49.6502° E
Tiancheng	27.8508° S, 63.9227° E
Solitaire	19.5568° S, 65.8482° E
Kairei	25.32° S, 70.0403° E
Wocan	60.53° E, 6.36° N

## Sheet: Figure 2a,c,d,e
CORE GENES	SNP density p6		Nucleotide diversity	PC 1	PC 2			PC 1	PC 2		Host individual from which vent	Fst	Average Fst of the vent
WCS1	0.00386525		wc_pi_1	-0.0047888	-0.0036478		LQ_pi_1	-0.072093	0.00069004		Wocan	0.117158	0.0897697
WCS2	0.340142		wc_pi_2	-0.00083467	-0.0024474		LQ_pi_2	-0.07141	0.001113		Wocan	0.0316886
WCS3	0.0541135		wc_pi_3	-0.0045714	-0.0036502		LQ_pi_3	-0.030595	0.0049966		Wocan	0.120463
IW1	1.05294		wc_pi_1_2	-0.0011465	-0.002559		LQ_pi_4	-0.072252	0.00079206		Solitaire	0.0713523	0.077926
IW2	0.162971		wc_pi_1_3	-0.0042886	-0.0033706		LQ_pi_5	-0.072305	0.00079345		Solitaire	0.0893129
IW3	2.73358		wc_pi_2_3	-0.00083676	-0.0024611		LQ_pi_1_2	-0.069462	0.0021633		Solitaire	0.0498212
W2	0.0350132		so_pi_1	0.0042645	-0.0015357		LQ_pi_1_3	0.078778	0.017695		Solitaire	0.11151
W7	0.13496		so_pi_2	0.0010088	-0.004529		LQ_pi_1_4	0.11072	-0.012864		Solitaire	0.0759145
B2	0.0197901		so_pi_3	0.022494	0.0021305		LQ_pi_1_5	-0.069501	0.0022744		Solitaire	0.0497726
B8	0.00957585		so_pi_4	-0.0044595	-0.0036578		LQ_pi_2_3	0.078276	0.017284		Solitaire	0.0483674
E02B1	0.0140446		so_pi_5	-0.00139	-0.0042141		LQ_pi_2_4	0.11039	-0.013195		Solitaire	0.110375
E02B2	0.0159597		so_pi_1_2	0.0052278	-0.0031584		LQ_pi_2_5	-0.071232	0.0012037		Solitaire	0.0804361
TCS1	0.127601		so_pi_1_3	0.018295	9.0664e-05		LQ_pi_3_4	-0.037638	-0.027125		Solitaire	0.0923979
TCS2	0.440571		so_pi_1_4	0.0011534	-0.0023976		LQ_pi_3_5	0.078086	0.017317		Kairei	0.00673792	0.00729444
TCS3	0.429779		so_pi_1_5	0.010208	-0.0041507		LQ_pi_4_5	0.11024	-0.013139		Kairei	0.00996063
TCS4	0.0647525		so_pi_2_3	0.013768	-0.00099484						Kairei	0.00527254
TCS5	0.0780839		so_pi_2_4	6.7286e-05	-0.004365						Kairei	0.00517386
LQS1	0.0151297		so_pi_2_5	0.0026833	-0.0048372						Kairei	0.0069106
LQS2	0.112842		so_pi_3_4	0.014007	-0.00093091						Kairei	0.00971106
LQS3	3.37455		so_pi_3_5	0.013072	-0.0010204						Tiancheng	0.118987	0.0851906
LQS4	3.44578		so_pi_4_5	0.0051948	-0.0053626						Tiancheng	0.0878057
LQS5	0.0769092		ka_pi_1	-0.0047451	-0.0036906						Tiancheng	0.0690506
			ka_pi_2	-0.0048068	-0.0036628						Tiancheng	0.0231767
			ka_pi_3	-0.0048019	-0.0036603						Tiancheng	0.0277391
			ka_pi_4	-0.0048021	-0.0036674						Tiancheng	0.137903
			ka_pi_1_2	-0.004761	-0.0037254						Tiancheng	0.121415
			ka_pi_1_3	-0.0046994	-0.0036986						Tiancheng	0.122551
			ka_pi_1_4	-0.0046978	-0.0036828						Tiancheng	0.0830846
			ka_pi_2_3	-0.0047519	-0.003681						Tiancheng	0.0601931
			ka_pi_2_4	-0.0047451	-0.0037525						Longqi	0.0666062	0.483674
			ka_pi_3_4	-0.0046854	-0.003722						Longqi	0.699055
			tc_pi_1	-0.0039325	-0.00043064						Longqi	0.813355
			tc_pi_2	-0.0011625	0.012494						Longqi	0.0690201
			tc_pi_3	-0.0016047	0.010589						Longqi	0.694686
			tc_pi_4	-0.0047765	-0.0031772						Longqi	0.809702
			tc_pi_5	-0.0047249	-0.0020687						Longqi	0.0295239
			tc_pi_1_2	-0.0013648	0.011006						Longqi	0.145235
			tc_pi_1_3	-0.0020783	0.0079524						Longqi	0.697364
			tc_pi_1_4	-0.003932	0.002404						Longqi	0.812198
			tc_pi_1_5	-0.0041902	-0.00074974
			tc_pi_2_3	-0.0010983	0.012652
			tc_pi_2_4	-0.0016255	0.012504
			tc_pi_2_5	-0.0018328	0.01096
			tc_pi_3_4	-0.0022163	0.010376
			tc_pi_3_5	-0.0026308	0.0073978
			tc_pi_4_5	-0.0044614	0.0021038
			PERMANOVA	Raw P	F value
			Wocan	0.3041	0.9208
			Solitaire	0.3623	1.054
			Kairei	0.0246	2.526
			Tianchong	0.1822	1.423
			Longqi	0.06	2.23

## Sheet: Figure 2b
WCS1	WCS2	WCS3	W2	W7	IW1	IW2	IW3	B2	B8	E02B1	E02B2	TCS1	TCS2	TCS3	TCS4	TCS5	LQS1	LQS2	LQS3	LQS4	LQS5
gnl|X|MMNBEFIG_2_56425_A_G	gnl|X|MMNBEFIG_1_2595_G_T	gnl|X|MMNBEFIG_1_59736_G_A	gnl|X|EDAIMELB_1_112856_G_A	gnl|X|EDAIMELB_1_9688_G_A	gnl|X|EDAIMELB_1_5426_T_C	gnl|X|EDAIMELB_1_953_G_C	gnl|X|EDAIMELB_1_1422_G_A	AP012978.1_18199_T_C	AP012978.1_18199_T_C	AP012978.1_18199_T_C	AP012978.1_18199_T_C	k255_261092_8487_T_C	k255_261092_3609_A_G	k255_261092_3609_A_G	k255_261092_8487_T_C	k255_261092_8487_T_C	1_66338_A_C	1_2480_G_A	1_436_T_C	1_436_T_C	1_37025_T_C
gnl|X|MMNBEFIG_18_10303_A_G	gnl|X|MMNBEFIG_1_15769_A_G	gnl|X|MMNBEFIG_1_62646_G_A	gnl|X|EDAIMELB_1_115515_T_G	gnl|X|EDAIMELB_1_33852_T_C	gnl|X|EDAIMELB_1_5437_C_T	gnl|X|EDAIMELB_1_9688_G_A	gnl|X|EDAIMELB_1_2194_C_A	AP012978.1_92282_G_A	AP012978.1_92282_G_A	AP012978.1_92282_G_A	AP012978.1_92282_G_A	k255_261092_13706_G_A	k255_261092_5293_C_G	k255_261092_5293_C_G	k255_261092_29347_C_T	k255_261092_15600_T_C	1_364781_C_T	1_5479_A_C	1_664_A_G	1_664_A_G	1_66338_A_C
gnl|X|MMNBEFIG_19_30492_G_A	gnl|X|MMNBEFIG_1_20415_T_G	gnl|X|MMNBEFIG_1_73878_A_G	gnl|X|EDAIMELB_1_159425_G_A	gnl|X|EDAIMELB_1_48111_G_A	gnl|X|EDAIMELB_1_9157_G_T	gnl|X|EDAIMELB_1_12446_A_G	gnl|X|EDAIMELB_1_5116_C_G	AP012978.1_110679_A_G	AP012978.1_110679_A_G	AP012978.1_110679_A_G	AP012978.1_110679_A_G	k255_261092_15600_T_C	k255_261092_6227_A_G	k255_261092_6227_A_G	k255_261117_11672_A_G	k255_261092_19550_T_C	1_464420_A_C	1_37025_T_C	1_1036_C_T	1_778_C_T	1_73962_T_G
gnl|X|MMNBEFIG_34_21651_G_A	gnl|X|MMNBEFIG_1_20887_C_A	gnl|X|MMNBEFIG_2_55890_T_G	gnl|X|EDAIMELB_1_180654_C_T	gnl|X|EDAIMELB_1_112856_G_A	gnl|X|EDAIMELB_1_9688_G_A	gnl|X|EDAIMELB_1_20497_C_T	gnl|X|EDAIMELB_1_5264_A_G	AP012978.1_120880_C_G	AP012978.1_205441_T_G	AP012978.1_205441_T_G	AP012978.1_205441_T_G	k255_261092_19550_T_C	k255_261092_6323_G_A	k255_261092_8487_T_C	k255_261117_14221_G_A	k255_261092_29163_A_G	1_554667_A_C	1_66338_A_C	1_1102_A_G	1_790_C_T	1_89238_A_G
gnl|X|MMNBEFIG_122_4318_C_A	gnl|X|MMNBEFIG_1_35222_T_C	gnl|X|MMNBEFIG_2_56425_A_G	gnl|X|EDAIMELB_2_111912_A_G	gnl|X|EDAIMELB_1_116693_C_G	gnl|X|EDAIMELB_1_19423_C_G	gnl|X|EDAIMELB_1_33490_G_C	gnl|X|EDAIMELB_1_5384_T_C	AP012978.1_205441_T_G	AP012978.1_405122_T_C	AP012978.1_227003_T_C	AP012978.1_405122_T_C	k255_261092_29163_A_G	k255_261092_7937_C_A	k255_261092_11515_C_T	k255_456304_1559_C_T	k255_261092_29347_C_T	1_627821_T_G	1_89238_A_G	1_1251_G_T	1_813_G_A	1_100007_G_A
gnl|X|MMNBEFIG_129_1210_G_A	gnl|X|MMNBEFIG_1_39608_C_T	gnl|X|MMNBEFIG_2_66987_C_T	gnl|X|EDAIMELB_3_18913_T_C	gnl|X|EDAIMELB_1_123995_T_C	gnl|X|EDAIMELB_1_19581_A_C	gnl|X|EDAIMELB_1_48111_G_A	gnl|X|EDAIMELB_1_5426_T_C	AP012978.1_405122_T_C	AP012978.1_484501_A_G	AP012978.1_405122_T_C	AP012978.1_471781_C_T	k255_261092_29347_C_T	k255_261092_8487_T_C	k255_261092_13682_G_A	k255_456304_3366_C_T	k255_261117_7248_T_C	1_743889_C_T	1_104475_G_A	1_1264_A_G	1_862_C_T	1_129521_G_A
	gnl|X|MMNBEFIG_1_40893_A_T	gnl|X|MMNBEFIG_4_28300_C_G	gnl|X|EDAIMELB_4_27569_T_C	gnl|X|EDAIMELB_1_136376_C_T	gnl|X|EDAIMELB_1_29764_A_G	gnl|X|EDAIMELB_1_99378_C_G	gnl|X|EDAIMELB_1_5437_C_T	AP012978.1_471781_C_T	AP012978.1_602796_T_C	AP012978.1_484501_A_G	AP012978.1_484501_A_G	k255_261117_7248_T_C	k255_261092_11515_C_T	k255_261092_13830_A_T	k255_500200_2509_G_A	k255_261117_9415_G_A	1_833155_A_C	1_129521_G_A	1_1344_G_C	1_901_A_G	1_141237_C_T
	gnl|X|MMNBEFIG_1_41475_T_G	gnl|X|MMNBEFIG_4_59812_G_A	gnl|X|EDAIMELB_4_57286_C_T	gnl|X|EDAIMELB_1_154857_G_A	gnl|X|EDAIMELB_1_30162_G_A	gnl|X|EDAIMELB_1_112856_G_A	gnl|X|EDAIMELB_1_6526_G_C	AP012978.1_484501_A_G	AP012978.1_796032_A_G	AP012978.1_602796_T_C	AP012978.1_529163_G_A	k255_261117_9415_G_A	k255_261092_13682_G_A	k255_261092_15600_T_C	k255_500200_2542_T_C	k255_261117_11672_A_G	1_835979_A_C	1_141237_C_T	1_1364_C_T	1_913_T_C	1_168310_G_C
	gnl|X|MMNBEFIG_1_43123_T_C	gnl|X|MMNBEFIG_5_9911_C_T	gnl|X|EDAIMELB_4_93544_T_C	gnl|X|EDAIMELB_1_169078_C_T	gnl|X|EDAIMELB_1_30176_T_C	gnl|X|EDAIMELB_1_116693_C_G	gnl|X|EDAIMELB_1_8778_C_A	AP012978.1_529163_G_A	AP012978.1_921028_G_A	AP012978.1_796032_A_G	AP012978.1_602796_T_C	k255_261117_11672_A_G	k255_261092_15600_T_C	k255_261092_18983_A_G	k255_586446_16149_C_T	k255_261117_12898_T_C	2_176940_A_G	1_168310_G_C	1_1498_C_T	1_961_A_G	1_185543_G_A
	gnl|X|MMNBEFIG_1_43515_T_C	gnl|X|MMNBEFIG_5_20372_G_A	gnl|X|EDAIMELB_5_29418_C_T	gnl|X|EDAIMELB_2_12939_C_T	gnl|X|EDAIMELB_1_30180_T_C	gnl|X|EDAIMELB_1_123995_T_C	gnl|X|EDAIMELB_1_9157_G_T	AP012978.1_580493_G_A	AP012978.1_962687_T_C	AP012978.1_810192_C_T	AP012978.1_634808_G_A	k255_261117_12898_T_C	k255_261092_18983_A_G	k255_261092_19550_T_C	k255_586446_25444_G_A	k255_456304_3366_C_T	2_301768_A_C	1_171427_T_C	1_1513_G_A	1_974_C_T	1_189780_C_G
	gnl|X|MMNBEFIG_1_47332_C_T	gnl|X|MMNBEFIG_6_34432_T_C	gnl|X|EDAIMELB_6_59076_C_T	gnl|X|EDAIMELB_2_24270_T_G	gnl|X|EDAIMELB_1_39682_A_G	gnl|X|EDAIMELB_1_136376_C_T	gnl|X|EDAIMELB_1_9206_C_T	AP012978.1_602796_T_C	AP012978.1_1449441_T_C	AP012978.1_962687_T_C	AP012978.1_796032_A_G	k255_261117_17216_G_A	k255_261092_19550_T_C	k255_261092_29163_A_G	k255_586446_47961_G_C	k255_500200_2542_T_C	2_307868_G_T	1_182857_T_C	1_1909_T_G	1_1036_C_T	1_212088_G_A
	gnl|X|MMNBEFIG_1_51443_A_G	gnl|X|MMNBEFIG_7_5794_C_T	gnl|X|EDAIMELB_6_59358_G_A	gnl|X|EDAIMELB_2_49795_C_G	gnl|X|EDAIMELB_1_40338_G_A	gnl|X|EDAIMELB_1_137961_C_T	gnl|X|EDAIMELB_1_9944_A_G	AP012978.1_796032_A_G	AP012978.1_2256007_T_C	AP012978.1_1029183_T_C	AP012978.1_962687_T_C	k255_261117_19009_C_T	k255_261092_29163_A_G	k255_261092_29347_C_T	k255_803257_12016_T_C	k255_803257_26976_C_G	2_409400_G_T	1_185543_G_A	1_2347_A_G	1_1102_A_G	1_229757_G_A
	gnl|X|MMNBEFIG_1_55728_T_C	gnl|X|MMNBEFIG_7_17056_A_G	gnl|X|EDAIMELB_6_72033_T_C	gnl|X|EDAIMELB_2_53042_G_A	gnl|X|EDAIMELB_1_41331_C_T	gnl|X|EDAIMELB_1_158280_A_G	gnl|X|EDAIMELB_1_9984_C_T	AP012978.1_906866_C_T	AP012978.1_2361864_C_G	AP012978.1_1149595_T_C	AP012978.1_1297620_C_G	k255_456304_3366_C_T	k255_261092_29347_C_T	k255_261092_30120_G_A	k255_803257_31988_C_T	k255_803257_26977_C_T	2_515057_T_G	1_189780_C_G	1_2428_T_A	1_1251_G_T	1_232104_G_A
	gnl|X|MMNBEFIG_1_62646_G_A	gnl|X|MMNBEFIG_8_6085_G_A	gnl|X|EDAIMELB_6_72513_T_C	gnl|X|EDAIMELB_2_57277_G_A	gnl|X|EDAIMELB_1_41361_G_C	gnl|X|EDAIMELB_1_162423_C_A	gnl|X|EDAIMELB_1_10164_C_T	AP012978.1_962687_T_C	AP012978.1_2455709_T_C	AP012978.1_1449441_T_C	AP012978.1_1405500_T_G	k255_500200_2542_T_C	k255_261092_30120_G_A	k255_261117_2056_G_A	k255_803257_40722_C_T	k255_803257_68558_C_G	2916_4388_C_T	1_212088_G_A	1_2747_C_A	1_1264_A_G	1_249951_A_G
	gnl|X|MMNBEFIG_1_73878_A_G	gnl|X|MMNBEFIG_9_34306_A_T	gnl|X|EDAIMELB_7_23645_C_T	gnl|X|EDAIMELB_2_63703_C_G	gnl|X|EDAIMELB_1_41994_A_C	gnl|X|EDAIMELB_1_169078_C_T	gnl|X|EDAIMELB_1_10302_A_G	AP012978.1_1027072_G_A	AP012978.1_2504693_T_C	AP012978.1_1632907_A_G	AP012978.1_1449441_T_C	k255_500200_2681_C_A	k255_261117_2056_G_A	k255_261117_2299_C_G	k255_803257_79895_A_G	k255_803257_79895_A_G	3_133222_A_C	1_229757_G_A	1_2818_G_A	1_1344_G_C	1_284692_A_G
	gnl|X|MMNBEFIG_1_86424_A_C	gnl|X|MMNBEFIG_9_36391_C_T	gnl|X|EDAIMELB_7_45436_A_G	gnl|X|EDAIMELB_2_73521_T_C	gnl|X|EDAIMELB_1_43494_C_A	gnl|X|EDAIMELB_1_175762_A_G	gnl|X|EDAIMELB_1_17756_G_A	AP012978.1_1297620_C_G		AP012978.1_2044918_C_T	AP012978.1_1632907_A_G	k255_803257_1855_C_T	k255_261117_2929_C_T	k255_261117_7248_T_C	k255_803257_79918_C_T	k255_803257_85209_T_C	4_49114_C_T	1_249951_A_G	1_2830_G_A	1_1364_C_T	1_315994_G_A
	gnl|X|MMNBEFIG_1_86815_C_A	gnl|X|MMNBEFIG_10_9295_G_A	gnl|X|EDAIMELB_8_46556_C_T	gnl|X|EDAIMELB_2_74729_C_T	gnl|X|EDAIMELB_1_47426_C_T	gnl|X|EDAIMELB_1_183235_A_G	gnl|X|EDAIMELB_1_17897_A_G	AP012978.1_1405500_T_G		AP012978.1_2256007_T_C	AP012978.1_1759780_C_T	k255_803257_31988_C_T	k255_261117_7248_T_C	k255_261117_7365_G_A	k255_803257_85209_T_C	k255_803257_93678_T_C	4_107533_G_T	1_284692_A_G	1_2933_A_G	1_1498_C_T	1_319842_A_T
	gnl|X|MMNBEFIG_2_200_G_A	gnl|X|MMNBEFIG_10_18166_G_T	gnl|X|EDAIMELB_8_56961_A_G	gnl|X|EDAIMELB_2_82074_C_T	gnl|X|EDAIMELB_1_48067_A_G	gnl|X|EDAIMELB_2_12939_C_T	gnl|X|EDAIMELB_1_17901_C_T	AP012978.1_1449441_T_C		AP012978.1_2279375_C_T	AP012978.1_1841134_C_T	k255_803257_63144_C_T	k255_261117_7365_G_A	k255_261117_9415_G_A	k255_803257_93678_T_C	k255_803257_93741_T_C	4_140724_G_T	1_307112_G_C	1_3266_G_A	1_1513_G_A	1_337001_G_A
	gnl|X|MMNBEFIG_2_12276_T_A	gnl|X|MMNBEFIG_10_19842_G_A	gnl|X|EDAIMELB_9_26623_G_A	gnl|X|EDAIMELB_2_133205_G_A	gnl|X|EDAIMELB_1_52292_C_T	gnl|X|EDAIMELB_2_24270_T_G	gnl|X|EDAIMELB_1_19423_C_G	AP012978.1_1554131_T_C		AP012978.1_2307341_C_T	AP012978.1_2076241_C_T	k255_803257_68558_C_G	k255_261117_9415_G_A	k255_261117_11672_A_G	k255_803257_96626_C_G	k255_803257_96626_C_G	6_101206_T_A	1_313216_C_T	1_3777_C_T	1_1909_T_G	1_393168_G_C
	gnl|X|MMNBEFIG_2_19477_C_T	gnl|X|MMNBEFIG_11_1484_T_C	gnl|X|EDAIMELB_10_15716_G_C	gnl|X|EDAIMELB_2_134120_T_G	gnl|X|EDAIMELB_1_52431_T_C	gnl|X|EDAIMELB_2_49795_C_G	gnl|X|EDAIMELB_1_19581_A_C	AP012978.1_1632907_A_G		AP012978.1_2361864_C_G	AP012978.1_2251989_C_T	k255_803257_79199_G_A	k255_261117_11672_A_G	k255_261117_11926_T_C	k255_803257_99648_A_T	k255_803257_125358_C_A	6_118522_T_G	1_315994_G_A	1_4199_T_C	1_2347_A_G	1_407110_C_A
	gnl|X|MMNBEFIG_2_20009_G_A	gnl|X|MMNBEFIG_11_31024_C_T	gnl|X|EDAIMELB_10_85951_A_C	gnl|X|EDAIMELB_2_149084_T_C	gnl|X|EDAIMELB_1_52473_A_G	gnl|X|EDAIMELB_2_53042_G_A	gnl|X|EDAIMELB_1_29508_T_C	AP012978.1_1672573_G_A		AP012978.1_2455709_T_C	AP012978.1_2256007_T_C	k255_803257_79895_A_G	k255_261117_11926_T_C	k255_261117_12458_C_A	k255_847550_16487_G_A	k255_847550_29987_G_A	6_149219_G_C	1_318311_G_A	1_4374_C_A	1_2428_T_A	1_407114_G_C
	gnl|X|MMNBEFIG_2_21049_A_G	gnl|X|MMNBEFIG_11_40302_A_T	gnl|X|EDAIMELB_11_32135_C_T	gnl|X|EDAIMELB_2_153057_G_A	gnl|X|EDAIMELB_1_53099_G_A	gnl|X|EDAIMELB_2_57277_G_A	gnl|X|EDAIMELB_1_29724_C_T	AP012978.1_1759780_C_T		AP012978.1_2504693_T_C	AP012978.1_2361864_C_G	k255_803257_82090_C_T	k255_261117_12458_C_A	k255_261117_12898_T_C	k255_847550_33201_C_T	k255_847550_33201_C_T	7_55975_G_T	1_337001_G_A	1_4777_C_A	1_2747_C_A	1_464420_A_C
	gnl|X|MMNBEFIG_2_27442_G_A	gnl|X|MMNBEFIG_12_22572_T_C	gnl|X|EDAIMELB_11_69203_C_T	gnl|X|EDAIMELB_3_3678_T_C	gnl|X|EDAIMELB_1_55647_T_C	gnl|X|EDAIMELB_2_63703_C_G	gnl|X|EDAIMELB_1_29764_A_G	AP012978.1_1841134_C_T			AP012978.1_2455709_T_C	k255_803257_84589_G_A	k255_261117_12898_T_C	k255_261117_15399_T_C	k255_847550_34042_A_G	k255_847550_34042_A_G	8_33449_G_T	1_341447_A_C	1_5906_G_A	1_2818_G_A	1_466914_C_T
	gnl|X|MMNBEFIG_2_28222_T_C	gnl|X|MMNBEFIG_12_37473_A_G	gnl|X|EDAIMELB_11_72832_C_T	gnl|X|EDAIMELB_3_20609_A_G	gnl|X|EDAIMELB_1_55715_G_T	gnl|X|EDAIMELB_2_73521_T_C	gnl|X|EDAIMELB_1_29994_T_C	AP012978.1_2039881_A_G			AP012978.1_2504693_T_C	k255_803257_85209_T_C	k255_261117_15399_T_C	k255_261117_19294_T_C	k255_847550_42949_G_A	k255_847550_36170_G_C	8_140646_A_C	1_344446_T_A	1_5981_A_G	1_2830_G_A	1_480631_A_G
	gnl|X|MMNBEFIG_2_30095_A_G	gnl|X|MMNBEFIG_13_26359_G_A	gnl|X|EDAIMELB_12_21857_C_T	gnl|X|EDAIMELB_3_24220_G_A	gnl|X|EDAIMELB_1_57207_C_T	gnl|X|EDAIMELB_2_74729_C_T	gnl|X|EDAIMELB_1_30041_C_T	AP012978.1_2076241_C_T			AP012978.1_2594438_C_T	k255_803257_93678_T_C	k255_261117_19294_T_C	k255_261117_20781_C_A	k255_697336_34845_A_G	k255_697336_34845_A_G		1_393168_G_C	1_6687_A_G	1_2933_A_G	1_488299_C_T
	gnl|X|MMNBEFIG_2_37290_C_T	gnl|X|MMNBEFIG_14_24276_A_G	gnl|X|EDAIMELB_12_38295_G_C	gnl|X|EDAIMELB_3_51904_G_C	gnl|X|EDAIMELB_1_57346_G_T	gnl|X|EDAIMELB_2_82074_C_T	gnl|X|EDAIMELB_1_30162_G_A	AP012978.1_2251989_C_T				k255_803257_96626_C_G	k255_261117_21634_A_C	k255_261117_21634_A_C	k255_697336_45060_C_T	k255_697336_43176_A_G		1_403264_A_G	1_6933_C_T	1_3266_G_A	1_512911_C_T
	gnl|X|MMNBEFIG_2_39380_C_T	gnl|X|MMNBEFIG_16_1759_A_G	gnl|X|EDAIMELB_12_60012_C_G	gnl|X|EDAIMELB_3_82746_A_G	gnl|X|EDAIMELB_1_57370_G_C	gnl|X|EDAIMELB_2_134120_T_G	gnl|X|EDAIMELB_1_30176_T_C	AP012978.1_2256007_T_C				k255_803257_104783_G_A	k255_261117_22953_A_G	k255_261117_22953_A_G	k255_697336_66228_G_A	k255_697336_51405_A_C		1_403265_G_A	1_6966_A_C	1_3777_C_T	1_518076_T_C
	gnl|X|MMNBEFIG_2_42112_T_C	gnl|X|MMNBEFIG_16_3913_G_A	gnl|X|EDAIMELB_14_38966_T_C	gnl|X|EDAIMELB_3_115427_G_A	gnl|X|EDAIMELB_1_57834_G_C	gnl|X|EDAIMELB_2_149084_T_C	gnl|X|EDAIMELB_1_30180_T_C	AP012978.1_2361864_C_G				k255_803257_125358_C_A	k255_456304_1350_C_T	k255_456304_1350_C_T	k255_134341_44663_C_G	k255_697336_61583_T_C		1_407110_C_A	1_6981_A_G	1_4199_T_C	1_526692_A_T
	gnl|X|MMNBEFIG_2_45778_G_A	gnl|X|MMNBEFIG_16_11138_A_T	gnl|X|EDAIMELB_14_56865_G_A	gnl|X|EDAIMELB_4_37637_C_T	gnl|X|EDAIMELB_1_57885_C_T	gnl|X|EDAIMELB_2_153057_G_A	gnl|X|EDAIMELB_1_32329_C_G	AP012978.1_2455709_T_C				k255_847550_29987_G_A	k255_456304_3366_C_T	k255_456304_3366_C_T	k255_134341_61233_G_T	k255_134341_33069_A_G		1_407114_G_C	1_7008_T_C	1_4374_C_A	1_554667_A_C
	gnl|X|MMNBEFIG_2_48553_T_C	gnl|X|MMNBEFIG_16_15834_G_A	gnl|X|EDAIMELB_15_18456_T_C	gnl|X|EDAIMELB_4_39276_G_A	gnl|X|EDAIMELB_1_58372_C_A	gnl|X|EDAIMELB_3_3678_T_C	gnl|X|EDAIMELB_1_32511_A_G	AP012978.1_2504693_T_C				k255_847550_33201_C_T	k255_456304_4558_A_G	k255_456304_4558_A_G	k255_134341_63307_G_A	k255_134341_41356_C_G		1_459043_C_G	1_7095_C_T	1_4777_C_A	1_595145_C_T
	gnl|X|MMNBEFIG_2_56425_A_G	gnl|X|MMNBEFIG_16_35312_C_T	gnl|X|EDAIMELB_15_38686_A_G	gnl|X|EDAIMELB_4_40764_G_A	gnl|X|EDAIMELB_1_61298_C_T	gnl|X|EDAIMELB_3_20609_A_G	gnl|X|EDAIMELB_1_32778_A_G	AP012978.1_2566284_C_T				k255_847550_36170_G_C	k255_456304_9555_G_T	k255_456304_9555_G_T	k255_134341_63836_G_A	k255_134341_44663_C_G		1_464420_A_C	1_7152_T_C	1_5906_G_A	1_624574_C_T
	gnl|X|MMNBEFIG_2_59022_C_T	gnl|X|MMNBEFIG_17_25864_T_C	gnl|X|EDAIMELB_17_30748_G_A	gnl|X|EDAIMELB_4_70958_C_T	gnl|X|EDAIMELB_1_61883_G_A	gnl|X|EDAIMELB_3_24220_G_A	gnl|X|EDAIMELB_1_33490_G_C					k255_697336_7432_G_A	k255_456304_12363_C_T	k255_456304_12874_T_C	k255_134341_92737_G_C	k255_134341_45679_G_C		1_466914_C_T	1_8452_C_A	1_5981_A_G	1_626311_A_C
	gnl|X|MMNBEFIG_2_65071_A_G	gnl|X|MMNBEFIG_17_27093_C_T	gnl|X|EDAIMELB_17_35320_G_A	gnl|X|EDAIMELB_4_81787_A_G	gnl|X|EDAIMELB_1_61886_T_C	gnl|X|EDAIMELB_3_51904_G_C	gnl|X|EDAIMELB_1_33753_G_A					k255_697336_34845_A_G	k255_456304_12874_T_C	k255_456304_13757_G_A	k255_134341_111658_G_A	k255_134341_48407_G_A		1_473492_C_T	1_8475_G_C	1_6687_A_G	1_627821_T_G
	gnl|X|MMNBEFIG_2_66987_C_T	gnl|X|MMNBEFIG_17_34162_C_T	gnl|X|EDAIMELB_17_36632_G_A	gnl|X|EDAIMELB_4_84436_T_C	gnl|X|EDAIMELB_1_62686_G_T	gnl|X|EDAIMELB_3_82746_A_G	gnl|X|EDAIMELB_1_33872_T_G					k255_697336_43176_A_G	k255_456304_13757_G_A	k255_456304_13948_C_T	k255_134341_145646_T_C	k255_134341_59343_T_C		1_478690_C_T	1_8716_C_T	1_6933_C_T	1_659934_C_T
	gnl|X|MMNBEFIG_2_67862_G_A	gnl|X|MMNBEFIG_18_10303_A_G	gnl|X|EDAIMELB_18_15573_C_G	gnl|X|EDAIMELB_4_106519_T_C	gnl|X|EDAIMELB_1_62742_A_G	gnl|X|EDAIMELB_3_118513_C_T	gnl|X|EDAIMELB_1_33921_A_G					k255_697336_51405_A_C	k255_456304_17706_C_T	k255_456304_19016_A_G	k255_25887_19045_C_T	k255_134341_61233_G_T		1_480631_A_G	1_9838_A_G	1_6966_A_C	1_666752_T_C
	gnl|X|MMNBEFIG_2_71068_T_C	gnl|X|MMNBEFIG_18_10769_C_T	gnl|X|EDAIMELB_18_31432_G_A	gnl|X|EDAIMELB_4_119640_C_T	gnl|X|EDAIMELB_1_62757_G_A	gnl|X|EDAIMELB_4_23270_G_C	gnl|X|EDAIMELB_1_33981_G_A					k255_697336_61583_T_C	k255_456304_19016_A_G	k255_500200_2542_T_C	k255_25887_19073_C_T	k255_134341_63836_G_A		1_488299_C_T	1_9943_A_G	1_6981_A_G	1_705660_A_G
	gnl|X|MMNBEFIG_2_72143_G_A	gnl|X|MMNBEFIG_18_29682_G_T	gnl|X|EDAIMELB_18_31782_T_C	gnl|X|EDAIMELB_4_139318_C_T	gnl|X|EDAIMELB_1_62916_A_G	gnl|X|EDAIMELB_4_23271_T_A	gnl|X|EDAIMELB_1_34359_A_G					k255_697336_64047_G_C	k255_500200_2542_T_C	k255_500200_2711_T_C	k255_25887_45729_G_A	k255_134341_92737_G_C		1_499783_T_A	1_9961_C_T	1_7008_T_C	1_743889_C_T
	gnl|X|MMNBEFIG_3_1210_T_C	gnl|X|MMNBEFIG_19_4118_G_A	gnl|X|EDAIMELB_18_48185_T_C	gnl|X|EDAIMELB_4_143258_C_G	gnl|X|EDAIMELB_1_62930_G_A	gnl|X|EDAIMELB_4_30835_G_A	gnl|X|EDAIMELB_1_34507_G_C					k255_134341_33069_A_G	k255_500200_2683_G_A	k255_500200_6607_G_T	k255_25887_60062_C_T	k255_134341_111658_G_A		1_518076_T_C	1_10357_G_A	1_7095_C_T	1_824883_A_G
	gnl|X|MMNBEFIG_3_3765_T_C	gnl|X|MMNBEFIG_19_14167_T_C	gnl|X|EDAIMELB_18_50613_C_T	gnl|X|EDAIMELB_5_6150_C_T	gnl|X|EDAIMELB_1_63396_G_A	gnl|X|EDAIMELB_4_37637_C_T	gnl|X|EDAIMELB_1_39639_A_G					k255_134341_44663_C_G	k255_500200_2711_T_C	k255_500200_7401_G_A	k255_25887_64868_A_C	k255_134341_145646_T_C		1_526692_A_T	1_10414_C_T	1_7152_T_C	1_827671_T_C
	gnl|X|MMNBEFIG_3_4693_G_A	gnl|X|MMNBEFIG_19_15427_A_G	gnl|X|EDAIMELB_19_12526_G_A	gnl|X|EDAIMELB_5_8250_A_G	gnl|X|EDAIMELB_1_63762_G_A	gnl|X|EDAIMELB_4_39276_G_A	gnl|X|EDAIMELB_1_39682_A_G					k255_134341_45679_G_C	k255_500200_7401_G_A	k255_500200_7460_A_C	k255_25887_90754_T_C	k255_25887_18587_C_T		1_551744_A_G	1_10598_G_A	1_8452_C_A	1_833155_A_C
	gnl|X|MMNBEFIG_3_6184_G_A	gnl|X|MMNBEFIG_20_18511_G_A	gnl|X|EDAIMELB_20_9764_C_T	gnl|X|EDAIMELB_5_9157_A_G	gnl|X|EDAIMELB_1_63787_G_A	gnl|X|EDAIMELB_4_40764_G_A	gnl|X|EDAIMELB_1_40338_G_A					k255_134341_48407_G_A	k255_500200_7460_A_C	k255_586446_16030_G_T	k255_25887_116577_T_C	k255_25887_19045_C_T		1_554667_A_C	1_10612_G_A	1_8475_G_C	1_835979_A_C
	gnl|X|MMNBEFIG_3_16639_C_T	gnl|X|MMNBEFIG_23_25081_C_T	gnl|X|EDAIMELB_20_40920_T_C	gnl|X|EDAIMELB_5_10517_A_G	gnl|X|EDAIMELB_1_63808_G_A	gnl|X|EDAIMELB_4_70958_C_T	gnl|X|EDAIMELB_1_41028_C_T					k255_134341_48522_G_A	k255_586446_16030_G_T	k255_586446_17061_G_A	k255_25887_124445_C_G	k255_25887_25290_C_T		1_579872_C_T	1_10661_G_A	1_8716_C_T	1_846145_G_A
	gnl|X|MMNBEFIG_3_23644_G_A	gnl|X|MMNBEFIG_23_28658_T_C	gnl|X|EDAIMELB_21_18955_T_C	gnl|X|EDAIMELB_5_21527_A_G	gnl|X|EDAIMELB_1_65479_G_A	gnl|X|EDAIMELB_4_81787_A_G	gnl|X|EDAIMELB_1_41331_C_T					k255_134341_59343_T_C	k255_586446_17061_G_A	k255_586446_17826_G_A	k255_25887_160986_A_G	k255_25887_40713_T_A		1_595145_C_T	1_10667_G_A	1_9838_A_G	1_866733_C_G
	gnl|X|MMNBEFIG_3_27173_G_A	gnl|X|MMNBEFIG_25_28167_A_G	gnl|X|EDAIMELB_25_18415_C_G	gnl|X|EDAIMELB_5_51980_G_A	gnl|X|EDAIMELB_1_66565_A_G	gnl|X|EDAIMELB_4_84436_T_C	gnl|X|EDAIMELB_1_41361_G_C					k255_134341_61233_G_T	k255_586446_17826_G_A	k255_586446_19147_T_C	k255_285992_4117_A_C	k255_25887_54160_A_G		1_624574_C_T	1_11982_T_C	1_9943_A_G	1_869462_T_C
	gnl|X|MMNBEFIG_3_32055_C_T	gnl|X|MMNBEFIG_27_24605_C_T	gnl|X|EDAIMELB_25_19962_G_A	gnl|X|EDAIMELB_5_75824_A_T	gnl|X|EDAIMELB_1_66595_T_C	gnl|X|EDAIMELB_4_88292_C_G	gnl|X|EDAIMELB_1_41415_T_C					k255_134341_63836_G_A	k255_586446_19147_T_C	k255_586446_27698_T_C	k255_285992_23091_A_T	k255_25887_57548_T_G		1_626311_A_C	1_12692_C_T	1_9961_C_T	10_28669_G_C
	gnl|X|MMNBEFIG_3_46507_A_C	gnl|X|MMNBEFIG_29_15571_T_C	gnl|X|EDAIMELB_27_38890_C_T	gnl|X|EDAIMELB_5_78187_C_T	gnl|X|EDAIMELB_1_67114_C_G	gnl|X|EDAIMELB_4_96880_G_T	gnl|X|EDAIMELB_1_41727_T_C					k255_134341_68048_A_G	k255_586446_27698_T_C	k255_586446_29728_T_C	k255_285992_28935_A_G	k255_25887_65371_A_G		1_627821_T_G	1_12788_G_T	1_10357_G_A	10_37646_T_G
	gnl|X|MMNBEFIG_3_50504_A_G	gnl|X|MMNBEFIG_29_25194_G_A	gnl|X|EDAIMELB_28_7679_C_T	gnl|X|EDAIMELB_5_106962_A_G	gnl|X|EDAIMELB_1_67188_T_C	gnl|X|EDAIMELB_4_97692_T_C	gnl|X|EDAIMELB_1_41994_A_C					k255_134341_74861_C_T	k255_586446_29728_T_C	k255_586446_31020_G_A	k255_285992_29729_C_G	k255_25887_73430_C_T		1_658135_C_G	1_12819_G_A	1_10414_C_T	10_58352_G_A
	gnl|X|MMNBEFIG_3_52451_C_T	gnl|X|MMNBEFIG_32_19870_G_A	gnl|X|EDAIMELB_28_18728_C_T	gnl|X|EDAIMELB_6_1161_T_C	gnl|X|EDAIMELB_1_70966_G_A	gnl|X|EDAIMELB_4_106519_T_C	gnl|X|EDAIMELB_1_43494_C_A					k255_134341_89340_C_G	k255_586446_31020_G_A	k255_586446_31104_A_G	k255_285992_30563_A_G	k255_25887_88081_G_A		1_659934_C_T	1_13009_G_A	1_10598_G_A	2_85834_G_A
	gnl|X|MMNBEFIG_3_60407_T_C	gnl|X|MMNBEFIG_33_13584_T_C	gnl|X|EDAIMELB_30_17401_C_T	gnl|X|EDAIMELB_6_2824_G_A	gnl|X|EDAIMELB_1_71607_G_A	gnl|X|EDAIMELB_4_119226_G_A	gnl|X|EDAIMELB_1_47539_G_A					k255_134341_89588_T_C	k255_586446_31104_A_G	k255_586446_33844_G_A	k255_611506_23778_A_G	k255_25887_96546_G_A		1_666752_T_C	1_13051_A_G	1_10612_G_A	2_89111_T_C
	gnl|X|MMNBEFIG_3_63837_C_A	gnl|X|MMNBEFIG_36_9663_C_T	gnl|X|EDAIMELB_31_13658_C_T	gnl|X|EDAIMELB_6_14454_T_C	gnl|X|EDAIMELB_1_78883_C_T	gnl|X|EDAIMELB_4_119640_C_T	gnl|X|EDAIMELB_1_48111_G_A					k255_134341_92737_G_C	k255_586446_33844_G_A	k255_586446_38476_G_A	k255_438620_36034_G_A	k255_25887_124445_C_G		1_671617_T_C	1_13471_T_C	1_10661_G_A	2_176940_A_G
	gnl|X|MMNBEFIG_4_505_G_A	gnl|X|MMNBEFIG_37_20159_A_G	gnl|X|EDAIMELB_33_897_T_C	gnl|X|EDAIMELB_6_20101_T_C	gnl|X|EDAIMELB_1_78887_G_A	gnl|X|EDAIMELB_4_139318_C_T	gnl|X|EDAIMELB_1_49227_T_A					k255_134341_111547_C_T	k255_586446_38476_G_A	k255_586446_38986_A_G	k255_438620_41808_A_G	k255_25887_130129_T_C		1_701885_C_T	1_13933_A_C	1_10667_G_A	2_184919_C_T
	gnl|X|MMNBEFIG_4_1522_A_G	gnl|X|MMNBEFIG_38_12013_C_T	gnl|X|EDAIMELB_34_12393_G_A	gnl|X|EDAIMELB_6_27909_C_T	gnl|X|EDAIMELB_1_79009_A_G	gnl|X|EDAIMELB_4_143258_C_G	gnl|X|EDAIMELB_1_50295_G_A					k255_134341_111658_G_A	k255_586446_38986_A_G	k255_803257_3401_A_G	k255_438620_52989_G_A	k255_25887_160986_A_G		1_705660_A_G	1_14005_C_T	1_11982_T_C	2_224013_C_T
	gnl|X|MMNBEFIG_4_3629_T_G	gnl|X|MMNBEFIG_45_17436_T_C	gnl|X|EDAIMELB_39_8740_G_A	gnl|X|EDAIMELB_6_28294_G_C	gnl|X|EDAIMELB_1_79312_G_A	gnl|X|EDAIMELB_5_6150_C_T	gnl|X|EDAIMELB_1_52163_G_T					k255_134341_127918_G_A	k255_803257_3401_A_G	k255_803257_3970_G_A	k255_438620_79286_A_G	k255_285992_6055_T_C		1_743889_C_T	1_15076_G_A	1_12692_C_T	2_254783_C_T
	gnl|X|MMNBEFIG_4_4269_G_A	gnl|X|MMNBEFIG_45_18015_G_A	gnl|X|EDAIMELB_41_4150_C_G	gnl|X|EDAIMELB_6_35242_T_C	gnl|X|EDAIMELB_1_79315_T_C	gnl|X|EDAIMELB_5_8250_A_G	gnl|X|EDAIMELB_1_52821_G_A					k255_134341_130637_C_T	k255_803257_3970_G_A	k255_803257_5393_G_A	k255_438620_110277_T_C	k255_285992_28935_A_G		1_786580_C_T	1_15172_T_G	1_12788_G_T	2_270316_G_A
	gnl|X|MMNBEFIG_4_27300_G_A	gnl|X|MMNBEFIG_55_12129_A_G	gnl|X|EDAIMELB_42_4811_G_A	gnl|X|EDAIMELB_6_44921_T_C	gnl|X|EDAIMELB_1_79342_A_G	gnl|X|EDAIMELB_5_9157_A_G	gnl|X|EDAIMELB_1_55647_T_C					k255_134341_145646_T_C	k255_803257_5393_G_A	k255_803257_14537_G_A	k255_438620_114505_A_G	k255_285992_29729_C_G		1_810558_G_A	1_15298_C_T	1_12819_G_A	2_301768_A_C
	gnl|X|MMNBEFIG_4_28300_C_G	gnl|X|MMNBEFIG_56_6118_T_C		gnl|X|EDAIMELB_6_46620_G_A	gnl|X|EDAIMELB_1_79375_A_G	gnl|X|EDAIMELB_5_11098_A_G	gnl|X|EDAIMELB_1_55715_G_T					k255_134341_146274_G_A	k255_803257_7736_C_T	k255_803257_26976_C_G	k255_547142_6188_G_A	k255_285992_30563_A_G		1_813583_C_T	1_17304_G_A	1_13009_G_A	2_316625_G_T
	gnl|X|MMNBEFIG_4_28303_C_T	gnl|X|MMNBEFIG_60_1089_A_G		gnl|X|EDAIMELB_6_66320_T_C	gnl|X|EDAIMELB_1_84667_T_A	gnl|X|EDAIMELB_5_21527_A_G	gnl|X|EDAIMELB_1_55928_C_G					k255_25887_8654_A_G	k255_803257_14537_G_A	k255_803257_26977_C_T	k255_505948_52914_T_C	k255_741616_38524_A_G		1_824584_G_A	1_17349_A_G	1_13051_A_G	2_357702_G_A
	gnl|X|MMNBEFIG_4_28812_T_G	gnl|X|MMNBEFIG_63_7295_G_A		gnl|X|EDAIMELB_6_72388_C_T	gnl|X|EDAIMELB_1_85311_T_A	gnl|X|EDAIMELB_5_45429_C_G	gnl|X|EDAIMELB_1_57036_A_G					k255_25887_18587_C_T	k255_803257_26976_C_G	k255_803257_30357_C_G	k255_440961_16123_C_G	k255_741616_40237_T_G		1_824883_A_G	1_17385_T_G	1_13471_T_C	2_371477_A_G
	gnl|X|MMNBEFIG_4_29783_C_T	gnl|X|MMNBEFIG_63_7635_A_G		gnl|X|EDAIMELB_6_74683_T_C	gnl|X|EDAIMELB_1_85545_T_G	gnl|X|EDAIMELB_5_75824_A_T	gnl|X|EDAIMELB_1_57201_A_G					k255_25887_19045_C_T	k255_803257_26977_C_T	k255_803257_30603_T_G	k255_440961_30353_G_A	k255_611506_17601_A_G		1_827560_A_G	1_17539_G_A	1_13933_A_C	2_372961_G_C
	gnl|X|MMNBEFIG_4_37295_G_A	gnl|X|MMNBEFIG_64_9752_A_C		gnl|X|EDAIMELB_7_941_G_A	gnl|X|EDAIMELB_1_85795_A_G	gnl|X|EDAIMELB_5_78187_C_T	gnl|X|EDAIMELB_1_57207_C_T					k255_25887_25290_C_T	k255_803257_30357_C_G	k255_803257_31988_C_T	k255_332048_30498_G_C	k255_611506_23849_G_C		1_827671_T_C	1_18674_G_A	1_14005_C_T	2_374861_G_A
	gnl|X|MMNBEFIG_4_59838_G_A	gnl|X|MMNBEFIG_69_2901_C_T		gnl|X|EDAIMELB_7_18595_A_G	gnl|X|EDAIMELB_1_85808_A_G	gnl|X|EDAIMELB_5_81834_T_C	gnl|X|EDAIMELB_1_57346_G_T					k255_25887_25781_A_T	k255_803257_30603_T_G	k255_803257_34286_A_G	k255_202738_30655_A_G	k255_438620_33290_T_G		1_833155_A_C	1_18845_A_G	1_15076_G_A	2_401686_G_C
	gnl|X|MMNBEFIG_5_4313_G_A	gnl|X|MMNBEFIG_70_1354_T_C		gnl|X|EDAIMELB_7_91271_G_A	gnl|X|EDAIMELB_1_85850_C_G	gnl|X|EDAIMELB_5_106962_A_G	gnl|X|EDAIMELB_1_57370_G_C					k255_25887_40713_T_A	k255_803257_31988_C_T	k255_803257_40211_G_A	k255_202738_36887_A_T	k255_438620_41808_A_G		1_835979_A_C	1_20750_C_A	1_15172_T_G	2_404127_T_C
	gnl|X|MMNBEFIG_5_9911_C_T	gnl|X|MMNBEFIG_70_2571_C_T		gnl|X|EDAIMELB_8_2646_A_G	gnl|X|EDAIMELB_1_91524_G_A	gnl|X|EDAIMELB_6_1161_T_C	gnl|X|EDAIMELB_1_57834_G_C					k255_25887_54160_A_G	k255_803257_34286_A_G	k255_803257_40849_A_G	k255_202738_62102_G_A	k255_438620_52989_G_A		1_844977_G_C	1_21009_T_A	1_15298_C_T	2_492293_T_C
	gnl|X|MMNBEFIG_5_17944_A_G	gnl|X|MMNBEFIG_76_9216_C_T		gnl|X|EDAIMELB_8_6905_C_G	gnl|X|EDAIMELB_1_95779_G_A	gnl|X|EDAIMELB_6_2824_G_A	gnl|X|EDAIMELB_1_57885_C_T					k255_25887_57548_T_G	k255_803257_40211_G_A	k255_803257_43515_G_A	k255_202738_81499_C_A	k255_438620_76544_G_C		1_846145_G_A	1_21423_A_G	1_17304_G_A	2_500451_A_G
	gnl|X|MMNBEFIG_5_35153_T_C	gnl|X|MMNBEFIG_83_4951_G_C		gnl|X|EDAIMELB_8_8723_G_A	gnl|X|EDAIMELB_1_95867_A_G	gnl|X|EDAIMELB_6_2847_A_G	gnl|X|EDAIMELB_1_61298_C_T					k255_25887_65371_A_G	k255_803257_40849_A_G	k255_803257_68548_T_C	k255_117359_13156_A_T	k255_438620_79286_A_G		1_849769_C_T	1_29448_C_T	1_17349_A_G	2_508647_G_C
	gnl|X|MMNBEFIG_5_36921_A_G	gnl|X|MMNBEFIG_83_4955_G_A		gnl|X|EDAIMELB_8_29125_G_A	gnl|X|EDAIMELB_1_102956_G_A	gnl|X|EDAIMELB_6_14454_T_C	gnl|X|EDAIMELB_1_61883_G_A					k255_25887_73050_C_T	k255_803257_43515_G_A	k255_803257_68558_C_G	k255_637573_8536_C_T	k255_547142_970_C_G		1_865720_C_T	1_29479_G_A	1_17385_T_G	2_509131_T_C
	gnl|X|MMNBEFIG_5_37288_C_T	gnl|X|MMNBEFIG_83_7317_G_T		gnl|X|EDAIMELB_8_37381_C_T	gnl|X|EDAIMELB_1_103043_A_G	gnl|X|EDAIMELB_6_17737_C_T	gnl|X|EDAIMELB_1_61886_T_C					k255_25887_80545_G_A	k255_803257_68548_T_C	k255_803257_77029_A_G	k255_637573_11643_G_A	k255_505948_13384_G_A		1_866733_C_G	1_29551_A_T	1_17539_G_A	2_515057_T_G
	gnl|X|MMNBEFIG_5_41180_C_T	gnl|X|MMNBEFIG_87_5066_C_T		gnl|X|EDAIMELB_8_56650_T_C	gnl|X|EDAIMELB_1_104334_G_A	gnl|X|EDAIMELB_6_20101_T_C	gnl|X|EDAIMELB_1_62686_G_T					k255_25887_88081_G_A	k255_803257_68558_C_G	k255_803257_79611_G_A	k255_637573_83010_A_G	k255_505948_32342_T_C		1_869462_T_C	1_29658_C_T	1_18674_G_A	2916_4388_C_T
	gnl|X|MMNBEFIG_5_47231_G_A	gnl|X|MMNBEFIG_91_6081_C_T		gnl|X|EDAIMELB_8_62089_C_T	gnl|X|EDAIMELB_1_104358_G_A	gnl|X|EDAIMELB_6_27909_C_T	gnl|X|EDAIMELB_1_62742_A_G					k255_25887_96394_C_G	k255_803257_71533_C_T	k255_803257_79777_T_C	k255_637573_94353_C_G	k255_505948_46971_T_C		1_873433_A_G	1_31836_G_A	1_18845_A_G	3_55905_T_G
	gnl|X|MMNBEFIG_6_16746_G_A	gnl|X|MMNBEFIG_93_5900_G_A		gnl|X|EDAIMELB_8_89638_T_C	gnl|X|EDAIMELB_1_105765_A_G	gnl|X|EDAIMELB_6_28294_G_C	gnl|X|EDAIMELB_1_62757_G_A					k255_25887_122868_C_T	k255_803257_75435_C_G	k255_803257_79895_A_G	k255_637573_108236_G_A	k255_505948_52914_T_C		10_33128_T_A	1_32596_C_T	1_20750_C_A	3_90974_G_A
	gnl|X|MMNBEFIG_6_16957_T_C	gnl|X|MMNBEFIG_96_3700_G_A		gnl|X|EDAIMELB_8_97337_A_G	gnl|X|EDAIMELB_1_106441_T_C	gnl|X|EDAIMELB_6_35242_T_C	gnl|X|EDAIMELB_1_62823_C_A					k255_25887_124445_C_G	k255_803257_76323_T_C	k255_803257_79961_A_G	k255_637573_109211_G_A	k255_440961_16123_C_G		10_33272_C_T	1_32869_G_A	1_21009_T_A	3_98472_G_C
	gnl|X|MMNBEFIG_6_32632_T_C	gnl|X|MMNBEFIG_100_1822_T_C		gnl|X|EDAIMELB_8_97901_C_T	gnl|X|EDAIMELB_1_106478_C_T	gnl|X|EDAIMELB_6_35957_T_C	gnl|X|EDAIMELB_1_62916_A_G					k255_25887_130129_T_C	k255_803257_76999_C_T	k255_803257_82197_G_A	k255_637573_111669_T_C	k255_440961_17948_G_A		10_37646_T_G	1_34591_G_C	1_21423_A_G	3_133222_A_C
	gnl|X|MMNBEFIG_6_35827_A_G	gnl|X|MMNBEFIG_100_2207_G_A		gnl|X|EDAIMELB_9_3024_T_C	gnl|X|EDAIMELB_1_106641_G_A	gnl|X|EDAIMELB_6_44921_T_C	gnl|X|EDAIMELB_1_62930_G_A					k255_25887_160986_A_G	k255_803257_77029_A_G	k255_803257_82465_C_G	k255_637573_170948_C_T	k255_440961_18278_T_C		10_58352_G_A	1_36530_A_G	1_29448_C_T	3_158989_A_G
	gnl|X|MMNBEFIG_6_36958_A_G	gnl|X|MMNBEFIG_100_5181_G_A		gnl|X|EDAIMELB_9_27461_G_A	gnl|X|EDAIMELB_1_108100_G_A	gnl|X|EDAIMELB_6_45850_A_G	gnl|X|EDAIMELB_1_63237_A_G					k255_25887_165000_T_C	k255_803257_79777_T_C	k255_803257_85209_T_C	k255_637573_185893_G_A	k255_202738_5522_T_C		2_74244_A_C	1_37025_T_C	1_29479_G_A	3_165767_A_C
	gnl|X|MMNBEFIG_6_41722_T_C	gnl|X|MMNBEFIG_100_5402_A_G		gnl|X|EDAIMELB_9_42728_G_A	gnl|X|EDAIMELB_1_108118_T_C	gnl|X|EDAIMELB_6_46620_G_A	gnl|X|EDAIMELB_1_63389_G_A					k255_285992_5355_T_C	k255_803257_79895_A_G	k255_803257_87310_T_C	k255_593191_2553_A_C	k255_202738_20262_C_T		2_85834_G_A	1_37118_A_G	1_29551_A_T	3_175518_T_C
	gnl|X|MMNBEFIG_6_43901_A_G	gnl|X|MMNBEFIG_106_4977_A_G		gnl|X|EDAIMELB_9_57149_G_A	gnl|X|EDAIMELB_1_109973_A_G	gnl|X|EDAIMELB_6_66320_T_C	gnl|X|EDAIMELB_1_63531_G_A					k255_285992_6055_T_C	k255_803257_79934_G_A	k255_803257_88886_T_C	k255_332936_24466_C_T	k255_202738_30655_A_G		2_89111_T_C	1_37369_G_A	1_29658_C_T	3_180322_G_A
	gnl|X|MMNBEFIG_6_49119_T_C	gnl|X|MMNBEFIG_108_2417_T_C		gnl|X|EDAIMELB_9_62037_C_T	gnl|X|EDAIMELB_1_110132_C_T	gnl|X|EDAIMELB_6_72388_C_T	gnl|X|EDAIMELB_1_63787_G_A					k255_285992_13118_T_C	k255_803257_79961_A_G	k255_803257_88934_C_T	k255_139099_44382_A_G	k255_202738_71562_G_T		2_91113_C_T	1_37409_A_G	1_31836_G_A	3_181526_C_T
	gnl|X|MMNBEFIG_7_1070_C_A	gnl|X|MMNBEFIG_108_2650_A_G		gnl|X|EDAIMELB_9_77296_G_A	gnl|X|EDAIMELB_1_110138_C_T	gnl|X|EDAIMELB_6_74683_T_C	gnl|X|EDAIMELB_1_65479_G_A					k255_285992_19724_T_C	k255_803257_82197_G_A	k255_803257_89786_A_G	k255_139099_86250_C_G	k255_202738_81636_A_G		2_136190_G_A	1_37428_C_T	1_32596_C_T	3_193739_C_G
	gnl|X|MMNBEFIG_7_5794_C_T	gnl|X|MMNBEFIG_113_5959_C_T		gnl|X|EDAIMELB_10_2853_G_A	gnl|X|EDAIMELB_1_110162_C_G	gnl|X|EDAIMELB_7_941_G_A	gnl|X|EDAIMELB_1_65713_G_A					k255_285992_28935_A_G	k255_803257_82465_C_G	k255_803257_90264_C_T	k255_767330_16610_C_T	k255_117359_13156_A_T		2_176940_A_G	1_38602_C_T	1_32869_G_A	3_299408_T_C
	gnl|X|MMNBEFIG_7_6544_C_T	gnl|X|MMNBEFIG_122_4318_C_A		gnl|X|EDAIMELB_10_7108_A_G	gnl|X|EDAIMELB_1_110851_C_G	gnl|X|EDAIMELB_7_18595_A_G	gnl|X|EDAIMELB_1_66127_A_G					k255_285992_29729_C_G	k255_803257_83740_G_A	k255_803257_93678_T_C	k255_767330_21380_T_C	k255_637573_11643_G_A		2_184919_C_T	1_38785_A_G	1_34591_G_C	4_46787_C_T
	gnl|X|MMNBEFIG_7_13708_C_T	gnl|X|MMNBEFIG_122_4319_C_G		gnl|X|EDAIMELB_10_14702_A_G	gnl|X|EDAIMELB_1_110872_G_A	gnl|X|EDAIMELB_7_26605_T_C	gnl|X|EDAIMELB_1_66532_T_C					k255_285992_30563_A_G	k255_803257_85209_T_C	k255_803257_94938_C_T	k255_767330_47573_C_T	k255_637573_152246_A_G		2_216429_C_T	1_39328_C_G	1_36530_A_G	4_49114_C_T
	gnl|X|MMNBEFIG_7_17056_A_G	gnl|X|MMNBEFIG_128_690_A_G		gnl|X|EDAIMELB_10_19020_C_T	gnl|X|EDAIMELB_1_110876_G_A	gnl|X|EDAIMELB_7_91271_G_A	gnl|X|EDAIMELB_1_66565_A_G					k255_741616_38524_A_G	k255_803257_87310_T_C	k255_803257_95697_G_A	k255_767330_60368_T_A	k255_637573_156003_C_G		2_221584_C_G	1_40130_T_C	1_37025_T_C	4_54396_T_C
	gnl|X|MMNBEFIG_7_18585_C_T	gnl|X|MMNBEFIG_138_2818_T_C		gnl|X|EDAIMELB_10_28220_C_T	gnl|X|EDAIMELB_1_111396_A_T	gnl|X|EDAIMELB_8_2646_A_G	gnl|X|EDAIMELB_1_66595_T_C					k255_611506_17601_A_G	k255_803257_88886_T_C	k255_803257_96626_C_G	k255_767330_76229_A_G	k255_637573_173703_T_C		2_224013_C_T	1_40182_A_T	1_37118_A_G	4_68196_G_A
	gnl|X|MMNBEFIG_7_23556_G_A	gnl|X|MMNBEFIG_150_496_T_C		gnl|X|EDAIMELB_10_33895_C_A	gnl|X|EDAIMELB_1_111479_G_A	gnl|X|EDAIMELB_8_6905_C_G	gnl|X|EDAIMELB_1_67188_T_C					k255_438620_41808_A_G	k255_803257_88934_C_T	k255_803257_99058_C_G	k255_767330_81450_A_G	k255_637573_185893_G_A		2_226831_G_A	1_44931_T_G	1_37369_G_A	4_77454_C_G
	gnl|X|MMNBEFIG_7_26967_G_A			gnl|X|EDAIMELB_10_55619_T_C	gnl|X|EDAIMELB_1_111528_T_C	gnl|X|EDAIMELB_8_8723_G_A	gnl|X|EDAIMELB_1_67460_A_C					k255_438620_52989_G_A	k255_803257_89786_A_G	k255_803257_105900_A_C	k255_333778_7234_T_A	k255_593191_2553_A_C		2_235389_T_A	1_44939_C_T	1_37409_A_G	4_114417_C_T
	gnl|X|MMNBEFIG_7_32206_A_G			gnl|X|EDAIMELB_10_62734_G_A	gnl|X|EDAIMELB_1_111531_C_T	gnl|X|EDAIMELB_8_29125_G_A	gnl|X|EDAIMELB_1_67798_G_A					k255_438620_62402_G_A	k255_803257_90264_C_T	k255_803257_107877_C_T	k255_333778_59892_A_G	k255_332936_1374_T_C		2_254783_C_T	1_45148_G_C	1_37428_C_T	4_146470_G_A
	gnl|X|MMNBEFIG_7_32727_C_T			gnl|X|EDAIMELB_10_80231_C_T	gnl|X|EDAIMELB_1_112856_G_A	gnl|X|EDAIMELB_8_37381_C_T	gnl|X|EDAIMELB_1_68302_G_A					k255_438620_76544_G_C	k255_803257_93678_T_C	k255_803257_110390_A_T	k255_140515_6051_G_A	k255_332936_33653_T_C		2_270316_G_A	1_45963_C_T	1_38602_C_T	4_171769_C_T
	gnl|X|MMNBEFIG_7_33302_G_A			gnl|X|EDAIMELB_11_11569_T_C	gnl|X|EDAIMELB_1_112928_G_A	gnl|X|EDAIMELB_8_41863_C_A	gnl|X|EDAIMELB_1_70966_G_A					k255_438620_79286_A_G	k255_803257_94938_C_T	k255_803257_112971_G_A	k255_140515_42452_A_G	k255_723794_2579_A_C		2_301768_A_C	1_46395_A_G	1_38785_A_G	4_187866_C_G
	gnl|X|MMNBEFIG_7_39908_T_C			gnl|X|EDAIMELB_11_12940_C_T	gnl|X|EDAIMELB_1_112946_G_A	gnl|X|EDAIMELB_8_47154_A_G	gnl|X|EDAIMELB_1_71203_G_A					k255_438620_103533_G_A	k255_803257_95697_G_A	k255_803257_125358_C_A	k255_424134_23951_C_T	k255_139099_44382_A_G		2_303164_C_T	1_65648_C_T	1_39328_C_G	4_202519_C_T
	gnl|X|MMNBEFIG_7_41468_A_T			gnl|X|EDAIMELB_11_15492_G_C	gnl|X|EDAIMELB_1_115474_A_G	gnl|X|EDAIMELB_8_56650_T_C	gnl|X|EDAIMELB_1_71379_A_G					k255_438620_106082_G_A	k255_803257_96626_C_G	k255_803257_128136_C_T	k255_424134_83253_T_C	k255_139099_68242_C_T		2_316625_G_T	1_65918_T_C	1_40130_T_C	5_31925_G_A
	gnl|X|MMNBEFIG_7_45719_C_T			gnl|X|EDAIMELB_11_15527_C_T	gnl|X|EDAIMELB_1_115567_A_C	gnl|X|EDAIMELB_8_61033_C_T	gnl|X|EDAIMELB_1_71422_C_T					k255_547142_970_C_G	k255_803257_99058_C_G	k255_803257_132350_C_T	k255_424134_103695_T_C	k255_139099_68957_T_C		2_357641_C_T	1_66074_A_G	1_40182_A_T	5_88337_C_T
	gnl|X|MMNBEFIG_8_2099_T_C			gnl|X|EDAIMELB_11_21674_A_G	gnl|X|EDAIMELB_1_115582_T_C	gnl|X|EDAIMELB_8_62089_C_T	gnl|X|EDAIMELB_1_77873_G_A					k255_505948_2175_G_A	k255_803257_105900_A_C	k255_803257_137455_A_G	k255_424134_138242_T_C	k255_139099_72898_C_A		2_357702_G_A	1_66134_G_A	1_40702_T_C	5_103210_T_C
	gnl|X|MMNBEFIG_8_7799_G_A			gnl|X|EDAIMELB_11_52011_G_A	gnl|X|EDAIMELB_1_115690_A_G	gnl|X|EDAIMELB_8_89638_T_C	gnl|X|EDAIMELB_1_78046_G_A					k255_505948_3511_T_C	k255_803257_107877_C_T	k255_803257_144291_C_G	k255_424134_150023_C_T	k255_767330_60355_A_C		2_371477_A_G	1_66317_C_T	1_44931_T_G	5_136374_C_T
	gnl|X|MMNBEFIG_8_13260_C_T			gnl|X|EDAIMELB_11_61376_C_T	gnl|X|EDAIMELB_1_115843_T_G	gnl|X|EDAIMELB_8_97337_A_G	gnl|X|EDAIMELB_1_78883_C_T					k255_505948_32342_T_C	k255_803257_110390_A_T	k255_803257_151092_G_A	k255_424134_167476_T_C	k255_767330_60356_C_A		2_372961_G_C	1_66338_A_C	1_44939_C_T	5_148006_G_C
	gnl|X|MMNBEFIG_8_14916_G_A			gnl|X|EDAIMELB_11_75139_T_C	gnl|X|EDAIMELB_1_117120_G_C	gnl|X|EDAIMELB_8_97901_C_T	gnl|X|EDAIMELB_1_78887_G_A					k255_505948_33816_C_T	k255_803257_112971_G_A	k255_803257_151285_A_G	k255_836237_10004_G_A	k255_767330_60368_T_A		2_374861_G_A	1_66340_C_T	1_45148_G_C	5_153060_G_A
	gnl|X|MMNBEFIG_8_16966_C_T			gnl|X|EDAIMELB_12_16924_G_A	gnl|X|EDAIMELB_1_117129_A_G	gnl|X|EDAIMELB_9_3024_T_C	gnl|X|EDAIMELB_1_79009_A_G					k255_505948_42468_A_G	k255_803257_125358_C_A	k255_803257_151974_C_T	k255_836237_14469_G_A	k255_767330_76229_A_G		2_404127_T_C	1_70094_T_G	1_45963_C_T	5_153177_G_A
	gnl|X|MMNBEFIG_8_33006_T_C			gnl|X|EDAIMELB_12_18450_G_A	gnl|X|EDAIMELB_1_117132_A_G	gnl|X|EDAIMELB_9_27461_G_A	gnl|X|EDAIMELB_1_79045_C_T					k255_505948_43338_G_A	k255_803257_128136_C_T	k255_803257_157656_G_A	k255_123483_28342_C_G	k255_767330_81450_A_G		2_428501_A_G	1_70280_G_A	1_46395_A_G	5_174392_C_T
	gnl|X|MMNBEFIG_8_36455_G_A			gnl|X|EDAIMELB_12_31596_A_G	gnl|X|EDAIMELB_1_117136_A_G	gnl|X|EDAIMELB_9_41288_T_C	gnl|X|EDAIMELB_1_79312_G_A					k255_505948_46971_T_C	k255_803257_132350_C_T	k255_847550_4210_C_T	k255_491067_1956_A_G	k255_767330_103612_C_T		2_459144_A_T	1_70543_C_T	1_65648_C_T	5_178864_T_G
	gnl|X|MMNBEFIG_8_38400_A_G			gnl|X|EDAIMELB_12_35678_C_T	gnl|X|EDAIMELB_1_117366_A_G	gnl|X|EDAIMELB_9_57149_G_A	gnl|X|EDAIMELB_1_79315_T_C					k255_505948_52914_T_C	k255_803257_137455_A_G	k255_847550_5507_G_A	k255_491067_7270_C_T	k255_161303_586_A_G		2_459145_G_C	1_70879_G_A	1_65918_T_C	5_247208_G_T
	gnl|X|MMNBEFIG_9_1920_T_G			gnl|X|EDAIMELB_12_54246_G_T	gnl|X|EDAIMELB_1_120881_G_A	gnl|X|EDAIMELB_9_62037_C_T	gnl|X|EDAIMELB_1_79342_A_G					k255_440961_11945_G_T	k255_803257_151092_G_A	k255_847550_7608_C_T	k255_491067_8779_T_A	k255_161303_12597_A_G		2_492293_T_C	1_71332_G_A	1_66074_A_G	5_247595_G_A
	gnl|X|MMNBEFIG_9_23403_G_A			gnl|X|EDAIMELB_12_54927_T_C	gnl|X|EDAIMELB_1_120897_C_G	gnl|X|EDAIMELB_9_77296_G_A	gnl|X|EDAIMELB_1_79375_A_G					k255_440961_13386_C_T	k255_803257_151285_A_G	k255_847550_23062_G_C	k255_837682_42763_G_A	k255_333778_7234_T_A		2_500451_A_G	1_73561_A_G	1_66134_G_A	6_59599_A_G
	gnl|X|MMNBEFIG_9_27779_A_G			gnl|X|EDAIMELB_12_72104_A_G	gnl|X|EDAIMELB_1_120948_G_C	gnl|X|EDAIMELB_9_94111_T_C	gnl|X|EDAIMELB_1_80173_T_C					k255_440961_16123_C_G	k255_803257_151974_C_T	k255_847550_23621_C_T	k255_837682_121849_G_A	k255_140515_40960_C_T		2_508647_G_C	1_73822_G_A	1_66317_C_T	6_69678_T_G
	gnl|X|MMNBEFIG_9_34306_A_T			gnl|X|EDAIMELB_13_7964_G_A	gnl|X|EDAIMELB_1_120984_C_T	gnl|X|EDAIMELB_10_2853_G_A	gnl|X|EDAIMELB_1_81175_T_C					k255_440961_18278_T_C	k255_847550_4210_C_T	k255_847550_23673_T_A		k255_140515_42452_A_G		2_509131_T_C	1_74480_T_C	1_66338_A_C	6_85757_A_C
	gnl|X|MMNBEFIG_9_36391_C_T			gnl|X|EDAIMELB_13_16582_G_A	gnl|X|EDAIMELB_1_120999_C_G	gnl|X|EDAIMELB_10_7108_A_G	gnl|X|EDAIMELB_1_81863_G_A					k255_332048_49066_C_T	k255_847550_5507_G_A	k255_847550_24145_A_T		k255_424134_24192_T_C		2_515057_T_G	1_74534_A_G	1_66340_C_T	6_101206_T_A
	gnl|X|MMNBEFIG_9_37765_A_G			gnl|X|EDAIMELB_13_18036_C_G	gnl|X|EDAIMELB_1_123735_G_A	gnl|X|EDAIMELB_10_14702_A_G	gnl|X|EDAIMELB_1_83806_C_T					k255_332048_52046_C_T	k255_847550_7608_C_T	k255_847550_25933_C_T		k255_424134_83253_T_C,G		2916_4388_C_T	1_75522_T_C	1_70094_T_G	6_116113_C_G
	gnl|X|MMNBEFIG_9_43629_A_T			gnl|X|EDAIMELB_13_20962_T_C	gnl|X|EDAIMELB_1_123775_G_A	gnl|X|EDAIMELB_10_19020_C_T	gnl|X|EDAIMELB_1_84330_C_T					k255_202738_5522_T_C	k255_847550_15441_C_T	k255_847550_29109_A_G		k255_424134_94147_G_C		3_2960_G_A	1_75524_A_C	1_70280_G_A	6_118522_T_G
	gnl|X|MMNBEFIG_9_44970_T_G			gnl|X|EDAIMELB_13_32660_C_T	gnl|X|EDAIMELB_1_123941_C_T	gnl|X|EDAIMELB_10_33895_C_A	gnl|X|EDAIMELB_1_84643_A_G					k255_202738_18889_A_G	k255_847550_23673_T_A	k255_847550_29987_G_A		k255_424134_111847_C_T		3_41941_G_T	1_75878_G_A	1_70543_C_T	6_148195_C_T
	gnl|X|MMNBEFIG_10_8631_G_A			gnl|X|EDAIMELB_13_34420_A_G	gnl|X|EDAIMELB_1_123995_T_C	gnl|X|EDAIMELB_10_62734_G_A	gnl|X|EDAIMELB_1_84667_T_A					k255_202738_20262_C_T	k255_847550_24145_A_T	k255_847550_30846_A_G		k255_424134_119177_T_C		3_55905_T_G	1_76483_G_A	1_70879_G_A	6_149219_G_C
	gnl|X|MMNBEFIG_10_9532_T_C			gnl|X|EDAIMELB_13_46514_T_C	gnl|X|EDAIMELB_1_124086_G_A	gnl|X|EDAIMELB_10_69942_A_G	gnl|X|EDAIMELB_1_85545_T_G					k255_202738_25024_C_T	k255_847550_25933_C_T	k255_847550_32624_C_T		k255_424134_119193_T_C		3_82914_C_G	1_77209_G_A	1_71332_G_A	6_154277_A_G
	gnl|X|MMNBEFIG_10_16852_G_A			gnl|X|EDAIMELB_14_11127_A_G	gnl|X|EDAIMELB_1_124119_C_T	gnl|X|EDAIMELB_10_80231_C_T	gnl|X|EDAIMELB_1_85795_A_G					k255_202738_30655_A_G	k255_847550_27902_G_C	k255_847550_33201_C_T		k255_424134_126495_C_T		3_90974_G_A	1_77928_T_C	1_73561_A_G	6_155610_A_G
	gnl|X|MMNBEFIG_10_27841_C_T			gnl|X|EDAIMELB_14_21151_G_A	gnl|X|EDAIMELB_1_124941_G_A	gnl|X|EDAIMELB_10_86458_G_C	gnl|X|EDAIMELB_1_85808_A_G					k255_202738_51226_T_A	k255_847550_29109_A_G	k255_847550_34042_A_G		k255_424134_127910_G_T		3_98472_G_C	1_77960_T_C	1_73822_G_A	7_6084_T_C
	gnl|X|MMNBEFIG_10_30576_C_T			gnl|X|EDAIMELB_14_26137_T_G	gnl|X|EDAIMELB_1_124947_C_A	gnl|X|EDAIMELB_10_88241_A_G	gnl|X|EDAIMELB_1_85850_C_G					k255_202738_52212_A_G	k255_847550_29987_G_A	k255_847550_34397_T_A		k255_424134_138242_T_C		3_133222_A_C	1_78507_A_C	1_74480_T_C	7_26154_A_C
	gnl|X|MMNBEFIG_10_39577_T_C			gnl|X|EDAIMELB_14_41267_C_T	gnl|X|EDAIMELB_1_125002_A_G	gnl|X|EDAIMELB_11_15492_G_C	gnl|X|EDAIMELB_1_86235_C_T					k255_202738_69250_A_G	k255_847550_30846_A_G	k255_847550_36170_G_C		k255_123483_23062_T_C		3_158989_A_G	1_79083_A_G	1_74534_A_G	7_27886_C_T
	gnl|X|MMNBEFIG_10_39627_G_C			gnl|X|EDAIMELB_14_45944_C_T	gnl|X|EDAIMELB_1_125116_G_C	gnl|X|EDAIMELB_11_15527_C_T	gnl|X|EDAIMELB_1_86289_C_A					k255_202738_71562_G_T	k255_847550_32624_C_T	k255_847550_40810_C_T		k255_123483_26369_T_G		3_165767_A_C	1_79149_G_A	1_75522_T_C	7_30344_G_C
	gnl|X|MMNBEFIG_11_1484_T_C			gnl|X|EDAIMELB_14_57089_C_T	gnl|X|EDAIMELB_1_125138_G_A	gnl|X|EDAIMELB_11_21303_G_A	gnl|X|EDAIMELB_1_87277_G_A					k255_202738_81636_A_G	k255_847550_33201_C_T	k255_847550_44431_T_A		k255_491067_1956_A_G		3_175518_T_C	1_79796_C_T	1_75524_A_C	7_44605_T_G
	gnl|X|MMNBEFIG_11_28591_C_T			gnl|X|EDAIMELB_15_18876_A_G	gnl|X|EDAIMELB_1_125398_A_G	gnl|X|EDAIMELB_11_21674_A_G	gnl|X|EDAIMELB_1_95779_G_A					k255_117359_13156_A_T	k255_847550_34042_A_G	k255_697336_9965_G_A		k255_491067_8779_T_A		3_180322_G_A	1_79804_C_T	1_75878_G_A	7_46765_G_A
	gnl|X|MMNBEFIG_11_40302_A_T			gnl|X|EDAIMELB_15_20801_C_T	gnl|X|EDAIMELB_1_125608_A_G	gnl|X|EDAIMELB_11_52011_G_A	gnl|X|EDAIMELB_1_95867_A_G					k255_637573_4505_A_G	k255_847550_34397_T_A	k255_697336_11185_G_A		k255_491067_11725_G_A		3_181526_C_T	1_87288_T_C	1_76483_G_A	7_49472_T_G
	gnl|X|MMNBEFIG_12_1952_G_A			gnl|X|EDAIMELB_15_24327_A_G	gnl|X|EDAIMELB_1_125743_G_A	gnl|X|EDAIMELB_11_61376_C_T	gnl|X|EDAIMELB_1_98495_A_G					k255_637573_11643_G_A	k255_847550_36170_G_C	k255_697336_13645_G_T		k255_837682_590_T_C		3_193739_C_G	1_87545_A_G	1_77209_G_A	7_61984_G_A
	gnl|X|MMNBEFIG_12_7270_C_T			gnl|X|EDAIMELB_15_27267_A_G	gnl|X|EDAIMELB_1_126337_G_A	gnl|X|EDAIMELB_11_75139_T_C	gnl|X|EDAIMELB_1_99666_G_A					k255_637573_42333_T_C	k255_847550_44431_T_A	k255_697336_22345_A_G		k255_837682_44230_T_C		3_203123_G_A	1_87570_C_T	1_77928_T_C	7_123128_A_G
	gnl|X|MMNBEFIG_12_9850_G_A			gnl|X|EDAIMELB_15_30034_G_A	gnl|X|EDAIMELB_1_126456_G_A	gnl|X|EDAIMELB_12_18450_G_A	gnl|X|EDAIMELB_1_99763_G_A					k255_637573_103223_A_G	k255_697336_7284_C_G	k255_697336_24058_A_G		k255_837682_69708_G_A		3_299408_T_C	1_87655_A_G	1_77960_T_C	7_134614_C_G
	gnl|X|MMNBEFIG_12_10509_T_C			gnl|X|EDAIMELB_15_31195_G_C	gnl|X|EDAIMELB_1_126464_G_A	gnl|X|EDAIMELB_12_31596_A_G	gnl|X|EDAIMELB_1_100452_C_T					k255_637573_109177_C_G	k255_697336_11185_G_A	k255_697336_25802_A_G		k255_837682_94218_G_A		3_299964_A_G	1_87683_C_T	1_78507_A_C	8_55819_A_G
	gnl|X|MMNBEFIG_12_14286_A_G			gnl|X|EDAIMELB_15_44205_C_T	gnl|X|EDAIMELB_1_126707_G_A	gnl|X|EDAIMELB_12_35678_C_T	gnl|X|EDAIMELB_1_100641_A_G					k255_637573_148308_A_C	k255_697336_13645_G_T	k255_697336_26467_T_C		k255_837682_109275_C_T		4_46787_C_T	1_88338_G_A	1_79083_A_G	8_140646_A_C
	gnl|X|MMNBEFIG_12_17332_C_T			gnl|X|EDAIMELB_15_45562_T_C	gnl|X|EDAIMELB_1_126712_G_A	gnl|X|EDAIMELB_12_36646_T_C	gnl|X|EDAIMELB_1_102956_G_A					k255_637573_152246_A_G	k255_697336_22345_A_G	k255_697336_26657_A_G		k255_837682_148165_T_C		4_49114_C_T	1_88419_G_A	1_79149_G_A
	gnl|X|MMNBEFIG_12_17973_A_G			gnl|X|EDAIMELB_15_46624_C_T	gnl|X|EDAIMELB_1_127219_C_T	gnl|X|EDAIMELB_12_37163_G_A	gnl|X|EDAIMELB_1_103043_A_G					k255_637573_156003_C_G	k255_697336_24058_A_G	k255_697336_28641_A_G				4_54396_T_C	1_88460_G_C	1_79796_C_T
	gnl|X|MMNBEFIG_12_20724_G_A			gnl|X|EDAIMELB_16_3171_G_A	gnl|X|EDAIMELB_1_128047_A_G	gnl|X|EDAIMELB_12_39717_C_T	gnl|X|EDAIMELB_1_103151_G_A					k255_637573_168304_A_G	k255_697336_25802_A_G	k255_697336_30985_G_A				4_68196_G_A	1_88548_A_G	1_79804_C_T
	gnl|X|MMNBEFIG_12_21547_G_A			gnl|X|EDAIMELB_16_10842_G_A	gnl|X|EDAIMELB_1_128064_G_A	gnl|X|EDAIMELB_12_54246_G_T	gnl|X|EDAIMELB_1_104334_G_A					k255_637573_173703_T_C	k255_697336_26467_T_C	k255_697336_34845_A_G				4_74978_A_G	1_89238_A_G	1_87288_T_C
	gnl|X|MMNBEFIG_12_23683_G_A			gnl|X|EDAIMELB_16_38401_G_A	gnl|X|EDAIMELB_1_128817_C_T	gnl|X|EDAIMELB_12_54927_T_C	gnl|X|EDAIMELB_1_104358_G_A					k255_637573_185893_G_A	k255_697336_26657_A_G	k255_697336_43176_A_G				4_76155_C_T	1_89364_G_A	1_87545_A_G
	gnl|X|MMNBEFIG_12_23874_A_G			gnl|X|EDAIMELB_16_45240_T_C	gnl|X|EDAIMELB_1_129987_C_A	gnl|X|EDAIMELB_12_72104_A_G	gnl|X|EDAIMELB_1_105603_A_G					k255_593191_2553_A_C	k255_697336_28641_A_G	k255_697336_51989_C_T				4_131558_C_G	1_89912_G_T	1_87570_C_T
	gnl|X|MMNBEFIG_12_27766_C_A			gnl|X|EDAIMELB_18_22566_A_G	gnl|X|EDAIMELB_1_130280_T_C	gnl|X|EDAIMELB_13_7964_G_A	gnl|X|EDAIMELB_1_105668_C_T					k255_593191_2610_G_A	k255_697336_30985_G_A	k255_697336_53536_G_A				4_141610_T_A	1_90988_G_A	1_87655_A_G
	gnl|X|MMNBEFIG_12_32016_G_A			gnl|X|EDAIMELB_18_22839_G_A	gnl|X|EDAIMELB_1_130324_C_T	gnl|X|EDAIMELB_13_18036_C_G	gnl|X|EDAIMELB_1_105765_A_G					k255_332936_1374_T_C	k255_697336_34845_A_G	k255_697336_54767_A_G				4_146470_G_A	1_91513_A_G	1_87683_C_T
	gnl|X|MMNBEFIG_12_33294_A_G			gnl|X|EDAIMELB_18_30078_G_A	gnl|X|EDAIMELB_1_131869_T_C	gnl|X|EDAIMELB_13_20962_T_C	gnl|X|EDAIMELB_1_106441_T_C					k255_332936_19797_C_T	k255_697336_43176_A_G	k255_697336_54978_A_T				4_171769_C_T	1_91941_G_A	1_88338_G_A
	gnl|X|MMNBEFIG_12_37473_A_G			gnl|X|EDAIMELB_18_39436_G_C	gnl|X|EDAIMELB_1_133711_G_C	gnl|X|EDAIMELB_13_32660_C_T	gnl|X|EDAIMELB_1_106641_G_A					k255_332936_27029_C_T	k255_697336_51405_A_C	k255_697336_55866_T_G				4_202519_C_T	1_91978_C_T	1_88419_G_A
	gnl|X|MMNBEFIG_12_39061_A_G			gnl|X|EDAIMELB_18_49933_G_A	gnl|X|EDAIMELB_1_134851_C_T	gnl|X|EDAIMELB_13_33123_C_T	gnl|X|EDAIMELB_1_108100_G_A					k255_332936_28350_C_T	k255_697336_51989_C_T	k255_697336_61583_T_C				5_31925_G_A	1_94776_G_A	1_88460_G_C
	gnl|X|MMNBEFIG_12_39115_G_A			gnl|X|EDAIMELB_19_23994_T_C	gnl|X|EDAIMELB_1_134869_G_A	gnl|X|EDAIMELB_13_34420_A_G	gnl|X|EDAIMELB_1_108118_T_C					k255_332936_33653_T_C	k255_697336_54767_A_G	k255_697336_71931_G_A				5_71358_G_A	1_95041_T_C	1_88548_A_G
	gnl|X|MMNBEFIG_12_39803_A_G			gnl|X|EDAIMELB_19_25923_C_T	gnl|X|EDAIMELB_1_134899_A_C	gnl|X|EDAIMELB_13_46514_T_C	gnl|X|EDAIMELB_1_109446_G_C					k255_723794_1329_A_G	k255_697336_54978_A_T	k255_134341_12673_C_G				5_86107_G_A	1_95737_G_A	1_89238_A_G
	gnl|X|MMNBEFIG_13_4248_T_C			gnl|X|EDAIMELB_19_28572_C_T	gnl|X|EDAIMELB_1_135282_T_C	gnl|X|EDAIMELB_14_11127_A_G	gnl|X|EDAIMELB_1_109973_A_G					k255_723794_2579_A_C	k255_697336_61583_T_C	k255_134341_12767_G_T				5_88337_C_T	1_96074_C_T	1_89364_G_A
	gnl|X|MMNBEFIG_13_11067_A_C			gnl|X|EDAIMELB_19_31538_T_C	gnl|X|EDAIMELB_1_135334_C_G	gnl|X|EDAIMELB_14_14219_T_C	gnl|X|EDAIMELB_1_110132_C_T					k255_723794_11692_C_T	k255_134341_12673_C_G	k255_134341_27463_A_G				5_136374_C_T	1_96075_A_G	1_89912_G_T
	gnl|X|MMNBEFIG_13_12932_C_T			gnl|X|EDAIMELB_19_45705_A_G	gnl|X|EDAIMELB_1_135981_G_A	gnl|X|EDAIMELB_14_14246_C_T	gnl|X|EDAIMELB_1_110138_C_T					k255_723794_23234_G_A	k255_134341_12767_G_T	k255_134341_29618_A_G				5_139577_A_G	1_96108_G_A	1_90988_G_A
	gnl|X|MMNBEFIG_13_16047_C_T			gnl|X|EDAIMELB_19_48426_C_T	gnl|X|EDAIMELB_1_136229_C_T	gnl|X|EDAIMELB_14_20982_C_T	gnl|X|EDAIMELB_1_110162_C_G					k255_139099_44382_A_G	k255_134341_17413_A_C	k255_134341_32565_G_T				5_148006_G_C	1_96138_G_A	1_91513_A_G
	gnl|X|MMNBEFIG_13_17606_C_T			gnl|X|EDAIMELB_20_3966_T_C	gnl|X|EDAIMELB_1_136376_C_T	gnl|X|EDAIMELB_14_21151_G_A	gnl|X|EDAIMELB_1_110540_A_G					k255_139099_65120_G_A	k255_134341_27463_A_G	k255_134341_33069_A_G				5_153060_G_A	1_96860_C_G	1_91941_G_A
	gnl|X|MMNBEFIG_14_9980_T_C			gnl|X|EDAIMELB_20_8170_T_C	gnl|X|EDAIMELB_1_137714_C_T	gnl|X|EDAIMELB_14_26945_T_C	gnl|X|EDAIMELB_1_110797_T_C					k255_139099_68957_T_C	k255_134341_29618_A_G	k255_134341_33240_A_G				5_153177_G_A	1_97496_G_T	1_91978_C_T
	gnl|X|MMNBEFIG_14_14118_C_T			gnl|X|EDAIMELB_20_13382_G_T	gnl|X|EDAIMELB_1_137721_G_A	gnl|X|EDAIMELB_14_41267_C_T	gnl|X|EDAIMELB_1_110851_C_G					k255_139099_72898_C_A	k255_134341_32565_G_T	k255_134341_35406_A_G				5_174392_C_T	1_98096_G_A	1_94037_C_G
	gnl|X|MMNBEFIG_14_14871_C_A			gnl|X|EDAIMELB_20_24334_G_C	gnl|X|EDAIMELB_1_137725_G_A	gnl|X|EDAIMELB_14_44007_A_G	gnl|X|EDAIMELB_1_110872_G_A					k255_767330_53642_G_A	k255_134341_33069_A_G	k255_134341_41161_A_G				5_178864_T_G	1_98681_G_A	1_94776_G_A
	gnl|X|MMNBEFIG_14_18212_T_C			gnl|X|EDAIMELB_20_26441_A_G	gnl|X|EDAIMELB_1_137898_T_C	gnl|X|EDAIMELB_14_56396_C_T	gnl|X|EDAIMELB_1_110876_G_A					k255_767330_60355_A_C	k255_134341_33240_A_G	k255_134341_41355_A_G				5_246970_G_C	1_98728_A_G	1_95041_T_C
	gnl|X|MMNBEFIG_14_27460_C_A			gnl|X|EDAIMELB_20_33040_C_T	gnl|X|EDAIMELB_1_145071_T_C	gnl|X|EDAIMELB_15_18876_A_G	gnl|X|EDAIMELB_1_110963_A_G					k255_767330_60368_T_A	k255_134341_35406_A_G	k255_134341_41356_C_G				5_247208_G_T	1_98837_C_T	1_95737_G_A
	gnl|X|MMNBEFIG_14_40040_T_C			gnl|X|EDAIMELB_20_34727_G_A	gnl|X|EDAIMELB_1_145082_A_G	gnl|X|EDAIMELB_15_24327_A_G	gnl|X|EDAIMELB_1_111206_G_A					k255_767330_73123_G_A	k255_134341_41161_A_G	k255_134341_44663_C_G				5_247595_G_A	1_99275_G_A	1_96074_C_T
	gnl|X|MMNBEFIG_15_10804_C_T			gnl|X|EDAIMELB_20_35952_G_A	gnl|X|EDAIMELB_1_145580_T_C	gnl|X|EDAIMELB_15_27267_A_G	gnl|X|EDAIMELB_1_111396_A_T					k255_767330_76229_A_G	k255_134341_41355_A_G	k255_134341_45679_G_C				6_20934_T_A	1_99443_G_A	1_96075_A_G
	gnl|X|MMNBEFIG_15_16511_C_T			gnl|X|EDAIMELB_20_49947_C_T	gnl|X|EDAIMELB_1_145586_G_A	gnl|X|EDAIMELB_15_30034_G_A	gnl|X|EDAIMELB_1_111479_G_A					k255_767330_81450_A_G	k255_134341_41356_C_G	k255_134341_48407_G_A				6_21126_A_G	1_100821_C_T	1_96108_G_A
	gnl|X|MMNBEFIG_16_1759_A_G			gnl|X|EDAIMELB_20_50938_A_G	gnl|X|EDAIMELB_1_145611_T_C	gnl|X|EDAIMELB_15_31195_G_C	gnl|X|EDAIMELB_1_111528_T_C					k255_767330_103612_C_T	k255_134341_44663_C_G	k255_134341_55836_A_G				6_31312_T_G	1_100830_T_C	1_96138_G_A
	gnl|X|MMNBEFIG_16_3713_C_G			gnl|X|EDAIMELB_21_10783_A_T	gnl|X|EDAIMELB_1_146920_T_C	gnl|X|EDAIMELB_15_44205_C_T	gnl|X|EDAIMELB_1_111531_C_T					k255_161303_586_A_G	k255_134341_45679_G_C	k255_134341_55984_T_C				6_69678_T_G	1_101340_C_A	1_96860_C_G
	gnl|X|MMNBEFIG_16_4049_A_G			gnl|X|EDAIMELB_21_13138_G_A	gnl|X|EDAIMELB_1_146932_G_A	gnl|X|EDAIMELB_15_44384_A_C	gnl|X|EDAIMELB_1_111570_G_A					k255_161303_1440_A_G	k255_134341_48407_G_A	k255_134341_59343_T_C				6_69942_G_A	1_101440_T_C	1_97496_G_T
	gnl|X|MMNBEFIG_16_4286_C_G			gnl|X|EDAIMELB_21_38099_G_C	gnl|X|EDAIMELB_1_147569_C_G	gnl|X|EDAIMELB_15_45562_T_C	gnl|X|EDAIMELB_1_111850_A_G					k255_161303_12597_A_G	k255_134341_55836_A_G	k255_134341_60330_A_G				6_85757_A_C	1_101542_G_A	1_98096_G_A
	gnl|X|MMNBEFIG_16_6491_G_A			gnl|X|EDAIMELB_21_41497_T_C	gnl|X|EDAIMELB_1_148607_T_C	gnl|X|EDAIMELB_15_46624_C_T	gnl|X|EDAIMELB_1_111876_T_C					k255_161303_15474_A_G	k255_134341_55984_T_C	k255_134341_61233_G_T				6_92998_A_G	1_101851_A_G	1_98681_G_A
	gnl|X|MMNBEFIG_16_6918_G_A			gnl|X|EDAIMELB_21_42467_C_T	gnl|X|EDAIMELB_1_148775_C_T	gnl|X|EDAIMELB_16_3171_G_A	gnl|X|EDAIMELB_1_112785_A_G					k255_333778_7234_T_A	k255_134341_59343_T_C	k255_134341_63836_G_A				6_101206_T_A	1_102253_C_T	1_98728_A_G
	gnl|X|MMNBEFIG_16_7068_G_A			gnl|X|EDAIMELB_22_322_C_G	gnl|X|EDAIMELB_1_150580_T_C	gnl|X|EDAIMELB_16_10842_G_A	gnl|X|EDAIMELB_1_112856_G_A					k255_333778_15882_G_A	k255_134341_61233_G_T	k255_134341_64297_G_A				6_115146_A_C	1_102946_G_A	1_98837_C_T
	gnl|X|MMNBEFIG_16_7069_T_A			gnl|X|EDAIMELB_22_37381_A_G	gnl|X|EDAIMELB_1_150631_C_T	gnl|X|EDAIMELB_16_38401_G_A	gnl|X|EDAIMELB_1_112928_G_A					k255_333778_62434_G_T	k255_134341_63836_G_A	k255_134341_64356_A_G				6_116113_C_G	1_102950_A_G	1_99275_G_A
	gnl|X|MMNBEFIG_16_11057_G_A			gnl|X|EDAIMELB_22_41293_C_G	gnl|X|EDAIMELB_1_150775_T_C	gnl|X|EDAIMELB_16_41654_C_T	gnl|X|EDAIMELB_1_113306_G_A					k255_140515_40960_C_T	k255_134341_64297_G_A	k255_134341_74292_C_T				6_118522_T_G	1_103200_G_A	1_99443_G_A
	gnl|X|MMNBEFIG_16_11138_A_T			gnl|X|EDAIMELB_23_3433_A_G	gnl|X|EDAIMELB_1_150869_C_T	gnl|X|EDAIMELB_16_45240_T_C	gnl|X|EDAIMELB_1_113481_A_G					k255_140515_42452_A_G	k255_134341_64356_A_G	k255_134341_74487_A_G				6_133497_C_G	1_103221_A_T	1_100821_C_T
	gnl|X|MMNBEFIG_16_11591_C_G			gnl|X|EDAIMELB_23_3995_T_C	gnl|X|EDAIMELB_1_153165_A_G	gnl|X|EDAIMELB_16_52296_C_T	gnl|X|EDAIMELB_1_113774_G_A					k255_791379_13007_T_C	k255_134341_74292_C_T	k255_134341_89000_T_C				6_135020_G_A	1_103947_C_A	1_100830_T_C
	gnl|X|MMNBEFIG_16_16944_G_A			gnl|X|EDAIMELB_23_5770_A_G	gnl|X|EDAIMELB_1_158372_C_G	gnl|X|EDAIMELB_17_50009_C_T	gnl|X|EDAIMELB_1_115235_T_G					k255_791379_39277_T_C	k255_134341_74487_A_G	k255_134341_89401_G_A				6_149219_G_C	1_104036_T_C	1_101340_C_A
	gnl|X|MMNBEFIG_16_22002_A_G			gnl|X|EDAIMELB_23_20515_G_A	gnl|X|EDAIMELB_1_159993_A_C	gnl|X|EDAIMELB_18_15752_C_T	gnl|X|EDAIMELB_1_115474_A_G					k255_424134_17712_C_T	k255_134341_75721_C_T	k255_134341_90723_A_G				6_154277_A_G	1_104247_G_A	1_101440_T_C
	gnl|X|MMNBEFIG_16_26930_C_G			gnl|X|EDAIMELB_23_26830_A_G	gnl|X|EDAIMELB_1_161974_C_T	gnl|X|EDAIMELB_18_22566_A_G	gnl|X|EDAIMELB_1_115567_A_C					k255_424134_24192_T_C	k255_134341_77930_A_G	k255_134341_92737_G_C				6_155610_A_G	1_104395_T_C	1_101542_G_A
	gnl|X|MMNBEFIG_16_28896_G_A			gnl|X|EDAIMELB_24_5239_C_G	gnl|X|EDAIMELB_1_162220_T_G	gnl|X|EDAIMELB_18_22839_G_A	gnl|X|EDAIMELB_1_115582_T_C					k255_424134_40137_G_A	k255_134341_89000_T_C	k255_134341_98751_T_C				7_6084_T_C	1_104417_C_T	1_101851_A_G
	gnl|X|MMNBEFIG_16_34822_C_T			gnl|X|EDAIMELB_24_7623_G_A	gnl|X|EDAIMELB_1_166273_A_G	gnl|X|EDAIMELB_18_30078_G_A	gnl|X|EDAIMELB_1_115690_A_G					k255_424134_77699_G_A	k255_134341_89401_G_A	k255_134341_109175_G_A				7_26154_A_C	1_104627_T_C	1_102253_C_T
	gnl|X|MMNBEFIG_17_10319_C_G			gnl|X|EDAIMELB_24_34104_C_T	gnl|X|EDAIMELB_1_169078_C_T	gnl|X|EDAIMELB_18_39191_T_C	gnl|X|EDAIMELB_1_115933_A_G					k255_424134_83253_T_C	k255_134341_90723_A_G	k255_134341_109939_A_G				7_27886_C_T	1_104630_C_T	1_102946_G_A
	gnl|X|MMNBEFIG_17_10615_C_T			gnl|X|EDAIMELB_24_34105_C_A	gnl|X|EDAIMELB_1_169433_C_T	gnl|X|EDAIMELB_18_39436_G_C	gnl|X|EDAIMELB_1_115951_T_A					k255_424134_94147_G_C	k255_134341_92737_G_C	k255_134341_110844_A_G				7_30344_G_C	1_104786_G_A	1_102950_A_G
	gnl|X|MMNBEFIG_17_14969_T_C			gnl|X|EDAIMELB_24_37268_C_T	gnl|X|EDAIMELB_1_177812_C_T	gnl|X|EDAIMELB_18_49933_G_A	gnl|X|EDAIMELB_1_116693_C_G					k255_424134_110705_C_T	k255_134341_98751_T_C	k255_134341_111658_G_A				7_44605_T_G	1_104833_A_G	1_103200_G_A
	gnl|X|MMNBEFIG_17_22478_G_A			gnl|X|EDAIMELB_25_1059_C_T	gnl|X|EDAIMELB_1_181868_G_A	gnl|X|EDAIMELB_19_23994_T_C	gnl|X|EDAIMELB_1_117366_A_G					k255_424134_111847_C_T	k255_134341_109939_A_G	k255_134341_128070_A_C				7_49472_T_G	1_104936_C_T	1_103221_A_T
	gnl|X|MMNBEFIG_17_25864_T_C			gnl|X|EDAIMELB_25_3655_T_C	gnl|X|EDAIMELB_1_182338_T_C	gnl|X|EDAIMELB_19_25923_C_T	gnl|X|EDAIMELB_1_117801_A_G					k255_424134_119177_T_C	k255_134341_110844_A_G	k255_134341_130772_C_G				7_51870_G_A	1_104954_A_G	1_103947_C_A
	gnl|X|MMNBEFIG_17_27980_A_C			gnl|X|EDAIMELB_25_18514_C_T	gnl|X|EDAIMELB_1_183717_A_C	gnl|X|EDAIMELB_19_28572_C_T	gnl|X|EDAIMELB_1_120881_G_A					k255_424134_119193_T_C	k255_134341_111658_G_A	k255_134341_133480_C_T				7_61984_G_A	1_105106_G_A	1_104036_T_C
	gnl|X|MMNBEFIG_17_33554_C_T			gnl|X|EDAIMELB_25_20699_A_G	gnl|X|EDAIMELB_1_184170_G_A	gnl|X|EDAIMELB_19_31538_T_C	gnl|X|EDAIMELB_1_120897_C_G					k255_424134_126495_C_T	k255_134341_128070_A_C	k255_134341_135763_G_A				7_88032_G_A	1_105539_G_A	1_104247_G_A
	gnl|X|MMNBEFIG_17_34162_C_T			gnl|X|EDAIMELB_25_26183_C_G	gnl|X|EDAIMELB_1_184174_T_C	gnl|X|EDAIMELB_19_45705_A_G	gnl|X|EDAIMELB_1_120948_G_C					k255_424134_127910_G_T	k255_134341_130772_C_G	k255_134341_137127_T_C				7_123128_A_G	1_105635_G_A	1_104395_T_C
	gnl|X|MMNBEFIG_18_1511_T_C			gnl|X|EDAIMELB_25_28910_G_A	gnl|X|EDAIMELB_1_184372_A_G	gnl|X|EDAIMELB_19_46724_G_A	gnl|X|EDAIMELB_1_120984_C_T					k255_424134_138242_T_C	k255_134341_133480_C_T	k255_134341_142706_C_T				7_129124_G_A	1_105638_C_G	1_104417_C_T
	gnl|X|MMNBEFIG_18_3351_G_A			gnl|X|EDAIMELB_25_35393_G_A	gnl|X|EDAIMELB_1_184413_C_T	gnl|X|EDAIMELB_19_48426_C_T	gnl|X|EDAIMELB_1_120999_C_G					k255_424134_148184_C_T	k255_134341_135763_G_A	k255_134341_144488_T_C				7_138272_G_C	1_105731_G_A	1_104627_T_C
	gnl|X|MMNBEFIG_18_3354_C_T			gnl|X|EDAIMELB_25_39450_C_T	gnl|X|EDAIMELB_1_184435_T_G	gnl|X|EDAIMELB_20_3904_C_T	gnl|X|EDAIMELB_1_121345_C_G					k255_424134_164593_T_C	k255_134341_137127_T_C	k255_134341_145646_T_C				7_146976_G_A	1_107104_G_C	1_104630_C_T
	gnl|X|MMNBEFIG_18_6792_C_A			gnl|X|EDAIMELB_26_2502_C_T	gnl|X|EDAIMELB_1_184450_C_T	gnl|X|EDAIMELB_20_3966_T_C	gnl|X|EDAIMELB_1_123735_G_A					k255_424134_172041_T_C	k255_134341_142706_C_T	k255_25887_6682_T_G				8_25881_G_C	1_107324_G_A	1_104786_G_A
	gnl|X|MMNBEFIG_18_8631_T_C			gnl|X|EDAIMELB_26_11056_C_T	gnl|X|EDAIMELB_1_187322_C_G	gnl|X|EDAIMELB_20_13382_G_T	gnl|X|EDAIMELB_1_123775_G_A					k255_123483_23062_T_C	k255_134341_144488_T_C	k255_25887_6746_C_T				8_55819_A_G	1_107497_C_T	1_104833_A_G
	gnl|X|MMNBEFIG_18_10303_A_G			gnl|X|EDAIMELB_26_39919_G_A	gnl|X|EDAIMELB_1_187345_C_G	gnl|X|EDAIMELB_20_14559_G_A	gnl|X|EDAIMELB_1_123941_C_T					k255_123483_26369_T_G	k255_134341_145646_T_C	k255_25887_9390_A_G				8_132337_G_A	1_108340_C_T	1_104936_C_T
	gnl|X|MMNBEFIG_18_10592_G_A			gnl|X|EDAIMELB_27_3232_A_G	gnl|X|EDAIMELB_1_187642_C_T	gnl|X|EDAIMELB_20_18308_C_T	gnl|X|EDAIMELB_1_123995_T_C					k255_123483_38979_C_T	k255_25887_6682_T_G	k255_25887_15485_A_T				8_140646_A_C	1_108730_G_A	1_104954_A_G
	gnl|X|MMNBEFIG_18_10769_C_T			gnl|X|EDAIMELB_27_7290_G_A	gnl|X|EDAIMELB_1_189570_T_C	gnl|X|EDAIMELB_20_22062_C_T	gnl|X|EDAIMELB_1_124086_G_A					k255_123483_55460_C_T	k255_25887_6746_C_T	k255_25887_18154_A_G					1_109028_A_G	1_105106_G_A
	gnl|X|MMNBEFIG_18_12249_G_A			gnl|X|EDAIMELB_27_9912_T_C	gnl|X|EDAIMELB_1_189583_C_T	gnl|X|EDAIMELB_20_24334_G_C	gnl|X|EDAIMELB_1_124119_C_T					k255_555359_5770_C_G	k255_25887_9390_A_G	k255_25887_18587_C_T					1_109349_C_T	1_105539_G_A
	gnl|X|MMNBEFIG_18_13047_C_T			gnl|X|EDAIMELB_27_20088_G_T	gnl|X|EDAIMELB_1_189595_T_C	gnl|X|EDAIMELB_20_32598_G_A	gnl|X|EDAIMELB_1_124275_T_G					k255_555359_12300_G_A	k255_25887_12955_G_A	k255_25887_19045_C_T					1_109466_T_C	1_105635_G_A
	gnl|X|MMNBEFIG_18_15966_C_T			gnl|X|EDAIMELB_28_6932_C_T	gnl|X|EDAIMELB_1_189763_T_C	gnl|X|EDAIMELB_20_34727_G_A	gnl|X|EDAIMELB_1_124352_C_T					k255_491067_1956_A_G	k255_25887_15485_A_T	k255_25887_23569_T_C					1_109571_C_T	1_105638_C_G
	gnl|X|MMNBEFIG_18_16268_G_A			gnl|X|EDAIMELB_29_5578_G_A	gnl|X|EDAIMELB_1_191720_T_C	gnl|X|EDAIMELB_20_35952_G_A	gnl|X|EDAIMELB_1_124494_G_A					k255_491067_8779_T_A	k255_25887_18154_A_G	k255_25887_26059_A_G					1_112450_A_G	1_105731_G_A
	gnl|X|MMNBEFIG_18_16725_T_C			gnl|X|EDAIMELB_29_9677_C_T	gnl|X|EDAIMELB_1_195449_G_A	gnl|X|EDAIMELB_20_42553_C_G	gnl|X|EDAIMELB_1_124539_C_G					k255_837682_8349_T_C	k255_25887_18587_C_T	k255_25887_28044_C_T					1_112628_A_G	1_107104_G_C
	gnl|X|MMNBEFIG_18_22496_T_C			gnl|X|EDAIMELB_30_2926_G_A	gnl|X|EDAIMELB_1_195458_A_T	gnl|X|EDAIMELB_20_48137_G_A	gnl|X|EDAIMELB_1_124677_C_T					k255_837682_26655_T_C	k255_25887_19045_C_T	k255_25887_28675_A_G					1_112801_G_C	1_107324_G_A
	gnl|X|MMNBEFIG_18_22861_G_A			gnl|X|EDAIMELB_30_22502_C_T	gnl|X|EDAIMELB_1_195475_G_A	gnl|X|EDAIMELB_20_49947_C_T	gnl|X|EDAIMELB_1_124941_G_A					k255_837682_28506_A_G	k255_25887_20209_G_A	k255_25887_34853_A_G					1_112821_C_A	1_107497_C_T
	gnl|X|MMNBEFIG_18_30112_G_A			gnl|X|EDAIMELB_31_8951_C_G	gnl|X|EDAIMELB_1_195577_T_C	gnl|X|EDAIMELB_20_50938_A_G	gnl|X|EDAIMELB_1_124947_C_A					k255_837682_53941_G_A	k255_25887_23569_T_C	k255_25887_35888_T_C					1_114423_G_A	1_108340_C_T
	gnl|X|MMNBEFIG_18_32690_T_C			gnl|X|EDAIMELB_31_12117_A_G	gnl|X|EDAIMELB_1_195608_T_C	gnl|X|EDAIMELB_21_10783_A_T	gnl|X|EDAIMELB_1_125002_A_G					k255_837682_54012_T_C	k255_25887_26059_A_G	k255_25887_37564_G_A					1_114513_A_T	1_108730_G_A
	gnl|X|MMNBEFIG_18_32739_T_C			gnl|X|EDAIMELB_31_22969_C_T	gnl|X|EDAIMELB_1_196736_T_C	gnl|X|EDAIMELB_21_13138_G_A	gnl|X|EDAIMELB_1_125116_G_C					k255_837682_69212_T_G	k255_25887_28044_C_T	k255_25887_40306_A_T					1_114552_G_A	1_109028_A_G
	gnl|X|MMNBEFIG_19_3323_C_T			gnl|X|EDAIMELB_32_9496_T_C	gnl|X|EDAIMELB_1_203472_C_T	gnl|X|EDAIMELB_21_17781_C_T	gnl|X|EDAIMELB_1_125138_G_A					k255_837682_88737_G_A	k255_25887_28675_A_G	k255_25887_40713_T_A					1_114561_G_A	1_109349_C_T
	gnl|X|MMNBEFIG_19_3847_A_C			gnl|X|EDAIMELB_32_11066_T_C	gnl|X|EDAIMELB_1_203479_G_C	gnl|X|EDAIMELB_21_38099_G_C	gnl|X|EDAIMELB_1_125398_A_G					k255_837682_94218_G_A	k255_25887_34853_A_G	k255_25887_46276_A_G					1_114732_G_A	1_109466_T_C
	gnl|X|MMNBEFIG_19_7817_C_T			gnl|X|EDAIMELB_32_14400_T_G	gnl|X|EDAIMELB_1_203900_A_G	gnl|X|EDAIMELB_21_41497_T_C	gnl|X|EDAIMELB_1_126301_A_G					k255_837682_98998_G_A	k255_25887_35888_T_C	k255_25887_47500_A_C					1_114895_A_G	1_109571_C_T
	gnl|X|MMNBEFIG_19_8508_T_A			gnl|X|EDAIMELB_33_484_C_T	gnl|X|EDAIMELB_1_203993_A_G	gnl|X|EDAIMELB_21_42158_G_A	gnl|X|EDAIMELB_1_126337_G_A					k255_837682_101337_G_A	k255_25887_37273_G_A	k255_25887_48049_C_T					1_114968_T_C	1_112450_A_G
	gnl|X|MMNBEFIG_19_11090_C_A			gnl|X|EDAIMELB_33_14732_G_A	gnl|X|EDAIMELB_1_203996_G_A	gnl|X|EDAIMELB_21_42467_C_T	gnl|X|EDAIMELB_1_126419_A_G					k255_837682_129708_C_T	k255_25887_37564_G_A	k255_25887_49721_G_A					1_115056_T_C	1_112628_A_G
	gnl|X|MMNBEFIG_19_14167_T_C			gnl|X|EDAIMELB_34_9455_C_T	gnl|X|EDAIMELB_1_204005_T_G	gnl|X|EDAIMELB_22_322_C_G	gnl|X|EDAIMELB_1_126456_G_A					k255_837682_141088_C_T	k255_25887_40306_A_T	k255_25887_50151_A_G					1_115109_G_A	1_112801_G_C
	gnl|X|MMNBEFIG_19_15427_A_G			gnl|X|EDAIMELB_35_4684_T_C	gnl|X|EDAIMELB_1_204192_T_G	gnl|X|EDAIMELB_22_37381_A_G	gnl|X|EDAIMELB_1_126464_G_A					k255_837682_148165_T_C	k255_25887_40713_T_A	k255_25887_50207_G_A					1_115127_T_C	1_112821_C_A
	gnl|X|MMNBEFIG_19_22156_G_A			gnl|X|EDAIMELB_35_9861_C_A	gnl|X|EDAIMELB_2_1150_A_G	gnl|X|EDAIMELB_22_38688_C_T	gnl|X|EDAIMELB_1_126707_G_A					k255_837682_161239_G_A	k255_25887_46276_A_G	k255_25887_54160_A_G					1_115130_C_G	1_114423_G_A
	gnl|X|MMNBEFIG_19_23221_C_T			gnl|X|EDAIMELB_36_12090_T_C	gnl|X|EDAIMELB_2_1365_C_G	gnl|X|EDAIMELB_22_41293_C_G	gnl|X|EDAIMELB_1_126712_G_A					k255_837682_161913_C_A	k255_25887_47500_A_C	k255_25887_57548_T_G					1_115213_C_T	1_114513_A_T
	gnl|X|MMNBEFIG_19_24771_G_A			gnl|X|EDAIMELB_37_5458_C_T	gnl|X|EDAIMELB_2_1375_G_T	gnl|X|EDAIMELB_23_3433_A_G	gnl|X|EDAIMELB_1_127219_C_T					k255_837682_186258_T_C	k255_25887_48049_C_T	k255_25887_57944_A_G					1_115223_C_T	1_114552_G_A
	gnl|X|MMNBEFIG_20_15806_G_A			gnl|X|EDAIMELB_38_2369_C_T	gnl|X|EDAIMELB_2_6990_A_G	gnl|X|EDAIMELB_23_3995_T_C	gnl|X|EDAIMELB_1_127668_G_A					k255_837682_189853_G_A	k255_25887_50151_A_G	k255_25887_60400_A_G					1_115413_A_G	1_114561_G_A
	gnl|X|MMNBEFIG_20_19822_C_G			gnl|X|EDAIMELB_39_1366_C_T	gnl|X|EDAIMELB_2_7257_C_T	gnl|X|EDAIMELB_23_5770_A_G	gnl|X|EDAIMELB_1_127708_T_C						k255_25887_50207_G_A	k255_25887_65371_A_G					1_115421_T_G	1_114732_G_A
	gnl|X|MMNBEFIG_20_22392_C_T			gnl|X|EDAIMELB_39_8336_G_A	gnl|X|EDAIMELB_2_7275_T_G	gnl|X|EDAIMELB_23_26830_A_G	gnl|X|EDAIMELB_1_127845_A_C						k255_25887_54160_A_G	k255_25887_66315_T_C					1_115778_A_G	1_114895_A_G
	gnl|X|MMNBEFIG_20_22669_T_C			gnl|X|EDAIMELB_41_3642_T_C	gnl|X|EDAIMELB_2_7304_A_G	gnl|X|EDAIMELB_24_7623_G_A	gnl|X|EDAIMELB_1_128008_G_A						k255_25887_57548_T_G	k255_25887_88081_G_A					1_115908_C_G	1_114968_T_C
	gnl|X|MMNBEFIG_20_22946_A_G			gnl|X|EDAIMELB_42_8763_A_G	gnl|X|EDAIMELB_2_8818_T_C	gnl|X|EDAIMELB_24_34104_C_T	gnl|X|EDAIMELB_1_128047_A_G						k255_25887_57944_A_G	k255_25887_89327_C_T					1_116112_A_G	1_115056_T_C
	gnl|X|MMNBEFIG_20_23233_T_C			gnl|X|EDAIMELB_42_9279_C_G	gnl|X|EDAIMELB_2_9502_A_G	gnl|X|EDAIMELB_24_34105_C_A	gnl|X|EDAIMELB_1_128064_G_A						k255_25887_59020_T_C	k255_25887_89951_G_A					1_117915_C_G	1_115109_G_A
	gnl|X|MMNBEFIG_20_33142_C_T			gnl|X|EDAIMELB_45_4799_A_G	gnl|X|EDAIMELB_2_12939_C_T	gnl|X|EDAIMELB_24_37268_C_T	gnl|X|EDAIMELB_1_128457_C_G						k255_25887_59531_A_G	k255_25887_91557_A_G					1_118015_A_G	1_115127_T_C
	gnl|X|MMNBEFIG_21_9111_A_G			gnl|X|EDAIMELB_47_4756_G_A	gnl|X|EDAIMELB_2_15585_A_G	gnl|X|EDAIMELB_25_1059_C_T	gnl|X|EDAIMELB_1_128512_A_G						k255_25887_60400_A_G	k255_25887_96232_T_G					1_118043_A_G	1_115130_C_G
	gnl|X|MMNBEFIG_21_16049_G_A			gnl|X|EDAIMELB_48_2369_C_T	gnl|X|EDAIMELB_2_18825_T_C	gnl|X|EDAIMELB_25_3655_T_C	gnl|X|EDAIMELB_1_128545_C_T						k255_25887_65371_A_G	k255_25887_99928_C_G					1_118664_C_T	1_115213_C_T
	gnl|X|MMNBEFIG_21_20443_T_C			gnl|X|EDAIMELB_49_3035_A_G	gnl|X|EDAIMELB_2_18842_T_C	gnl|X|EDAIMELB_25_20699_A_G	gnl|X|EDAIMELB_1_128817_C_T						k255_25887_66315_T_C	k255_25887_102552_G_T					1_118764_G_C	1_115223_C_T
	gnl|X|MMNBEFIG_21_28611_G_A			gnl|X|EDAIMELB_50_3566_C_G	gnl|X|EDAIMELB_2_18897_C_T	gnl|X|EDAIMELB_25_26183_C_G	gnl|X|EDAIMELB_1_128852_G_A						k255_25887_88081_G_A	k255_25887_107668_A_G					1_118911_A_G	1_115413_A_G
	gnl|X|MMNBEFIG_21_32898_C_T			gnl|X|EDAIMELB_56_1658_A_G	gnl|X|EDAIMELB_2_21342_T_C	gnl|X|EDAIMELB_25_28910_G_A	gnl|X|EDAIMELB_1_129382_G_A						k255_25887_89327_C_T	k255_25887_109462_C_T					1_119100_G_A	1_115421_T_G
	gnl|X|MMNBEFIG_22_8384_T_A				gnl|X|EDAIMELB_2_21348_A_G	gnl|X|EDAIMELB_25_35393_G_A	gnl|X|EDAIMELB_1_129459_T_C						k255_25887_89951_G_A	k255_25887_111928_A_G					1_119603_A_G	1_115778_A_G
	gnl|X|MMNBEFIG_22_9191_G_A				gnl|X|EDAIMELB_2_23157_C_G	gnl|X|EDAIMELB_25_39450_C_T	gnl|X|EDAIMELB_1_129786_A_C						k255_25887_91557_A_G	k255_25887_117473_A_C					1_121244_G_A	1_115908_C_G
	gnl|X|MMNBEFIG_22_19660_G_A				gnl|X|EDAIMELB_2_25441_G_A	gnl|X|EDAIMELB_26_2502_C_T	gnl|X|EDAIMELB_1_129897_G_A						k255_25887_96232_T_G	k255_25887_123022_A_T					1_121317_G_T	1_116112_A_G
	gnl|X|MMNBEFIG_22_19667_A_G				gnl|X|EDAIMELB_2_25715_C_G	gnl|X|EDAIMELB_26_11722_C_T	gnl|X|EDAIMELB_1_129924_T_C						k255_25887_99928_C_G	k255_25887_123033_G_A					1_121437_C_G	1_117915_C_G
	gnl|X|MMNBEFIG_22_25093_T_A				gnl|X|EDAIMELB_2_25720_T_C	gnl|X|EDAIMELB_27_3232_A_G	gnl|X|EDAIMELB_1_129987_C_A						k255_25887_102552_G_T	k255_25887_124445_C_G					1_121512_C_A	1_118015_A_G
	gnl|X|MMNBEFIG_22_25458_G_A				gnl|X|EDAIMELB_2_25723_T_C	gnl|X|EDAIMELB_27_7290_G_A	gnl|X|EDAIMELB_1_130324_C_T						k255_25887_107668_A_G	k255_25887_128036_A_G					1_122076_T_C	1_118043_A_G
	gnl|X|MMNBEFIG_22_26121_A_G				gnl|X|EDAIMELB_2_32890_G_C	gnl|X|EDAIMELB_27_17527_T_C	gnl|X|EDAIMELB_1_131869_T_C						k255_25887_111928_A_G	k255_25887_130129_T_C					1_122662_A_C	1_118664_C_T
	gnl|X|MMNBEFIG_23_23907_T_C				gnl|X|EDAIMELB_2_47464_G_A	gnl|X|EDAIMELB_27_20088_G_T	gnl|X|EDAIMELB_1_131975_C_T						k255_25887_117473_A_C	k255_25887_141073_A_G					1_122782_G_A	1_118764_G_C
	gnl|X|MMNBEFIG_23_25081_C_T				gnl|X|EDAIMELB_2_47482_C_T	gnl|X|EDAIMELB_27_23062_G_A	gnl|X|EDAIMELB_1_132431_A_G						k255_25887_123022_A_T	k255_25887_150309_G_A					1_123319_A_G	1_118911_A_G
	gnl|X|MMNBEFIG_24_11114_C_T				gnl|X|EDAIMELB_2_47538_G_C	gnl|X|EDAIMELB_27_28409_A_G	gnl|X|EDAIMELB_1_132739_C_T						k255_25887_123033_G_A	k255_25887_150319_C_A					1_123358_G_A	1_119100_G_A
	gnl|X|MMNBEFIG_24_17790_A_G				gnl|X|EDAIMELB_2_47561_T_C	gnl|X|EDAIMELB_28_6932_C_T	gnl|X|EDAIMELB_1_132935_G_A						k255_25887_124445_C_G	k255_25887_156479_C_A					1_123742_C_G	1_119603_A_G
	gnl|X|MMNBEFIG_24_19466_A_G				gnl|X|EDAIMELB_2_48577_C_T	gnl|X|EDAIMELB_29_5578_G_A	gnl|X|EDAIMELB_1_133168_C_T						k255_25887_126633_G_A	k255_25887_158301_A_G					1_123775_A_G	1_121244_G_A
	gnl|X|MMNBEFIG_24_19771_G_A				gnl|X|EDAIMELB_2_48586_C_G	gnl|X|EDAIMELB_29_5965_T_C	gnl|X|EDAIMELB_1_133711_G_C						k255_25887_128036_A_G	k255_25887_160986_A_G					1_124116_C_G	1_121317_G_T
	gnl|X|MMNBEFIG_24_20220_C_T				gnl|X|EDAIMELB_2_54094_A_C	gnl|X|EDAIMELB_30_2926_G_A	gnl|X|EDAIMELB_1_133828_C_T						k255_25887_130129_T_C	k255_285992_3848_T_C					1_124347_A_T	1_121437_C_G
	gnl|X|MMNBEFIG_24_26162_C_T				gnl|X|EDAIMELB_2_57238_G_A	gnl|X|EDAIMELB_30_22502_C_T	gnl|X|EDAIMELB_1_134851_C_T						k255_25887_141073_A_G	k255_285992_4735_T_A					1_124673_G_A	1_121512_C_A
	gnl|X|MMNBEFIG_25_1519_A_G				gnl|X|EDAIMELB_2_57250_T_C	gnl|X|EDAIMELB_31_8951_C_G	gnl|X|EDAIMELB_1_134869_G_A						k255_25887_150309_G_A	k255_285992_6055_T_C					1_125676_T_C	1_122076_T_C
	gnl|X|MMNBEFIG_25_8073_A_G				gnl|X|EDAIMELB_2_82918_T_C	gnl|X|EDAIMELB_31_12117_A_G	gnl|X|EDAIMELB_1_135334_C_G						k255_25887_150319_C_A	k255_285992_11304_G_A					1_125743_C_T	1_122662_A_C
	gnl|X|MMNBEFIG_25_11405_T_C				gnl|X|EDAIMELB_2_82921_C_G	gnl|X|EDAIMELB_31_22969_C_T	gnl|X|EDAIMELB_1_135871_G_A						k255_25887_156479_C_A	k255_285992_13989_G_A					1_127026_C_G	1_122782_G_A
	gnl|X|MMNBEFIG_25_12919_A_G				gnl|X|EDAIMELB_2_87915_C_T	gnl|X|EDAIMELB_32_9496_T_C	gnl|X|EDAIMELB_1_135981_G_A						k255_25887_158301_A_G	k255_285992_13990_A_G					1_128616_T_C	1_123319_A_G
	gnl|X|MMNBEFIG_25_13673_C_T				gnl|X|EDAIMELB_2_125676_G_A	gnl|X|EDAIMELB_32_14400_T_G	gnl|X|EDAIMELB_1_136229_C_T						k255_25887_160986_A_G	k255_285992_13994_C_G					1_128970_C_A	1_123358_G_A
	gnl|X|MMNBEFIG_25_14745_C_T				gnl|X|EDAIMELB_2_125687_A_G	gnl|X|EDAIMELB_33_484_C_T	gnl|X|EDAIMELB_1_136667_C_G						k255_25887_163766_G_A	k255_285992_15814_T_C					1_128991_T_C	1_123742_C_G
	gnl|X|MMNBEFIG_25_20328_C_T				gnl|X|EDAIMELB_2_142386_G_C	gnl|X|EDAIMELB_33_14732_G_A	gnl|X|EDAIMELB_1_136785_G_A						k255_285992_3848_T_C	k255_285992_16271_G_C					1_129018_T_G	1_123775_A_G
	gnl|X|MMNBEFIG_25_22704_T_G				gnl|X|EDAIMELB_2_142392_A_G	gnl|X|EDAIMELB_34_9455_C_T	gnl|X|EDAIMELB_1_136867_C_T						k255_285992_4735_T_A	k255_285992_24839_G_A					1_129521_G_A	1_124116_C_G
	gnl|X|MMNBEFIG_25_28167_A_G				gnl|X|EDAIMELB_2_148794_G_C	gnl|X|EDAIMELB_35_4684_T_C	gnl|X|EDAIMELB_1_137427_G_A						k255_285992_6055_T_C	k255_285992_27593_A_G					1_130130_G_A	1_124347_A_T
	gnl|X|MMNBEFIG_26_9460_A_G				gnl|X|EDAIMELB_2_148799_G_A	gnl|X|EDAIMELB_35_9861_C_A	gnl|X|EDAIMELB_1_137714_C_T						k255_285992_7984_C_T	k255_285992_28935_A_G					1_130219_T_C	1_124673_G_A
	gnl|X|MMNBEFIG_26_10454_A_T				gnl|X|EDAIMELB_2_149084_T_C	gnl|X|EDAIMELB_36_12090_T_*,C	gnl|X|EDAIMELB_1_137721_G_A						k255_285992_11304_G_A	k255_285992_29729_C_G					1_130293_A_G	1_125676_T_C
	gnl|X|MMNBEFIG_26_17994_C_T				gnl|X|EDAIMELB_2_152473_T_C	gnl|X|EDAIMELB_37_4019_A_G	gnl|X|EDAIMELB_1_137725_G_A						k255_285992_13989_G_A	k255_285992_30563_A_G					1_130314_G_A	1_125743_C_T
	gnl|X|MMNBEFIG_26_22642_G_A				gnl|X|EDAIMELB_2_152477_G_A	gnl|X|EDAIMELB_38_2369_C_T	gnl|X|EDAIMELB_1_137843_G_T						k255_285992_13990_A_G	k255_285992_37424_C_T					1_130895_G_T	1_127026_C_G
	gnl|X|MMNBEFIG_26_29207_A_G				gnl|X|EDAIMELB_3_4927_G_A	gnl|X|EDAIMELB_38_2703_T_G	gnl|X|EDAIMELB_1_137898_T_C						k255_285992_13994_C_G	k255_285992_38754_G_A					1_133414_A_G	1_128616_T_C
	gnl|X|MMNBEFIG_27_4789_C_T				gnl|X|EDAIMELB_3_5245_C_G	gnl|X|EDAIMELB_39_3641_C_T	gnl|X|EDAIMELB_1_137961_C_T						k255_285992_15814_T_C	k255_285992_38991_C_T					1_133609_T_C	1_128970_C_A
	gnl|X|MMNBEFIG_27_4960_T_C				gnl|X|EDAIMELB_3_5282_C_T	gnl|X|EDAIMELB_39_3642_C_T	gnl|X|EDAIMELB_1_138524_G_A						k255_285992_16271_G_C	k255_285992_40139_C_A					1_133912_T_C	1_128991_T_C
	gnl|X|MMNBEFIG_27_5018_T_A				gnl|X|EDAIMELB_3_5287_C_T	gnl|X|EDAIMELB_39_8336_G_A	gnl|X|EDAIMELB_1_139663_T_C						k255_285992_24839_G_A	k255_285992_40626_C_G					1_134172_T_C	1_129018_T_G
	gnl|X|MMNBEFIG_27_5611_T_C				gnl|X|EDAIMELB_3_8357_C_T	gnl|X|EDAIMELB_39_9069_C_T	gnl|X|EDAIMELB_1_140246_T_C						k255_285992_27593_A_G	k255_285992_40787_G_A					1_135063_A_G	1_130130_G_A
	gnl|X|MMNBEFIG_27_5771_T_C				gnl|X|EDAIMELB_3_9203_A_G	gnl|X|EDAIMELB_41_3642_T_C	gnl|X|EDAIMELB_1_145049_T_G						k255_285992_28935_A_G	k255_741616_13959_C_T					1_135187_G_A	1_130219_T_C
	gnl|X|MMNBEFIG_28_13592_T_C				gnl|X|EDAIMELB_3_9228_A_G	gnl|X|EDAIMELB_42_8763_A_G	gnl|X|EDAIMELB_1_145071_T_C						k255_285992_29729_C_G	k255_741616_17177_G_T					1_135280_G_A	1_130293_A_G
	gnl|X|MMNBEFIG_28_18284_G_A				gnl|X|EDAIMELB_3_9442_G_A	gnl|X|EDAIMELB_42_9279_C_G	gnl|X|EDAIMELB_1_145082_A_G						k255_285992_30563_A_G	k255_741616_19649_C_T					1_135376_C_G	1_130314_G_A
	gnl|X|MMNBEFIG_28_19739_G_A				gnl|X|EDAIMELB_3_10071_G_A	gnl|X|EDAIMELB_44_1589_G_A	gnl|X|EDAIMELB_1_145479_C_T						k255_285992_37424_C_T	k255_741616_19712_C_A					1_135813_A_G	1_130895_G_T
	gnl|X|MMNBEFIG_28_20293_G_A				gnl|X|EDAIMELB_3_10092_A_G	gnl|X|EDAIMELB_45_3697_C_T	gnl|X|EDAIMELB_1_145580_T_C						k255_285992_38754_G_A	k255_741616_35640_G_A					1_136259_A_G	1_133414_A_G
	gnl|X|MMNBEFIG_29_5210_G_A				gnl|X|EDAIMELB_3_13115_A_C	gnl|X|EDAIMELB_45_4799_A_G	gnl|X|EDAIMELB_1_145586_G_A						k255_285992_38991_C_T	k255_741616_36054_C_T					1_136623_T_C	1_133609_T_C
	gnl|X|MMNBEFIG_29_11997_C_T				gnl|X|EDAIMELB_3_19471_T_C	gnl|X|EDAIMELB_47_4756_G_A	gnl|X|EDAIMELB_1_145611_T_C						k255_285992_40139_C_A	k255_741616_37060_A_T					1_139277_A_G	1_133912_T_C
	gnl|X|MMNBEFIG_29_15571_T_C				gnl|X|EDAIMELB_3_22055_G_A	gnl|X|EDAIMELB_48_2369_C_T	gnl|X|EDAIMELB_1_146788_T_C						k255_285992_40626_C_G	k255_741616_38524_A_G					1_140451_C_T	1_134172_T_C
	gnl|X|MMNBEFIG_29_19176_C_G				gnl|X|EDAIMELB_3_22063_A_G	gnl|X|EDAIMELB_48_4736_C_T	gnl|X|EDAIMELB_1_147413_C_T						k255_285992_40787_G_A	k255_741616_41678_A_G					1_140638_G_A	1_135063_A_G
	gnl|X|MMNBEFIG_30_12283_T_C				gnl|X|EDAIMELB_3_24220_G_A	gnl|X|EDAIMELB_50_3566_C_G	gnl|X|EDAIMELB_1_147569_C_G						k255_741616_13959_C_T	k255_611506_4769_C_T					1_141103_G_C	1_135187_G_A
	gnl|X|MMNBEFIG_30_19025_G_A				gnl|X|EDAIMELB_3_35974_A_G	gnl|X|EDAIMELB_56_1658_A_G	gnl|X|EDAIMELB_1_148009_T_G						k255_741616_17177_G_T	k255_611506_17601_A_G					1_141181_C_G	1_135280_G_A
	gnl|X|MMNBEFIG_30_23091_T_A				gnl|X|EDAIMELB_3_36074_A_G		gnl|X|EDAIMELB_1_148042_G_A						k255_741616_35640_G_A	k255_611506_18059_A_T					1_141237_C_T	1_135376_C_G
	gnl|X|MMNBEFIG_30_23547_G_A				gnl|X|EDAIMELB_3_52520_A_G		gnl|X|EDAIMELB_1_148607_T_C						k255_741616_36054_C_T	k255_611506_19509_T_C					1_141253_T_C	1_135813_A_G
	gnl|X|MMNBEFIG_31_4449_C_A				gnl|X|EDAIMELB_3_52543_A_G		gnl|X|EDAIMELB_1_150058_T_C						k255_741616_37060_A_T	k255_611506_21875_T_C					1_141326_C_G	1_136259_A_G
	gnl|X|MMNBEFIG_31_7116_A_T				gnl|X|EDAIMELB_3_52876_C_G		gnl|X|EDAIMELB_1_150580_T_C						k255_741616_38524_A_G	k255_611506_22059_G_A					1_141343_A_G	1_136623_T_C
	gnl|X|MMNBEFIG_32_8124_A_T				gnl|X|EDAIMELB_3_55630_C_T		gnl|X|EDAIMELB_1_150631_C_T						k255_741616_41678_A_G	k255_438620_1215_G_A					1_141457_T_C	1_139277_A_G
	gnl|X|MMNBEFIG_32_8895_A_G				gnl|X|EDAIMELB_3_55635_C_T		gnl|X|EDAIMELB_1_150775_T_C						k255_611506_4769_C_T	k255_438620_1271_C_T					1_141574_G_A	1_140451_C_T
	gnl|X|MMNBEFIG_32_12550_A_G				gnl|X|EDAIMELB_3_55645_G_A		gnl|X|EDAIMELB_1_152630_G_C						k255_611506_17601_A_G	k255_438620_4932_T_C					1_141862_A_G	1_140638_G_A
	gnl|X|MMNBEFIG_32_19870_G_A				gnl|X|EDAIMELB_3_57572_G_A		gnl|X|EDAIMELB_1_153140_G_C						k255_611506_18059_A_T	k255_438620_4953_A_G					1_142114_A_G	1_141103_G_C
	gnl|X|MMNBEFIG_32_22239_G_A				gnl|X|EDAIMELB_3_57577_C_T		gnl|X|EDAIMELB_1_153165_A_G						k255_611506_19509_T_C	k255_438620_6818_A_G					1_142290_G_A	1_141181_C_G
	gnl|X|MMNBEFIG_32_22468_T_C				gnl|X|EDAIMELB_3_57650_A_G		gnl|X|EDAIMELB_1_154646_C_G						k255_611506_21875_T_C	k255_438620_15396_G_A					1_142786_T_C	1_141237_C_T
	gnl|X|MMNBEFIG_33_741_A_G				gnl|X|EDAIMELB_3_57653_A_G		gnl|X|EDAIMELB_1_155081_T_C						k255_611506_22059_G_A	k255_438620_32314_G_A					1_142859_T_C	1_141253_T_C
	gnl|X|MMNBEFIG_33_9223_G_A				gnl|X|EDAIMELB_3_58972_G_A		gnl|X|EDAIMELB_1_155267_C_T						k255_438620_1215_G_A	k255_438620_37095_G_A					1_143074_G_A	1_141326_C_G
	gnl|X|MMNBEFIG_33_12938_G_A				gnl|X|EDAIMELB_3_59689_G_C		gnl|X|EDAIMELB_1_158372_C_G						k255_438620_1271_C_T	k255_438620_38407_C_T					1_143083_A_G	1_141343_A_G
	gnl|X|MMNBEFIG_33_13584_T_C				gnl|X|EDAIMELB_3_59711_T_C		gnl|X|EDAIMELB_1_159303_T_C						k255_438620_4932_T_C	k255_438620_41808_A_G					1_143908_A_G	1_141457_T_C
	gnl|X|MMNBEFIG_33_14655_A_T				gnl|X|EDAIMELB_3_63415_G_A		gnl|X|EDAIMELB_1_159993_A_C						k255_438620_4953_A_G	k255_438620_43690_C_T					1_143974_A_G	1_141574_G_A
	gnl|X|MMNBEFIG_33_15466_C_T				gnl|X|EDAIMELB_3_63428_A_G		gnl|X|EDAIMELB_1_161191_C_T						k255_438620_6818_A_G	k255_438620_44643_C_T					1_144874_A_G	1_141862_A_G
	gnl|X|MMNBEFIG_33_20754_G_A				gnl|X|EDAIMELB_3_63678_G_A		gnl|X|EDAIMELB_1_161632_A_G						k255_438620_15396_G_A	k255_438620_49178_C_T					1_145109_G_A	1_142114_A_G
	gnl|X|MMNBEFIG_34_4814_A_G				gnl|X|EDAIMELB_3_63770_G_A		gnl|X|EDAIMELB_1_162220_T_G						k255_438620_32314_G_A	k255_438620_52989_G_A					1_145232_G_A	1_142290_G_A
	gnl|X|MMNBEFIG_34_7796_A_G				gnl|X|EDAIMELB_3_64631_T_C		gnl|X|EDAIMELB_1_162374_T_C						k255_438620_37095_G_A	k255_438620_59767_G_A					1_145358_T_C	1_142786_T_C
	gnl|X|MMNBEFIG_34_9238_T_C				gnl|X|EDAIMELB_3_66051_G_A		gnl|X|EDAIMELB_1_163643_T_C						k255_438620_38407_C_T	k255_438620_62620_C_T					1_146538_A_G	1_142859_T_C
	gnl|X|MMNBEFIG_34_12763_A_G				gnl|X|EDAIMELB_3_66054_G_T		gnl|X|EDAIMELB_1_164015_C_G						k255_438620_41808_A_G	k255_438620_63035_T_G					1_146703_A_T	1_143074_G_A
	gnl|X|MMNBEFIG_35_943_T_C				gnl|X|EDAIMELB_3_66114_C_T		gnl|X|EDAIMELB_1_166251_C_T						k255_438620_44643_C_T	k255_438620_67244_G_A					1_146974_C_T	1_143083_A_G
	gnl|X|MMNBEFIG_35_5721_A_C				gnl|X|EDAIMELB_3_68055_G_A		gnl|X|EDAIMELB_1_166273_A_G						k255_438620_49178_C_T	k255_438620_73277_G_C					1_147293_G_A	1_143908_A_G
	gnl|X|MMNBEFIG_35_10815_A_C				gnl|X|EDAIMELB_3_68079_A_G		gnl|X|EDAIMELB_1_167061_T_C						k255_438620_52989_G_A	k255_438620_74053_T_C					1_148094_G_A	1_143974_A_G
	gnl|X|MMNBEFIG_35_18786_G_A				gnl|X|EDAIMELB_3_78964_C_A		gnl|X|EDAIMELB_1_167299_C_T						k255_438620_59767_G_A	k255_438620_74700_C_G					1_150244_T_C	1_144874_A_G
	gnl|X|MMNBEFIG_36_347_G_A				gnl|X|EDAIMELB_3_79075_C_T		gnl|X|EDAIMELB_1_168310_T_C						k255_438620_62620_C_T	k255_438620_75770_T_A					1_150355_A_C	1_145109_G_A
	gnl|X|MMNBEFIG_36_4297_A_G				gnl|X|EDAIMELB_3_79078_G_A		gnl|X|EDAIMELB_1_169078_C_T						k255_438620_63035_T_G	k255_438620_76544_G_C					1_150513_G_A	1_145232_G_A
	gnl|X|MMNBEFIG_36_6813_A_G				gnl|X|EDAIMELB_3_79104_A_G		gnl|X|EDAIMELB_1_169354_T_C						k255_438620_67244_G_A	k255_438620_79286_A_G					1_150664_A_G	1_145358_T_C
	gnl|X|MMNBEFIG_36_7466_A_G				gnl|X|EDAIMELB_3_80248_T_C		gnl|X|EDAIMELB_1_170494_T_C						k255_438620_73277_G_C	k255_438620_81392_G_A					1_150718_T_C	1_146538_A_G
	gnl|X|MMNBEFIG_36_9471_C_T				gnl|X|EDAIMELB_3_80467_A_G		gnl|X|EDAIMELB_1_177627_T_C						k255_438620_74053_T_C	k255_438620_88290_C_A					1_151293_C_T	1_146703_A_T
	gnl|X|MMNBEFIG_36_9663_C_T				gnl|X|EDAIMELB_3_80566_G_A		gnl|X|EDAIMELB_1_177812_C_T						k255_438620_74700_C_G	k255_438620_89278_C_T					1_155431_T_C	1_146974_C_T
	gnl|X|MMNBEFIG_36_11231_C_T				gnl|X|EDAIMELB_3_80580_A_G		gnl|X|EDAIMELB_1_178128_C_G						k255_438620_75770_T_A	k255_438620_105821_G_A					1_156043_T_C	1_147293_G_A
	gnl|X|MMNBEFIG_36_13754_T_C				gnl|X|EDAIMELB_3_81236_A_G		gnl|X|EDAIMELB_1_182338_T_C						k255_438620_76544_G_C	k255_438620_114349_C_T					1_156412_A_G	1_148094_G_A
	gnl|X|MMNBEFIG_36_14783_T_C				gnl|X|EDAIMELB_3_81685_C_T		gnl|X|EDAIMELB_1_182468_C_T						k255_438620_79286_A_G	k255_438620_122619_G_A					1_157330_C_T	1_150244_T_C
	gnl|X|MMNBEFIG_36_17031_C_T				gnl|X|EDAIMELB_3_86812_T_C		gnl|X|EDAIMELB_1_183714_C_T						k255_438620_81392_G_A	k255_547142_4828_A_G					1_157708_G_A	1_150355_A_C
	gnl|X|MMNBEFIG_37_19732_C_T				gnl|X|EDAIMELB_3_86823_T_C		gnl|X|EDAIMELB_1_183717_A_C						k255_438620_88290_C_A	k255_547142_11222_A_G					1_157789_A_G	1_150513_G_A
	gnl|X|MMNBEFIG_37_20159_A_G				gnl|X|EDAIMELB_3_86841_C_T		gnl|X|EDAIMELB_1_183921_C_T						k255_438620_89278_C_T	k255_547142_13960_T_C					1_157809_T_C	1_150664_A_G
	gnl|X|MMNBEFIG_38_2487_T_A				gnl|X|EDAIMELB_3_94460_A_G		gnl|X|EDAIMELB_1_184170_G_A						k255_438620_105821_G_A	k255_505948_5323_C_T					1_158241_G_A	1_150718_T_C
	gnl|X|MMNBEFIG_38_9452_G_A				gnl|X|EDAIMELB_3_94826_G_A		gnl|X|EDAIMELB_1_184174_T_C						k255_438620_114349_C_T	k255_505948_8907_G_A					1_158404_G_A	1_151293_C_T
	gnl|X|MMNBEFIG_38_12104_C_T				gnl|X|EDAIMELB_3_94917_G_A		gnl|X|EDAIMELB_1_184372_A_G						k255_438620_122619_G_A	k255_505948_15922_G_A					1_158774_G_T	1_155431_T_C
	gnl|X|MMNBEFIG_38_13159_C_T				gnl|X|EDAIMELB_3_95881_T_C		gnl|X|EDAIMELB_1_184413_C_T						k255_741976_17346_C_T	k255_505948_16479_C_T					1_158842_G_C	1_156043_T_C
	gnl|X|MMNBEFIG_38_17223_C_T				gnl|X|EDAIMELB_3_96040_G_A		gnl|X|EDAIMELB_1_184435_T_G						k255_547142_970_C_G	k255_505948_17929_C_T					1_159119_G_A	1_156412_A_G
	gnl|X|MMNBEFIG_39_676_A_T				gnl|X|EDAIMELB_3_96048_C_T		gnl|X|EDAIMELB_1_184450_C_T						k255_547142_4828_A_G	k255_505948_20844_T_G					1_159121_A_G	1_157330_C_T
	gnl|X|MMNBEFIG_39_1409_T_C				gnl|X|EDAIMELB_3_96615_G_A		gnl|X|EDAIMELB_1_184730_C_T						k255_547142_11222_A_G	k255_505948_32342_T_C					1_160707_G_A	1_157708_G_A
	gnl|X|MMNBEFIG_39_5179_C_T				gnl|X|EDAIMELB_3_96627_A_G		gnl|X|EDAIMELB_1_187322_C_G						k255_547142_13960_T_C	k255_505948_38869_T_C					1_160947_A_G	1_157789_A_G
	gnl|X|MMNBEFIG_39_13559_A_G				gnl|X|EDAIMELB_3_96829_G_C		gnl|X|EDAIMELB_1_187345_C_G						k255_505948_5080_C_T	k255_505948_45393_G_A					1_161088_C_G	1_157809_T_C
	gnl|X|MMNBEFIG_39_16771_A_C				gnl|X|EDAIMELB_3_99937_C_T		gnl|X|EDAIMELB_1_187642_C_T						k255_505948_5323_C_T	k255_505948_45749_C_T					1_162197_C_G	1_158241_G_A
	gnl|X|MMNBEFIG_39_18146_G_A				gnl|X|EDAIMELB_3_102157_G_A		gnl|X|EDAIMELB_1_187831_T_C						k255_505948_8907_G_A	k255_505948_46707_A_G					1_162607_C_T	1_158404_G_A
	gnl|X|MMNBEFIG_40_2365_G_A				gnl|X|EDAIMELB_3_103027_G_A		gnl|X|EDAIMELB_1_187996_A_G						k255_505948_11926_A_G	k255_505948_46971_T_C					1_162833_A_G	1_158774_G_T
	gnl|X|MMNBEFIG_40_4877_G_A				gnl|X|EDAIMELB_3_103987_A_G		gnl|X|EDAIMELB_1_189570_T_C						k255_505948_15922_G_A	k255_505948_52914_T_C					1_163177_G_A	1_158842_G_C
	gnl|X|MMNBEFIG_41_4488_T_A				gnl|X|EDAIMELB_3_104203_A_G		gnl|X|EDAIMELB_1_189583_C_T						k255_505948_16479_C_T	k255_440961_368_C_T					1_163706_G_A	1_159119_G_A
	gnl|X|MMNBEFIG_41_6228_C_T				gnl|X|EDAIMELB_3_104449_A_G		gnl|X|EDAIMELB_1_189595_T_C						k255_505948_17929_C_T	k255_440961_1735_G_A					1_164125_T_C	1_159121_A_G
	gnl|X|MMNBEFIG_41_10457_C_T				gnl|X|EDAIMELB_3_104602_T_C		gnl|X|EDAIMELB_1_189877_C_T						k255_505948_20844_T_G	k255_440961_3217_T_C					1_164518_C_T	1_160707_G_A
	gnl|X|MMNBEFIG_41_10963_A_G				gnl|X|EDAIMELB_3_104677_G_A		gnl|X|EDAIMELB_1_191221_C_T						k255_505948_25839_G_A	k255_440961_4612_T_C					1_164746_G_A	1_160947_A_G
	gnl|X|MMNBEFIG_41_19308_C_G				gnl|X|EDAIMELB_3_106163_T_C		gnl|X|EDAIMELB_1_191497_C_T						k255_505948_32342_T_C	k255_440961_14910_A_T					1_165725_G_A	1_161088_C_G
	gnl|X|MMNBEFIG_42_3910_C_T				gnl|X|EDAIMELB_3_106999_C_G		gnl|X|EDAIMELB_1_194685_A_G						k255_505948_38869_T_C	k255_440961_16123_C_G					1_165761_C_T	1_162197_C_G
	gnl|X|MMNBEFIG_42_10472_T_C				gnl|X|EDAIMELB_3_108120_T_C		gnl|X|EDAIMELB_1_194950_T_C						k255_505948_45393_G_A	k255_440961_17674_G_A					1_166076_C_G	1_162607_C_T
	gnl|X|MMNBEFIG_42_13394_A_G				gnl|X|EDAIMELB_3_108252_A_G		gnl|X|EDAIMELB_1_195449_G_A						k255_505948_45749_C_T	k255_440961_18278_T_C					1_166085_G_A	1_162833_A_G
	gnl|X|MMNBEFIG_42_17578_A_G				gnl|X|EDAIMELB_3_119979_G_A		gnl|X|EDAIMELB_1_195458_A_T						k255_505948_46707_A_G	k255_440961_18315_C_G					1_166347_A_G	1_163177_G_A
	gnl|X|MMNBEFIG_42_18278_C_T				gnl|X|EDAIMELB_3_121876_A_T		gnl|X|EDAIMELB_1_195475_G_A						k255_505948_46971_T_C	k255_440961_19400_C_A					1_166383_T_C	1_163706_G_A
	gnl|X|MMNBEFIG_42_19186_T_A				gnl|X|EDAIMELB_3_122628_G_C		gnl|X|EDAIMELB_1_195577_T_C						k255_505948_52914_T_C	k255_440961_19865_C_T					1_166473_G_A	1_164125_T_C
	gnl|X|MMNBEFIG_43_490_C_T				gnl|X|EDAIMELB_3_123059_A_G		gnl|X|EDAIMELB_1_195608_T_C						k255_440961_368_C_T	k255_440961_21639_T_A					1_166525_G_A	1_164518_C_T
	gnl|X|MMNBEFIG_43_667_C_T				gnl|X|EDAIMELB_3_124743_G_A		gnl|X|EDAIMELB_1_195740_G_T						k255_440961_1735_G_A	k255_440961_23074_C_G					1_167944_C_T	1_164746_G_A
	gnl|X|MMNBEFIG_43_11115_T_C				gnl|X|EDAIMELB_3_124769_A_G		gnl|X|EDAIMELB_1_196340_T_C						k255_440961_3217_T_C	k255_440961_24152_C_T					1_168037_C_T	1_165725_G_A
	gnl|X|MMNBEFIG_43_14097_C_T				gnl|X|EDAIMELB_3_126072_T_C		gnl|X|EDAIMELB_1_196736_T_C						k255_440961_4612_T_C	k255_440961_27634_A_G					1_168310_G_C	1_165761_C_T
	gnl|X|MMNBEFIG_44_2729_G_A				gnl|X|EDAIMELB_3_129235_G_A		gnl|X|EDAIMELB_1_203472_C_T						k255_440961_8338_C_G	k255_440961_27635_T_G					1_168776_G_A	1_165839_G_A
	gnl|X|MMNBEFIG_44_3125_T_C				gnl|X|EDAIMELB_3_129588_C_T		gnl|X|EDAIMELB_1_203479_G_C						k255_440961_12890_C_T	k255_440961_31092_G_A					1_169071_C_T	1_166076_C_G
	gnl|X|MMNBEFIG_44_13413_A_G				gnl|X|EDAIMELB_3_130423_T_C		gnl|X|EDAIMELB_1_203638_C_T						k255_440961_14910_A_T	k255_440961_31854_G_A					1_169465_G_C	1_166085_G_A
	gnl|X|MMNBEFIG_44_14532_A_G				gnl|X|EDAIMELB_3_130444_G_A		gnl|X|EDAIMELB_1_203900_A_G						k255_440961_16123_C_G	k255_440961_32508_T_C					1_171066_C_T	1_166347_A_G
	gnl|X|MMNBEFIG_45_18015_G_A				gnl|X|EDAIMELB_3_130905_C_A		gnl|X|EDAIMELB_1_203993_A_G						k255_440961_17674_G_A	k255_440961_35887_T_C					1_171777_A_C	1_166383_T_C
	gnl|X|MMNBEFIG_46_784_T_A				gnl|X|EDAIMELB_3_130909_G_A		gnl|X|EDAIMELB_1_203996_G_A						k255_440961_18278_T_C	k255_440961_36118_G_A					1_171873_A_G	1_166473_G_A
	gnl|X|MMNBEFIG_46_3151_C_T				gnl|X|EDAIMELB_3_136373_T_G		gnl|X|EDAIMELB_1_204005_T_G						k255_440961_18315_C_G	k255_440961_36190_C_A					1_172125_G_A	1_166525_G_A
	gnl|X|MMNBEFIG_46_3883_C_T				gnl|X|EDAIMELB_3_136420_C_T		gnl|X|EDAIMELB_1_204192_T_G						k255_440961_19400_C_A	k255_332048_6384_T_C					1_172230_G_A	1_166537_T_C
	gnl|X|MMNBEFIG_48_1349_A_G				gnl|X|EDAIMELB_3_136555_C_G		gnl|X|EDAIMELB_1_204194_G_A						k255_440961_21639_T_A	k255_332048_10144_A_T					1_172395_G_A	1_167944_C_T
	gnl|X|MMNBEFIG_48_1502_T_A				gnl|X|EDAIMELB_3_136948_A_G		gnl|X|EDAIMELB_2_356_A_G						k255_440961_23074_C_G	k255_332048_12842_A_C					1_172700_G_T	1_168037_C_T
	gnl|X|MMNBEFIG_48_1970_C_T				gnl|X|EDAIMELB_3_136969_C_G		gnl|X|EDAIMELB_2_890_A_G						k255_440961_24152_C_T	k255_332048_22109_G_A					1_172756_C_T	1_168310_G_C
	gnl|X|MMNBEFIG_48_6576_T_A				gnl|X|EDAIMELB_3_137221_A_G		gnl|X|EDAIMELB_2_1095_G_A						k255_440961_24635_A_G	k255_332048_39351_G_C					1_172933_A_G	1_168776_G_A
	gnl|X|MMNBEFIG_48_8397_G_A				gnl|X|EDAIMELB_3_137237_T_G		gnl|X|EDAIMELB_2_1150_A_G						k255_440961_27634_A_G	k255_332048_39841_G_A					1_173125_A_C	1_169071_C_T
	gnl|X|MMNBEFIG_48_9256_T_C				gnl|X|EDAIMELB_3_137239_A_G		gnl|X|EDAIMELB_2_1365_C_G						k255_440961_27635_T_G	k255_332048_41857_T_C					1_173200_G_A	1_169465_G_C
	gnl|X|MMNBEFIG_48_12494_G_A				gnl|X|EDAIMELB_3_137314_A_G		gnl|X|EDAIMELB_2_1375_G_T						k255_440961_31092_G_A	k255_332048_41989_A_T					1_173413_T_G	1_171066_C_T
	gnl|X|MMNBEFIG_49_12199_C_T				gnl|X|EDAIMELB_3_138520_C_T		gnl|X|EDAIMELB_2_1476_C_T						k255_440961_31854_G_A	k255_202738_1609_G_A					1_174678_A_G	1_171777_A_C
	gnl|X|MMNBEFIG_49_12603_C_T				gnl|X|EDAIMELB_3_138674_G_A		gnl|X|EDAIMELB_2_1546_A_C						k255_440961_32508_T_C	k255_202738_3535_A_G					1_174774_A_G	1_171873_A_G
	gnl|X|MMNBEFIG_49_13659_C_T				gnl|X|EDAIMELB_3_138727_A_G		gnl|X|EDAIMELB_2_3065_A_G						k255_440961_35887_T_C	k255_202738_5522_T_C					1_174795_C_T	1_172125_G_A
	gnl|X|MMNBEFIG_49_14257_T_C				gnl|X|EDAIMELB_3_138750_A_T		gnl|X|EDAIMELB_2_4911_C_T						k255_440961_36118_G_A	k255_202738_10659_C_T					1_174816_A_G	1_172230_G_A
	gnl|X|MMNBEFIG_50_5238_C_A				gnl|X|EDAIMELB_3_138897_G_A		gnl|X|EDAIMELB_2_5004_G_A						k255_440961_36190_C_A	k255_202738_12791_A_G					1_174845_A_G	1_172395_G_A
	gnl|X|MMNBEFIG_50_6696_G_A				gnl|X|EDAIMELB_3_139000_T_C		gnl|X|EDAIMELB_2_5134_C_T						k255_332048_6384_T_C	k255_202738_19044_A_G					1_174937_G_A	1_172700_G_T
	gnl|X|MMNBEFIG_50_14303_G_A				gnl|X|EDAIMELB_3_139027_C_G		gnl|X|EDAIMELB_2_6210_C_G						k255_332048_7701_G_A	k255_202738_20262_C_T					1_174963_G_A	1_172756_C_T
	gnl|X|MMNBEFIG_51_6750_G_A				gnl|X|EDAIMELB_3_140227_G_C		gnl|X|EDAIMELB_2_6292_A_G						k255_332048_10144_A_T	k255_202738_23942_G_C					1_175241_C_T	1_172933_A_G
	gnl|X|MMNBEFIG_51_13930_C_T				gnl|X|EDAIMELB_3_140286_A_G		gnl|X|EDAIMELB_2_6990_A_G						k255_332048_12842_A_C	k255_202738_24397_A_G					1_175286_C_T	1_173125_A_C
	gnl|X|MMNBEFIG_51_15371_T_C				gnl|X|EDAIMELB_3_142135_A_G		gnl|X|EDAIMELB_2_7257_C_T						k255_332048_22109_G_A	k255_202738_27051_C_T					1_176189_G_C	1_173200_G_A
	gnl|X|MMNBEFIG_53_2872_T_G				gnl|X|EDAIMELB_3_142149_A_G		gnl|X|EDAIMELB_2_7275_T_G						k255_332048_39351_G_C	k255_202738_28109_C_T					1_176272_G_A	1_173413_T_G
	gnl|X|MMNBEFIG_53_2873_C_A				gnl|X|EDAIMELB_3_142156_G_A		gnl|X|EDAIMELB_2_7304_A_G						k255_332048_39841_G_A	k255_202738_28779_G_A					1_176405_A_G	1_174678_A_G
	gnl|X|MMNBEFIG_53_3695_T_C				gnl|X|EDAIMELB_3_142203_A_G		gnl|X|EDAIMELB_2_7420_T_C						k255_332048_40620_A_T	k255_202738_30207_G_A					1_176406_C_A	1_174774_A_G
	gnl|X|MMNBEFIG_53_15228_G_A				gnl|X|EDAIMELB_3_142302_A_G		gnl|X|EDAIMELB_2_8046_T_C						k255_332048_41857_T_C	k255_202738_30655_A_G					1_176444_G_A	1_174795_C_T
	gnl|X|MMNBEFIG_53_15270_A_G				gnl|X|EDAIMELB_3_142613_A_G		gnl|X|EDAIMELB_2_8574_T_C						k255_332048_41989_A_T	k255_202738_30750_G_A					1_176461_T_C	1_174816_A_G
	gnl|X|MMNBEFIG_54_6770_C_T				gnl|X|EDAIMELB_3_142804_C_T		gnl|X|EDAIMELB_2_8818_T_C						k255_332048_49597_A_C	k255_202738_30813_C_T					1_176507_A_G	1_174845_A_G
	gnl|X|MMNBEFIG_54_7672_G_A				gnl|X|EDAIMELB_3_142899_A_C		gnl|X|EDAIMELB_2_8964_G_C						k255_202738_1609_G_A	k255_202738_62874_G_A					1_176802_T_C	1_174937_G_A
	gnl|X|MMNBEFIG_54_11782_T_C				gnl|X|EDAIMELB_3_144131_G_C		gnl|X|EDAIMELB_2_9502_A_G						k255_202738_3535_A_G	k255_202738_68388_C_G					1_177287_C_T	1_174963_G_A
	gnl|X|MMNBEFIG_54_12618_T_C				gnl|X|EDAIMELB_3_144149_A_G		gnl|X|EDAIMELB_2_10975_T_C						k255_202738_5522_T_C	k255_202738_71474_C_G					1_177554_C_T	1_175241_C_T
	gnl|X|MMNBEFIG_55_2169_T_G				gnl|X|EDAIMELB_3_144487_G_A		gnl|X|EDAIMELB_2_11111_G_A						k255_202738_10659_C_T	k255_202738_78579_A_G					1_177794_G_A	1_175286_C_T
	gnl|X|MMNBEFIG_55_5344_G_A				gnl|X|EDAIMELB_4_1667_T_C		gnl|X|EDAIMELB_2_11555_T_C						k255_202738_11369_G_A	k255_202738_79731_G_A					1_178416_G_A	1_176189_G_C
	gnl|X|MMNBEFIG_55_6135_C_T				gnl|X|EDAIMELB_4_1682_T_C		gnl|X|EDAIMELB_2_12939_C_T						k255_202738_12791_A_G	k255_202738_80114_C_G					1_178497_G_A	1_176272_G_A
	gnl|X|MMNBEFIG_55_12129_A_G				gnl|X|EDAIMELB_4_1704_C_A		gnl|X|EDAIMELB_2_13367_T_C						k255_202738_19044_A_G	k255_202738_81201_T_C					1_178532_C_A	1_176405_A_G
	gnl|X|MMNBEFIG_56_1705_T_C				gnl|X|EDAIMELB_4_1709_C_T		gnl|X|EDAIMELB_2_14003_T_C						k255_202738_20262_C_T	k255_202738_81636_A_G					1_178819_C_T	1_176406_C_A
	gnl|X|MMNBEFIG_56_6118_T_C				gnl|X|EDAIMELB_4_3407_A_G		gnl|X|EDAIMELB_2_14138_T_C						k255_202738_24397_A_G	k255_202738_81974_C_T					1_179032_G_A	1_176444_G_A
	gnl|X|MMNBEFIG_56_6130_A_G				gnl|X|EDAIMELB_4_3408_C_T		gnl|X|EDAIMELB_2_14903_T_C						k255_202738_27051_C_T	k255_202738_86449_C_T					1_179815_A_G	1_176461_T_C
	gnl|X|MMNBEFIG_56_9343_G_A				gnl|X|EDAIMELB_4_3457_G_A		gnl|X|EDAIMELB_2_17187_T_C						k255_202738_28109_C_T	k255_202738_88016_G_A					1_180174_G_A	1_176507_A_G
	gnl|X|MMNBEFIG_56_10997_C_T				gnl|X|EDAIMELB_4_3460_C_T		gnl|X|EDAIMELB_2_17531_T_C						k255_202738_28779_G_A	k255_202738_88576_A_G					1_180309_A_G	1_176802_T_C
	gnl|X|MMNBEFIG_57_1033_C_T				gnl|X|EDAIMELB_4_3849_C_G		gnl|X|EDAIMELB_2_17928_C_T						k255_202738_30207_G_A	k255_117359_3106_T_C					1_181125_C_T	1_177287_C_T
	gnl|X|MMNBEFIG_58_11177_T_C				gnl|X|EDAIMELB_4_4216_T_C		gnl|X|EDAIMELB_2_18617_G_A						k255_202738_30655_A_G	k255_117359_5426_G_A					1_181247_A_G	1_177554_C_T
	gnl|X|MMNBEFIG_59_1321_A_G				gnl|X|EDAIMELB_4_4221_C_T		gnl|X|EDAIMELB_2_18681_T_C						k255_202738_30750_G_A	k255_117359_6594_G_A					1_181420_A_G	1_177794_G_A
	gnl|X|MMNBEFIG_59_10540_A_G				gnl|X|EDAIMELB_4_4226_C_A		gnl|X|EDAIMELB_2_18825_T_C						k255_202738_30813_C_T	k255_117359_9107_G_T					1_181553_C_G	1_178416_G_A
	gnl|X|MMNBEFIG_60_1675_A_C				gnl|X|EDAIMELB_4_8760_T_C		gnl|X|EDAIMELB_2_18842_T_C						k255_202738_50295_G_A	k255_117359_9108_A_G					1_181565_A_G	1_178497_G_A
	gnl|X|MMNBEFIG_60_9244_T_C				gnl|X|EDAIMELB_4_9205_C_T		gnl|X|EDAIMELB_2_18897_C_T						k255_202738_62874_G_A	k255_117359_13156_A_T					1_181586_A_G	1_178532_C_A
	gnl|X|MMNBEFIG_60_12397_T_C				gnl|X|EDAIMELB_4_9222_A_G		gnl|X|EDAIMELB_2_21342_T_C						k255_202738_68388_C_G	k255_637573_1745_T_A					1_181623_G_A	1_178819_C_T
	gnl|X|MMNBEFIG_61_5663_A_G				gnl|X|EDAIMELB_4_9579_G_C		gnl|X|EDAIMELB_2_21348_A_G						k255_202738_71474_C_G	k255_637573_3054_T_C					1_181676_A_G	1_179032_G_A
	gnl|X|MMNBEFIG_61_6303_A_G				gnl|X|EDAIMELB_4_9582_G_C		gnl|X|EDAIMELB_2_21856_G_A						k255_202738_78579_A_G	k255_637573_4883_A_G					1_181997_A_G	1_179815_A_G
	gnl|X|MMNBEFIG_61_7211_A_G				gnl|X|EDAIMELB_4_9665_A_G		gnl|X|EDAIMELB_2_22245_C_T						k255_202738_79731_G_A	k255_637573_11643_G_A					1_183298_G_A	1_180174_G_A
	gnl|X|MMNBEFIG_61_8740_C_T				gnl|X|EDAIMELB_4_15019_A_G		gnl|X|EDAIMELB_2_22574_G_T						k255_202738_80114_C_G	k255_637573_12273_C_T					1_183958_A_G	1_180309_A_G
	gnl|X|MMNBEFIG_61_9009_T_A				gnl|X|EDAIMELB_4_15031_A_G		gnl|X|EDAIMELB_2_23157_C_G						k255_202738_81201_T_C	k255_637573_12381_T_A					1_186509_G_A	1_181125_C_T
	gnl|X|MMNBEFIG_62_12001_A_G				gnl|X|EDAIMELB_4_16087_T_C		gnl|X|EDAIMELB_2_23661_G_A						k255_202738_81636_A_G	k255_637573_35327_C_T					1_186862_C_T	1_181247_A_G
	gnl|X|MMNBEFIG_63_4086_G_A				gnl|X|EDAIMELB_4_16278_T_C		gnl|X|EDAIMELB_2_23840_C_T						k255_202738_81974_C_T	k255_637573_51008_T_C					1_189660_G_A	1_181420_A_G
	gnl|X|MMNBEFIG_63_7295_G_A				gnl|X|EDAIMELB_4_16634_G_A		gnl|X|EDAIMELB_2_23871_C_G						k255_202738_86449_C_T	k255_637573_54174_C_A					1_189778_A_T	1_181553_C_G
	gnl|X|MMNBEFIG_63_7635_A_G				gnl|X|EDAIMELB_4_17308_A_G		gnl|X|EDAIMELB_2_24270_T_G						k255_202738_88016_G_A	k255_637573_55242_C_T					1_189780_C_G	1_181565_A_G
	gnl|X|MMNBEFIG_63_10554_A_G				gnl|X|EDAIMELB_4_18174_T_G		gnl|X|EDAIMELB_2_25715_C_G						k255_202738_88576_A_G	k255_637573_80119_G_A					1_189791_T_C	1_181586_A_G
	gnl|X|MMNBEFIG_63_13206_T_C				gnl|X|EDAIMELB_4_18637_C_T		gnl|X|EDAIMELB_2_25720_T_C						k255_117359_3106_T_C	k255_637573_90485_T_C					1_189890_T_G	1_181623_G_A
	gnl|X|MMNBEFIG_64_2395_G_A				gnl|X|EDAIMELB_4_18775_A_T		gnl|X|EDAIMELB_2_25723_T_C						k255_117359_5426_G_A	k255_637573_91001_G_A					1_189893_T_C	1_181676_A_G
	gnl|X|MMNBEFIG_64_4716_C_T				gnl|X|EDAIMELB_4_19063_C_T		gnl|X|EDAIMELB_2_28918_C_G						k255_117359_8209_G_A	k255_637573_108424_C_T					1_189923_C_G	1_181997_A_G
	gnl|X|MMNBEFIG_64_4999_C_T				gnl|X|EDAIMELB_4_19070_C_T		gnl|X|EDAIMELB_2_29244_T_C						k255_117359_9107_G_T	k255_637573_109174_T_C					1_190151_T_C	1_183298_G_A
	gnl|X|MMNBEFIG_64_8022_A_G				gnl|X|EDAIMELB_4_19894_A_G		gnl|X|EDAIMELB_2_29322_T_C						k255_117359_9108_A_G	k255_637573_113095_C_T					1_191305_A_G	1_183958_A_G
	gnl|X|MMNBEFIG_64_8159_C_T				gnl|X|EDAIMELB_4_19912_G_A		gnl|X|EDAIMELB_2_32866_A_G						k255_117359_13156_A_T	k255_637573_116540_G_A					1_191434_A_C	1_186509_G_A
	gnl|X|MMNBEFIG_64_9102_G_A				gnl|X|EDAIMELB_4_20831_T_C		gnl|X|EDAIMELB_2_32890_G_C						k255_637573_1745_T_A	k255_637573_117352_T_C					1_191771_T_C	1_186862_C_T
	gnl|X|MMNBEFIG_64_9752_A_C				gnl|X|EDAIMELB_4_20832_G_A		gnl|X|EDAIMELB_2_33142_G_A						k255_637573_3054_T_C	k255_637573_118665_G_C					1_192196_A_G	1_189660_G_A
	gnl|X|MMNBEFIG_64_13125_A_G				gnl|X|EDAIMELB_4_20833_A_G		gnl|X|EDAIMELB_2_33256_C_T						k255_637573_4883_A_G	k255_637573_120100_T_C					1_192265_C_T	1_189778_A_T
	gnl|X|MMNBEFIG_65_2276_G_A				gnl|X|EDAIMELB_4_20835_G_A		gnl|X|EDAIMELB_2_33757_G_A						k255_637573_11643_G_A	k255_637573_136659_T_C					1_192950_T_C	1_189791_T_C
	gnl|X|MMNBEFIG_65_2561_A_G				gnl|X|EDAIMELB_4_21108_C_A		gnl|X|EDAIMELB_2_45951_G_A						k255_637573_12273_C_T	k255_637573_139865_A_G					1_193637_C_T	1_189890_T_G
	gnl|X|MMNBEFIG_65_3208_T_C				gnl|X|EDAIMELB_4_22443_G_A		gnl|X|EDAIMELB_2_46283_C_T						k255_637573_12381_T_A	k255_637573_140767_C_T					1_194162_A_G	1_189893_T_C
	gnl|X|MMNBEFIG_65_3306_C_T				gnl|X|EDAIMELB_4_22450_C_A		gnl|X|EDAIMELB_2_47464_G_A						k255_637573_35327_C_T	k255_637573_148803_C_A					1_194399_C_T	1_189923_C_G
	gnl|X|MMNBEFIG_65_4954_T_C				gnl|X|EDAIMELB_4_23053_G_A		gnl|X|EDAIMELB_2_47482_C_T						k255_637573_51008_T_C	k255_637573_152246_A_G					1_194537_G_C	1_190151_T_C
	gnl|X|MMNBEFIG_65_6037_G_A				gnl|X|EDAIMELB_4_23099_A_T		gnl|X|EDAIMELB_2_47538_G_C						k255_637573_54174_C_A	k255_637573_153104_C_T					1_194546_A_G	1_191305_A_G
	gnl|X|MMNBEFIG_65_7327_C_T				gnl|X|EDAIMELB_4_23104_G_A		gnl|X|EDAIMELB_2_47561_T_C						k255_637573_55242_C_T	k255_637573_155056_C_T					1_194749_T_C	1_191434_A_C
	gnl|X|MMNBEFIG_65_11463_G_A				gnl|X|EDAIMELB_4_23291_C_T		gnl|X|EDAIMELB_2_47951_T_C						k255_637573_80119_G_A	k255_637573_155503_T_C					1_194763_T_C	1_191771_T_C
	gnl|X|MMNBEFIG_65_11677_G_A				gnl|X|EDAIMELB_4_24474_G_A		gnl|X|EDAIMELB_2_48577_C_T						k255_637573_90485_T_C	k255_637573_156003_C_G					1_195330_A_G	1_192196_A_G
	gnl|X|MMNBEFIG_65_12413_C_T				gnl|X|EDAIMELB_4_25187_A_C		gnl|X|EDAIMELB_2_48586_C_G						k255_637573_91001_G_A	k255_637573_156344_T_C					1_195345_T_C	1_192265_C_T
	gnl|X|MMNBEFIG_65_12556_C_T				gnl|X|EDAIMELB_4_25834_A_G		gnl|X|EDAIMELB_2_49282_C_T						k255_637573_107068_A_G	k255_637573_157340_A_G					1_195509_A_G	1_192950_T_C
	gnl|X|MMNBEFIG_66_2728_A_G				gnl|X|EDAIMELB_4_27169_C_T		gnl|X|EDAIMELB_2_49664_T_C						k255_637573_108424_C_T	k255_637573_157776_T_G					1_195702_G_A	1_193637_C_T
	gnl|X|MMNBEFIG_68_8677_G_A				gnl|X|EDAIMELB_4_27193_C_T		gnl|X|EDAIMELB_2_49736_G_A						k255_637573_109174_T_C	k255_637573_157799_T_C					1_195976_G_A	1_194162_A_G
	gnl|X|MMNBEFIG_68_9511_C_T				gnl|X|EDAIMELB_4_31938_T_C		gnl|X|EDAIMELB_2_49795_C_G						k255_637573_113095_C_T	k255_637573_158744_C_T					1_196053_C_T	1_194399_C_T
	gnl|X|MMNBEFIG_69_2901_C_T				gnl|X|EDAIMELB_4_32215_G_A		gnl|X|EDAIMELB_2_49826_G_A						k255_637573_116540_G_A	k255_637573_162714_T_G					1_196799_C_T	1_194537_G_C
	gnl|X|MMNBEFIG_69_3285_C_T				gnl|X|EDAIMELB_4_32423_A_G		gnl|X|EDAIMELB_2_50304_C_T						k255_637573_117352_T_C	k255_637573_165825_G_C					1_196917_G_A	1_194546_A_G
	gnl|X|MMNBEFIG_70_647_C_T				gnl|X|EDAIMELB_4_32601_T_G		gnl|X|EDAIMELB_2_52108_C_T						k255_637573_118665_G_C	k255_637573_166440_T_C					1_198018_C_T	1_194749_T_C
	gnl|X|MMNBEFIG_70_2156_T_C				gnl|X|EDAIMELB_4_32618_A_G		gnl|X|EDAIMELB_2_52126_G_A						k255_637573_120100_T_C	k255_637573_167792_T_C					1_198028_G_C	1_194763_T_C
	gnl|X|MMNBEFIG_70_2162_C_T				gnl|X|EDAIMELB_4_36552_T_A		gnl|X|EDAIMELB_2_52321_C_T						k255_637573_136659_T_C	k255_637573_173847_C_G					1_201977_C_T	1_195330_A_G
	gnl|X|MMNBEFIG_70_2728_C_T				gnl|X|EDAIMELB_4_36554_T_G		gnl|X|EDAIMELB_2_52333_C_T						k255_637573_139865_A_G	k255_637573_185893_G_A					1_202381_A_G	1_195345_T_C
	gnl|X|MMNBEFIG_70_2914_T_G				gnl|X|EDAIMELB_4_36557_G_A		gnl|X|EDAIMELB_2_52767_G_A						k255_637573_140767_C_T	k255_593191_2553_A_C					1_202804_G_A	1_195509_A_G
	gnl|X|MMNBEFIG_71_1390_T_C				gnl|X|EDAIMELB_4_36747_C_T		gnl|X|EDAIMELB_2_52868_C_T						k255_637573_148803_C_A	k255_332936_1105_C_T					1_202828_G_C	1_195702_G_A
	gnl|X|MMNBEFIG_71_1619_G_A				gnl|X|EDAIMELB_4_36770_T_C		gnl|X|EDAIMELB_2_53042_G_A						k255_637573_152246_A_G	k255_332936_1374_T_C					1_202930_G_C	1_195976_G_A
	gnl|X|MMNBEFIG_72_4226_A_G				gnl|X|EDAIMELB_4_37637_C_T		gnl|X|EDAIMELB_2_53318_C_T						k255_637573_153104_C_T	k255_332936_1918_C_A					1_202948_C_G	1_196053_C_T
	gnl|X|MMNBEFIG_72_7546_T_G				gnl|X|EDAIMELB_4_39276_G_A		gnl|X|EDAIMELB_2_53328_A_G						k255_637573_155056_C_T	k255_332936_1923_G_C					1_203038_A_G	1_196799_C_T
	gnl|X|MMNBEFIG_73_3630_C_G				gnl|X|EDAIMELB_4_39322_A_G		gnl|X|EDAIMELB_2_53731_C_T						k255_637573_155503_T_C	k255_332936_2192_G_C					1_204411_C_G	1_196917_G_A
	gnl|X|MMNBEFIG_73_7902_G_A				gnl|X|EDAIMELB_4_45589_G_A		gnl|X|EDAIMELB_2_53771_C_G						k255_637573_156003_C_G	k255_332936_2388_C_T					1_204708_G_A	1_198018_C_T
	gnl|X|MMNBEFIG_73_10467_A_G				gnl|X|EDAIMELB_4_47107_T_G		gnl|X|EDAIMELB_2_53855_T_C						k255_637573_156344_T_C	k255_332936_8615_T_C					1_204726_C_T	1_198028_G_C
	gnl|X|MMNBEFIG_73_10913_T_C				gnl|X|EDAIMELB_4_56525_G_A		gnl|X|EDAIMELB_2_54057_A_G						k255_637573_157340_A_G	k255_332936_13279_T_C					1_204855_A_G	1_201977_C_T
	gnl|X|MMNBEFIG_73_11862_G_A				gnl|X|EDAIMELB_4_56542_G_A		gnl|X|EDAIMELB_2_54094_A_C						k255_637573_157776_T_G	k255_332936_15030_C_T					1_205107_A_G	1_202381_A_G
	gnl|X|MMNBEFIG_75_705_T_C				gnl|X|EDAIMELB_4_68440_G_A		gnl|X|EDAIMELB_2_55101_G_A						k255_637573_157799_T_C	k255_332936_16666_C_G					1_205386_C_T	1_202804_G_A
	gnl|X|MMNBEFIG_75_863_T_C				gnl|X|EDAIMELB_4_68443_T_C		gnl|X|EDAIMELB_2_56902_T_C						k255_637573_158744_C_T	k255_332936_17236_G_A					1_205849_T_C	1_202828_G_C
	gnl|X|MMNBEFIG_75_1720_C_T				gnl|X|EDAIMELB_4_86224_T_C		gnl|X|EDAIMELB_2_57181_T_C						k255_637573_162672_C_G	k255_332936_21106_G_C					1_208649_G_A	1_202930_G_C
	gnl|X|MMNBEFIG_75_6725_A_C				gnl|X|EDAIMELB_4_86239_C_T		gnl|X|EDAIMELB_2_57238_G_A						k255_637573_162714_T_G	k255_332936_30321_C_T					1_209313_C_T	1_202948_C_G
	gnl|X|MMNBEFIG_75_8891_C_T				gnl|X|EDAIMELB_4_88246_G_A		gnl|X|EDAIMELB_2_57277_G_A						k255_637573_164955_C_T	k255_332936_30384_C_T					1_209430_G_A	1_203038_A_G
	gnl|X|MMNBEFIG_76_5637_G_A				gnl|X|EDAIMELB_4_90936_T_C		gnl|X|EDAIMELB_2_58131_C_T						k255_637573_165825_G_C	k255_332936_33653_T_C					1_209743_T_C	1_204411_C_G
	gnl|X|MMNBEFIG_77_5465_T_C				gnl|X|EDAIMELB_4_91181_A_G		gnl|X|EDAIMELB_2_58318_A_G						k255_637573_166440_T_C	k255_332936_40048_G_A					1_210827_A_G	1_204708_G_A
	gnl|X|MMNBEFIG_78_3132_T_C				gnl|X|EDAIMELB_4_91206_G_A		gnl|X|EDAIMELB_2_58361_T_C						k255_637573_167792_T_C	k255_723794_623_T_A					1_211359_G_A	1_204726_C_T
	gnl|X|MMNBEFIG_78_3528_C_T				gnl|X|EDAIMELB_4_91266_A_G		gnl|X|EDAIMELB_2_63615_G_A						k255_637573_173847_C_G	k255_723794_2579_A_C					1_211402_G_C	1_204855_A_G
	gnl|X|MMNBEFIG_78_4878_G_A				gnl|X|EDAIMELB_4_91278_C_T		gnl|X|EDAIMELB_2_63703_C_G						k255_637573_185893_G_A	k255_723794_2624_G_A					1_212088_G_A	1_205107_A_G
	gnl|X|MMNBEFIG_79_5074_C_T				gnl|X|EDAIMELB_4_91585_C_T		gnl|X|EDAIMELB_2_65136_T_G						k255_593191_2553_A_C	k255_723794_3892_C_T					1_212551_T_A	1_205386_C_T
	gnl|X|MMNBEFIG_79_8719_C_T				gnl|X|EDAIMELB_4_91624_G_A		gnl|X|EDAIMELB_2_66526_C_T						k255_593191_4935_T_C	k255_723794_5402_G_C					1_212562_A_G	1_205849_T_C
	gnl|X|MMNBEFIG_80_7318_T_C				gnl|X|EDAIMELB_4_91639_G_A		gnl|X|EDAIMELB_2_66560_C_T						k255_332936_1374_T_C	k255_723794_5714_A_G					1_212700_G_A	1_208649_G_A
	gnl|X|MMNBEFIG_80_7387_G_A				gnl|X|EDAIMELB_4_92464_A_G		gnl|X|EDAIMELB_2_66602_T_C						k255_332936_1918_C_A	k255_723794_6409_T_C					1_213900_T_C	1_209313_C_T
	gnl|X|MMNBEFIG_80_7865_G_A				gnl|X|EDAIMELB_4_93497_C_T		gnl|X|EDAIMELB_2_72134_C_T						k255_332936_1923_G_C	k255_723794_12663_T_C					1_214226_C_T	1_209430_G_A
	gnl|X|MMNBEFIG_81_2140_T_A				gnl|X|EDAIMELB_4_96070_T_C		gnl|X|EDAIMELB_2_72136_C_T						k255_332936_2192_G_C	k255_723794_13835_C_T					1_214247_G_C	1_209743_T_C
	gnl|X|MMNBEFIG_81_4906_G_A				gnl|X|EDAIMELB_4_96109_T_C		gnl|X|EDAIMELB_2_72945_G_A						k255_332936_2388_C_T	k255_723794_17064_C_T					1_214889_T_A	1_210827_A_G
	gnl|X|MMNBEFIG_81_6741_G_A				gnl|X|EDAIMELB_4_98646_G_T		gnl|X|EDAIMELB_2_73158_T_C						k255_332936_8615_T_C	k255_528689_16800_C_G					1_215210_G_A	1_211359_G_A
	gnl|X|MMNBEFIG_81_7595_C_A				gnl|X|EDAIMELB_4_98706_T_C		gnl|X|EDAIMELB_2_73300_C_T						k255_332936_13279_T_C	k255_528689_21814_C_T					1_215213_A_G	1_211402_G_C
	gnl|X|MMNBEFIG_83_4951_G_C				gnl|X|EDAIMELB_4_107738_T_C		gnl|X|EDAIMELB_2_73521_T_C						k255_332936_15030_C_T	k255_528689_23508_G_A					1_215414_T_G	1_212088_G_A
	gnl|X|MMNBEFIG_83_4955_G_A				gnl|X|EDAIMELB_4_107743_A_G		gnl|X|EDAIMELB_2_74381_T_C						k255_332936_16666_C_G	k255_528689_23696_G_A					1_215473_C_T	1_212551_T_A
	gnl|X|MMNBEFIG_83_7317_G_T				gnl|X|EDAIMELB_4_107745_G_A		gnl|X|EDAIMELB_2_74423_C_T						k255_332936_17236_G_A	k255_528689_24369_G_A					1_217159_C_T	1_212562_A_G
	gnl|X|MMNBEFIG_84_870_C_T				gnl|X|EDAIMELB_4_110414_A_G		gnl|X|EDAIMELB_2_74729_C_T						k255_332936_21106_G_C	k255_139099_3019_G_C					1_217178_T_C	1_212700_G_A
	gnl|X|MMNBEFIG_84_4092_G_A				gnl|X|EDAIMELB_4_113817_T_C		gnl|X|EDAIMELB_2_75852_A_G						k255_332936_30321_C_T	k255_139099_3020_T_C					1_217201_T_C	1_213900_T_C
	gnl|X|MMNBEFIG_84_8136_G_A				gnl|X|EDAIMELB_4_113956_A_C		gnl|X|EDAIMELB_2_76507_C_T						k255_332936_30384_C_T	k255_139099_8045_G_A					1_217213_A_G	1_214226_C_T
	gnl|X|MMNBEFIG_85_2131_G_A				gnl|X|EDAIMELB_4_113971_C_T		gnl|X|EDAIMELB_2_76766_T_C						k255_332936_33653_T_C	k255_139099_8113_A_G					1_217234_G_A	1_214247_G_C
	gnl|X|MMNBEFIG_86_2931_G_C				gnl|X|EDAIMELB_4_114273_C_T		gnl|X|EDAIMELB_2_76988_C_T						k255_332936_40048_G_A	k255_139099_13198_A_G					1_217237_T_C	1_214889_T_A
	gnl|X|MMNBEFIG_86_4940_A_G				gnl|X|EDAIMELB_4_114338_A_G		gnl|X|EDAIMELB_2_80115_T_C						k255_723794_623_T_A	k255_139099_22259_C_T					1_217622_G_A	1_215210_G_A
	gnl|X|MMNBEFIG_87_5652_G_A				gnl|X|EDAIMELB_4_114387_C_T		gnl|X|EDAIMELB_2_80277_T_G						k255_723794_2579_A_C	k255_139099_22412_T_C					1_217731_G_A	1_215213_A_G
	gnl|X|MMNBEFIG_87_6837_C_T				gnl|X|EDAIMELB_4_116320_C_T		gnl|X|EDAIMELB_2_81577_G_T						k255_723794_2624_G_A	k255_139099_23145_A_T					1_217913_A_G	1_215414_T_G
	gnl|X|MMNBEFIG_88_3873_T_C				gnl|X|EDAIMELB_4_120505_G_A		gnl|X|EDAIMELB_2_81791_A_G						k255_723794_3892_C_T	k255_139099_24634_C_T					1_217956_A_G	1_215473_C_T
	gnl|X|MMNBEFIG_88_8116_G_A				gnl|X|EDAIMELB_4_139318_C_T		gnl|X|EDAIMELB_2_81816_A_G						k255_723794_5402_G_C	k255_139099_26712_G_A					1_218057_A_G	1_217159_C_T
	gnl|X|MMNBEFIG_89_3913_G_A				gnl|X|EDAIMELB_4_143258_C_G		gnl|X|EDAIMELB_2_82074_C_T						k255_723794_6409_T_C	k255_139099_32383_T_C					1_218200_C_T	1_217178_T_C
	gnl|X|MMNBEFIG_91_2004_G_A				gnl|X|EDAIMELB_5_5001_A_G		gnl|X|EDAIMELB_2_82918_T_C						k255_723794_12663_T_C	k255_139099_33294_A_G					1_218533_A_G	1_217201_T_C
	gnl|X|MMNBEFIG_91_4401_T_C				gnl|X|EDAIMELB_5_5358_G_A		gnl|X|EDAIMELB_2_82921_C_G						k255_723794_13835_C_T	k255_139099_36729_T_C					1_220179_T_C	1_217213_A_G
	gnl|X|MMNBEFIG_91_6081_C_T				gnl|X|EDAIMELB_5_5487_C_T		gnl|X|EDAIMELB_2_83089_C_T						k255_723794_17064_C_T	k255_139099_39845_A_G					1_220255_T_G	1_217234_G_A
	gnl|X|MMNBEFIG_91_6566_A_G				gnl|X|EDAIMELB_5_7423_T_C		gnl|X|EDAIMELB_2_86451_C_T						k255_528689_16800_C_G	k255_139099_44382_A_G					1_220954_T_C	1_217237_T_C
	gnl|X|MMNBEFIG_92_4286_T_C				gnl|X|EDAIMELB_5_7763_C_T		gnl|X|EDAIMELB_2_86532_A_G						k255_528689_21814_C_T	k255_139099_44484_C_T					1_220990_G_A	1_217622_G_A
	gnl|X|MMNBEFIG_93_1277_G_A				gnl|X|EDAIMELB_5_7886_C_T		gnl|X|EDAIMELB_2_86657_C_T						k255_528689_23508_G_A	k255_139099_44975_C_A					1_221322_C_T	1_217731_G_A
	gnl|X|MMNBEFIG_93_1396_T_C				gnl|X|EDAIMELB_5_9012_T_C		gnl|X|EDAIMELB_2_87871_G_A						k255_528689_23696_G_A	k255_139099_57881_G_A					1_221331_A_G	1_217913_A_G
	gnl|X|MMNBEFIG_94_2414_A_G				gnl|X|EDAIMELB_5_9078_T_C		gnl|X|EDAIMELB_2_89872_A_G						k255_528689_24369_G_A	k255_139099_61221_C_T					1_221372_C_T	1_217956_A_G
	gnl|X|MMNBEFIG_94_3505_C_T				gnl|X|EDAIMELB_5_9252_T_C		gnl|X|EDAIMELB_2_90180_G_C						k255_139099_3019_G_C	k255_139099_68957_T_C					1_221450_T_C	1_218057_A_G
	gnl|X|MMNBEFIG_95_8155_G_T				gnl|X|EDAIMELB_5_9398_C_T		gnl|X|EDAIMELB_2_90773_G_T						k255_139099_3020_T_C	k255_139099_71708_G_A					1_221533_C_G	1_218200_C_T
	gnl|X|MMNBEFIG_96_3413_C_A				gnl|X|EDAIMELB_5_9760_C_T		gnl|X|EDAIMELB_2_90775_C_T						k255_139099_8045_G_A	k255_139099_71828_T_C					1_221534_T_C	1_218533_A_G
	gnl|X|MMNBEFIG_96_3542_A_G				gnl|X|EDAIMELB_5_10279_C_T		gnl|X|EDAIMELB_2_92020_A_G						k255_139099_8113_A_G	k255_139099_72367_G_C					1_221622_C_T	1_220179_T_C
	gnl|X|MMNBEFIG_96_3700_G_A				gnl|X|EDAIMELB_5_10605_T_C		gnl|X|EDAIMELB_2_92691_G_A						k255_139099_13198_A_G	k255_139099_72898_C_A					1_221703_T_A	1_220255_T_G
	gnl|X|MMNBEFIG_96_4204_G_A				gnl|X|EDAIMELB_5_10614_C_T		gnl|X|EDAIMELB_2_92745_C_T						k255_139099_22259_C_T	k255_139099_73457_G_A					1_221712_C_T	1_220954_T_C
	gnl|X|MMNBEFIG_96_5837_G_A				gnl|X|EDAIMELB_5_10696_C_T		gnl|X|EDAIMELB_2_92748_A_G						k255_139099_22412_T_C	k255_139099_85456_G_A					1_221996_A_T	1_220990_G_A
	gnl|X|MMNBEFIG_96_6704_G_T				gnl|X|EDAIMELB_5_11529_A_G		gnl|X|EDAIMELB_2_93330_C_T						k255_139099_23145_A_T	k255_139099_87093_T_C					1_222782_G_A	1_221322_C_T
	gnl|X|MMNBEFIG_98_204_C_T				gnl|X|EDAIMELB_5_11643_T_C		gnl|X|EDAIMELB_2_93333_G_C						k255_139099_24634_C_T	k255_139099_87667_T_C					1_222852_C_T	1_221331_A_G
	gnl|X|MMNBEFIG_98_6314_G_A				gnl|X|EDAIMELB_5_11805_G_C		gnl|X|EDAIMELB_2_93348_A_G						k255_139099_26712_G_A	k255_139099_95529_G_A					1_223353_G_A	1_221372_C_T
	gnl|X|MMNBEFIG_100_476_A_G				gnl|X|EDAIMELB_5_11883_C_G		gnl|X|EDAIMELB_2_96677_C_T						k255_139099_32383_T_C	k255_139099_95738_C_G					1_223419_G_A	1_221450_T_C
	gnl|X|MMNBEFIG_100_1822_T_C				gnl|X|EDAIMELB_5_12129_T_C		gnl|X|EDAIMELB_2_98457_A_G						k255_139099_33294_A_G	k255_139099_104984_A_G					1_223557_C_T	1_221533_C_G
	gnl|X|MMNBEFIG_100_4875_C_T				gnl|X|EDAIMELB_5_12156_T_C		gnl|X|EDAIMELB_2_103431_T_C						k255_139099_33496_G_A	k255_139099_109912_C_T					1_223692_A_G	1_221534_T_C
	gnl|X|MMNBEFIG_100_4898_G_A				gnl|X|EDAIMELB_5_12164_G_A		gnl|X|EDAIMELB_2_103961_T_C						k255_139099_36729_T_C	k255_139099_111492_A_G					1_223890_C_T	1_221622_C_T
	gnl|X|MMNBEFIG_100_5181_G_A				gnl|X|EDAIMELB_5_12330_C_T		gnl|X|EDAIMELB_2_108979_C_T						k255_139099_39845_A_G	k255_767330_13690_C_T					1_224070_A_G	1_221703_T_A
	gnl|X|MMNBEFIG_100_5469_A_G				gnl|X|EDAIMELB_5_13034_T_C		gnl|X|EDAIMELB_2_110013_A_T						k255_139099_44382_A_G	k255_767330_47404_G_A					1_224604_T_C	1_221712_C_T
	gnl|X|MMNBEFIG_100_7212_C_G				gnl|X|EDAIMELB_5_13187_T_C		gnl|X|EDAIMELB_2_113101_C_T						k255_139099_44484_C_T	k255_767330_53124_C_G					1_224647_A_G	1_221996_A_T
	gnl|X|MMNBEFIG_101_6302_G_A				gnl|X|EDAIMELB_5_13914_T_C		gnl|X|EDAIMELB_2_121192_G_C						k255_139099_44975_C_A	k255_767330_60355_A_C					1_224649_A_G	1_222782_G_A
	gnl|X|MMNBEFIG_102_6006_C_T				gnl|X|EDAIMELB_5_14022_G_A		gnl|X|EDAIMELB_2_122927_T_C						k255_139099_57881_G_A	k255_767330_60356_C_A					1_224760_A_G	1_222852_C_T
	gnl|X|MMNBEFIG_102_6007_A_G				gnl|X|EDAIMELB_5_15262_T_A		gnl|X|EDAIMELB_2_123479_T_C						k255_139099_61221_C_T	k255_767330_60368_T_A					1_224904_A_G	1_223353_G_A
	gnl|X|MMNBEFIG_103_4372_C_T				gnl|X|EDAIMELB_5_16430_C_T		gnl|X|EDAIMELB_2_123533_T_C						k255_139099_68957_T_C	k255_767330_68748_G_A					1_226002_A_C	1_223419_G_A
	gnl|X|MMNBEFIG_103_7505_C_A				gnl|X|EDAIMELB_5_16514_C_T		gnl|X|EDAIMELB_2_124176_G_A						k255_139099_71708_G_A	k255_767330_68777_A_G					1_226140_C_T	1_223557_C_T
	gnl|X|MMNBEFIG_104_4221_G_A				gnl|X|EDAIMELB_5_16610_T_C		gnl|X|EDAIMELB_2_124255_A_C						k255_139099_71828_T_C	k255_767330_69382_G_A					1_226312_C_A	1_223692_A_G
	gnl|X|MMNBEFIG_104_5190_G_A				gnl|X|EDAIMELB_5_16852_C_T		gnl|X|EDAIMELB_2_124615_C_A						k255_139099_72367_G_C	k255_767330_76229_A_G					1_226371_A_G	1_223890_C_T
	gnl|X|MMNBEFIG_105_1636_G_A				gnl|X|EDAIMELB_5_18741_T_C		gnl|X|EDAIMELB_2_125038_A_G						k255_139099_72898_C_A	k255_767330_77162_T_C					1_226422_A_G	1_224070_A_G
	gnl|X|MMNBEFIG_105_2461_A_G				gnl|X|EDAIMELB_5_19129_C_G		gnl|X|EDAIMELB_2_125676_G_A						k255_139099_73457_G_A	k255_767330_77982_G_A					1_227633_C_T	1_224604_T_C
	gnl|X|MMNBEFIG_106_3158_C_A				gnl|X|EDAIMELB_5_19137_C_T		gnl|X|EDAIMELB_2_125687_A_G						k255_139099_85456_G_A	k255_767330_79527_G_A					1_227637_T_G	1_224647_A_G
	gnl|X|MMNBEFIG_106_3422_A_G				gnl|X|EDAIMELB_5_19458_T_C		gnl|X|EDAIMELB_2_125921_A_C						k255_139099_87667_T_C	k255_767330_81450_A_G					1_229254_G_A	1_224649_A_G
	gnl|X|MMNBEFIG_106_4977_A_G				gnl|X|EDAIMELB_5_19460_G_A		gnl|X|EDAIMELB_2_127730_C_G						k255_139099_95738_C_G	k255_767330_82010_T_C					1_229260_A_T	1_224760_A_G
	gnl|X|MMNBEFIG_106_4979_C_T				gnl|X|EDAIMELB_5_19919_G_A		gnl|X|EDAIMELB_2_128092_C_G						k255_139099_104984_A_G	k255_767330_90377_A_T					1_229263_C_G	1_224904_A_G
	gnl|X|MMNBEFIG_108_2417_T_C				gnl|X|EDAIMELB_5_19932_C_T		gnl|X|EDAIMELB_2_128324_G_A						k255_139099_109912_C_T	k255_767330_94247_G_C					1_229279_G_A	1_226002_A_C
	gnl|X|MMNBEFIG_108_2650_A_G				gnl|X|EDAIMELB_5_21551_C_G		gnl|X|EDAIMELB_2_128523_T_C						k255_139099_111492_A_G	k255_767330_94675_G_A					1_229299_C_T	1_226140_C_T
	gnl|X|MMNBEFIG_109_2119_G_A				gnl|X|EDAIMELB_5_24451_T_C		gnl|X|EDAIMELB_2_128752_A_T						k255_767330_13690_C_T	k255_767330_96928_C_T					1_229344_C_A	1_226312_C_A
	gnl|X|MMNBEFIG_109_4469_G_A				gnl|X|EDAIMELB_5_24463_T_C		gnl|X|EDAIMELB_2_128835_G_A						k255_767330_47404_G_A	k255_767330_97050_T_C					1_229757_G_A	1_226371_A_G
	gnl|X|MMNBEFIG_110_4526_A_G				gnl|X|EDAIMELB_5_26262_A_G		gnl|X|EDAIMELB_2_128843_G_T						k255_767330_53124_C_G	k255_767330_98054_T_G					1_230712_T_C	1_226422_A_G
	gnl|X|MMNBEFIG_112_5566_G_A				gnl|X|EDAIMELB_5_26284_T_C		gnl|X|EDAIMELB_2_132237_C_G						k255_767330_58248_T_C	k255_767330_98216_G_C					1_230955_C_T	1_227633_C_T
	gnl|X|MMNBEFIG_113_2960_A_G				gnl|X|EDAIMELB_5_26789_C_T		gnl|X|EDAIMELB_2_133281_C_T						k255_767330_60355_A_C	k255_767330_99674_G_A					1_231207_C_T	1_227637_T_G
	gnl|X|MMNBEFIG_113_4824_A_G				gnl|X|EDAIMELB_5_31672_C_A		gnl|X|EDAIMELB_2_133445_A_G						k255_767330_60356_C_A	k255_767330_100066_G_A					1_231288_C_T	1_229254_G_A
	gnl|X|MMNBEFIG_113_4900_G_A				gnl|X|EDAIMELB_5_33864_C_T		gnl|X|EDAIMELB_2_133758_C_T						k255_767330_60368_T_A	k255_767330_100084_G_A					1_232115_A_G	1_229260_A_T
	gnl|X|MMNBEFIG_113_5485_A_G				gnl|X|EDAIMELB_5_33889_C_T		gnl|X|EDAIMELB_2_134120_T_G						k255_767330_68748_G_A	k255_767330_112801_G_C					1_232127_A_G	1_229263_C_G
	gnl|X|MMNBEFIG_114_5075_G_T				gnl|X|EDAIMELB_5_33955_T_G		gnl|X|EDAIMELB_2_135418_C_G						k255_767330_68777_A_G	k255_161303_586_A_G					1_232466_G_C	1_229279_G_A
	gnl|X|MMNBEFIG_115_363_C_T				gnl|X|EDAIMELB_5_33956_T_C		gnl|X|EDAIMELB_2_135431_T_C						k255_767330_76229_A_G	k255_161303_1553_G_A					1_232498_C_T	1_229299_C_T
	gnl|X|MMNBEFIG_115_5612_A_G				gnl|X|EDAIMELB_5_34336_T_C		gnl|X|EDAIMELB_2_137079_C_T						k255_767330_77162_T_C	k255_161303_1965_G_A					1_232619_C_G	1_229344_C_A
	gnl|X|MMNBEFIG_116_4905_A_G				gnl|X|EDAIMELB_5_36100_T_G		gnl|X|EDAIMELB_2_138587_T_C						k255_767330_77982_G_A	k255_161303_11433_G_A					1_234708_G_A	1_230712_T_C
	gnl|X|MMNBEFIG_116_5369_A_G				gnl|X|EDAIMELB_5_36416_C_G		gnl|X|EDAIMELB_2_139977_A_C						k255_767330_79527_G_A	k255_161303_12597_A_G					1_234791_T_C	1_230955_C_T
	gnl|X|MMNBEFIG_117_1500_G_A				gnl|X|EDAIMELB_5_36442_C_T		gnl|X|EDAIMELB_2_140099_T_C						k255_767330_81450_A_G	k255_333778_7234_T_A					1_235125_G_C	1_231207_C_T
	gnl|X|MMNBEFIG_117_3932_T_G				gnl|X|EDAIMELB_5_37256_C_T		gnl|X|EDAIMELB_2_140508_T_C						k255_767330_82010_T_C	k255_333778_9793_G_A					1_240316_G_A	1_231288_C_T
	gnl|X|MMNBEFIG_117_4207_G_A				gnl|X|EDAIMELB_5_38010_G_A		gnl|X|EDAIMELB_2_142332_A_G						k255_767330_90377_A_T	k255_333778_11738_G_A					1_240367_G_A	1_232115_A_G
	gnl|X|MMNBEFIG_117_4963_C_T				gnl|X|EDAIMELB_5_38683_C_T		gnl|X|EDAIMELB_2_142386_G_C						k255_767330_94247_G_C	k255_333778_20282_G_A					1_241172_C_G	1_232127_A_G
	gnl|X|MMNBEFIG_118_3048_T_C				gnl|X|EDAIMELB_5_38685_A_G		gnl|X|EDAIMELB_2_142392_A_G						k255_767330_94675_G_A	k255_333778_59313_T_C					1_241373_A_G	1_232466_G_C
	gnl|X|MMNBEFIG_121_3958_A_G				gnl|X|EDAIMELB_5_40156_C_T		gnl|X|EDAIMELB_2_142419_T_C						k255_767330_97050_T_C	k255_333778_60092_T_C					1_241490_G_C	1_232498_C_T
	gnl|X|MMNBEFIG_122_4318_C_A				gnl|X|EDAIMELB_5_40177_C_G		gnl|X|EDAIMELB_2_143513_G_A						k255_767330_98054_T_G	k255_333778_60377_T_A					1_241970_C_G	1_232619_C_G
	gnl|X|MMNBEFIG_122_4319_C_G				gnl|X|EDAIMELB_5_44010_G_A		gnl|X|EDAIMELB_2_143609_G_A						k255_767330_98216_G_C	k255_333778_61991_A_G					1_241976_A_G	1_234708_G_A
	gnl|X|MMNBEFIG_126_1310_C_T				gnl|X|EDAIMELB_5_44093_C_T		gnl|X|EDAIMELB_2_143746_C_G						k255_767330_99674_G_A	k255_333778_65633_G_A					1_242121_G_A	1_234791_T_C
	gnl|X|MMNBEFIG_126_2841_T_C				gnl|X|EDAIMELB_5_45556_A_G		gnl|X|EDAIMELB_2_144035_C_T						k255_767330_100066_G_A	k255_140515_5147_T_C					1_242293_G_A	1_235125_G_C
	gnl|X|MMNBEFIG_128_690_A_G				gnl|X|EDAIMELB_5_45568_G_A		gnl|X|EDAIMELB_2_146355_C_T						k255_767330_100084_G_A	k255_140515_7011_T_C					1_248006_G_A	1_240316_G_A
	gnl|X|MMNBEFIG_128_1425_G_A				gnl|X|EDAIMELB_5_46053_C_T		gnl|X|EDAIMELB_2_148794_G_C						k255_767330_112801_G_C	k255_140515_27620_A_G					1_248063_A_G	1_240367_G_A
	gnl|X|MMNBEFIG_129_471_A_G				gnl|X|EDAIMELB_5_46306_T_G		gnl|X|EDAIMELB_2_148799_G_A						k255_161303_586_A_G	k255_140515_32409_A_G					1_248070_A_G	1_241172_C_G
	gnl|X|MMNBEFIG_135_1049_G_A				gnl|X|EDAIMELB_5_48145_T_C		gnl|X|EDAIMELB_2_149084_T_C						k255_161303_1553_G_A	k255_140515_33629_A_G					1_248118_C_T	1_241373_A_G
	gnl|X|MMNBEFIG_136_2594_C_T				gnl|X|EDAIMELB_5_48561_A_G		gnl|X|EDAIMELB_2_149225_C_T						k255_161303_1965_G_A	k255_140515_38550_G_C					1_248198_T_C	1_241490_G_C
	gnl|X|MMNBEFIG_137_193_C_T				gnl|X|EDAIMELB_5_48583_G_A		gnl|X|EDAIMELB_2_149334_C_T						k255_161303_11433_G_A	k255_140515_38837_C_G					1_248417_A_G	1_241970_C_G
	gnl|X|MMNBEFIG_137_546_T_C				gnl|X|EDAIMELB_5_51930_G_A		gnl|X|EDAIMELB_2_149434_A_G						k255_161303_12597_A_G	k255_140515_39756_T_C					1_248913_G_C	1_241976_A_G
	gnl|X|MMNBEFIG_138_2818_T_C				gnl|X|EDAIMELB_5_53703_C_T		gnl|X|EDAIMELB_2_149496_T_C						k255_161303_14983_A_G	k255_140515_39831_A_G					1_249139_A_G	1_242121_G_A
	gnl|X|MMNBEFIG_150_396_G_A				gnl|X|EDAIMELB_5_56327_A_C		gnl|X|EDAIMELB_2_150737_A_G						k255_333778_4412_T_C	k255_140515_40960_C_T					1_249363_C_T	1_242293_G_A
	gnl|X|MMNBEFIG_150_639_A_G				gnl|X|EDAIMELB_5_58946_C_T		gnl|X|EDAIMELB_2_152473_T_C						k255_333778_7234_T_A	k255_140515_42452_A_G					1_249720_C_G	1_248006_G_A
	gnl|X|MMNBEFIG_152_1505_A_G				gnl|X|EDAIMELB_5_58968_G_A		gnl|X|EDAIMELB_2_152477_G_A						k255_333778_9793_G_A	k255_791379_7032_A_G					1_249724_G_A	1_248063_A_G
	gnl|X|MMNBEFIG_154_1324_C_T				gnl|X|EDAIMELB_5_59157_C_T		gnl|X|EDAIMELB_2_152559_C_T						k255_333778_11738_G_A	k255_791379_8095_C_T					1_249726_G_C	1_248070_A_G
					gnl|X|EDAIMELB_5_59178_G_A		gnl|X|EDAIMELB_2_152948_C_T						k255_333778_20282_G_A	k255_791379_9718_C_T					1_249738_T_C	1_248118_C_T
					gnl|X|EDAIMELB_5_63500_A_C		gnl|X|EDAIMELB_2_153057_G_A						k255_333778_59313_T_C	k255_791379_15122_A_G					1_249951_A_G	1_248198_T_C
					gnl|X|EDAIMELB_5_63543_C_T		gnl|X|EDAIMELB_3_511_T_C						k255_333778_60092_T_C	k255_791379_15750_T_C					1_255197_G_A	1_248417_A_G
					gnl|X|EDAIMELB_5_63632_C_T		gnl|X|EDAIMELB_3_3678_T_C						k255_333778_60377_T_A	k255_791379_37204_T_G					1_256922_A_T	1_248913_G_C
					gnl|X|EDAIMELB_5_63648_C_T		gnl|X|EDAIMELB_3_5245_C_G						k255_333778_61991_A_G	k255_791379_40594_G_A					1_256928_C_T	1_249139_A_G
					gnl|X|EDAIMELB_5_64993_C_T		gnl|X|EDAIMELB_3_5282_C_T						k255_333778_65633_G_A	k255_316935_11061_A_G					1_256931_T_C	1_249363_C_T
					gnl|X|EDAIMELB_5_65125_T_C		gnl|X|EDAIMELB_3_5287_C_T						k255_140069_2962_G_A	k255_424134_2161_C_T					1_257286_T_C	1_249720_C_G
					gnl|X|EDAIMELB_5_65949_C_T		gnl|X|EDAIMELB_3_6576_G_A						k255_140515_5147_T_C	k255_424134_4877_G_A					1_260839_G_T	1_249724_G_A
					gnl|X|EDAIMELB_5_65958_C_T		gnl|X|EDAIMELB_3_7557_G_C						k255_140515_7011_T_C	k255_424134_8261_C_T					1_261252_G_A	1_249726_G_C
					gnl|X|EDAIMELB_5_73462_G_A		gnl|X|EDAIMELB_3_8357_C_T						k255_140515_27620_A_G	k255_424134_12417_C_T					1_261302_G_A	1_249738_T_C
					gnl|X|EDAIMELB_5_75480_G_A		gnl|X|EDAIMELB_3_8441_A_G						k255_140515_32409_A_G	k255_424134_14102_G_A					1_261329_C_G	1_249951_A_G
					gnl|X|EDAIMELB_5_80315_G_A		gnl|X|EDAIMELB_3_8761_C_T						k255_140515_33629_A_G	k255_424134_15583_T_C					1_261417_C_G	1_255197_G_A
					gnl|X|EDAIMELB_5_82321_T_G		gnl|X|EDAIMELB_3_8848_C_T						k255_140515_38550_G_C	k255_424134_19743_G_C					1_262349_C_T	1_256922_A_T
					gnl|X|EDAIMELB_5_87726_A_G		gnl|X|EDAIMELB_3_8977_C_T						k255_140515_38837_C_G	k255_424134_19744_C_T					1_265472_A_G	1_256928_C_T
					gnl|X|EDAIMELB_5_87756_G_A		gnl|X|EDAIMELB_3_9203_A_G						k255_140515_39756_T_C	k255_424134_24192_T_C					1_266456_G_A	1_256931_T_C
					gnl|X|EDAIMELB_5_87834_C_T		gnl|X|EDAIMELB_3_9228_A_G						k255_140515_39831_A_G	k255_424134_38332_C_A					1_266882_C_T	1_257286_T_C
					gnl|X|EDAIMELB_5_115688_T_C		gnl|X|EDAIMELB_3_10071_G_A						k255_140515_40960_C_T	k255_424134_45928_C_A					1_267041_C_G	1_260839_G_T
					gnl|X|EDAIMELB_5_115896_T_C		gnl|X|EDAIMELB_3_10092_A_G						k255_140515_42452_A_G	k255_424134_48546_G_A					1_268263_C_T	1_261252_G_A
					gnl|X|EDAIMELB_5_117462_G_T		gnl|X|EDAIMELB_3_12079_G_C						k255_791379_7032_A_G	k255_424134_48569_C_T					1_269514_A_G	1_261302_G_A
					gnl|X|EDAIMELB_6_32_G_A		gnl|X|EDAIMELB_3_13115_A_C						k255_791379_8095_C_T	k255_424134_69730_G_A					1_269647_T_A	1_261329_C_G
					gnl|X|EDAIMELB_6_819_G_A		gnl|X|EDAIMELB_3_17789_G_A						k255_791379_9718_C_T	k255_424134_72421_A_G					1_269924_T_C	1_261417_C_G
					gnl|X|EDAIMELB_6_820_T_C		gnl|X|EDAIMELB_3_20609_A_G						k255_791379_15122_A_G	k255_424134_79220_C_T					1_270418_A_G	1_262349_C_T
					gnl|X|EDAIMELB_6_2403_T_C		gnl|X|EDAIMELB_3_20948_G_A						k255_791379_37204_T_G	k255_424134_83253_T_G					1_270482_T_G	1_265472_A_G
					gnl|X|EDAIMELB_6_3723_A_G		gnl|X|EDAIMELB_3_22015_G_C						k255_791379_40594_G_A	k255_424134_85067_A_G					1_271209_C_G	1_266456_G_A
					gnl|X|EDAIMELB_6_3741_T_C		gnl|X|EDAIMELB_3_22055_G_A						k255_316935_6526_A_G	k255_424134_86344_C_A					1_271218_A_G	1_266882_C_T
					gnl|X|EDAIMELB_6_6167_T_C		gnl|X|EDAIMELB_3_22063_A_G						k255_316935_11061_A_G	k255_424134_86388_G_A					1_271558_A_G	1_267041_C_G
					gnl|X|EDAIMELB_6_14642_G_A		gnl|X|EDAIMELB_3_22228_C_T						k255_424134_2161_C_T	k255_424134_88150_A_G					1_274357_G_T	1_268263_C_T
					gnl|X|EDAIMELB_6_18082_T_C		gnl|X|EDAIMELB_3_22768_C_T						k255_424134_8261_C_T	k255_424134_94013_C_T					1_275038_T_C	1_269514_A_G
					gnl|X|EDAIMELB_6_18104_G_A		gnl|X|EDAIMELB_3_24800_A_G						k255_424134_12417_C_T	k255_424134_94147_G_C					1_276992_C_T	1_269647_T_A
					gnl|X|EDAIMELB_6_18281_A_G		gnl|X|EDAIMELB_3_25370_T_C						k255_424134_14102_G_A	k255_424134_97376_T_A					1_277024_T_A	1_269924_T_C
					gnl|X|EDAIMELB_6_18299_T_C		gnl|X|EDAIMELB_3_26120_G_C						k255_424134_15583_T_C	k255_424134_102044_T_C					1_277134_A_G	1_270418_A_G
					gnl|X|EDAIMELB_6_23037_A_G		gnl|X|EDAIMELB_3_26879_G_A						k255_424134_19743_G_C	k255_424134_108951_T_C					1_277190_A_G	1_270482_T_G
					gnl|X|EDAIMELB_6_23981_G_A		gnl|X|EDAIMELB_3_27526_G_A						k255_424134_19744_C_T	k255_424134_111847_C_T					1_282509_G_A	1_271209_C_G
					gnl|X|EDAIMELB_6_24000_C_A		gnl|X|EDAIMELB_3_34352_G_C						k255_424134_24192_T_C	k255_424134_112952_T_C					1_283391_C_T	1_271218_A_G
					gnl|X|EDAIMELB_6_24179_T_C		gnl|X|EDAIMELB_3_35385_C_T						k255_424134_38332_C_A	k255_424134_119177_T_C					1_283986_T_C	1_271558_A_G
					gnl|X|EDAIMELB_6_24261_A_G		gnl|X|EDAIMELB_3_36074_A_G						k255_424134_45928_C_A	k255_424134_119193_T_C					1_284092_A_G	1_274357_G_T
					gnl|X|EDAIMELB_6_24285_A_G		gnl|X|EDAIMELB_3_36658_T_C						k255_424134_48546_G_A	k255_424134_119288_G_A					1_284692_A_G	1_275038_T_C
					gnl|X|EDAIMELB_6_24294_G_A		gnl|X|EDAIMELB_3_48946_A_G						k255_424134_69730_G_A	k255_424134_119871_A_G					1_285205_G_A	1_276992_C_T
					gnl|X|EDAIMELB_6_27002_G_A		gnl|X|EDAIMELB_3_49782_C_A						k255_424134_72421_A_G	k255_424134_127431_C_T					1_285304_G_A	1_277024_T_A
					gnl|X|EDAIMELB_6_31909_T_A		gnl|X|EDAIMELB_3_51904_G_C						k255_424134_79220_C_T	k255_424134_127910_G_T					1_285460_A_G	1_277134_A_G
					gnl|X|EDAIMELB_6_31934_T_C		gnl|X|EDAIMELB_3_52288_G_A						k255_424134_83253_T_G,C	k255_424134_128232_T_G					1_288569_C_G	1_277190_A_G
					gnl|X|EDAIMELB_6_31946_T_C		gnl|X|EDAIMELB_3_52520_A_G						k255_424134_85067_A_G	k255_424134_131277_A_G					1_288603_T_C	1_282509_G_A
					gnl|X|EDAIMELB_6_32288_G_T		gnl|X|EDAIMELB_3_52543_A_G						k255_424134_86344_C_A	k255_424134_132588_G_A					1_288893_C_T	1_283391_C_T
					gnl|X|EDAIMELB_6_32312_T_C		gnl|X|EDAIMELB_3_53268_G_A						k255_424134_86388_G_A	k255_424134_133120_G_A					1_288944_A_G	1_283986_T_C
					gnl|X|EDAIMELB_6_33956_T_C		gnl|X|EDAIMELB_3_55241_A_G						k255_424134_88150_A_G	k255_424134_138242_T_C					1_288950_G_A	1_284092_A_G
					gnl|X|EDAIMELB_6_35242_T_C		gnl|X|EDAIMELB_3_55909_C_A						k255_424134_94013_C_T	k255_424134_138916_C_T					1_289388_A_G	1_284692_A_G
					gnl|X|EDAIMELB_6_38161_A_G		gnl|X|EDAIMELB_3_59070_C_T						k255_424134_94147_G_C	k255_424134_140849_G_A					1_289471_G_A	1_285205_G_A
					gnl|X|EDAIMELB_6_38319_A_G		gnl|X|EDAIMELB_3_59689_G_C						k255_424134_94994_G_A	k255_424134_142454_C_T					1_289807_A_G	1_285304_G_A
					gnl|X|EDAIMELB_6_38449_C_A		gnl|X|EDAIMELB_3_59711_T_C						k255_424134_97376_T_A	k255_424134_148940_G_A					1_289810_G_A	1_285460_A_G
					gnl|X|EDAIMELB_6_38460_A_G		gnl|X|EDAIMELB_3_59899_G_A						k255_424134_102044_T_C	k255_424134_149916_C_A					1_290229_A_G	1_288569_C_G
					gnl|X|EDAIMELB_6_67288_A_G		gnl|X|EDAIMELB_3_59961_T_C						k255_424134_108951_T_C	k255_424134_155167_G_A					1_290636_A_G	1_288603_T_C
					gnl|X|EDAIMELB_6_67289_C_T		gnl|X|EDAIMELB_3_62852_C_T						k255_424134_111847_C_T	k255_424134_155896_T_C					1_290637_G_C	1_288893_C_T
					gnl|X|EDAIMELB_6_67493_T_C		gnl|X|EDAIMELB_3_62939_A_G						k255_424134_112952_T_C	k255_424134_162915_C_T					1_290652_T_C	1_288944_A_G
					gnl|X|EDAIMELB_6_67501_G_A		gnl|X|EDAIMELB_3_63415_G_A						k255_424134_119177_T_C	k255_424134_162916_T_C					1_290655_C_G	1_288950_G_A
					gnl|X|EDAIMELB_6_77272_G_A		gnl|X|EDAIMELB_3_63428_A_G						k255_424134_119193_T_C	k255_424134_165898_G_A					1_290657_G_C	1_289388_A_G
					gnl|X|EDAIMELB_6_77273_C_T		gnl|X|EDAIMELB_3_64863_G_C						k255_424134_119288_G_A	k255_424134_166360_C_T					1_290664_G_C	1_289471_G_A
					gnl|X|EDAIMELB_6_83766_A_C		gnl|X|EDAIMELB_3_66051_G_A						k255_424134_119871_A_G	k255_424134_166767_C_G					1_290667_C_T	1_289807_A_G
					gnl|X|EDAIMELB_6_84013_A_G		gnl|X|EDAIMELB_3_66054_G_T						k255_424134_126116_G_T	k255_424134_168772_A_C					1_291393_A_G	1_289810_G_A
					gnl|X|EDAIMELB_6_85741_T_C		gnl|X|EDAIMELB_3_66114_C_T						k255_424134_127431_C_T	k255_424134_170815_T_C					1_291438_G_A	1_290229_A_G
					gnl|X|EDAIMELB_6_86269_G_C		gnl|X|EDAIMELB_3_66327_G_A						k255_424134_127910_G_T	k255_424134_171153_C_A					1_291552_T_C	1_291393_A_G
					gnl|X|EDAIMELB_6_86290_T_C		gnl|X|EDAIMELB_3_66534_T_C						k255_424134_128232_T_G	k255_424134_171751_A_G					1_292560_A_G	1_291438_G_A
					gnl|X|EDAIMELB_6_91427_T_C		gnl|X|EDAIMELB_3_66610_T_C						k255_424134_131277_A_G	k255_424134_173000_T_C					1_292591_G_T	1_291552_T_C
					gnl|X|EDAIMELB_6_91429_C_T		gnl|X|EDAIMELB_3_67818_A_G						k255_424134_132588_G_A	k255_424134_173580_G_C					1_293491_C_T	1_292560_A_G
					gnl|X|EDAIMELB_6_92381_A_G		gnl|X|EDAIMELB_3_68055_G_A						k255_424134_133120_G_A	k255_424134_177159_T_A					1_293600_T_A	1_292591_G_T
					gnl|X|EDAIMELB_6_92448_G_A		gnl|X|EDAIMELB_3_68079_A_G						k255_424134_138242_T_C	k255_424134_180567_A_G					1_293601_G_T	1_293491_C_T
					gnl|X|EDAIMELB_6_93432_C_T		gnl|X|EDAIMELB_3_78964_C_A						k255_424134_138854_G_A	k255_836237_535_T_C					1_297316_G_A	1_293600_T_A
					gnl|X|EDAIMELB_6_94681_G_T		gnl|X|EDAIMELB_3_79075_C_T						k255_424134_140849_G_A	k255_836237_3013_G_A					1_297502_A_G	1_293601_G_T
					gnl|X|EDAIMELB_7_1061_G_A		gnl|X|EDAIMELB_3_79078_G_A						k255_424134_142454_C_T	k255_836237_4552_A_T					1_299369_A_C	1_297316_G_A
					gnl|X|EDAIMELB_7_1071_C_A		gnl|X|EDAIMELB_3_79104_A_G						k255_424134_148940_G_A	k255_836237_6174_T_C					1_299433_C_G	1_297502_A_G
					gnl|X|EDAIMELB_7_1366_A_G		gnl|X|EDAIMELB_3_80248_T_C						k255_424134_149916_C_A	k255_836237_7280_T_C					1_301493_A_T	1_299369_A_C
					gnl|X|EDAIMELB_7_1419_T_C		gnl|X|EDAIMELB_3_80368_C_T						k255_424134_155167_G_A	k255_836237_10296_C_T					1_301745_A_G	1_299433_C_G
					gnl|X|EDAIMELB_7_18373_A_G		gnl|X|EDAIMELB_3_80566_G_A						k255_424134_162915_C_T	k255_836237_12924_C_T					1_301889_A_G	1_301493_A_T
					gnl|X|EDAIMELB_7_18595_A_G		gnl|X|EDAIMELB_3_80580_A_G						k255_424134_162916_T_C	k255_836237_17483_C_T					1_302033_G_A	1_301745_A_G
					gnl|X|EDAIMELB_7_19089_T_C		gnl|X|EDAIMELB_3_80756_G_A						k255_424134_165898_G_A	k255_836237_18219_C_T					1_302176_C_T	1_301889_A_G
					gnl|X|EDAIMELB_7_21306_C_T		gnl|X|EDAIMELB_3_80843_A_G						k255_424134_166360_C_T	k255_123483_19434_A_G					1_303130_A_C	1_302033_G_A
					gnl|X|EDAIMELB_7_23191_A_G		gnl|X|EDAIMELB_3_81044_C_T						k255_424134_166767_C_G	k255_123483_23062_T_C					1_303336_T_C	1_302176_C_T
					gnl|X|EDAIMELB_7_32546_G_A		gnl|X|EDAIMELB_3_81685_C_T						k255_424134_168772_A_C	k255_123483_25952_C_T					1_305107_G_A	1_303130_A_C
					gnl|X|EDAIMELB_7_32549_C_G		gnl|X|EDAIMELB_3_82746_A_G						k255_424134_170815_T_C	k255_123483_26369_T_G					1_305439_A_G	1_303336_T_C
					gnl|X|EDAIMELB_7_32552_C_T		gnl|X|EDAIMELB_3_83531_C_G						k255_424134_171153_C_A	k255_123483_26632_T_C					1_305570_A_G	1_305107_G_A
					gnl|X|EDAIMELB_7_32577_G_T		gnl|X|EDAIMELB_3_86812_T_C						k255_424134_171751_A_G	k255_123483_29634_C_T					1_305668_A_G	1_305439_A_G
					gnl|X|EDAIMELB_7_40304_T_C		gnl|X|EDAIMELB_3_86823_T_C						k255_424134_173000_T_C	k255_123483_38343_C_T					1_306049_T_G	1_305570_A_G
					gnl|X|EDAIMELB_7_40307_T_C		gnl|X|EDAIMELB_3_86841_C_T						k255_424134_173580_G_C	k255_123483_53318_G_A					1_306476_T_A	1_305668_A_G
					gnl|X|EDAIMELB_7_46777_T_C		gnl|X|EDAIMELB_3_87780_T_C						k255_424134_177159_T_A	k255_123483_62354_T_C					1_306477_C_T	1_306049_T_G
					gnl|X|EDAIMELB_7_46789_G_A		gnl|X|EDAIMELB_3_87873_A_C						k255_424134_180567_A_G	k255_123483_62544_C_T					1_306546_G_T	1_306476_T_A
					gnl|X|EDAIMELB_7_46927_C_A		gnl|X|EDAIMELB_3_94826_G_A						k255_836237_535_T_C	k255_123483_63107_G_C					1_306713_G_T	1_306477_C_T
					gnl|X|EDAIMELB_7_46930_G_A		gnl|X|EDAIMELB_3_94917_G_A						k255_836237_3013_G_A	k255_555359_1853_C_T					1_307697_T_C	1_306546_G_T
					gnl|X|EDAIMELB_7_46932_C_T		gnl|X|EDAIMELB_3_95881_T_C						k255_836237_6174_T_C	k255_555359_6035_C_T					1_307985_G_T	1_306713_G_T
					gnl|X|EDAIMELB_7_46954_A_G		gnl|X|EDAIMELB_3_96040_G_A						k255_836237_7280_T_C	k255_491067_1956_A_G					1_308071_G_A	1_307697_T_C
					gnl|X|EDAIMELB_7_74984_G_A		gnl|X|EDAIMELB_3_96048_C_T						k255_836237_10296_C_T	k255_491067_8779_T_A					1_310789_T_C	1_307985_G_T
					gnl|X|EDAIMELB_7_75002_A_G		gnl|X|EDAIMELB_3_96108_C_T						k255_836237_12924_C_T	k255_491067_9032_G_A					1_310853_A_G	1_308071_G_A
					gnl|X|EDAIMELB_7_75241_A_G		gnl|X|EDAIMELB_3_96615_G_A						k255_836237_17483_C_T	k255_491067_9046_C_T					1_310859_T_A	1_310789_T_C
					gnl|X|EDAIMELB_7_75242_G_A		gnl|X|EDAIMELB_3_96627_A_G						k255_836237_18219_C_T	k255_491067_9914_A_G					1_310996_G_A	1_310853_A_G
					gnl|X|EDAIMELB_7_78275_A_G		gnl|X|EDAIMELB_3_96829_G_C						k255_123483_19434_A_G	k255_491067_10387_G_C					1_311015_C_T	1_310859_T_A
					gnl|X|EDAIMELB_7_78290_G_C		gnl|X|EDAIMELB_3_96927_G_C						k255_123483_23062_T_C	k255_491067_11992_G_A					1_311529_C_T	1_310996_G_A
					gnl|X|EDAIMELB_7_78335_T_C		gnl|X|EDAIMELB_3_97011_A_G						k255_123483_25952_C_T	k255_837682_1774_A_C					1_314743_T_G	1_311015_C_T
					gnl|X|EDAIMELB_7_94186_T_C		gnl|X|EDAIMELB_3_97053_A_G						k255_123483_26369_T_G	k255_837682_3701_A_G					1_315512_T_C	1_311529_C_T
					gnl|X|EDAIMELB_7_94751_C_G		gnl|X|EDAIMELB_3_97218_C_T						k255_123483_26632_T_C	k255_837682_7510_A_G					1_315516_A_C	1_314743_T_G
					gnl|X|EDAIMELB_7_94787_G_A		gnl|X|EDAIMELB_3_98468_A_G						k255_123483_29634_C_T	k255_837682_9534_A_G					1_315575_T_C	1_315512_T_C
					gnl|X|EDAIMELB_7_99566_G_C		gnl|X|EDAIMELB_3_99937_C_T						k255_123483_38343_C_T	k255_837682_22978_A_G					1_315630_C_G	1_315516_A_C
					gnl|X|EDAIMELB_7_99569_A_G		gnl|X|EDAIMELB_3_100132_C_T						k255_123483_53318_G_A	k255_837682_29066_C_T					1_315893_A_G	1_315575_T_C
					gnl|X|EDAIMELB_7_100460_G_A		gnl|X|EDAIMELB_3_100288_G_A						k255_123483_62354_T_C	k255_837682_29218_G_A					1_315994_G_A	1_315630_C_G
					gnl|X|EDAIMELB_7_100484_G_A		gnl|X|EDAIMELB_3_103027_G_A						k255_123483_62544_C_T	k255_837682_37555_C_T					1_316161_T_A	1_315893_A_G
					gnl|X|EDAIMELB_7_100622_G_A		gnl|X|EDAIMELB_3_104203_A_G						k255_555359_6035_C_T	k255_837682_38622_T_C					1_316387_C_A	1_316161_T_A
					gnl|X|EDAIMELB_7_100625_A_G		gnl|X|EDAIMELB_3_104677_G_A						k255_491067_1922_T_A	k255_837682_38877_A_G					1_316602_G_A	1_316387_C_A
					gnl|X|EDAIMELB_7_101494_T_C		gnl|X|EDAIMELB_3_104737_G_A						k255_491067_1956_A_G	k255_837682_41056_G_A					1_317111_G_T	1_316602_G_A
					gnl|X|EDAIMELB_7_101515_C_T		gnl|X|EDAIMELB_3_105816_A_G						k255_491067_8779_T_A	k255_837682_51506_C_T					1_317703_A_G	1_317111_G_T
					gnl|X|EDAIMELB_8_1175_C_A		gnl|X|EDAIMELB_3_106163_T_C						k255_491067_9046_C_T	k255_837682_73187_A_G					1_317783_C_T	1_317703_A_G
					gnl|X|EDAIMELB_8_6905_C_G		gnl|X|EDAIMELB_3_106513_A_G						k255_491067_9263_C_T	k255_837682_73697_G_A					1_318352_C_A	1_317783_C_T
					gnl|X|EDAIMELB_8_7575_A_G		gnl|X|EDAIMELB_3_107319_G_A						k255_491067_9914_A_G	k255_837682_87238_A_G					1_319079_G_A	1_318352_C_A
					gnl|X|EDAIMELB_8_7779_C_T		gnl|X|EDAIMELB_3_107352_A_G						k255_491067_10387_G_C	k255_837682_87705_A_G					1_319382_A_G	1_319079_G_A
					gnl|X|EDAIMELB_8_7790_C_T		gnl|X|EDAIMELB_3_108150_C_G						k255_491067_11992_G_A	k255_837682_93065_G_A					1_319561_G_A	1_319382_A_G
					gnl|X|EDAIMELB_8_8081_C_A		gnl|X|EDAIMELB_3_108252_A_G						k255_837682_1774_A_C	k255_837682_94218_G_A					1_319694_G_A	1_319561_G_A
					gnl|X|EDAIMELB_8_8119_T_A		gnl|X|EDAIMELB_3_108558_G_A						k255_837682_3701_A_G	k255_837682_98418_C_T					1_319919_T_C	1_319694_G_A
					gnl|X|EDAIMELB_8_8723_G_A		gnl|X|EDAIMELB_3_108594_C_T						k255_837682_7510_A_G	k255_837682_98425_G_A					1_319976_G_A	1_319919_T_C
					gnl|X|EDAIMELB_8_9231_C_T		gnl|X|EDAIMELB_3_114911_G_A						k255_837682_9534_A_G	k255_837682_99702_T_C					1_322641_A_G	1_319976_G_A
					gnl|X|EDAIMELB_8_11959_G_A		gnl|X|EDAIMELB_3_115441_G_C						k255_837682_22978_A_G	k255_837682_101636_A_G					1_323289_T_C	1_322641_A_G
					gnl|X|EDAIMELB_8_15423_T_C		gnl|X|EDAIMELB_3_116770_C_T						k255_837682_29066_C_T	k255_837682_103138_T_C					1_323466_C_T	1_323289_T_C
					gnl|X|EDAIMELB_8_15445_A_G		gnl|X|EDAIMELB_3_117192_G_A						k255_837682_29218_G_A	k255_837682_105096_G_C					1_323649_C_T	1_323466_C_T
					gnl|X|EDAIMELB_8_18799_T_C		gnl|X|EDAIMELB_3_117232_G_A						k255_837682_37555_C_T	k255_837682_105097_C_T					1_324142_T_C	1_323649_C_T
					gnl|X|EDAIMELB_8_18804_T_C		gnl|X|EDAIMELB_3_117680_A_G						k255_837682_38622_T_C	k255_837682_119283_G_A					1_324420_G_T	1_324142_T_C
					gnl|X|EDAIMELB_8_19742_T_C		gnl|X|EDAIMELB_3_118268_C_T						k255_837682_38877_A_G	k255_837682_123748_G_A					1_325954_G_T	1_324420_G_T
					gnl|X|EDAIMELB_8_19764_G_A		gnl|X|EDAIMELB_3_118488_C_T						k255_837682_41056_G_A	k255_837682_126122_G_A					1_326658_G_A	1_325954_G_T
					gnl|X|EDAIMELB_8_22375_G_C		gnl|X|EDAIMELB_3_119697_G_A						k255_837682_51506_C_T	k255_837682_132595_G_A					1_326662_C_T	1_326658_G_A
					gnl|X|EDAIMELB_8_22386_C_G		gnl|X|EDAIMELB_3_119979_G_A						k255_837682_73187_A_G	k255_837682_143617_A_T					1_326684_T_C	1_326740_G_A
					gnl|X|EDAIMELB_8_33418_C_T		gnl|X|EDAIMELB_3_120803_A_G						k255_837682_87238_A_G	k255_837682_143646_C_T					1_326692_A_C	1_327098_T_C
					gnl|X|EDAIMELB_8_38144_T_C		gnl|X|EDAIMELB_3_121002_C_A						k255_837682_87705_A_G	k255_837682_145644_G_A					1_326693_G_A	1_327163_C_T
					gnl|X|EDAIMELB_8_42074_G_A		gnl|X|EDAIMELB_3_121314_G_A						k255_837682_93065_G_A	k255_837682_148165_T_C					1_326695_G_A	1_327217_A_G
					gnl|X|EDAIMELB_8_44136_C_T		gnl|X|EDAIMELB_3_121320_G_A						k255_837682_94218_G_A	k255_837682_154091_A_C					1_326740_G_A	1_327389_G_A
					gnl|X|EDAIMELB_8_44144_C_T		gnl|X|EDAIMELB_3_121876_A_T						k255_837682_98418_C_T	k255_837682_155133_A_G					1_327098_T_C	1_327511_C_G
					gnl|X|EDAIMELB_8_52226_T_C		gnl|X|EDAIMELB_3_122357_C_T						k255_837682_98425_G_A	k255_837682_159182_T_C					1_327163_C_T	1_328256_G_A
					gnl|X|EDAIMELB_8_52229_T_C		gnl|X|EDAIMELB_3_122628_G_C						k255_837682_99702_T_C	k255_837682_159389_C_T					1_327217_A_G	1_328334_C_T
					gnl|X|EDAIMELB_8_56795_T_C		gnl|X|EDAIMELB_3_124743_G_A						k255_837682_101636_A_G	k255_837682_163696_G_A					1_327389_G_A	1_328367_C_G
					gnl|X|EDAIMELB_8_56817_C_A		gnl|X|EDAIMELB_3_125961_T_C						k255_837682_103138_T_C	k255_837682_172885_A_G					1_327511_C_G	1_328412_C_T
					gnl|X|EDAIMELB_8_56827_G_C		gnl|X|EDAIMELB_3_126072_T_C						k255_837682_105096_G_C	k255_837682_173970_A_G					1_328412_C_T	1_328554_G_A
					gnl|X|EDAIMELB_8_61457_C_T		gnl|X|EDAIMELB_3_127439_A_G						k255_837682_105097_C_T	k255_837682_181090_C_G					1_328554_G_A	1_328721_A_G
					gnl|X|EDAIMELB_8_61479_G_T		gnl|X|EDAIMELB_3_127473_C_T						k255_837682_119283_G_A	k255_837682_182340_T_C					1_328721_A_G	1_328722_G_A
					gnl|X|EDAIMELB_8_61857_C_T		gnl|X|EDAIMELB_3_128238_A_G						k255_837682_123748_G_A	k255_837682_189276_G_A					1_328722_G_A	1_328733_T_C
					gnl|X|EDAIMELB_8_61858_C_T		gnl|X|EDAIMELB_3_128661_C_G						k255_837682_126122_G_A	k255_837682_193215_G_A					1_328733_T_C	1_328787_G_A
					gnl|X|EDAIMELB_8_62654_T_G		gnl|X|EDAIMELB_3_128739_G_A						k255_837682_132595_G_A	k255_837682_196224_A_G					1_328787_G_A	1_328820_C_T
					gnl|X|EDAIMELB_8_79181_C_T		gnl|X|EDAIMELB_3_128784_T_C						k255_837682_143617_A_T	k255_475895_3492_C_T					1_328820_C_T	1_328897_T_C
					gnl|X|EDAIMELB_8_79187_T_C		gnl|X|EDAIMELB_3_128947_A_G						k255_837682_143646_C_T	k255_475895_6232_C_A					1_328897_T_C	1_330074_C_G
					gnl|X|EDAIMELB_8_79199_T_C		gnl|X|EDAIMELB_3_129235_G_A						k255_837682_145644_G_A	k255_475895_10882_A_G					1_330074_C_G	1_330137_G_A
					gnl|X|EDAIMELB_8_80412_C_G		gnl|X|EDAIMELB_3_129588_C_T						k255_837682_148165_T_C	k255_475895_10883_A_G					1_330137_G_A	1_330188_C_T
					gnl|X|EDAIMELB_8_80436_C_T		gnl|X|EDAIMELB_3_130444_G_A						k255_837682_154091_A_C	k255_475895_12548_G_A					1_330188_C_T	1_330208_C_T
					gnl|X|EDAIMELB_8_81180_C_T		gnl|X|EDAIMELB_3_130905_C_A						k255_837682_155133_A_G	k255_475895_15168_A_C					1_330208_C_T	1_330377_T_C
					gnl|X|EDAIMELB_8_83145_A_G		gnl|X|EDAIMELB_3_130909_G_A						k255_837682_159182_T_C	k255_475895_17669_T_G					1_330377_T_C	1_330381_A_G
					gnl|X|EDAIMELB_8_83301_G_C		gnl|X|EDAIMELB_3_134302_G_T						k255_837682_159389_C_T	k255_475895_18168_C_T					1_330381_A_G	1_330413_C_T
					gnl|X|EDAIMELB_8_87978_G_A		gnl|X|EDAIMELB_3_134491_C_T						k255_837682_160806_G_A	k255_475895_19720_A_G					1_330413_C_T	1_330416_T_C
					gnl|X|EDAIMELB_8_88135_C_T		gnl|X|EDAIMELB_3_134539_C_T						k255_837682_163696_G_A	k255_475895_23797_C_T					1_330416_T_C	1_330549_A_C
					gnl|X|EDAIMELB_8_92259_G_A		gnl|X|EDAIMELB_3_136373_T_G						k255_837682_172885_A_G						1_330549_A_C	1_330636_A_G
					gnl|X|EDAIMELB_8_92260_G_A		gnl|X|EDAIMELB_3_136420_C_T						k255_837682_173970_A_G						1_331348_T_C	1_330710_A_G
					gnl|X|EDAIMELB_8_92281_G_C		gnl|X|EDAIMELB_3_136555_C_G						k255_837682_181090_C_G						1_331404_A_C	1_331041_T_C
					gnl|X|EDAIMELB_8_92288_A_G		gnl|X|EDAIMELB_3_136646_G_A						k255_837682_182340_T_C						1_331460_C_T	1_331053_T_C
					gnl|X|EDAIMELB_8_94259_T_C		gnl|X|EDAIMELB_3_136948_A_G						k255_837682_189276_G_A						1_331555_G_C	1_331109_G_T
					gnl|X|EDAIMELB_8_94265_T_C		gnl|X|EDAIMELB_3_136969_C_G						k255_837682_196224_A_G						1_331569_C_G	1_331173_T_C
					gnl|X|EDAIMELB_8_95367_T_C		gnl|X|EDAIMELB_3_137237_T_G						k255_475895_6232_C_A						1_331589_G_T	1_331231_C_T
					gnl|X|EDAIMELB_8_95391_C_T		gnl|X|EDAIMELB_3_137239_A_G						k255_475895_10882_A_G						1_331952_C_G	1_331237_T_C
					gnl|X|EDAIMELB_8_95396_T_C		gnl|X|EDAIMELB_3_138520_C_T						k255_475895_10883_A_G						1_332003_G_C	1_331254_A_G
					gnl|X|EDAIMELB_8_98538_G_A		gnl|X|EDAIMELB_3_138674_G_A						k255_475895_12548_G_A						1_334026_G_A	1_331263_A_C
					gnl|X|EDAIMELB_8_98553_C_T		gnl|X|EDAIMELB_3_138727_A_G						k255_475895_15168_A_C						1_334081_C_T	1_331348_T_C
					gnl|X|EDAIMELB_9_7556_T_C		gnl|X|EDAIMELB_3_138750_A_T						k255_475895_17669_T_G						1_334089_T_C	1_331404_A_C
					gnl|X|EDAIMELB_9_7578_C_T		gnl|X|EDAIMELB_3_138897_G_A						k255_475895_18168_C_T						1_334256_T_C	1_331460_C_T
					gnl|X|EDAIMELB_9_13876_T_C		gnl|X|EDAIMELB_3_139000_T_C						k255_475895_19720_A_G						1_334348_T_C	1_331555_G_C
					gnl|X|EDAIMELB_9_14670_A_G		gnl|X|EDAIMELB_3_139027_C_G						k255_475895_23797_C_T						1_335063_C_T	1_331569_C_G
					gnl|X|EDAIMELB_9_15995_A_G		gnl|X|EDAIMELB_3_139100_G_A						k255_475895_32127_A_T						1_335090_C_T	1_331589_G_T
					gnl|X|EDAIMELB_9_16052_T_C		gnl|X|EDAIMELB_3_139690_C_T						k255_475895_32211_C_T						1_335210_A_G	1_331952_C_G
					gnl|X|EDAIMELB_9_16145_C_T		gnl|X|EDAIMELB_3_140227_G_C												1_335780_C_G	1_332003_G_C
					gnl|X|EDAIMELB_9_21435_A_G		gnl|X|EDAIMELB_3_140524_C_T												1_336203_C_T	1_334026_G_A
					gnl|X|EDAIMELB_9_24656_A_G		gnl|X|EDAIMELB_3_141250_C_T												1_336622_C_T	1_334081_C_T
					gnl|X|EDAIMELB_9_30890_A_G		gnl|X|EDAIMELB_3_141573_A_G												1_336627_C_G	1_334089_T_C
					gnl|X|EDAIMELB_9_31531_A_G		gnl|X|EDAIMELB_3_141707_T_G												1_336662_C_T	1_334256_T_C
					gnl|X|EDAIMELB_9_31555_A_G		gnl|X|EDAIMELB_3_141954_C_T												1_336796_T_C	1_334348_T_C
					gnl|X|EDAIMELB_9_32101_G_A		gnl|X|EDAIMELB_3_142135_A_G												1_336979_T_C	1_335063_C_T
					gnl|X|EDAIMELB_9_32585_G_A		gnl|X|EDAIMELB_3_142149_A_G												1_337001_G_A	1_335090_C_T
					gnl|X|EDAIMELB_9_33911_T_C		gnl|X|EDAIMELB_3_142156_G_A												1_337201_T_C	1_335210_A_G
					gnl|X|EDAIMELB_9_35765_C_T		gnl|X|EDAIMELB_3_142203_A_G												1_337318_A_G	1_335780_C_G
					gnl|X|EDAIMELB_9_36024_A_C		gnl|X|EDAIMELB_3_142302_A_G												1_337519_A_G	1_336203_C_T
					gnl|X|EDAIMELB_9_36037_G_A		gnl|X|EDAIMELB_3_142613_A_G												1_337806_T_C	1_336622_C_T
					gnl|X|EDAIMELB_9_36922_A_G		gnl|X|EDAIMELB_3_142804_C_T												1_337876_G_A	1_336627_C_G
					gnl|X|EDAIMELB_9_36983_A_G		gnl|X|EDAIMELB_3_142899_A_C												1_338256_T_C	1_336662_C_T
					gnl|X|EDAIMELB_9_37827_A_G		gnl|X|EDAIMELB_3_144131_G_C												1_338286_C_T	1_336796_T_C
					gnl|X|EDAIMELB_9_37832_C_A		gnl|X|EDAIMELB_3_144149_A_G												1_338352_C_T	1_336979_T_C
					gnl|X|EDAIMELB_9_38073_T_C		gnl|X|EDAIMELB_3_144487_G_A												1_338677_T_C	1_337001_G_A
					gnl|X|EDAIMELB_9_38083_G_A		gnl|X|EDAIMELB_4_1464_C_A												1_338962_T_C	1_337201_T_C
					gnl|X|EDAIMELB_9_38085_G_A		gnl|X|EDAIMELB_4_2001_A_G												1_339954_C_T	1_337318_A_G
					gnl|X|EDAIMELB_9_40448_C_A		gnl|X|EDAIMELB_4_2332_G_A												1_339972_C_T	1_337519_A_G
					gnl|X|EDAIMELB_9_40461_T_C		gnl|X|EDAIMELB_4_2405_A_G												1_340011_C_T	1_337806_T_C
					gnl|X|EDAIMELB_9_40756_T_C		gnl|X|EDAIMELB_4_2456_C_T												1_340350_G_C	1_337876_G_A
					gnl|X|EDAIMELB_9_56601_G_A		gnl|X|EDAIMELB_4_2901_G_C												1_341257_C_T	1_338256_T_C
					gnl|X|EDAIMELB_9_62241_C_T		gnl|X|EDAIMELB_4_3407_A_G												1_341385_C_T	1_338286_C_T
					gnl|X|EDAIMELB_9_62538_T_C		gnl|X|EDAIMELB_4_3408_C_T												1_341550_T_C	1_338352_C_T
					gnl|X|EDAIMELB_9_62546_C_G		gnl|X|EDAIMELB_4_3457_G_A												1_342452_C_T	1_338677_T_C
					gnl|X|EDAIMELB_9_64072_A_G		gnl|X|EDAIMELB_4_3460_C_T												1_342662_A_G	1_338962_T_C
					gnl|X|EDAIMELB_9_64076_G_C		gnl|X|EDAIMELB_4_3849_C_G												1_342689_T_C	1_339954_C_T
					gnl|X|EDAIMELB_9_64294_T_C		gnl|X|EDAIMELB_4_4216_T_C												1_342719_C_T	1_339972_C_T
					gnl|X|EDAIMELB_9_64300_A_G		gnl|X|EDAIMELB_4_4221_C_T												1_342761_G_A	1_340011_C_T
					gnl|X|EDAIMELB_9_82998_T_C		gnl|X|EDAIMELB_4_4226_C_A												1_342767_G_A	1_340350_G_C
					gnl|X|EDAIMELB_9_83411_A_G		gnl|X|EDAIMELB_4_4425_A_G												1_343200_A_G	1_341257_C_T
					gnl|X|EDAIMELB_9_85052_A_G		gnl|X|EDAIMELB_4_4656_C_A												1_343258_G_A	1_341385_C_T
					gnl|X|EDAIMELB_9_85111_G_A		gnl|X|EDAIMELB_4_4722_G_C												1_343653_A_G	1_341550_T_C
					gnl|X|EDAIMELB_9_93914_C_T		gnl|X|EDAIMELB_4_4844_T_C												1_344289_C_G	1_342452_C_T
					gnl|X|EDAIMELB_9_93922_A_G		gnl|X|EDAIMELB_4_6194_A_G												1_344459_G_A	1_342662_A_G
					gnl|X|EDAIMELB_9_94616_C_T		gnl|X|EDAIMELB_4_6619_G_A												1_345882_G_A	1_342689_T_C
					gnl|X|EDAIMELB_9_95154_T_C		gnl|X|EDAIMELB_4_8692_C_T												1_346046_A_G	1_342719_C_T
					gnl|X|EDAIMELB_9_95160_G_A		gnl|X|EDAIMELB_4_8760_T_C												1_346113_T_C	1_342761_G_A
					gnl|X|EDAIMELB_10_3115_C_T		gnl|X|EDAIMELB_4_9205_C_T												1_346366_C_A	1_342767_G_A
					gnl|X|EDAIMELB_10_3136_T_C		gnl|X|EDAIMELB_4_9222_A_G												1_346978_G_A	1_343200_A_G
					gnl|X|EDAIMELB_10_3171_G_A		gnl|X|EDAIMELB_4_9579_G_C												1_347284_A_G	1_343258_G_A
					gnl|X|EDAIMELB_10_11998_T_C		gnl|X|EDAIMELB_4_9582_G_C												1_347334_T_C	1_343653_A_G
					gnl|X|EDAIMELB_10_12212_T_G		gnl|X|EDAIMELB_4_9665_A_G												1_347953_G_A	1_344289_C_G
					gnl|X|EDAIMELB_10_14186_A_C		gnl|X|EDAIMELB_4_9957_A_G												1_348004_G_A	1_344459_G_A
					gnl|X|EDAIMELB_10_15641_G_A		gnl|X|EDAIMELB_4_11328_C_T												1_349856_T_C	1_345882_G_A
					gnl|X|EDAIMELB_10_15944_A_G		gnl|X|EDAIMELB_4_12965_T_C												1_349886_T_C	1_346046_A_G
					gnl|X|EDAIMELB_10_16664_A_C		gnl|X|EDAIMELB_4_13125_G_A												1_349943_C_T	1_346113_T_C
					gnl|X|EDAIMELB_10_17851_G_A		gnl|X|EDAIMELB_4_13650_A_G												1_350228_C_T	1_346366_C_A
					gnl|X|EDAIMELB_10_19020_C_T		gnl|X|EDAIMELB_4_14366_A_G												1_352846_G_T	1_346978_G_A
					gnl|X|EDAIMELB_10_19340_C_T		gnl|X|EDAIMELB_4_15019_A_G												1_353233_C_T	1_347284_A_G
					gnl|X|EDAIMELB_10_19361_A_G		gnl|X|EDAIMELB_4_15031_A_G												1_353588_C_T	1_347334_T_C
					gnl|X|EDAIMELB_10_19538_G_A		gnl|X|EDAIMELB_4_15522_C_T												1_353648_C_T	1_347953_G_A
					gnl|X|EDAIMELB_10_19613_G_A		gnl|X|EDAIMELB_4_16278_T_C												1_353825_T_C	1_348004_G_A
					gnl|X|EDAIMELB_10_19628_G_A		gnl|X|EDAIMELB_4_16634_G_A												1_354284_G_A	1_349856_T_C
					gnl|X|EDAIMELB_10_20454_G_A		gnl|X|EDAIMELB_4_17308_A_G												1_354989_T_G	1_349886_T_C
					gnl|X|EDAIMELB_10_23898_A_C		gnl|X|EDAIMELB_4_17323_A_G												1_361593_C_T	1_349943_C_T
					gnl|X|EDAIMELB_10_24026_A_G		gnl|X|EDAIMELB_4_17392_G_A												1_362464_C_T	1_350228_C_T
					gnl|X|EDAIMELB_10_24244_C_T		gnl|X|EDAIMELB_4_17401_G_A												1_363273_T_G	1_352846_G_T
					gnl|X|EDAIMELB_10_24477_A_G		gnl|X|EDAIMELB_4_17455_G_A												1_363468_T_C	1_353233_C_T
					gnl|X|EDAIMELB_10_24540_A_G		gnl|X|EDAIMELB_4_17640_T_C												1_363531_C_T	1_353588_C_T
					gnl|X|EDAIMELB_10_26334_A_G		gnl|X|EDAIMELB_4_18637_C_T												1_363544_C_T	1_353648_C_T
					gnl|X|EDAIMELB_10_26524_A_G		gnl|X|EDAIMELB_4_18775_A_T												1_363584_G_A	1_353825_T_C
					gnl|X|EDAIMELB_10_27637_A_C		gnl|X|EDAIMELB_4_19063_C_T												1_363734_A_T	1_354284_G_A
					gnl|X|EDAIMELB_10_29537_A_G		gnl|X|EDAIMELB_4_19070_C_T												1_363735_G_C	1_354989_T_G
					gnl|X|EDAIMELB_10_29551_T_C		gnl|X|EDAIMELB_4_19894_A_G												1_363789_T_G	1_361593_C_T
					gnl|X|EDAIMELB_10_30765_C_G		gnl|X|EDAIMELB_4_19912_G_A												1_363904_G_A	1_362464_C_T
					gnl|X|EDAIMELB_10_30784_G_A		gnl|X|EDAIMELB_4_21108_C_A												1_364089_C_T	1_363273_T_G
					gnl|X|EDAIMELB_10_30888_A_G		gnl|X|EDAIMELB_4_21615_A_T												1_365073_T_G	1_363468_T_C
					gnl|X|EDAIMELB_10_31339_C_G		gnl|X|EDAIMELB_4_21625_A_G												1_365537_A_G	1_363531_C_T
					gnl|X|EDAIMELB_10_31429_A_C		gnl|X|EDAIMELB_4_21932_G_A												1_365608_C_T	1_363544_C_T
					gnl|X|EDAIMELB_10_32201_T_C		gnl|X|EDAIMELB_4_21940_G_A												1_365661_A_C	1_363584_G_A
					gnl|X|EDAIMELB_10_32252_G_A		gnl|X|EDAIMELB_4_22231_T_G												1_366055_T_G	1_363734_A_T
					gnl|X|EDAIMELB_10_32257_T_C		gnl|X|EDAIMELB_4_22412_T_C												1_366405_T_C	1_363735_G_C
					gnl|X|EDAIMELB_10_32281_T_C		gnl|X|EDAIMELB_4_22443_G_A												1_366460_T_A	1_363789_T_G
					gnl|X|EDAIMELB_10_34918_G_T		gnl|X|EDAIMELB_4_22450_C_A												1_367288_C_G	1_363904_G_A
					gnl|X|EDAIMELB_10_34925_C_G		gnl|X|EDAIMELB_4_23053_G_A												1_367773_A_G	1_364089_C_T
					gnl|X|EDAIMELB_10_34994_A_G		gnl|X|EDAIMELB_4_23099_A_T												1_369052_T_C	1_365073_T_G
					gnl|X|EDAIMELB_10_35102_A_G		gnl|X|EDAIMELB_4_23104_G_A												1_369289_G_A	1_365537_A_G
					gnl|X|EDAIMELB_10_37384_G_T		gnl|X|EDAIMELB_4_23291_C_T												1_369349_A_G	1_365608_C_T
					gnl|X|EDAIMELB_10_37387_C_T		gnl|X|EDAIMELB_4_23434_G_T												1_369733_T_C	1_365661_A_C
					gnl|X|EDAIMELB_10_37564_C_A		gnl|X|EDAIMELB_4_24893_G_C												1_369805_C_T	1_366055_T_G
					gnl|X|EDAIMELB_10_37565_C_T		gnl|X|EDAIMELB_4_25187_A_C												1_370565_T_C	1_366405_T_C
					gnl|X|EDAIMELB_10_38669_A_C		gnl|X|EDAIMELB_4_25956_A_G												1_370963_A_G	1_366460_T_A
					gnl|X|EDAIMELB_10_38678_A_G		gnl|X|EDAIMELB_4_26183_G_A												1_371050_C_T	1_367288_C_G
					gnl|X|EDAIMELB_10_38696_A_G		gnl|X|EDAIMELB_4_26285_C_T												1_371688_A_G	1_367773_A_G
					gnl|X|EDAIMELB_10_48388_C_T		gnl|X|EDAIMELB_4_26598_A_G												1_371917_C_G	1_369052_T_C
					gnl|X|EDAIMELB_10_49092_C_G		gnl|X|EDAIMELB_4_27169_C_T												1_371929_C_T	1_369289_G_A
					gnl|X|EDAIMELB_10_49595_A_G		gnl|X|EDAIMELB_4_27193_C_T												1_371962_T_G	1_369349_A_G
					gnl|X|EDAIMELB_10_49620_A_G		gnl|X|EDAIMELB_4_27414_T_C												1_371977_A_G	1_369733_T_C
					gnl|X|EDAIMELB_10_49632_T_C		gnl|X|EDAIMELB_4_27972_A_G												1_372082_G_A	1_369805_C_T
					gnl|X|EDAIMELB_10_49637_C_T		gnl|X|EDAIMELB_4_28179_A_C												1_372112_A_G	1_370565_T_C
					gnl|X|EDAIMELB_10_57052_A_T		gnl|X|EDAIMELB_4_28218_G_A												1_372118_T_C	1_370963_A_G
					gnl|X|EDAIMELB_10_59055_G_A		gnl|X|EDAIMELB_4_30672_A_G												1_372240_C_T	1_371050_C_T
					gnl|X|EDAIMELB_10_59067_C_G		gnl|X|EDAIMELB_4_30930_A_G												1_372244_G_A	1_371688_A_G
					gnl|X|EDAIMELB_10_60491_C_T		gnl|X|EDAIMELB_4_31938_T_C												1_372565_T_C	1_371917_C_G
					gnl|X|EDAIMELB_10_60506_C_T		gnl|X|EDAIMELB_4_32215_G_A												1_372592_T_C	1_371929_C_T
					gnl|X|EDAIMELB_10_61630_G_A		gnl|X|EDAIMELB_4_32246_G_A												1_372883_G_A	1_371962_T_G
					gnl|X|EDAIMELB_10_61859_G_T		gnl|X|EDAIMELB_4_32423_A_G												1_375320_T_G	1_371977_A_G
					gnl|X|EDAIMELB_10_62158_A_G		gnl|X|EDAIMELB_4_32601_T_G												1_375391_A_G	1_372082_G_A
					gnl|X|EDAIMELB_10_62428_A_G		gnl|X|EDAIMELB_4_32618_A_G												1_378603_C_G	1_372112_A_G
					gnl|X|EDAIMELB_10_63295_C_T		gnl|X|EDAIMELB_4_33407_T_C												1_378640_T_C	1_372118_T_C
					gnl|X|EDAIMELB_10_63680_T_C		gnl|X|EDAIMELB_4_34163_A_G												1_379335_T_C	1_372240_C_T
					gnl|X|EDAIMELB_10_63693_G_A		gnl|X|EDAIMELB_4_34272_T_C												1_379338_C_T	1_372244_G_A
					gnl|X|EDAIMELB_10_64091_G_A		gnl|X|EDAIMELB_4_34388_G_C												1_379365_G_T	1_372565_T_C
					gnl|X|EDAIMELB_10_64135_T_G		gnl|X|EDAIMELB_4_34430_T_C												1_379621_C_T	1_372592_T_C
					gnl|X|EDAIMELB_10_64203_C_T		gnl|X|EDAIMELB_4_35128_G_A												1_380113_C_T	1_372883_G_A
					gnl|X|EDAIMELB_10_64219_C_T		gnl|X|EDAIMELB_4_35165_G_A												1_382424_C_T	1_375320_T_G
					gnl|X|EDAIMELB_10_66981_G_C		gnl|X|EDAIMELB_4_35643_G_A												1_383211_C_T	1_375391_A_G
					gnl|X|EDAIMELB_10_67041_C_T		gnl|X|EDAIMELB_4_35783_G_A												1_383268_T_C	1_378603_C_G
					gnl|X|EDAIMELB_10_67922_T_C		gnl|X|EDAIMELB_4_35813_G_A												1_383352_C_G	1_378640_T_C
					gnl|X|EDAIMELB_10_67931_G_A		gnl|X|EDAIMELB_4_35971_G_A												1_383378_G_C	1_379335_T_C
					gnl|X|EDAIMELB_10_68133_G_C		gnl|X|EDAIMELB_4_36220_T_C												1_383391_T_C	1_379338_C_T
					gnl|X|EDAIMELB_10_68134_C_T		gnl|X|EDAIMELB_4_36747_C_T												1_384005_T_G	1_379365_G_T
					gnl|X|EDAIMELB_10_69402_A_G		gnl|X|EDAIMELB_4_36770_T_C												1_384276_C_T	1_379621_C_T
					gnl|X|EDAIMELB_10_69472_T_C		gnl|X|EDAIMELB_4_37637_C_T												1_384822_A_C	1_380113_C_T
					gnl|X|EDAIMELB_10_70297_G_A		gnl|X|EDAIMELB_4_38461_A_G												1_385107_C_T	1_382424_C_T
					gnl|X|EDAIMELB_10_70312_A_G		gnl|X|EDAIMELB_4_38758_G_C												1_385256_A_C	1_383211_C_T
					gnl|X|EDAIMELB_10_72746_A_G		gnl|X|EDAIMELB_4_39138_C_T												1_385482_A_G	1_383268_T_C
					gnl|X|EDAIMELB_10_72760_T_C		gnl|X|EDAIMELB_4_39189_A_G												1_385635_C_T	1_383352_C_G
					gnl|X|EDAIMELB_10_72766_C_T		gnl|X|EDAIMELB_4_39322_A_G												1_385805_C_A	1_383378_G_C
					gnl|X|EDAIMELB_10_73469_G_C		gnl|X|EDAIMELB_4_40764_G_A												1_385977_C_G	1_383391_T_C
					gnl|X|EDAIMELB_10_73471_A_G		gnl|X|EDAIMELB_4_41145_A_G												1_386014_G_A	1_384005_T_G
					gnl|X|EDAIMELB_10_73972_C_G		gnl|X|EDAIMELB_4_41598_C_T												1_386211_T_G	1_384276_C_T
					gnl|X|EDAIMELB_10_78586_A_G		gnl|X|EDAIMELB_4_41686_C_T												1_387236_C_T	1_384822_A_C
					gnl|X|EDAIMELB_10_78594_C_T		gnl|X|EDAIMELB_4_41778_T_G												1_387429_A_G	1_385107_C_T
					gnl|X|EDAIMELB_10_80068_T_C		gnl|X|EDAIMELB_4_43753_G_T												1_387718_C_T	1_385256_A_C
					gnl|X|EDAIMELB_10_86994_A_G		gnl|X|EDAIMELB_4_43844_T_C												1_387840_C_T	1_385482_A_G
					gnl|X|EDAIMELB_11_34105_C_T		gnl|X|EDAIMELB_4_44003_C_T												1_388198_T_C	1_385635_C_T
					gnl|X|EDAIMELB_11_34959_G_A		gnl|X|EDAIMELB_4_44091_C_T												1_388291_G_T	1_385805_C_A
					gnl|X|EDAIMELB_11_34970_A_G		gnl|X|EDAIMELB_4_44476_A_G												1_388357_C_T	1_385977_C_G
					gnl|X|EDAIMELB_11_46842_T_C		gnl|X|EDAIMELB_4_44564_C_G												1_388372_T_C	1_386014_G_A
					gnl|X|EDAIMELB_11_46867_G_A		gnl|X|EDAIMELB_4_44683_A_G												1_389081_A_G	1_386211_T_G
					gnl|X|EDAIMELB_11_46978_G_A		gnl|X|EDAIMELB_4_45275_T_C												1_389228_A_G	1_387236_C_T
					gnl|X|EDAIMELB_11_47056_C_T		gnl|X|EDAIMELB_4_45589_G_A												1_389231_C_T	1_387429_A_G
					gnl|X|EDAIMELB_11_50437_T_C		gnl|X|EDAIMELB_4_45793_A_G												1_389414_C_T	1_387718_C_T
					gnl|X|EDAIMELB_11_52011_G_A		gnl|X|EDAIMELB_4_46918_A_T												1_389544_T_C	1_387840_C_T
					gnl|X|EDAIMELB_11_52100_T_C		gnl|X|EDAIMELB_4_47002_G_C												1_389753_T_C	1_388198_T_C
					gnl|X|EDAIMELB_11_55080_C_G		gnl|X|EDAIMELB_4_47098_A_G												1_389804_C_T	1_388291_G_T
					gnl|X|EDAIMELB_11_55938_C_G		gnl|X|EDAIMELB_4_47107_T_G												1_389816_G_A	1_388357_C_T
					gnl|X|EDAIMELB_11_55946_C_T		gnl|X|EDAIMELB_4_47837_T_C												1_392761_T_C	1_388372_T_C
					gnl|X|EDAIMELB_11_56349_C_T		gnl|X|EDAIMELB_4_47954_A_G												1_393168_G_C	1_389081_A_G
					gnl|X|EDAIMELB_11_56703_G_T		gnl|X|EDAIMELB_4_48107_A_G												1_393180_C_T	1_389228_A_G
					gnl|X|EDAIMELB_11_58072_G_A		gnl|X|EDAIMELB_4_48112_G_T												1_393229_G_A	1_389231_C_T
					gnl|X|EDAIMELB_11_59364_A_G		gnl|X|EDAIMELB_4_50262_C_T												1_393744_C_G	1_389544_T_C
					gnl|X|EDAIMELB_11_62401_A_G		gnl|X|EDAIMELB_4_56525_G_A												1_393768_C_A	1_389753_T_C
					gnl|X|EDAIMELB_11_62431_G_C		gnl|X|EDAIMELB_4_56542_G_A												1_393892_T_G	1_389804_C_T
					gnl|X|EDAIMELB_11_68993_A_C		gnl|X|EDAIMELB_4_56559_C_T												1_393907_G_A	1_389816_G_A
					gnl|X|EDAIMELB_11_69011_G_T		gnl|X|EDAIMELB_4_56965_G_A												1_393913_T_C	1_389861_T_C
					gnl|X|EDAIMELB_11_69015_C_T		gnl|X|EDAIMELB_4_57544_A_C												1_394009_G_A	1_389903_G_C
					gnl|X|EDAIMELB_11_69115_T_C		gnl|X|EDAIMELB_4_67752_T_C												1_394078_T_C	1_389915_A_G
					gnl|X|EDAIMELB_11_69235_T_C		gnl|X|EDAIMELB_4_68137_T_C												1_394316_T_C	1_389999_T_C
					gnl|X|EDAIMELB_11_73484_C_T		gnl|X|EDAIMELB_4_68290_A_C												1_395188_G_C	1_392761_T_C
					gnl|X|EDAIMELB_11_75439_T_C		gnl|X|EDAIMELB_4_68440_G_A												1_395401_C_A	1_393229_G_A
					gnl|X|EDAIMELB_12_12679_A_G		gnl|X|EDAIMELB_4_68443_T_C												1_395678_T_C	1_393744_C_G
					gnl|X|EDAIMELB_12_16187_T_C		gnl|X|EDAIMELB_4_68746_C_T												1_395705_C_T	1_393768_C_A
					gnl|X|EDAIMELB_12_16310_G_A		gnl|X|EDAIMELB_4_69397_T_C												1_398078_A_G	1_393892_T_G
					gnl|X|EDAIMELB_12_16313_T_G		gnl|X|EDAIMELB_4_69510_C_G												1_398297_C_T	1_393907_G_A
					gnl|X|EDAIMELB_12_17360_A_G		gnl|X|EDAIMELB_4_69760_C_T												1_398618_C_A	1_393913_T_C
					gnl|X|EDAIMELB_12_22111_T_C		gnl|X|EDAIMELB_4_70958_C_T												1_398786_C_T	1_394009_G_A
					gnl|X|EDAIMELB_12_22214_C_T		gnl|X|EDAIMELB_4_77252_A_G												1_398826_G_A	1_394078_T_C
					gnl|X|EDAIMELB_12_24037_G_A		gnl|X|EDAIMELB_4_77276_A_G												1_398855_C_T	1_394316_T_C
					gnl|X|EDAIMELB_12_24939_A_T		gnl|X|EDAIMELB_4_78182_A_G												1_399473_A_G	1_395188_G_C
					gnl|X|EDAIMELB_12_25823_G_A		gnl|X|EDAIMELB_4_78381_A_G												1_399572_A_C	1_395401_C_A
					gnl|X|EDAIMELB_12_25825_G_C		gnl|X|EDAIMELB_4_78451_G_C												1_399803_T_C	1_395678_T_C
					gnl|X|EDAIMELB_12_31207_T_G		gnl|X|EDAIMELB_4_78648_C_G												1_400039_A_G	1_395705_C_T
					gnl|X|EDAIMELB_12_31289_C_G		gnl|X|EDAIMELB_4_79033_G_A												1_400763_C_T	1_398078_A_G
					gnl|X|EDAIMELB_12_31596_A_G		gnl|X|EDAIMELB_4_80104_T_C												1_400817_G_C	1_398297_C_T
					gnl|X|EDAIMELB_12_33119_T_C		gnl|X|EDAIMELB_4_80392_G_A												1_401027_C_T	1_398618_C_A
					gnl|X|EDAIMELB_12_33242_C_T		gnl|X|EDAIMELB_4_80641_G_A												1_401195_G_A	1_398786_C_T
					gnl|X|EDAIMELB_12_33244_T_C		gnl|X|EDAIMELB_4_81787_A_G												1_402822_T_C	1_398826_G_A
					gnl|X|EDAIMELB_12_33420_A_C		gnl|X|EDAIMELB_4_83236_G_A												1_402891_C_T	1_398855_C_T
					gnl|X|EDAIMELB_12_33436_C_T		gnl|X|EDAIMELB_4_83315_A_T												1_402957_G_C	1_399473_A_G
					gnl|X|EDAIMELB_12_36049_G_T		gnl|X|EDAIMELB_4_83907_C_A												1_403027_A_C	1_399572_A_C
					gnl|X|EDAIMELB_12_37496_G_A		gnl|X|EDAIMELB_4_83952_A_G												1_403165_G_A	1_399803_T_C
					gnl|X|EDAIMELB_12_40513_A_G		gnl|X|EDAIMELB_4_84436_T_C												1_403192_A_G	1_400039_A_G
					gnl|X|EDAIMELB_12_41273_G_A		gnl|X|EDAIMELB_4_85810_C_T												1_403306_C_T	1_400763_C_T
					gnl|X|EDAIMELB_12_41280_G_T		gnl|X|EDAIMELB_4_85885_A_G												1_403387_T_C	1_400817_G_C
					gnl|X|EDAIMELB_12_47514_G_A		gnl|X|EDAIMELB_4_86224_T_C												1_403543_C_T	1_401027_C_T
					gnl|X|EDAIMELB_12_47939_C_T		gnl|X|EDAIMELB_4_86239_C_T												1_403675_C_T	1_401195_G_A
					gnl|X|EDAIMELB_12_47954_C_A		gnl|X|EDAIMELB_4_86328_A_G												1_403783_C_T	1_402822_T_C
					gnl|X|EDAIMELB_12_48113_A_G		gnl|X|EDAIMELB_4_86404_T_G												1_403963_C_G	1_402891_C_T
					gnl|X|EDAIMELB_12_48649_A_C		gnl|X|EDAIMELB_4_86535_T_G												1_403972_A_G	1_402957_G_C
					gnl|X|EDAIMELB_12_48969_C_G		gnl|X|EDAIMELB_4_88246_G_A												1_403993_T_C	1_403027_A_C
					gnl|X|EDAIMELB_12_49518_T_C		gnl|X|EDAIMELB_4_88356_G_T												1_404038_C_T	1_403165_G_A
					gnl|X|EDAIMELB_12_50177_C_T		gnl|X|EDAIMELB_4_89251_G_A												1_407034_C_G	1_403192_A_G
					gnl|X|EDAIMELB_12_50399_A_G		gnl|X|EDAIMELB_4_89282_A_T												1_407110_C_A	1_403306_C_T
					gnl|X|EDAIMELB_12_50846_C_T		gnl|X|EDAIMELB_4_89592_A_G												1_407114_G_C	1_403387_T_C
					gnl|X|EDAIMELB_12_54099_C_T		gnl|X|EDAIMELB_4_89639_G_A												1_407178_T_C	1_403543_C_T
					gnl|X|EDAIMELB_12_54105_A_G		gnl|X|EDAIMELB_4_89903_A_G												1_407885_C_T	1_403675_C_T
					gnl|X|EDAIMELB_12_54117_A_G		gnl|X|EDAIMELB_4_90022_A_G												1_409441_G_A	1_403783_C_T
					gnl|X|EDAIMELB_12_54162_T_C		gnl|X|EDAIMELB_4_90181_G_A												1_409558_T_G	1_403963_C_G
					gnl|X|EDAIMELB_12_54235_T_C		gnl|X|EDAIMELB_4_90936_T_C												1_409714_A_G	1_403972_A_G
					gnl|X|EDAIMELB_12_54927_T_C		gnl|X|EDAIMELB_4_91181_A_G												1_409789_C_A	1_403993_T_C
					gnl|X|EDAIMELB_12_55550_T_G		gnl|X|EDAIMELB_4_91206_G_A												1_409818_C_G	1_404038_C_T
					gnl|X|EDAIMELB_12_57539_C_T		gnl|X|EDAIMELB_4_91266_A_G												1_410056_C_T	1_404198_T_C
					gnl|X|EDAIMELB_12_57562_G_C		gnl|X|EDAIMELB_4_91278_C_T												1_410137_A_G	1_407034_C_G
					gnl|X|EDAIMELB_12_57615_T_C		gnl|X|EDAIMELB_4_91328_C_T												1_410191_C_T	1_407110_C_A
					gnl|X|EDAIMELB_12_58773_C_T		gnl|X|EDAIMELB_4_91542_G_A												1_410199_A_G	1_407114_G_C
					gnl|X|EDAIMELB_12_58790_G_A		gnl|X|EDAIMELB_4_91585_C_T												1_410221_A_G	1_407178_T_C
					gnl|X|EDAIMELB_12_60039_T_C		gnl|X|EDAIMELB_4_91624_G_A												1_411172_T_G	1_407885_C_T
					gnl|X|EDAIMELB_12_60054_G_A		gnl|X|EDAIMELB_4_91639_G_A												1_411214_C_T	1_409441_G_A
					gnl|X|EDAIMELB_12_60062_G_A		gnl|X|EDAIMELB_4_92464_A_G												1_411756_T_C	1_409558_T_G
					gnl|X|EDAIMELB_12_64823_C_G		gnl|X|EDAIMELB_4_93322_G_A												1_411852_C_T	1_409714_A_G
					gnl|X|EDAIMELB_12_65246_C_A		gnl|X|EDAIMELB_4_93455_G_T												1_418115_C_T	1_409789_C_A
					gnl|X|EDAIMELB_13_6841_A_G		gnl|X|EDAIMELB_4_96070_T_C												1_418397_A_G	1_409818_C_G
					gnl|X|EDAIMELB_13_6844_C_T		gnl|X|EDAIMELB_4_96109_T_C												1_418493_T_C	1_410056_C_T
					gnl|X|EDAIMELB_13_7064_T_C		gnl|X|EDAIMELB_4_96672_G_C												1_418937_G_A	1_410137_A_G
					gnl|X|EDAIMELB_13_7078_A_G		gnl|X|EDAIMELB_4_96752_C_A												1_419801_T_C	1_410191_C_T
					gnl|X|EDAIMELB_13_15841_A_T		gnl|X|EDAIMELB_4_98646_G_T												1_420478_T_C	1_410199_A_G
					gnl|X|EDAIMELB_13_17621_A_G		gnl|X|EDAIMELB_4_98706_T_C												1_420730_C_G	1_410221_A_G
					gnl|X|EDAIMELB_13_27077_G_A		gnl|X|EDAIMELB_4_98838_C_T												1_420751_A_G	1_411172_T_G
					gnl|X|EDAIMELB_13_28196_G_A		gnl|X|EDAIMELB_4_99068_C_T												1_420897_T_C	1_411214_C_T
					gnl|X|EDAIMELB_13_29304_C_T		gnl|X|EDAIMELB_4_101219_G_C												1_422377_C_T	1_411756_T_C
					gnl|X|EDAIMELB_13_29328_A_G		gnl|X|EDAIMELB_4_101818_G_A												1_422503_A_G	1_411852_C_T
					gnl|X|EDAIMELB_13_31774_C_A		gnl|X|EDAIMELB_4_102102_C_T												1_425034_C_T	1_418115_C_T
					gnl|X|EDAIMELB_13_32976_T_C		gnl|X|EDAIMELB_4_102194_A_G												1_425164_T_C	1_418397_A_G
					gnl|X|EDAIMELB_13_32979_T_G		gnl|X|EDAIMELB_4_103176_C_A												1_425232_C_G	1_418493_T_C
					gnl|X|EDAIMELB_13_36987_T_C		gnl|X|EDAIMELB_4_104047_G_A												1_425891_T_C	1_418937_G_A
					gnl|X|EDAIMELB_13_38763_G_A		gnl|X|EDAIMELB_4_104410_A_T												1_426067_A_G	1_419801_T_C
					gnl|X|EDAIMELB_13_38786_T_C		gnl|X|EDAIMELB_4_104885_G_A												1_426125_T_C	1_420478_T_C
					gnl|X|EDAIMELB_13_40305_A_C		gnl|X|EDAIMELB_4_105158_A_G												1_426733_G_A	1_420730_C_G
					gnl|X|EDAIMELB_13_41149_A_G		gnl|X|EDAIMELB_4_105323_C_T												1_427122_C_T	1_420751_A_G
					gnl|X|EDAIMELB_13_44149_G_A		gnl|X|EDAIMELB_4_106519_T_C												1_427384_T_C	1_420897_T_C
					gnl|X|EDAIMELB_13_44166_G_A		gnl|X|EDAIMELB_4_106623_T_C												1_427808_C_T	1_422377_C_T
					gnl|X|EDAIMELB_13_45069_T_G		gnl|X|EDAIMELB_4_107248_C_T												1_429155_G_A	1_422503_A_G
					gnl|X|EDAIMELB_13_45446_C_G		gnl|X|EDAIMELB_4_107577_G_A												1_429169_C_T	1_425034_C_T
					gnl|X|EDAIMELB_13_46959_T_C		gnl|X|EDAIMELB_4_107712_G_A												1_429298_C_T	1_425164_T_C
					gnl|X|EDAIMELB_13_46979_A_G		gnl|X|EDAIMELB_4_108169_C_T												1_429530_C_T	1_425232_C_G
					gnl|X|EDAIMELB_13_47838_C_A		gnl|X|EDAIMELB_4_108311_G_A												1_429671_G_A	1_425891_T_C
					gnl|X|EDAIMELB_13_47845_A_G		gnl|X|EDAIMELB_4_108393_G_A												1_429780_T_C	1_426067_A_G
					gnl|X|EDAIMELB_13_49002_G_C		gnl|X|EDAIMELB_4_108749_T_C												1_429809_G_A	1_426125_T_C
					gnl|X|EDAIMELB_13_49006_A_G		gnl|X|EDAIMELB_4_109674_A_G												1_429998_C_T	1_426733_G_A
					gnl|X|EDAIMELB_13_62845_G_A		gnl|X|EDAIMELB_4_109923_A_G												1_430352_T_C	1_427122_C_T
					gnl|X|EDAIMELB_13_63178_G_A		gnl|X|EDAIMELB_4_110403_A_G												1_430627_C_T	1_427384_T_C
					gnl|X|EDAIMELB_13_63190_G_A		gnl|X|EDAIMELB_4_110414_A_G												1_430628_G_C	1_427808_C_T
					gnl|X|EDAIMELB_13_63202_C_T		gnl|X|EDAIMELB_4_110666_C_T												1_430640_T_G	1_429007_G_A
					gnl|X|EDAIMELB_14_1842_C_A		gnl|X|EDAIMELB_4_111850_G_A												1_430641_C_T	1_429052_C_T
					gnl|X|EDAIMELB_14_1855_T_C		gnl|X|EDAIMELB_4_111860_A_G												1_433976_T_C	1_429109_C_T
					gnl|X|EDAIMELB_14_2311_A_T		gnl|X|EDAIMELB_4_112791_C_T												1_434641_T_C	1_429155_G_A
					gnl|X|EDAIMELB_14_3660_G_A		gnl|X|EDAIMELB_4_113504_G_A												1_434725_T_C	1_429169_C_T
					gnl|X|EDAIMELB_14_3825_A_G		gnl|X|EDAIMELB_4_113956_A_C												1_437948_A_G	1_429298_C_T
					gnl|X|EDAIMELB_14_4301_A_G		gnl|X|EDAIMELB_4_113971_C_T												1_438504_C_A	1_429530_C_T
					gnl|X|EDAIMELB_14_4358_C_G		gnl|X|EDAIMELB_4_114338_A_G												1_442523_C_T	1_429671_G_A
					gnl|X|EDAIMELB_14_4690_G_A		gnl|X|EDAIMELB_4_114387_C_T												1_442590_G_A	1_429780_T_C
					gnl|X|EDAIMELB_14_4705_T_C		gnl|X|EDAIMELB_4_114617_A_C												1_446169_C_T	1_429809_G_A
					gnl|X|EDAIMELB_14_5460_G_A		gnl|X|EDAIMELB_4_115844_G_C												1_447633_C_T	1_429998_C_T
					gnl|X|EDAIMELB_14_5465_G_A		gnl|X|EDAIMELB_4_116128_C_T												1_449321_G_A	1_430352_T_C
					gnl|X|EDAIMELB_14_5477_G_A		gnl|X|EDAIMELB_4_116455_G_C												1_449322_T_C	1_430627_C_T
					gnl|X|EDAIMELB_14_5481_A_G		gnl|X|EDAIMELB_4_116489_A_C												1_449558_C_T	1_430628_G_C
					gnl|X|EDAIMELB_14_5582_G_C		gnl|X|EDAIMELB_4_116809_G_A												1_449925_G_A	1_430640_T_G
					gnl|X|EDAIMELB_14_5745_A_C		gnl|X|EDAIMELB_4_119069_T_C												1_450539_G_T	1_430641_C_T
					gnl|X|EDAIMELB_14_5895_G_A		gnl|X|EDAIMELB_4_119418_A_G												1_450587_G_A	1_433976_T_C
					gnl|X|EDAIMELB_14_5970_C_G		gnl|X|EDAIMELB_4_119640_C_T												1_450989_C_A	1_434641_T_C
					gnl|X|EDAIMELB_14_6030_C_G		gnl|X|EDAIMELB_4_120372_C_A												1_450992_G_A	1_434725_T_C
					gnl|X|EDAIMELB_14_6665_A_G		gnl|X|EDAIMELB_4_120429_T_C												1_451142_G_A	1_436971_C_T
					gnl|X|EDAIMELB_14_7495_G_A		gnl|X|EDAIMELB_4_120505_G_A												1_451373_G_A	1_437948_A_G
					gnl|X|EDAIMELB_14_11127_A_G		gnl|X|EDAIMELB_4_121778_T_C												1_451469_G_A	1_438504_C_A
					gnl|X|EDAIMELB_14_11455_A_G		gnl|X|EDAIMELB_4_122241_A_G												1_451473_C_T	1_440744_T_C
					gnl|X|EDAIMELB_14_11981_A_G		gnl|X|EDAIMELB_4_122484_A_T												1_452543_T_C	1_440774_G_A
					gnl|X|EDAIMELB_14_12024_C_T		gnl|X|EDAIMELB_4_122656_T_C												1_452928_G_T	1_442049_C_T
					gnl|X|EDAIMELB_14_13508_G_A		gnl|X|EDAIMELB_4_122824_A_G												1_457803_C_A	1_442523_C_T
					gnl|X|EDAIMELB_14_13668_A_G		gnl|X|EDAIMELB_4_123019_A_G												1_458267_C_T	1_442590_G_A
					gnl|X|EDAIMELB_14_13680_T_C		gnl|X|EDAIMELB_4_124105_T_C												1_458397_A_G	1_446169_C_T
					gnl|X|EDAIMELB_14_13731_G_A		gnl|X|EDAIMELB_4_124172_A_G												1_458703_T_G	1_447633_C_T
					gnl|X|EDAIMELB_14_13905_T_C		gnl|X|EDAIMELB_4_124630_G_A												1_459175_G_C	1_447683_A_T
					gnl|X|EDAIMELB_14_17661_A_G		gnl|X|EDAIMELB_4_125060_C_T												1_459900_T_C	1_447694_A_G
					gnl|X|EDAIMELB_14_17766_A_G		gnl|X|EDAIMELB_4_125291_T_G												1_460496_G_A	1_449321_G_A
					gnl|X|EDAIMELB_14_18856_T_C		gnl|X|EDAIMELB_4_130519_G_A												1_460925_A_G	1_449322_T_C
					gnl|X|EDAIMELB_14_18874_C_T		gnl|X|EDAIMELB_4_130884_A_G												1_461073_T_C	1_449558_C_T
					gnl|X|EDAIMELB_14_18996_G_A		gnl|X|EDAIMELB_4_137399_G_A												1_461235_C_T	1_449925_G_A
					gnl|X|EDAIMELB_14_19041_A_G		gnl|X|EDAIMELB_4_139318_C_T												1_461250_T_C	1_450539_G_T
					gnl|X|EDAIMELB_14_20841_A_G		gnl|X|EDAIMELB_4_139785_G_T												1_461669_G_C	1_450587_G_A
					gnl|X|EDAIMELB_14_20943_C_A		gnl|X|EDAIMELB_4_143364_G_A												1_461672_T_C	1_450989_C_A
					gnl|X|EDAIMELB_14_21003_A_G		gnl|X|EDAIMELB_4_143839_C_G												1_461701_C_G	1_450992_G_A
					gnl|X|EDAIMELB_14_21151_G_A		gnl|X|EDAIMELB_5_1830_C_G												1_463223_C_T	1_451142_G_A
					gnl|X|EDAIMELB_14_21599_A_G		gnl|X|EDAIMELB_5_5001_A_G												1_463971_G_A	1_451373_G_A
					gnl|X|EDAIMELB_14_21697_T_C		gnl|X|EDAIMELB_5_5358_G_A												1_464241_G_A	1_451469_G_A
					gnl|X|EDAIMELB_14_22027_C_T		gnl|X|EDAIMELB_5_5487_C_T												1_464247_C_T	1_451473_C_T
					gnl|X|EDAIMELB_14_22029_G_C		gnl|X|EDAIMELB_5_6150_C_T												1_464259_G_A	1_452543_T_C
					gnl|X|EDAIMELB_14_22273_G_A		gnl|X|EDAIMELB_5_7423_T_C												1_464420_A_C	1_452928_G_T
					gnl|X|EDAIMELB_14_22299_G_A		gnl|X|EDAIMELB_5_7763_C_T												1_464430_G_A	1_457803_C_A
					gnl|X|EDAIMELB_14_22323_C_G		gnl|X|EDAIMELB_5_7886_C_T												1_465094_T_C	1_458267_C_T
					gnl|X|EDAIMELB_14_22325_C_T		gnl|X|EDAIMELB_5_8250_A_G												1_465553_C_G	1_458397_A_G
					gnl|X|EDAIMELB_14_22600_T_C		gnl|X|EDAIMELB_5_9012_T_C												1_465778_G_A	1_458703_T_G
					gnl|X|EDAIMELB_14_22942_C_T		gnl|X|EDAIMELB_5_9078_T_C												1_465835_T_G	1_459175_G_C
					gnl|X|EDAIMELB_14_23501_A_G		gnl|X|EDAIMELB_5_9157_A_G												1_466141_C_T	1_459900_T_C
					gnl|X|EDAIMELB_14_23675_A_G		gnl|X|EDAIMELB_5_9252_T_C												1_466272_T_C	1_460496_G_A
					gnl|X|EDAIMELB_14_24192_G_A		gnl|X|EDAIMELB_5_9398_C_T												1_466286_T_C	1_460925_A_G
					gnl|X|EDAIMELB_14_24683_A_G		gnl|X|EDAIMELB_5_9760_C_T												1_466293_C_T	1_461073_T_C
					gnl|X|EDAIMELB_14_24778_G_C		gnl|X|EDAIMELB_5_10279_C_T												1_466914_C_T	1_461235_C_T
					gnl|X|EDAIMELB_14_27383_T_C		gnl|X|EDAIMELB_5_10605_T_C												1_467091_T_C	1_461250_T_C
					gnl|X|EDAIMELB_14_28637_G_A		gnl|X|EDAIMELB_5_10614_C_T												1_467290_T_C	1_461323_G_A
					gnl|X|EDAIMELB_14_28640_C_T		gnl|X|EDAIMELB_5_10696_C_T												1_467449_C_T	1_461335_C_T
					gnl|X|EDAIMELB_14_28695_G_A		gnl|X|EDAIMELB_5_11529_A_G												1_467484_A_G	1_461385_G_C
					gnl|X|EDAIMELB_14_28738_C_T		gnl|X|EDAIMELB_5_11643_T_C												1_467784_A_T	1_461390_A_G
					gnl|X|EDAIMELB_14_29059_G_A		gnl|X|EDAIMELB_5_11805_G_C												1_468164_A_G	1_461445_G_A
					gnl|X|EDAIMELB_14_29253_C_T		gnl|X|EDAIMELB_5_11883_C_G												1_468210_G_A	1_461479_C_T
					gnl|X|EDAIMELB_14_29254_C_G		gnl|X|EDAIMELB_5_12129_T_C												1_468957_T_C	1_461484_C_T
					gnl|X|EDAIMELB_14_29353_G_A		gnl|X|EDAIMELB_5_12156_T_C												1_468995_G_A	1_461555_T_C
					gnl|X|EDAIMELB_14_29538_C_A		gnl|X|EDAIMELB_5_12330_C_T												1_469021_T_A	1_461563_T_C
					gnl|X|EDAIMELB_14_29544_T_C		gnl|X|EDAIMELB_5_13034_T_C												1_469512_G_A	1_461669_G_C
					gnl|X|EDAIMELB_14_29652_A_G		gnl|X|EDAIMELB_5_13187_T_C												1_469707_C_G	1_461672_T_C
					gnl|X|EDAIMELB_14_31950_G_A		gnl|X|EDAIMELB_5_13793_G_A												1_469734_G_A	1_461701_C_G
					gnl|X|EDAIMELB_14_32040_A_G		gnl|X|EDAIMELB_5_13914_T_C												1_470094_A_G	1_463223_C_T
					gnl|X|EDAIMELB_14_32045_C_G		gnl|X|EDAIMELB_5_14022_G_A												1_470106_A_G	1_463971_G_A
					gnl|X|EDAIMELB_14_33712_G_C		gnl|X|EDAIMELB_5_16430_C_T												1_470320_C_G	1_464241_G_A
					gnl|X|EDAIMELB_14_34274_A_G		gnl|X|EDAIMELB_5_16610_T_C												1_470620_C_T	1_464247_C_T
					gnl|X|EDAIMELB_14_34583_T_C		gnl|X|EDAIMELB_5_17348_G_A												1_470946_G_A	1_464259_G_A
					gnl|X|EDAIMELB_14_34937_T_C		gnl|X|EDAIMELB_5_17649_C_T												1_470973_G_C	1_464406_C_G
					gnl|X|EDAIMELB_14_35124_A_G		gnl|X|EDAIMELB_5_17696_A_C												1_471044_A_C	1_464409_G_T
					gnl|X|EDAIMELB_14_36014_T_C		gnl|X|EDAIMELB_5_17999_A_G												1_471078_A_G	1_464420_A_C
					gnl|X|EDAIMELB_14_37656_G_A		gnl|X|EDAIMELB_5_19129_C_G												1_472179_C_G	1_464430_G_A
					gnl|X|EDAIMELB_14_37884_A_G		gnl|X|EDAIMELB_5_19137_C_T												1_472314_A_G	1_465094_T_C
					gnl|X|EDAIMELB_14_38262_G_A		gnl|X|EDAIMELB_5_19270_C_T												1_472635_T_G	1_465553_C_G
					gnl|X|EDAIMELB_14_40228_G_A		gnl|X|EDAIMELB_5_19458_T_C												1_473244_G_T	1_465778_G_A
					gnl|X|EDAIMELB_14_42069_A_T		gnl|X|EDAIMELB_5_19460_G_A												1_474223_C_T	1_465835_T_G
					gnl|X|EDAIMELB_14_42297_T_C		gnl|X|EDAIMELB_5_19785_C_T												1_474312_G_A	1_466141_C_T
					gnl|X|EDAIMELB_14_43454_G_A		gnl|X|EDAIMELB_5_19845_G_C												1_479707_C_T	1_466272_T_C
					gnl|X|EDAIMELB_14_44871_G_A		gnl|X|EDAIMELB_5_19919_G_A												1_479713_G_A	1_466286_T_C
					gnl|X|EDAIMELB_14_44888_G_A		gnl|X|EDAIMELB_5_19932_C_T												1_480021_A_G	1_466293_C_T
					gnl|X|EDAIMELB_14_45150_G_A		gnl|X|EDAIMELB_5_21527_A_G												1_480275_A_T	1_467091_T_C
					gnl|X|EDAIMELB_14_45917_A_G		gnl|X|EDAIMELB_5_21627_C_T												1_480281_C_G	1_467290_T_C
					gnl|X|EDAIMELB_14_45935_A_C		gnl|X|EDAIMELB_5_21699_T_C												1_480440_A_G	1_467449_C_T
					gnl|X|EDAIMELB_14_46184_G_A		gnl|X|EDAIMELB_5_21812_C_T												1_480458_A_G	1_467484_A_G
					gnl|X|EDAIMELB_14_46208_G_A		gnl|X|EDAIMELB_5_21988_T_C												1_480842_G_A	1_467784_A_T
					gnl|X|EDAIMELB_14_49124_C_T		gnl|X|EDAIMELB_5_22105_A_G												1_481475_G_C	1_468164_A_G
					gnl|X|EDAIMELB_14_49381_A_G		gnl|X|EDAIMELB_5_23235_T_C												1_481631_A_G	1_468210_G_A
					gnl|X|EDAIMELB_14_49498_A_G		gnl|X|EDAIMELB_5_23265_A_G												1_481642_T_G	1_468957_T_C
					gnl|X|EDAIMELB_14_49742_A_G		gnl|X|EDAIMELB_5_24451_T_C												1_482870_A_G	1_468995_G_A
					gnl|X|EDAIMELB_14_51068_A_C		gnl|X|EDAIMELB_5_25674_C_T												1_484168_A_G	1_469021_T_A
					gnl|X|EDAIMELB_14_53805_C_T		gnl|X|EDAIMELB_5_25677_C_T												1_484200_G_A	1_469512_G_A
					gnl|X|EDAIMELB_14_54172_T_G		gnl|X|EDAIMELB_5_26262_A_G												1_484404_G_C	1_469707_C_G
					gnl|X|EDAIMELB_14_54543_T_C		gnl|X|EDAIMELB_5_26284_T_C												1_484635_T_C	1_469734_G_A
					gnl|X|EDAIMELB_14_54678_T_C		gnl|X|EDAIMELB_5_26789_C_T												1_485715_G_A	1_470094_A_G
					gnl|X|EDAIMELB_14_54689_G_C		gnl|X|EDAIMELB_5_27326_C_T												1_485826_G_A	1_470106_A_G
					gnl|X|EDAIMELB_14_55375_T_C		gnl|X|EDAIMELB_5_27626_T_C												1_487057_C_G	1_470320_C_G
					gnl|X|EDAIMELB_14_55631_C_T		gnl|X|EDAIMELB_5_28193_T_G												1_487126_C_G	1_470620_C_T
					gnl|X|EDAIMELB_14_55691_C_T		gnl|X|EDAIMELB_5_29294_C_T												1_487513_A_C	1_470946_G_A
					gnl|X|EDAIMELB_14_55701_C_T		gnl|X|EDAIMELB_5_29715_A_G												1_487681_G_A	1_470973_G_C
					gnl|X|EDAIMELB_14_55750_G_A		gnl|X|EDAIMELB_5_29874_T_C												1_488294_A_G	1_471044_A_C
					gnl|X|EDAIMELB_14_56755_G_A		gnl|X|EDAIMELB_5_30453_A_C												1_488299_C_T	1_471078_A_G
					gnl|X|EDAIMELB_14_57256_A_C		gnl|X|EDAIMELB_5_30748_A_G												1_488346_A_G	1_472179_C_G
					gnl|X|EDAIMELB_14_57317_G_A		gnl|X|EDAIMELB_5_30829_A_C												1_488643_T_C	1_472314_A_G
					gnl|X|EDAIMELB_14_57335_A_G		gnl|X|EDAIMELB_5_30913_C_G												1_490232_C_T	1_472635_T_G
					gnl|X|EDAIMELB_14_57551_C_T		gnl|X|EDAIMELB_5_30991_C_T												1_490383_G_C	1_473244_G_T
					gnl|X|EDAIMELB_15_473_C_G		gnl|X|EDAIMELB_5_31225_C_A												1_490480_C_T	1_474223_C_T
					gnl|X|EDAIMELB_15_474_C_T		gnl|X|EDAIMELB_5_33042_A_G												1_490655_C_A	1_474312_G_A
					gnl|X|EDAIMELB_15_725_T_C		gnl|X|EDAIMELB_5_33299_T_C												1_490808_G_A	1_479707_C_T
					gnl|X|EDAIMELB_15_2130_C_T		gnl|X|EDAIMELB_5_33478_T_C												1_491639_A_G	1_479713_G_A
					gnl|X|EDAIMELB_15_4098_T_C		gnl|X|EDAIMELB_5_33512_G_A												1_492216_A_G	1_480021_A_G
					gnl|X|EDAIMELB_15_4114_A_G		gnl|X|EDAIMELB_5_33864_C_T												1_493346_C_A	1_480275_A_T
					gnl|X|EDAIMELB_15_4884_A_G		gnl|X|EDAIMELB_5_33889_C_T												1_493868_C_T	1_480281_C_G
					gnl|X|EDAIMELB_15_5209_T_C		gnl|X|EDAIMELB_5_33955_T_G												1_500090_G_A	1_480440_A_G
					gnl|X|EDAIMELB_15_5737_A_G		gnl|X|EDAIMELB_5_33956_T_C												1_500348_A_G	1_480458_A_G
					gnl|X|EDAIMELB_15_7081_T_C		gnl|X|EDAIMELB_5_34153_C_T												1_500789_G_A	1_480842_G_A
					gnl|X|EDAIMELB_15_7083_A_G		gnl|X|EDAIMELB_5_34273_T_C												1_501543_G_A	1_481475_G_C
					gnl|X|EDAIMELB_15_11839_T_C		gnl|X|EDAIMELB_5_34336_T_C												1_501590_T_C	1_481631_A_G
					gnl|X|EDAIMELB_15_12113_T_C		gnl|X|EDAIMELB_5_34511_C_T												1_501912_C_T	1_481642_T_G
					gnl|X|EDAIMELB_15_12167_A_G		gnl|X|EDAIMELB_5_35006_T_C												1_501943_G_C	1_482870_A_G
					gnl|X|EDAIMELB_15_12527_T_G		gnl|X|EDAIMELB_5_36100_T_G												1_502106_T_C	1_484168_A_G
					gnl|X|EDAIMELB_15_12705_A_G		gnl|X|EDAIMELB_5_36122_A_G												1_502821_A_C	1_484200_G_A
					gnl|X|EDAIMELB_15_13147_G_C		gnl|X|EDAIMELB_5_38683_C_T												1_504028_G_A	1_484404_G_C
					gnl|X|EDAIMELB_15_13153_T_C		gnl|X|EDAIMELB_5_38685_A_G												1_504262_T_C	1_484635_T_C
					gnl|X|EDAIMELB_15_17737_A_G		gnl|X|EDAIMELB_5_40007_G_A												1_504265_C_T	1_485715_G_A
					gnl|X|EDAIMELB_15_17749_A_G		gnl|X|EDAIMELB_5_40156_C_T												1_504334_T_G	1_485826_G_A
					gnl|X|EDAIMELB_15_18246_T_C		gnl|X|EDAIMELB_5_40177_C_G												1_504860_G_C	1_487057_C_G
					gnl|X|EDAIMELB_15_18804_G_A		gnl|X|EDAIMELB_5_40348_A_G												1_505068_T_G	1_487126_C_G
					gnl|X|EDAIMELB_15_18876_A_G		gnl|X|EDAIMELB_5_40409_C_G												1_505320_A_G	1_487513_A_C
					gnl|X|EDAIMELB_15_19133_A_G		gnl|X|EDAIMELB_5_40777_C_T												1_506942_G_A	1_487681_G_A
					gnl|X|EDAIMELB_15_19136_A_G		gnl|X|EDAIMELB_5_43862_T_C												1_509307_G_A	1_488294_A_G
					gnl|X|EDAIMELB_15_22403_G_A		gnl|X|EDAIMELB_5_43950_T_C												1_509414_A_T	1_488346_A_G
					gnl|X|EDAIMELB_15_23045_C_G		gnl|X|EDAIMELB_5_44010_G_A												1_509433_C_G	1_488643_T_C
					gnl|X|EDAIMELB_15_23063_G_C		gnl|X|EDAIMELB_5_44093_C_T												1_509475_A_G	1_490232_C_T
					gnl|X|EDAIMELB_15_23066_A_T		gnl|X|EDAIMELB_5_44621_C_T												1_509476_T_C	1_490383_G_C
					gnl|X|EDAIMELB_15_23521_T_C		gnl|X|EDAIMELB_5_45819_C_G												1_509631_T_C	1_490480_C_T
					gnl|X|EDAIMELB_15_23522_G_C		gnl|X|EDAIMELB_5_45853_A_G												1_509865_T_C	1_490655_C_A
					gnl|X|EDAIMELB_15_29685_G_A		gnl|X|EDAIMELB_5_46053_C_T												1_509914_G_A	1_490808_G_A
					gnl|X|EDAIMELB_15_29976_T_C		gnl|X|EDAIMELB_5_46077_T_C												1_511997_C_T	1_491639_A_G
					gnl|X|EDAIMELB_15_34786_A_G		gnl|X|EDAIMELB_5_46306_T_G												1_512015_G_C	1_492216_A_G
					gnl|X|EDAIMELB_15_34792_G_A		gnl|X|EDAIMELB_5_46321_T_C												1_512218_A_C	1_493346_C_A
					gnl|X|EDAIMELB_15_39197_A_G		gnl|X|EDAIMELB_5_47801_C_T												1_512258_C_T	1_493868_C_T
					gnl|X|EDAIMELB_15_39201_G_A		gnl|X|EDAIMELB_5_48561_A_G												1_512315_C_T	1_500090_G_A
					gnl|X|EDAIMELB_15_44204_A_G		gnl|X|EDAIMELB_5_48583_G_A												1_512479_G_A	1_500348_A_G
					gnl|X|EDAIMELB_15_44205_C_T		gnl|X|EDAIMELB_5_49089_G_A												1_512902_C_T	1_500789_G_A
					gnl|X|EDAIMELB_15_45562_T_C		gnl|X|EDAIMELB_5_50172_T_C												1_513442_G_A	1_501543_G_A
					gnl|X|EDAIMELB_15_45747_A_G		gnl|X|EDAIMELB_5_50725_A_G												1_514086_T_C	1_501590_T_C
					gnl|X|EDAIMELB_15_45761_A_G		gnl|X|EDAIMELB_5_50893_T_G												1_514260_C_T	1_501912_C_T
					gnl|X|EDAIMELB_15_46578_C_A		gnl|X|EDAIMELB_5_51930_G_A												1_514596_C_T	1_501943_G_C
					gnl|X|EDAIMELB_15_46602_T_C		gnl|X|EDAIMELB_5_53245_C_T												1_514608_C_T	1_502106_T_C
					gnl|X|EDAIMELB_15_51275_T_C		gnl|X|EDAIMELB_5_53357_A_T												1_515273_C_T	1_502821_A_C
					gnl|X|EDAIMELB_15_54013_G_A		gnl|X|EDAIMELB_5_53460_G_A												1_515287_C_T	1_504028_G_A
					gnl|X|EDAIMELB_15_54031_G_T		gnl|X|EDAIMELB_5_53535_C_T												1_515344_A_C	1_504054_C_T
					gnl|X|EDAIMELB_15_54898_G_A		gnl|X|EDAIMELB_5_53703_C_T												1_515413_C_T	1_504064_C_T
					gnl|X|EDAIMELB_15_54910_G_C		gnl|X|EDAIMELB_5_53801_G_A												1_515416_C_G	1_504071_G_A
					gnl|X|EDAIMELB_15_55320_T_G		gnl|X|EDAIMELB_5_55482_C_A												1_515437_T_C	1_504109_T_C
					gnl|X|EDAIMELB_15_55338_T_C		gnl|X|EDAIMELB_5_56038_T_C												1_518076_T_C	1_504115_C_T
					gnl|X|EDAIMELB_16_689_G_A		gnl|X|EDAIMELB_5_56306_G_C												1_521638_T_C	1_504145_G_A
					gnl|X|EDAIMELB_16_692_A_G		gnl|X|EDAIMELB_5_56327_A_C												1_521824_G_A	1_504262_T_C
					gnl|X|EDAIMELB_16_716_A_C		gnl|X|EDAIMELB_5_56653_G_A												1_522062_A_G	1_504265_C_T
					gnl|X|EDAIMELB_16_1456_C_G		gnl|X|EDAIMELB_5_56697_C_T												1_522361_A_C	1_504334_T_G
					gnl|X|EDAIMELB_16_2057_C_T		gnl|X|EDAIMELB_5_56903_C_T												1_522578_G_A	1_504860_G_C
					gnl|X|EDAIMELB_16_2060_T_C		gnl|X|EDAIMELB_5_56904_A_G												1_525902_T_C	1_505068_T_G
					gnl|X|EDAIMELB_16_4328_C_A		gnl|X|EDAIMELB_5_57412_C_G												1_526019_A_G	1_505320_A_G
					gnl|X|EDAIMELB_16_9780_T_C		gnl|X|EDAIMELB_5_57428_A_G												1_526035_G_A	1_506942_G_A
					gnl|X|EDAIMELB_16_9784_G_C		gnl|X|EDAIMELB_5_57448_G_C												1_526240_C_A	1_509307_G_A
					gnl|X|EDAIMELB_16_9787_T_C		gnl|X|EDAIMELB_5_57639_G_A												1_526692_A_T	1_509414_A_T
					gnl|X|EDAIMELB_16_10414_T_C		gnl|X|EDAIMELB_5_57658_C_T												1_527373_T_C	1_509433_C_G
					gnl|X|EDAIMELB_16_10591_A_C		gnl|X|EDAIMELB_5_57665_C_T												1_529020_C_T	1_509475_A_G
					gnl|X|EDAIMELB_16_10593_A_G		gnl|X|EDAIMELB_5_57676_T_C												1_529694_A_G	1_509476_T_C
					gnl|X|EDAIMELB_16_10752_A_G		gnl|X|EDAIMELB_5_57841_T_C												1_536735_G_A	1_509631_T_C
					gnl|X|EDAIMELB_16_10771_T_C		gnl|X|EDAIMELB_5_57902_C_A												1_537027_G_A	1_509865_T_C
					gnl|X|EDAIMELB_16_10781_A_C		gnl|X|EDAIMELB_5_57963_T_A												1_541047_A_C	1_509914_G_A
					gnl|X|EDAIMELB_16_11600_T_C		gnl|X|EDAIMELB_5_58429_C_T												1_541056_A_G	1_511997_C_T
					gnl|X|EDAIMELB_16_11647_T_C		gnl|X|EDAIMELB_5_58946_C_T												1_541509_C_T	1_512015_G_C
					gnl|X|EDAIMELB_16_11650_C_T		gnl|X|EDAIMELB_5_58968_G_A												1_542258_T_C	1_512218_A_C
					gnl|X|EDAIMELB_16_11663_A_G		gnl|X|EDAIMELB_5_59016_C_G												1_542591_T_C	1_512258_C_T
					gnl|X|EDAIMELB_16_18068_A_G		gnl|X|EDAIMELB_5_59157_C_T												1_543113_T_A	1_512315_C_T
					gnl|X|EDAIMELB_16_18545_C_T		gnl|X|EDAIMELB_5_59178_G_A												1_544717_C_T	1_512479_G_A
					gnl|X|EDAIMELB_16_18624_C_T		gnl|X|EDAIMELB_5_59282_T_C												1_544895_G_C	1_512902_C_T
					gnl|X|EDAIMELB_16_19335_C_T		gnl|X|EDAIMELB_5_59364_A_G												1_545270_T_C	1_513442_G_A
					gnl|X|EDAIMELB_16_38277_T_C		gnl|X|EDAIMELB_5_59632_T_G												1_545930_G_A	1_514086_T_C
					gnl|X|EDAIMELB_16_38280_C_T		gnl|X|EDAIMELB_5_61187_C_T												1_546206_G_A	1_514260_C_T
					gnl|X|EDAIMELB_16_39503_G_A		gnl|X|EDAIMELB_5_61239_G_A												1_546255_C_T	1_514596_C_T
					gnl|X|EDAIMELB_16_42557_A_G		gnl|X|EDAIMELB_5_61400_A_T												1_546425_C_G	1_514608_C_T
					gnl|X|EDAIMELB_16_42561_T_C		gnl|X|EDAIMELB_5_61899_T_C												1_546478_C_T	1_515273_C_T
					gnl|X|EDAIMELB_16_44320_T_A		gnl|X|EDAIMELB_5_61965_C_G												1_546548_T_C	1_515287_C_T
					gnl|X|EDAIMELB_16_46025_A_G		gnl|X|EDAIMELB_5_62450_C_T												1_546648_G_A	1_515344_A_C
					gnl|X|EDAIMELB_16_46027_C_T		gnl|X|EDAIMELB_5_62455_C_T												1_546906_G_A	1_515413_C_T
					gnl|X|EDAIMELB_16_48766_C_T		gnl|X|EDAIMELB_5_62515_T_C												1_546954_T_C	1_515416_C_G
					gnl|X|EDAIMELB_16_51587_T_C		gnl|X|EDAIMELB_5_62555_T_C												1_546996_C_A	1_515437_T_C
					gnl|X|EDAIMELB_16_51602_G_A		gnl|X|EDAIMELB_5_62613_C_T												1_547527_C_T	1_518076_T_C
					gnl|X|EDAIMELB_16_52169_A_G		gnl|X|EDAIMELB_5_63500_A_C												1_549932_G_A	1_521638_T_C
					gnl|X|EDAIMELB_16_52173_A_G		gnl|X|EDAIMELB_5_63543_C_T												1_549994_T_C	1_521824_G_A
					gnl|X|EDAIMELB_16_52226_C_T		gnl|X|EDAIMELB_5_63632_C_T												1_550204_G_C	1_522062_A_G
					gnl|X|EDAIMELB_16_52806_T_C		gnl|X|EDAIMELB_5_63648_C_T												1_550383_T_C	1_522361_A_C
					gnl|X|EDAIMELB_17_25166_A_G		gnl|X|EDAIMELB_5_64316_A_C												1_550763_T_C	1_522578_G_A
					gnl|X|EDAIMELB_17_25789_G_A		gnl|X|EDAIMELB_5_64718_A_G												1_550834_A_T	1_525902_T_C
					gnl|X|EDAIMELB_17_31190_G_A		gnl|X|EDAIMELB_5_64993_C_T												1_550985_T_C	1_526019_A_G
					gnl|X|EDAIMELB_17_31471_C_G		gnl|X|EDAIMELB_5_65125_T_C												1_551353_T_C	1_526035_G_A
					gnl|X|EDAIMELB_17_31472_T_C		gnl|X|EDAIMELB_5_65746_T_C												1_551962_G_A	1_526240_C_A
					gnl|X|EDAIMELB_17_31494_G_A		gnl|X|EDAIMELB_5_65949_C_T												1_551974_G_A	1_526692_A_T
					gnl|X|EDAIMELB_17_32165_A_G		gnl|X|EDAIMELB_5_65958_C_T												1_551978_C_T	1_527373_T_C
					gnl|X|EDAIMELB_17_32176_A_G		gnl|X|EDAIMELB_5_73462_G_A												1_552192_G_A	1_529020_C_T
					gnl|X|EDAIMELB_17_34177_A_C		gnl|X|EDAIMELB_5_73597_C_A												1_552217_A_G	1_529694_A_G
					gnl|X|EDAIMELB_17_34219_C_A		gnl|X|EDAIMELB_5_73628_T_A												1_552314_T_C	1_536735_G_A
					gnl|X|EDAIMELB_17_34489_G_A		gnl|X|EDAIMELB_5_74994_G_A												1_552661_T_C	1_537027_G_A
					gnl|X|EDAIMELB_17_34520_G_A		gnl|X|EDAIMELB_5_75205_T_C												1_553107_C_T	1_541047_A_C
					gnl|X|EDAIMELB_17_34552_C_T		gnl|X|EDAIMELB_5_75480_G_A												1_553126_C_T	1_541056_A_G
					gnl|X|EDAIMELB_17_34725_T_C		gnl|X|EDAIMELB_5_75824_A_T												1_553986_T_G	1_541509_C_T
					gnl|X|EDAIMELB_17_34904_G_A		gnl|X|EDAIMELB_5_76508_T_C												1_554184_G_T	1_542258_T_C
					gnl|X|EDAIMELB_17_35552_G_A		gnl|X|EDAIMELB_5_77788_T_C												1_554211_G_A	1_542591_T_C
					gnl|X|EDAIMELB_17_36360_A_G		gnl|X|EDAIMELB_5_77818_T_C												1_554667_A_C	1_543113_T_A
					gnl|X|EDAIMELB_17_36469_A_G		gnl|X|EDAIMELB_5_77935_C_A												1_556016_C_T	1_544717_C_T
					gnl|X|EDAIMELB_17_36489_A_G		gnl|X|EDAIMELB_5_78187_C_T												1_556289_T_C	1_544895_G_C
					gnl|X|EDAIMELB_17_36910_A_G		gnl|X|EDAIMELB_5_78409_C_T												1_556499_T_C	1_545270_T_C
					gnl|X|EDAIMELB_17_37461_G_A		gnl|X|EDAIMELB_5_79586_T_C												1_557273_C_T	1_545930_G_A
					gnl|X|EDAIMELB_17_37611_G_A		gnl|X|EDAIMELB_5_79593_G_A												1_557431_A_G	1_546206_G_A
					gnl|X|EDAIMELB_17_37808_C_T		gnl|X|EDAIMELB_5_79655_C_T												1_563006_T_C	1_546255_C_T
					gnl|X|EDAIMELB_17_37924_T_C		gnl|X|EDAIMELB_5_80315_G_A												1_563313_G_A	1_546425_C_G
					gnl|X|EDAIMELB_17_37965_C_T		gnl|X|EDAIMELB_5_80567_C_T												1_564163_G_C	1_546478_C_T
					gnl|X|EDAIMELB_17_38007_T_C		gnl|X|EDAIMELB_5_81611_C_T												1_569654_T_C	1_546548_T_C
					gnl|X|EDAIMELB_17_38014_C_G		gnl|X|EDAIMELB_5_81834_T_C												1_569692_C_T	1_546648_G_A
					gnl|X|EDAIMELB_17_38105_A_G		gnl|X|EDAIMELB_5_82208_T_C												1_569788_C_T	1_546906_G_A
					gnl|X|EDAIMELB_17_38127_G_A		gnl|X|EDAIMELB_5_82321_T_G												1_570119_C_T	1_546954_T_C
					gnl|X|EDAIMELB_17_38166_A_G		gnl|X|EDAIMELB_5_82432_C_T												1_570433_C_T	1_546996_C_A
					gnl|X|EDAIMELB_17_38308_A_G		gnl|X|EDAIMELB_5_82523_T_C												1_578750_C_T	1_547527_C_T
					gnl|X|EDAIMELB_17_38712_T_C		gnl|X|EDAIMELB_5_82994_C_T												1_579776_G_T	1_549932_G_A
					gnl|X|EDAIMELB_17_38766_T_A		gnl|X|EDAIMELB_5_83034_C_A												1_580529_C_A	1_549994_T_C
					gnl|X|EDAIMELB_17_39173_G_A		gnl|X|EDAIMELB_5_83737_G_A												1_580775_T_C	1_550204_G_C
					gnl|X|EDAIMELB_17_39197_C_T		gnl|X|EDAIMELB_5_83865_T_C												1_583574_T_C	1_550383_T_C
					gnl|X|EDAIMELB_17_39227_A_G		gnl|X|EDAIMELB_5_87147_T_C												1_583691_G_A	1_550763_T_C
					gnl|X|EDAIMELB_17_39578_C_A		gnl|X|EDAIMELB_5_87306_C_G												1_584753_G_T	1_550834_A_T
					gnl|X|EDAIMELB_17_40107_G_C		gnl|X|EDAIMELB_5_87466_G_A												1_585655_C_T	1_550985_T_C
					gnl|X|EDAIMELB_17_40240_A_G		gnl|X|EDAIMELB_5_87488_G_A												1_585727_G_A	1_551353_T_C
					gnl|X|EDAIMELB_17_40367_G_T		gnl|X|EDAIMELB_5_87726_A_G												1_586345_T_C	1_551962_G_A
					gnl|X|EDAIMELB_17_40444_A_G		gnl|X|EDAIMELB_5_87756_G_A												1_586765_A_G	1_551974_G_A
					gnl|X|EDAIMELB_17_40644_A_G		gnl|X|EDAIMELB_5_87834_C_T												1_587151_T_C	1_551978_C_T
					gnl|X|EDAIMELB_17_41305_G_A		gnl|X|EDAIMELB_5_106962_A_G												1_588415_A_G	1_552192_G_A
					gnl|X|EDAIMELB_17_41308_A_G		gnl|X|EDAIMELB_5_108264_G_A												1_593087_G_T	1_552217_A_G
					gnl|X|EDAIMELB_17_41449_C_T		gnl|X|EDAIMELB_5_112827_T_C												1_593279_G_A	1_552277_C_T
					gnl|X|EDAIMELB_17_41623_G_T		gnl|X|EDAIMELB_5_113489_A_G												1_593356_T_C	1_552661_T_C
					gnl|X|EDAIMELB_17_42062_G_A		gnl|X|EDAIMELB_5_113924_C_G												1_595145_C_T	1_553107_C_T
					gnl|X|EDAIMELB_17_42157_T_C		gnl|X|EDAIMELB_5_113935_T_C												1_595151_A_G	1_553126_C_T
					gnl|X|EDAIMELB_17_43469_T_C		gnl|X|EDAIMELB_5_114461_T_C												1_595199_T_G	1_553986_T_G
					gnl|X|EDAIMELB_17_43642_A_G		gnl|X|EDAIMELB_5_115688_T_C												1_595322_C_A	1_554184_G_T
					gnl|X|EDAIMELB_17_44005_A_G		gnl|X|EDAIMELB_5_115896_T_C												1_596242_C_T	1_554211_G_A
					gnl|X|EDAIMELB_17_44137_T_C		gnl|X|EDAIMELB_5_116053_A_G												1_596549_G_A	1_554667_A_C
					gnl|X|EDAIMELB_17_44713_A_G		gnl|X|EDAIMELB_5_116221_C_T												1_596575_T_C	1_556016_C_T
					gnl|X|EDAIMELB_17_45127_T_G		gnl|X|EDAIMELB_5_116541_C_T												1_597141_C_T	1_556289_T_C
					gnl|X|EDAIMELB_17_45182_C_T		gnl|X|EDAIMELB_5_116889_C_T												1_597142_T_C	1_556499_T_C
					gnl|X|EDAIMELB_17_46687_G_T		gnl|X|EDAIMELB_5_117034_C_T												1_597147_C_G	1_557273_C_T
					gnl|X|EDAIMELB_17_46758_T_A		gnl|X|EDAIMELB_5_117186_C_T												1_597157_G_A	1_557431_A_G
					gnl|X|EDAIMELB_17_47120_T_G		gnl|X|EDAIMELB_5_117462_G_T												1_597572_G_A	1_563006_T_C
					gnl|X|EDAIMELB_17_47286_G_A		gnl|X|EDAIMELB_6_32_G_A												1_597853_T_C	1_563313_G_A
					gnl|X|EDAIMELB_17_47292_G_A		gnl|X|EDAIMELB_6_621_C_T												1_597906_A_G	1_564163_G_C
					gnl|X|EDAIMELB_17_47300_T_C		gnl|X|EDAIMELB_6_820_T_C												1_598132_T_C	1_569654_T_C
					gnl|X|EDAIMELB_17_48468_A_G		gnl|X|EDAIMELB_6_928_T_C												1_598407_T_C	1_569692_C_T
					gnl|X|EDAIMELB_17_48892_T_C		gnl|X|EDAIMELB_6_1117_C_T												1_598525_T_C	1_569788_C_T
					gnl|X|EDAIMELB_17_49184_A_G		gnl|X|EDAIMELB_6_1161_T_C												1_598554_T_C	1_570119_C_T
					gnl|X|EDAIMELB_17_49452_G_T		gnl|X|EDAIMELB_6_2403_T_C												1_599221_T_C	1_570433_C_T
					gnl|X|EDAIMELB_17_50089_T_A		gnl|X|EDAIMELB_6_2705_A_G												1_599497_A_G	1_578750_C_T
					gnl|X|EDAIMELB_17_50637_A_G		gnl|X|EDAIMELB_6_2824_G_A												1_599671_A_C	1_579776_G_T
					gnl|X|EDAIMELB_17_50678_C_T		gnl|X|EDAIMELB_6_6167_T_C												1_599707_G_C	1_580529_C_A
					gnl|X|EDAIMELB_18_1750_G_A		gnl|X|EDAIMELB_6_7443_A_G												1_599984_G_A	1_580775_T_C
					gnl|X|EDAIMELB_18_1768_T_C		gnl|X|EDAIMELB_6_7709_C_T												1_600659_A_G	1_583574_T_C
					gnl|X|EDAIMELB_18_19748_C_T		gnl|X|EDAIMELB_6_7884_C_T												1_600836_G_T	1_583691_G_A
					gnl|X|EDAIMELB_18_19765_A_G		gnl|X|EDAIMELB_6_8336_G_A												1_600978_G_A	1_584753_G_T
					gnl|X|EDAIMELB_18_23070_A_G		gnl|X|EDAIMELB_6_8408_C_G												1_601325_G_C	1_585655_C_T
					gnl|X|EDAIMELB_18_23082_A_G		gnl|X|EDAIMELB_6_8422_T_C												1_601565_C_A	1_585727_G_A
					gnl|X|EDAIMELB_18_24146_T_C		gnl|X|EDAIMELB_6_10147_T_C												1_601604_G_A	1_586345_T_C
					gnl|X|EDAIMELB_18_24228_G_A		gnl|X|EDAIMELB_6_10210_G_C												1_601710_G_A	1_586765_A_G
					gnl|X|EDAIMELB_18_30398_A_G		gnl|X|EDAIMELB_6_10438_T_C												1_601713_C_G	1_587151_T_C
					gnl|X|EDAIMELB_18_30410_A_G		gnl|X|EDAIMELB_6_10628_T_A												1_601823_G_A	1_588415_A_G
					gnl|X|EDAIMELB_18_30512_C_T		gnl|X|EDAIMELB_6_10768_C_A												1_601955_C_T	1_593087_G_T
					gnl|X|EDAIMELB_18_30851_G_A		gnl|X|EDAIMELB_6_11068_C_A												1_602065_T_C	1_593279_G_A
					gnl|X|EDAIMELB_18_30924_G_A		gnl|X|EDAIMELB_6_11687_T_C												1_602728_G_T	1_593356_T_C
					gnl|X|EDAIMELB_18_30979_A_T		gnl|X|EDAIMELB_6_12537_T_C												1_603035_T_C	1_595151_A_G
					gnl|X|EDAIMELB_18_30996_A_G		gnl|X|EDAIMELB_6_12563_C_T												1_605963_T_C	1_595199_T_G
					gnl|X|EDAIMELB_18_31110_T_C		gnl|X|EDAIMELB_6_13448_C_T												1_605972_G_T	1_595322_C_A
					gnl|X|EDAIMELB_18_31596_T_C		gnl|X|EDAIMELB_6_13634_A_G												1_606011_G_A	1_596242_C_T
					gnl|X|EDAIMELB_18_31598_T_C		gnl|X|EDAIMELB_6_14273_C_G												1_606014_G_A	1_596549_G_A
					gnl|X|EDAIMELB_18_31721_C_G		gnl|X|EDAIMELB_6_14422_T_A												1_606044_T_G	1_596575_T_C
					gnl|X|EDAIMELB_18_31722_A_G		gnl|X|EDAIMELB_6_14454_T_C												1_606847_A_G	1_597141_C_T
					gnl|X|EDAIMELB_18_31749_T_C		gnl|X|EDAIMELB_6_14642_G_A												1_606861_C_T	1_597142_T_C
					gnl|X|EDAIMELB_18_32429_G_C		gnl|X|EDAIMELB_6_16763_A_G												1_606934_G_A	1_597147_C_G
					gnl|X|EDAIMELB_18_33703_G_A		gnl|X|EDAIMELB_6_16991_C_T												1_606935_T_C	1_597157_G_A
					gnl|X|EDAIMELB_18_33711_T_C		gnl|X|EDAIMELB_6_17623_G_A												1_606942_T_C	1_597572_G_A
					gnl|X|EDAIMELB_18_33716_G_A		gnl|X|EDAIMELB_6_18082_T_C												1_606943_C_A	1_597853_T_C
					gnl|X|EDAIMELB_18_33757_G_C		gnl|X|EDAIMELB_6_18104_G_A												1_607152_A_G	1_597906_A_G
					gnl|X|EDAIMELB_18_35085_T_C		gnl|X|EDAIMELB_6_18281_A_G												1_607170_A_G	1_598132_T_C
					gnl|X|EDAIMELB_18_37689_C_T		gnl|X|EDAIMELB_6_18299_T_C												1_607179_C_A	1_598407_T_C
					gnl|X|EDAIMELB_18_38017_C_T		gnl|X|EDAIMELB_6_19140_C_T												1_607556_G_A	1_598525_T_C
					gnl|X|EDAIMELB_18_38713_T_G		gnl|X|EDAIMELB_6_19577_C_T												1_607708_G_A	1_598554_T_C
					gnl|X|EDAIMELB_18_38728_G_A		gnl|X|EDAIMELB_6_19825_A_G												1_607715_G_A	1_599221_T_C
					gnl|X|EDAIMELB_18_41832_G_A		gnl|X|EDAIMELB_6_20023_T_C												1_607748_T_C	1_599497_A_G
					gnl|X|EDAIMELB_18_41839_T_C		gnl|X|EDAIMELB_6_20101_T_C												1_608198_T_C	1_599671_A_C
					gnl|X|EDAIMELB_18_44826_A_G		gnl|X|EDAIMELB_6_21025_G_T												1_608548_A_T	1_599707_G_C
					gnl|X|EDAIMELB_18_44835_G_C		gnl|X|EDAIMELB_6_21859_G_A												1_608624_T_C	1_599984_G_A
					gnl|X|EDAIMELB_18_47211_G_A		gnl|X|EDAIMELB_6_22393_C_T												1_608663_T_C	1_600659_A_G
					gnl|X|EDAIMELB_18_47370_G_A		gnl|X|EDAIMELB_6_22446_C_G												1_609508_C_G	1_600836_G_T
					gnl|X|EDAIMELB_18_47394_A_G		gnl|X|EDAIMELB_6_22579_T_C												1_609551_T_A	1_600978_G_A
					gnl|X|EDAIMELB_18_47817_A_G		gnl|X|EDAIMELB_6_23017_A_G												1_609586_T_C	1_601325_G_C
					gnl|X|EDAIMELB_18_48758_A_G		gnl|X|EDAIMELB_6_23031_C_T												1_609809_T_C	1_601565_C_A
					gnl|X|EDAIMELB_18_48769_G_C		gnl|X|EDAIMELB_6_23037_A_G												1_609863_T_C	1_601604_G_A
					gnl|X|EDAIMELB_18_50272_A_G		gnl|X|EDAIMELB_6_23209_A_G												1_610999_C_T	1_601710_G_A
					gnl|X|EDAIMELB_18_50276_G_C		gnl|X|EDAIMELB_6_23586_G_C												1_611073_C_T	1_601713_C_G
					gnl|X|EDAIMELB_18_50322_C_T		gnl|X|EDAIMELB_6_23981_G_A												1_611645_G_A	1_601823_G_A
					gnl|X|EDAIMELB_18_51175_C_G		gnl|X|EDAIMELB_6_24000_C_A												1_611647_A_C	1_601955_C_T
					gnl|X|EDAIMELB_19_8098_C_T		gnl|X|EDAIMELB_6_24153_C_T												1_611692_T_C	1_602065_T_C
					gnl|X|EDAIMELB_19_8117_T_C		gnl|X|EDAIMELB_6_24261_A_G												1_611701_A_G	1_603035_T_C
					gnl|X|EDAIMELB_19_11516_A_G		gnl|X|EDAIMELB_6_24285_A_G												1_611751_A_G	1_605963_T_C
					gnl|X|EDAIMELB_19_16150_G_A		gnl|X|EDAIMELB_6_24294_G_A												1_612516_C_T	1_605972_G_T
					gnl|X|EDAIMELB_19_16159_G_A		gnl|X|EDAIMELB_6_24644_G_A												1_612523_C_G	1_606011_G_A
					gnl|X|EDAIMELB_19_16959_C_G		gnl|X|EDAIMELB_6_26676_T_C												1_612597_C_A	1_606014_G_A
					gnl|X|EDAIMELB_19_19040_G_A		gnl|X|EDAIMELB_6_26832_A_G												1_612780_A_G	1_606044_T_G
					gnl|X|EDAIMELB_19_19042_G_A		gnl|X|EDAIMELB_6_27002_G_A												1_613192_T_C	1_606847_A_G
					gnl|X|EDAIMELB_19_22024_T_C		gnl|X|EDAIMELB_6_27909_C_T												1_614798_T_C	1_606861_C_T
					gnl|X|EDAIMELB_19_22030_A_G		gnl|X|EDAIMELB_6_28294_G_C												1_615694_T_C	1_606934_G_A
					gnl|X|EDAIMELB_19_22075_G_T		gnl|X|EDAIMELB_6_28629_A_G												1_615742_G_A	1_606935_T_C
					gnl|X|EDAIMELB_19_22078_T_C		gnl|X|EDAIMELB_6_28654_G_T												1_615873_G_A	1_606942_T_C
					gnl|X|EDAIMELB_19_24357_T_C		gnl|X|EDAIMELB_6_31251_A_G												1_616156_C_A	1_606943_C_A
					gnl|X|EDAIMELB_19_24882_T_C		gnl|X|EDAIMELB_6_31810_T_G												1_616282_T_C	1_607152_A_G
					gnl|X|EDAIMELB_19_24903_T_C		gnl|X|EDAIMELB_6_31909_T_A												1_616950_A_G	1_607170_A_G
					gnl|X|EDAIMELB_19_24953_C_G		gnl|X|EDAIMELB_6_31934_T_C												1_617032_G_A	1_607179_C_A
					gnl|X|EDAIMELB_19_24955_C_T		gnl|X|EDAIMELB_6_31946_T_C												1_617050_C_A	1_607556_G_A
					gnl|X|EDAIMELB_19_27725_C_T		gnl|X|EDAIMELB_6_32288_G_T												1_617052_G_A	1_607708_G_A
					gnl|X|EDAIMELB_19_27736_A_G		gnl|X|EDAIMELB_6_32312_T_C												1_617142_A_G	1_607715_G_A
					gnl|X|EDAIMELB_19_32718_C_T		gnl|X|EDAIMELB_6_32379_C_T												1_617240_C_A	1_607748_T_C
					gnl|X|EDAIMELB_19_32740_G_A		gnl|X|EDAIMELB_6_32795_C_T												1_617334_C_G	1_608198_T_C
					gnl|X|EDAIMELB_19_37973_T_C		gnl|X|EDAIMELB_6_32897_C_T												1_617354_G_A	1_608548_A_T
					gnl|X|EDAIMELB_19_37997_A_G		gnl|X|EDAIMELB_6_33319_G_C												1_617573_T_C	1_608624_T_C
					gnl|X|EDAIMELB_19_41559_G_A		gnl|X|EDAIMELB_6_33616_T_C												1_617601_G_A	1_608663_T_C
					gnl|X|EDAIMELB_19_41565_T_C		gnl|X|EDAIMELB_6_33766_C_G												1_618110_C_T	1_609508_C_G
					gnl|X|EDAIMELB_19_45705_A_G		gnl|X|EDAIMELB_6_33956_T_C												1_618123_A_G	1_609551_T_A
					gnl|X|EDAIMELB_19_46063_A_G		gnl|X|EDAIMELB_6_34785_G_A												1_619775_C_T	1_609586_T_C
					gnl|X|EDAIMELB_19_46070_A_G		gnl|X|EDAIMELB_6_35242_T_C												1_622280_A_G	1_609809_T_C
					gnl|X|EDAIMELB_20_7256_A_G		gnl|X|EDAIMELB_6_35586_C_G												1_622459_A_G	1_609863_T_C
					gnl|X|EDAIMELB_20_8595_C_T		gnl|X|EDAIMELB_6_36775_A_G												1_622651_A_G	1_610999_C_T
					gnl|X|EDAIMELB_20_8601_G_A		gnl|X|EDAIMELB_6_37196_C_T												1_622825_C_T	1_611073_C_T
					gnl|X|EDAIMELB_20_12362_T_G		gnl|X|EDAIMELB_6_37243_T_C												1_622975_T_C	1_611645_G_A
					gnl|X|EDAIMELB_20_13587_A_G		gnl|X|EDAIMELB_6_37256_G_A												1_623590_T_C	1_611647_A_C
					gnl|X|EDAIMELB_20_14669_G_C		gnl|X|EDAIMELB_6_38003_C_T												1_623623_C_T	1_611692_T_C
					gnl|X|EDAIMELB_20_15681_T_C		gnl|X|EDAIMELB_6_38161_A_G												1_624350_A_G	1_611701_A_G
					gnl|X|EDAIMELB_20_15696_G_A		gnl|X|EDAIMELB_6_38164_T_C												1_624534_G_C	1_611751_A_G
					gnl|X|EDAIMELB_20_17013_G_A		gnl|X|EDAIMELB_6_38319_A_G												1_624604_A_G	1_612516_C_T
					gnl|X|EDAIMELB_20_17031_A_G		gnl|X|EDAIMELB_6_38330_C_T												1_624713_G_A	1_612523_C_G
					gnl|X|EDAIMELB_20_17371_G_A		gnl|X|EDAIMELB_6_38449_C_A												1_624785_C_A	1_612597_C_A
					gnl|X|EDAIMELB_20_17388_C_T		gnl|X|EDAIMELB_6_38460_A_G												1_625265_T_C	1_612780_A_G
					gnl|X|EDAIMELB_20_17493_G_T		gnl|X|EDAIMELB_6_43403_A_G												1_625349_T_C	1_613192_T_C
					gnl|X|EDAIMELB_20_18183_T_G		gnl|X|EDAIMELB_6_43456_C_T												1_626311_A_C	1_614798_T_C
					gnl|X|EDAIMELB_20_19467_G_A		gnl|X|EDAIMELB_6_43483_G_C												1_626487_C_T	1_615694_T_C
					gnl|X|EDAIMELB_20_19472_C_G		gnl|X|EDAIMELB_6_44582_T_C												1_627012_A_G	1_615873_G_A
					gnl|X|EDAIMELB_20_20238_C_G		gnl|X|EDAIMELB_6_44921_T_C												1_627821_T_G	1_616156_C_A
					gnl|X|EDAIMELB_20_20244_A_G		gnl|X|EDAIMELB_6_45038_A_G												1_628243_C_T	1_616282_T_C
					gnl|X|EDAIMELB_20_24179_A_G		gnl|X|EDAIMELB_6_45084_A_G												1_642494_G_C	1_616950_A_G
					gnl|X|EDAIMELB_20_24334_G_C		gnl|X|EDAIMELB_6_45321_A_G												1_642610_G_A	1_617032_G_A
					gnl|X|EDAIMELB_20_31718_T_C		gnl|X|EDAIMELB_6_45448_A_G												1_642613_C_T	1_617050_C_A
					gnl|X|EDAIMELB_20_31739_G_A		gnl|X|EDAIMELB_6_45790_G_T												1_642678_C_T	1_617052_G_A
					gnl|X|EDAIMELB_20_31769_A_G		gnl|X|EDAIMELB_6_45850_A_G												1_642703_A_G	1_617142_A_G
					gnl|X|EDAIMELB_20_32206_C_T		gnl|X|EDAIMELB_6_46341_T_C												1_642910_G_A	1_617240_C_A
					gnl|X|EDAIMELB_20_32213_A_G		gnl|X|EDAIMELB_6_46620_G_A												1_642979_G_A	1_617334_C_G
					gnl|X|EDAIMELB_20_32247_T_C		gnl|X|EDAIMELB_6_46975_G_C												1_643098_C_T	1_617354_G_A
					gnl|X|EDAIMELB_20_34727_G_A		gnl|X|EDAIMELB_6_47178_G_T												1_643226_G_C	1_617573_T_C
					gnl|X|EDAIMELB_20_34749_T_G		gnl|X|EDAIMELB_6_47736_C_T												1_643731_T_C	1_617601_G_A
					gnl|X|EDAIMELB_20_34751_A_G		gnl|X|EDAIMELB_6_64207_T_C												1_644788_T_C	1_618110_C_T
					gnl|X|EDAIMELB_20_35828_A_G		gnl|X|EDAIMELB_6_64597_C_T												1_644791_C_T	1_618123_A_G
					gnl|X|EDAIMELB_20_35837_T_C		gnl|X|EDAIMELB_6_64998_G_A												1_644970_A_G	1_619775_C_T
					gnl|X|EDAIMELB_20_36705_T_C		gnl|X|EDAIMELB_6_65035_A_G												1_645684_G_A	1_622280_A_G
					gnl|X|EDAIMELB_20_37524_G_A		gnl|X|EDAIMELB_6_65140_G_A												1_645852_C_T	1_622459_A_G
					gnl|X|EDAIMELB_20_38213_T_C		gnl|X|EDAIMELB_6_66280_G_A												1_646214_T_C	1_622651_A_G
					gnl|X|EDAIMELB_20_38240_A_G		gnl|X|EDAIMELB_6_66320_T_C												1_646294_T_C	1_622825_C_T
					gnl|X|EDAIMELB_20_39265_T_C		gnl|X|EDAIMELB_6_66433_C_T												1_646526_A_G	1_622975_T_C
					gnl|X|EDAIMELB_20_39275_A_G		gnl|X|EDAIMELB_6_66501_G_A												1_646527_C_T	1_623590_T_C
					gnl|X|EDAIMELB_20_41860_A_G		gnl|X|EDAIMELB_6_66764_A_G												1_646601_G_A	1_623623_C_T
					gnl|X|EDAIMELB_20_42746_G_A		gnl|X|EDAIMELB_6_66798_T_G												1_647584_T_C	1_624350_A_G
					gnl|X|EDAIMELB_20_42767_G_A		gnl|X|EDAIMELB_6_67288_A_G												1_647613_G_A	1_624534_G_C
					gnl|X|EDAIMELB_20_43028_A_G		gnl|X|EDAIMELB_6_67289_C_T												1_647631_T_C	1_624604_A_G
					gnl|X|EDAIMELB_20_43052_G_A		gnl|X|EDAIMELB_6_67402_G_A												1_647893_A_C	1_624713_G_A
					gnl|X|EDAIMELB_20_44160_A_C		gnl|X|EDAIMELB_6_67493_T_C												1_647962_T_C	1_624785_C_A
					gnl|X|EDAIMELB_20_44166_G_A		gnl|X|EDAIMELB_6_67501_G_A												1_647963_C_T	1_625265_T_C
					gnl|X|EDAIMELB_20_44181_T_C		gnl|X|EDAIMELB_6_67559_T_C												1_647967_C_T	1_625349_T_C
					gnl|X|EDAIMELB_20_44503_T_C		gnl|X|EDAIMELB_6_67728_A_G												1_647975_T_C	1_626487_C_T
					gnl|X|EDAIMELB_20_47269_A_G		gnl|X|EDAIMELB_6_68360_T_C												1_648342_G_A	1_627012_A_G
					gnl|X|EDAIMELB_20_47283_G_C		gnl|X|EDAIMELB_6_68498_T_C												1_648379_T_C	1_627821_T_G
					gnl|X|EDAIMELB_20_48146_A_G		gnl|X|EDAIMELB_6_68673_T_G												1_648550_C_T	1_628243_C_T
					gnl|X|EDAIMELB_20_48161_G_C		gnl|X|EDAIMELB_6_69616_C_T												1_649427_A_T	1_642494_G_C
					gnl|X|EDAIMELB_20_48163_G_C		gnl|X|EDAIMELB_6_69760_A_G												1_649461_G_C	1_642610_G_A
					gnl|X|EDAIMELB_20_50374_G_A		gnl|X|EDAIMELB_6_70588_C_T												1_650434_C_T	1_642613_C_T
					gnl|X|EDAIMELB_20_50386_G_A		gnl|X|EDAIMELB_6_70978_T_C												1_650756_T_C	1_642678_C_T
					gnl|X|EDAIMELB_21_2648_A_G		gnl|X|EDAIMELB_6_71243_C_A												1_651604_C_T	1_642703_A_G
					gnl|X|EDAIMELB_21_2653_T_C		gnl|X|EDAIMELB_6_71488_C_T												1_651661_A_G	1_642910_G_A
					gnl|X|EDAIMELB_21_2707_T_C		gnl|X|EDAIMELB_6_71758_C_T												1_651745_G_A	1_642979_G_A
					gnl|X|EDAIMELB_21_2721_C_T		gnl|X|EDAIMELB_6_71794_C_T												1_652070_G_A	1_643098_C_T
					gnl|X|EDAIMELB_21_4237_T_C		gnl|X|EDAIMELB_6_71827_T_C												1_652684_T_C	1_643226_G_C
					gnl|X|EDAIMELB_21_4246_G_A		gnl|X|EDAIMELB_6_72388_C_T												1_653217_T_C	1_643731_T_C
					gnl|X|EDAIMELB_21_7268_A_G		gnl|X|EDAIMELB_6_74602_T_C												1_653562_A_G	1_644679_C_T
					gnl|X|EDAIMELB_21_28768_C_T		gnl|X|EDAIMELB_6_74683_T_C												1_654477_C_T	1_644788_T_C
					gnl|X|EDAIMELB_21_28780_G_A		gnl|X|EDAIMELB_6_76326_T_C												1_654799_C_T	1_644791_C_T
					gnl|X|EDAIMELB_21_29491_C_T		gnl|X|EDAIMELB_6_77190_C_T												1_655450_C_T	1_644970_A_G
					gnl|X|EDAIMELB_21_36383_C_T		gnl|X|EDAIMELB_6_77272_G_A												1_656409_C_T	1_645684_G_A
					gnl|X|EDAIMELB_21_38071_C_T		gnl|X|EDAIMELB_6_77273_C_T												1_657346_G_T	1_645852_C_T
					gnl|X|EDAIMELB_21_38074_G_A		gnl|X|EDAIMELB_6_79877_T_C												1_658460_C_A	1_646214_T_C
					gnl|X|EDAIMELB_21_39489_G_A		gnl|X|EDAIMELB_6_79995_A_G												1_658507_T_C	1_646294_T_C
					gnl|X|EDAIMELB_21_39491_A_T		gnl|X|EDAIMELB_6_80095_C_T												1_658722_A_G	1_646526_A_G
					gnl|X|EDAIMELB_21_41497_T_C		gnl|X|EDAIMELB_6_81226_T_C												1_658726_A_G	1_646527_C_T
					gnl|X|EDAIMELB_21_41738_T_C		gnl|X|EDAIMELB_6_83608_T_C												1_658779_C_T	1_646601_G_A
					gnl|X|EDAIMELB_21_41756_A_G		gnl|X|EDAIMELB_6_83766_A_C												1_659359_C_T	1_647584_T_C
					gnl|X|EDAIMELB_21_43405_T_C		gnl|X|EDAIMELB_6_83914_T_C												1_659719_T_C	1_647613_G_A
					gnl|X|EDAIMELB_21_43417_T_C		gnl|X|EDAIMELB_6_84013_A_G												1_659934_C_T	1_647631_T_C
					gnl|X|EDAIMELB_21_43420_C_T		gnl|X|EDAIMELB_6_84249_G_A												1_660822_C_T	1_647893_A_C
					gnl|X|EDAIMELB_21_43426_C_T		gnl|X|EDAIMELB_6_84413_C_T												1_661046_C_T	1_647962_T_C
					gnl|X|EDAIMELB_22_514_G_A		gnl|X|EDAIMELB_6_84670_C_T												1_665643_A_G	1_647963_C_T
					gnl|X|EDAIMELB_22_538_T_C		gnl|X|EDAIMELB_6_84798_G_A												1_666752_T_C	1_647967_C_T
					gnl|X|EDAIMELB_22_1374_A_C		gnl|X|EDAIMELB_6_85319_G_A												1_669634_A_C	1_647975_T_C
					gnl|X|EDAIMELB_22_18021_T_C		gnl|X|EDAIMELB_6_85330_T_C												1_669729_T_C	1_648342_G_A
					gnl|X|EDAIMELB_22_18435_A_G		gnl|X|EDAIMELB_6_85741_T_C												1_670847_A_G	1_648379_T_C
					gnl|X|EDAIMELB_22_19249_A_G		gnl|X|EDAIMELB_6_86269_G_C												1_670853_G_A	1_648397_G_C
					gnl|X|EDAIMELB_22_24382_A_G		gnl|X|EDAIMELB_6_86290_T_C												1_670976_C_G	1_648403_G_A
					gnl|X|EDAIMELB_22_24397_G_A		gnl|X|EDAIMELB_6_86584_T_C												1_671036_A_G	1_648414_T_C
					gnl|X|EDAIMELB_22_24400_G_A		gnl|X|EDAIMELB_6_86893_C_T												1_671123_G_A	1_648419_A_G
					gnl|X|EDAIMELB_22_25642_A_G		gnl|X|EDAIMELB_6_87581_A_G												1_671153_C_T	1_648532_T_C
					gnl|X|EDAIMELB_22_25729_T_C		gnl|X|EDAIMELB_6_91427_T_C												1_671162_C_A	1_648550_C_T
					gnl|X|EDAIMELB_22_25744_A_G		gnl|X|EDAIMELB_6_91429_C_T												1_671270_G_A	1_649427_A_T
					gnl|X|EDAIMELB_22_28986_C_A		gnl|X|EDAIMELB_6_92381_A_G												1_671288_G_A	1_649461_G_C
					gnl|X|EDAIMELB_22_28988_G_A		gnl|X|EDAIMELB_6_92448_G_A												1_671775_C_A	1_650434_C_T
					gnl|X|EDAIMELB_22_30187_C_T		gnl|X|EDAIMELB_6_93432_C_T												1_671879_A_G	1_650756_T_C
					gnl|X|EDAIMELB_22_30196_T_C		gnl|X|EDAIMELB_6_93437_T_A												1_672001_G_A	1_651604_C_T
					gnl|X|EDAIMELB_22_30209_A_G		gnl|X|EDAIMELB_6_94546_G_A												1_674063_C_T	1_651661_A_G
					gnl|X|EDAIMELB_22_32504_G_A		gnl|X|EDAIMELB_6_94681_G_T												1_674148_C_T	1_651745_G_A
					gnl|X|EDAIMELB_22_32505_A_G		gnl|X|EDAIMELB_6_95040_C_T												1_674859_C_T	1_652684_T_C
					gnl|X|EDAIMELB_22_34221_C_T		gnl|X|EDAIMELB_6_102763_T_C												1_675111_G_C	1_653217_T_C
					gnl|X|EDAIMELB_22_34245_A_T		gnl|X|EDAIMELB_7_863_A_G												1_675591_C_T	1_653562_A_G
					gnl|X|EDAIMELB_22_41119_A_G		gnl|X|EDAIMELB_7_941_G_A												1_676571_T_C	1_654477_C_T
					gnl|X|EDAIMELB_22_41141_C_T		gnl|X|EDAIMELB_7_1061_G_A												1_677323_A_G	1_654799_C_T
					gnl|X|EDAIMELB_22_48887_T_C		gnl|X|EDAIMELB_7_1071_C_A												1_677703_C_T	1_655450_C_T
					gnl|X|EDAIMELB_22_48957_T_G		gnl|X|EDAIMELB_7_1189_A_G												1_677793_C_T	1_656409_C_T
					gnl|X|EDAIMELB_22_48969_T_C		gnl|X|EDAIMELB_7_1282_C_T												1_677946_G_C	1_657346_G_T
					gnl|X|EDAIMELB_23_5770_A_G		gnl|X|EDAIMELB_7_1366_A_G												1_678886_C_T	1_658460_C_A
					gnl|X|EDAIMELB_23_5788_G_A		gnl|X|EDAIMELB_7_1419_T_C												1_679053_G_A	1_658507_T_C
					gnl|X|EDAIMELB_23_5790_T_G		gnl|X|EDAIMELB_7_13736_G_A												1_680405_G_A	1_658722_A_G
					gnl|X|EDAIMELB_23_12694_G_A		gnl|X|EDAIMELB_7_13905_G_A												1_680558_C_T	1_658726_A_G
					gnl|X|EDAIMELB_23_12697_A_G		gnl|X|EDAIMELB_7_14282_G_A												1_680836_A_G	1_658779_C_T
					gnl|X|EDAIMELB_23_26389_G_A		gnl|X|EDAIMELB_7_14792_T_C												1_680870_T_C	1_659359_C_T
					gnl|X|EDAIMELB_23_26830_A_G		gnl|X|EDAIMELB_7_15644_C_T												1_680996_C_T	1_659719_T_C
					gnl|X|EDAIMELB_23_26836_G_A		gnl|X|EDAIMELB_7_15755_G_A												1_681460_G_A	1_660822_C_T
					gnl|X|EDAIMELB_24_1091_T_C		gnl|X|EDAIMELB_7_15857_A_G												1_681912_A_G	1_661046_C_T
					gnl|X|EDAIMELB_24_3529_G_A		gnl|X|EDAIMELB_7_15889_T_C												1_681960_C_G	1_665643_A_G
					gnl|X|EDAIMELB_24_5351_G_A		gnl|X|EDAIMELB_7_15955_C_T												1_682095_C_A	1_666752_T_C
					gnl|X|EDAIMELB_24_5380_C_T		gnl|X|EDAIMELB_7_15973_T_A												1_682098_C_T	1_669634_A_C
					gnl|X|EDAIMELB_24_6347_T_C		gnl|X|EDAIMELB_7_16001_G_A												1_682206_T_G	1_669729_T_C
					gnl|X|EDAIMELB_24_6368_A_G		gnl|X|EDAIMELB_7_17725_C_G												1_682401_T_A	1_670847_A_G
					gnl|X|EDAIMELB_24_6805_A_G		gnl|X|EDAIMELB_7_18373_A_G												1_683070_A_G	1_670853_G_A
					gnl|X|EDAIMELB_24_6889_C_T		gnl|X|EDAIMELB_7_18379_T_C												1_683344_G_T	1_670976_C_*,G
					gnl|X|EDAIMELB_24_6931_G_A		gnl|X|EDAIMELB_7_18595_A_G												1_683569_A_G	1_671036_A_G
					gnl|X|EDAIMELB_24_6934_G_C		gnl|X|EDAIMELB_7_19089_T_C												1_683729_G_A	1_671123_G_A
					gnl|X|EDAIMELB_24_6935_A_G		gnl|X|EDAIMELB_7_21490_G_A												1_683749_G_A	1_671153_C_T
					gnl|X|EDAIMELB_24_6999_T_C		gnl|X|EDAIMELB_7_21689_C_G												1_683752_T_C	1_671162_C_A
					gnl|X|EDAIMELB_24_7398_A_G		gnl|X|EDAIMELB_7_22565_T_C												1_683788_C_T	1_671270_G_A
					gnl|X|EDAIMELB_24_7900_T_C		gnl|X|EDAIMELB_7_23191_A_G												1_684122_A_C	1_671288_G_A
					gnl|X|EDAIMELB_24_7901_G_A		gnl|X|EDAIMELB_7_23201_G_A												1_684618_C_T	1_671775_C_A
					gnl|X|EDAIMELB_24_8341_C_T		gnl|X|EDAIMELB_7_24354_A_G												1_684621_T_C	1_671879_A_G
					gnl|X|EDAIMELB_24_32708_T_C		gnl|X|EDAIMELB_7_24501_T_A												1_684787_G_A	1_672001_G_A
					gnl|X|EDAIMELB_24_32918_C_G		gnl|X|EDAIMELB_7_24908_A_G												1_685514_A_G	1_674063_C_T
					gnl|X|EDAIMELB_24_32920_C_A		gnl|X|EDAIMELB_7_25008_G_A												1_685563_C_T	1_674148_C_T
					gnl|X|EDAIMELB_25_1384_C_T		gnl|X|EDAIMELB_7_25463_G_A												1_686290_G_A	1_674859_C_T
					gnl|X|EDAIMELB_25_1396_T_C		gnl|X|EDAIMELB_7_25520_A_G												1_687450_C_T	1_675111_G_C
					gnl|X|EDAIMELB_25_3022_G_C		gnl|X|EDAIMELB_7_26132_G_A												1_687456_G_C	1_675591_C_T
					gnl|X|EDAIMELB_25_6536_G_A		gnl|X|EDAIMELB_7_26150_G_A												1_687577_C_A	1_676571_T_C
					gnl|X|EDAIMELB_25_6718_T_C		gnl|X|EDAIMELB_7_26267_C_T												1_687884_T_C	1_677323_A_G
					gnl|X|EDAIMELB_25_19797_C_G		gnl|X|EDAIMELB_7_26273_G_A												1_687966_A_G	1_677703_C_T
					gnl|X|EDAIMELB_25_21850_G_A		gnl|X|EDAIMELB_7_26365_A_G												1_688014_T_C	1_677793_C_T
					gnl|X|EDAIMELB_25_21853_C_T		gnl|X|EDAIMELB_7_27133_C_T												1_688935_G_T	1_677946_G_C
					gnl|X|EDAIMELB_25_22381_C_T		gnl|X|EDAIMELB_7_28039_T_C												1_690002_T_C	1_678886_C_T
					gnl|X|EDAIMELB_25_22544_A_G		gnl|X|EDAIMELB_7_28469_A_G												1_690047_T_C	1_679053_G_A
					gnl|X|EDAIMELB_25_22883_C_T		gnl|X|EDAIMELB_7_29172_A_G												1_690331_C_T	1_680405_G_A
					gnl|X|EDAIMELB_25_24818_A_G		gnl|X|EDAIMELB_7_30382_T_C												1_690453_C_T	1_680558_C_T
					gnl|X|EDAIMELB_25_24891_C_A		gnl|X|EDAIMELB_7_31045_T_C												1_691273_C_G	1_680836_A_G
					gnl|X|EDAIMELB_25_26183_C_G		gnl|X|EDAIMELB_7_31626_T_C												1_691915_T_C	1_680870_T_C
					gnl|X|EDAIMELB_25_27837_A_G		gnl|X|EDAIMELB_7_32546_G_A												1_692191_A_G	1_680996_C_T
					gnl|X|EDAIMELB_25_27854_G_A		gnl|X|EDAIMELB_7_32549_C_G												1_692520_A_T	1_681460_G_A
					gnl|X|EDAIMELB_25_27881_C_T		gnl|X|EDAIMELB_7_32552_C_T												1_692553_A_G	1_681912_A_G
					gnl|X|EDAIMELB_25_27896_G_T		gnl|X|EDAIMELB_7_32577_G_T												1_692586_C_T	1_681960_C_G
					gnl|X|EDAIMELB_25_30546_G_A		gnl|X|EDAIMELB_7_32612_C_T												1_692880_T_C	1_682095_C_A
					gnl|X|EDAIMELB_25_30550_A_G		gnl|X|EDAIMELB_7_34713_A_G												1_693060_C_T	1_682098_C_T
					gnl|X|EDAIMELB_25_37280_A_T		gnl|X|EDAIMELB_7_34812_C_G												1_693389_T_C	1_682206_T_G
					gnl|X|EDAIMELB_25_37294_C_T		gnl|X|EDAIMELB_7_38459_A_G												1_693799_A_G	1_682401_T_A
					gnl|X|EDAIMELB_25_39155_C_T		gnl|X|EDAIMELB_7_40304_T_C												1_694248_T_C	1_683070_A_G
					gnl|X|EDAIMELB_25_39162_C_T		gnl|X|EDAIMELB_7_40307_T_C												1_694466_G_A	1_683344_G_T
					gnl|X|EDAIMELB_26_1426_C_T		gnl|X|EDAIMELB_7_40423_C_A												1_694472_A_G	1_683569_A_G
					gnl|X|EDAIMELB_26_1429_C_T		gnl|X|EDAIMELB_7_40648_G_C												1_694537_A_G	1_683729_G_A
					gnl|X|EDAIMELB_26_8741_T_C		gnl|X|EDAIMELB_7_40906_G_C												1_700341_G_C	1_683749_G_A
					gnl|X|EDAIMELB_26_10312_A_G		gnl|X|EDAIMELB_7_41067_A_G												1_700429_A_T	1_683752_T_C
					gnl|X|EDAIMELB_26_12197_T_C		gnl|X|EDAIMELB_7_41383_T_C												1_700665_T_C	1_683788_C_T
					gnl|X|EDAIMELB_26_13817_A_G		gnl|X|EDAIMELB_7_43166_G_A												1_700816_A_G	1_684122_A_C
					gnl|X|EDAIMELB_26_13902_C_G		gnl|X|EDAIMELB_7_43870_C_T												1_700875_A_G	1_684618_C_T
					gnl|X|EDAIMELB_26_13903_A_G		gnl|X|EDAIMELB_7_44354_G_A												1_701059_G_T	1_684621_T_C
					gnl|X|EDAIMELB_26_14034_G_A		gnl|X|EDAIMELB_7_44450_C_A												1_701063_C_A	1_684787_G_A
					gnl|X|EDAIMELB_26_14087_C_T		gnl|X|EDAIMELB_7_45785_A_C												1_701229_C_T	1_685514_A_G
					gnl|X|EDAIMELB_26_16062_C_G		gnl|X|EDAIMELB_7_46409_G_T												1_701356_A_G	1_685563_C_T
					gnl|X|EDAIMELB_26_16125_C_T		gnl|X|EDAIMELB_7_46777_T_C												1_701384_C_T	1_686290_G_A
					gnl|X|EDAIMELB_26_16130_C_T		gnl|X|EDAIMELB_7_46789_G_A												1_701456_C_T	1_687450_C_T
					gnl|X|EDAIMELB_26_24757_A_G		gnl|X|EDAIMELB_7_47130_C_T												1_702158_G_C	1_687456_G_C
					gnl|X|EDAIMELB_26_25145_C_T		gnl|X|EDAIMELB_7_47235_C_T												1_702349_T_C	1_687577_C_A
					gnl|X|EDAIMELB_26_25387_A_G		gnl|X|EDAIMELB_7_47334_A_G												1_702484_T_C	1_687884_T_C
					gnl|X|EDAIMELB_26_37441_A_C		gnl|X|EDAIMELB_7_51288_G_A												1_702676_G_A	1_687966_A_G
					gnl|X|EDAIMELB_27_1214_T_C		gnl|X|EDAIMELB_7_51292_C_T												1_702770_C_T	1_688014_T_C
					gnl|X|EDAIMELB_27_3232_A_G		gnl|X|EDAIMELB_7_51984_T_C												1_703375_G_T	1_688935_G_T
					gnl|X|EDAIMELB_27_4811_C_T		gnl|X|EDAIMELB_7_74984_G_A												1_703672_G_C	1_690002_T_C
					gnl|X|EDAIMELB_27_4823_G_A		gnl|X|EDAIMELB_7_75002_A_G												1_703716_G_A	1_690047_T_C
					gnl|X|EDAIMELB_27_5267_T_C		gnl|X|EDAIMELB_7_75105_G_A												1_704043_C_A	1_690331_C_T
					gnl|X|EDAIMELB_27_9912_T_C		gnl|X|EDAIMELB_7_75179_G_A												1_704122_A_G	1_690453_C_T
					gnl|X|EDAIMELB_27_23945_T_C		gnl|X|EDAIMELB_7_75241_A_G												1_704202_A_G	1_691273_C_G
					gnl|X|EDAIMELB_27_23968_T_G		gnl|X|EDAIMELB_7_75242_G_A												1_705630_G_A	1_691915_T_C
					gnl|X|EDAIMELB_27_24019_G_A		gnl|X|EDAIMELB_7_75555_T_C												1_705660_A_G	1_692191_A_G
					gnl|X|EDAIMELB_27_24035_C_T		gnl|X|EDAIMELB_7_75784_G_A												1_705984_T_C	1_692520_A_T
					gnl|X|EDAIMELB_27_25178_T_C		gnl|X|EDAIMELB_7_75886_A_G												1_706100_T_C	1_692553_A_G
					gnl|X|EDAIMELB_27_25201_A_G		gnl|X|EDAIMELB_7_76191_T_C												1_706196_C_T	1_692586_C_T
					gnl|X|EDAIMELB_27_25438_C_G		gnl|X|EDAIMELB_7_76200_G_C												1_712594_T_G	1_692880_T_C
					gnl|X|EDAIMELB_27_26326_T_C		gnl|X|EDAIMELB_7_76442_A_G												1_712864_C_T	1_693060_C_T
					gnl|X|EDAIMELB_27_26332_G_A		gnl|X|EDAIMELB_7_76901_G_A												1_719799_G_A	1_693389_T_C
					gnl|X|EDAIMELB_27_35562_T_C		gnl|X|EDAIMELB_7_78140_G_A												1_720575_T_G	1_693799_A_G
					gnl|X|EDAIMELB_27_35585_C_T		gnl|X|EDAIMELB_7_78275_A_G												1_721982_C_G	1_694248_T_C
					gnl|X|EDAIMELB_27_37582_C_G		gnl|X|EDAIMELB_7_78290_G_C												1_722336_C_T	1_694466_G_A
					gnl|X|EDAIMELB_27_38725_C_T		gnl|X|EDAIMELB_7_78335_T_C												1_722573_G_A	1_694472_A_G
					gnl|X|EDAIMELB_27_38733_G_A		gnl|X|EDAIMELB_7_78413_A_G												1_722609_G_C	1_694537_A_G
					gnl|X|EDAIMELB_27_38742_G_C		gnl|X|EDAIMELB_7_78440_A_G												1_722750_C_T	1_700341_G_C
					gnl|X|EDAIMELB_27_38873_C_T		gnl|X|EDAIMELB_7_78595_G_A												1_722947_G_A	1_700429_A_T
					gnl|X|EDAIMELB_27_38886_C_T		gnl|X|EDAIMELB_7_78698_C_T												1_722969_G_C	1_700665_T_C
					gnl|X|EDAIMELB_28_6577_T_C		gnl|X|EDAIMELB_7_78845_G_A												1_723009_G_T	1_700816_A_G
					gnl|X|EDAIMELB_28_6598_G_A		gnl|X|EDAIMELB_7_79182_C_T												1_723064_C_T	1_700875_A_G
					gnl|X|EDAIMELB_29_688_C_T		gnl|X|EDAIMELB_7_79355_G_T												1_723149_C_A	1_701059_G_T
					gnl|X|EDAIMELB_29_4332_G_A		gnl|X|EDAIMELB_7_79727_C_T												1_723317_T_C	1_701063_C_A
					gnl|X|EDAIMELB_29_4509_C_T		gnl|X|EDAIMELB_7_80880_A_G												1_723730_T_C	1_701229_C_T
					gnl|X|EDAIMELB_29_4531_A_G		gnl|X|EDAIMELB_7_81826_A_G												1_724011_G_A	1_701356_A_G
					gnl|X|EDAIMELB_29_7102_G_C		gnl|X|EDAIMELB_7_83579_T_A												1_724067_G_A	1_701384_C_T
					gnl|X|EDAIMELB_30_564_A_G		gnl|X|EDAIMELB_7_83882_A_G												1_724075_C_T	1_701456_C_T
					gnl|X|EDAIMELB_30_2941_T_C		gnl|X|EDAIMELB_7_89302_T_C												1_724788_G_C	1_702158_G_C
					gnl|X|EDAIMELB_30_6227_A_C		gnl|X|EDAIMELB_7_89370_A_C												1_725129_T_C	1_702349_T_C
					gnl|X|EDAIMELB_30_6236_T_C		gnl|X|EDAIMELB_7_90200_A_G												1_725603_G_A	1_702484_T_C
					gnl|X|EDAIMELB_30_6761_A_G		gnl|X|EDAIMELB_7_90425_C_T												1_727774_G_A	1_702676_G_A
					gnl|X|EDAIMELB_30_7025_T_C		gnl|X|EDAIMELB_7_90496_T_C												1_729295_G_T	1_702770_C_T
					gnl|X|EDAIMELB_30_10585_G_A		gnl|X|EDAIMELB_7_91271_G_A												1_729475_G_A	1_703375_G_T
					gnl|X|EDAIMELB_30_10760_C_T		gnl|X|EDAIMELB_7_91326_T_C												1_730480_G_A	1_703672_G_C
					gnl|X|EDAIMELB_30_14378_G_A		gnl|X|EDAIMELB_7_91871_A_G												1_731403_G_A	1_703716_G_A
					gnl|X|EDAIMELB_30_15738_G_A		gnl|X|EDAIMELB_7_93977_A_G												1_732253_A_G	1_704043_C_A
					gnl|X|EDAIMELB_30_16502_C_T		gnl|X|EDAIMELB_7_95166_T_C												1_735816_C_T	1_704122_A_G
					gnl|X|EDAIMELB_30_16815_A_G		gnl|X|EDAIMELB_7_98774_G_A												1_736742_G_A	1_704202_A_G
					gnl|X|EDAIMELB_30_22502_C_T		gnl|X|EDAIMELB_7_98780_G_A												1_737834_T_C	1_705630_G_A
					gnl|X|EDAIMELB_30_23801_G_C		gnl|X|EDAIMELB_7_98905_G_A												1_737877_A_G	1_705660_A_G
					gnl|X|EDAIMELB_30_23818_G_A		gnl|X|EDAIMELB_7_99566_G_C												1_737950_A_G	1_705984_T_C
					gnl|X|EDAIMELB_30_24034_G_A		gnl|X|EDAIMELB_7_99569_A_G												1_738058_G_A	1_706100_T_C
					gnl|X|EDAIMELB_30_24172_A_C		gnl|X|EDAIMELB_7_100361_G_A												1_739458_C_T	1_706196_C_T
					gnl|X|EDAIMELB_31_2920_A_G		gnl|X|EDAIMELB_7_100370_A_G												1_740106_C_T	1_712594_T_G
					gnl|X|EDAIMELB_31_5426_C_T		gnl|X|EDAIMELB_7_100484_G_A												1_740169_C_T	1_712864_C_T
					gnl|X|EDAIMELB_31_5672_A_G		gnl|X|EDAIMELB_7_100622_G_A												1_741616_G_A	1_719799_G_A
					gnl|X|EDAIMELB_31_6852_A_C		gnl|X|EDAIMELB_7_100625_A_G												1_742023_T_G	1_720575_T_G
					gnl|X|EDAIMELB_31_8043_C_T		gnl|X|EDAIMELB_7_101006_A_G												1_742054_G_A	1_721982_C_G
					gnl|X|EDAIMELB_31_8055_C_T		gnl|X|EDAIMELB_7_101306_T_C												1_742202_T_C	1_722336_C_T
					gnl|X|EDAIMELB_31_8362_G_A		gnl|X|EDAIMELB_7_101384_G_A												1_743885_T_C	1_722573_G_A
					gnl|X|EDAIMELB_31_9064_C_A		gnl|X|EDAIMELB_7_101494_T_C												1_743889_C_T	1_722609_G_C
					gnl|X|EDAIMELB_31_9212_T_C		gnl|X|EDAIMELB_7_101515_C_T												1_744872_C_T	1_722750_C_T
					gnl|X|EDAIMELB_31_9218_C_T		gnl|X|EDAIMELB_7_101582_G_T												1_744874_T_G	1_722947_G_A
					gnl|X|EDAIMELB_31_9236_T_C		gnl|X|EDAIMELB_8_1175_C_A												1_745142_T_C	1_722969_G_C
					gnl|X|EDAIMELB_31_9263_T_C		gnl|X|EDAIMELB_8_2646_A_G												1_745241_T_C	1_723009_G_T
					gnl|X|EDAIMELB_31_11117_A_C		gnl|X|EDAIMELB_8_3432_T_C												1_746915_T_C	1_723064_C_T
					gnl|X|EDAIMELB_31_11343_A_G		gnl|X|EDAIMELB_8_5453_T_C												1_747027_C_T	1_723149_C_A
					gnl|X|EDAIMELB_31_11385_C_T		gnl|X|EDAIMELB_8_6905_C_G												1_747193_A_G	1_723317_T_C
					gnl|X|EDAIMELB_31_11460_T_C		gnl|X|EDAIMELB_8_7529_C_T												1_747236_A_T	1_723730_T_C
					gnl|X|EDAIMELB_31_11585_A_C		gnl|X|EDAIMELB_8_7575_A_G												1_748644_C_G	1_724011_G_A
					gnl|X|EDAIMELB_31_11589_C_A		gnl|X|EDAIMELB_8_7779_C_T												1_748777_C_T	1_724067_G_A
					gnl|X|EDAIMELB_31_11802_T_C		gnl|X|EDAIMELB_8_7790_C_T												1_749807_G_A	1_724075_C_T
					gnl|X|EDAIMELB_31_12697_C_T		gnl|X|EDAIMELB_8_8081_C_A												1_750040_G_A	1_724788_G_C
					gnl|X|EDAIMELB_31_12703_C_T		gnl|X|EDAIMELB_8_8399_G_C												1_750179_G_A	1_725129_T_C
					gnl|X|EDAIMELB_31_12709_A_G		gnl|X|EDAIMELB_8_9177_T_C												1_750656_T_C	1_725603_G_A
					gnl|X|EDAIMELB_31_12973_T_C		gnl|X|EDAIMELB_8_9231_C_T												1_750889_A_G	1_727774_G_A
					gnl|X|EDAIMELB_31_13348_G_A		gnl|X|EDAIMELB_8_9255_G_C												1_751303_C_T	1_729295_G_T
					gnl|X|EDAIMELB_31_15018_A_G		gnl|X|EDAIMELB_8_10606_C_T												1_751339_C_T	1_729475_G_A
					gnl|X|EDAIMELB_31_15945_G_C		gnl|X|EDAIMELB_8_10948_C_T												1_751725_A_G	1_730480_G_A
					gnl|X|EDAIMELB_31_19602_C_T		gnl|X|EDAIMELB_8_11276_G_C												1_752409_T_C	1_731403_G_A
					gnl|X|EDAIMELB_31_23085_A_G		gnl|X|EDAIMELB_8_11611_G_A												1_752550_G_A	1_732253_A_G
					gnl|X|EDAIMELB_31_23102_C_T		gnl|X|EDAIMELB_8_11659_C_T												1_752666_C_T	1_735816_C_T
					gnl|X|EDAIMELB_31_23648_C_T		gnl|X|EDAIMELB_8_11959_G_A												1_752739_T_C	1_736742_G_A
					gnl|X|EDAIMELB_31_23714_T_C		gnl|X|EDAIMELB_8_12160_T_C												1_753023_C_T	1_737834_T_C
					gnl|X|EDAIMELB_31_23924_C_T		gnl|X|EDAIMELB_8_13094_T_C												1_753162_A_G	1_737877_A_G
					gnl|X|EDAIMELB_32_4351_T_C		gnl|X|EDAIMELB_8_14651_T_C												1_753429_G_A	1_737950_A_G
					gnl|X|EDAIMELB_32_4369_G_T		gnl|X|EDAIMELB_8_15423_T_C												1_753521_A_G	1_738058_G_A
					gnl|X|EDAIMELB_32_4390_A_C		gnl|X|EDAIMELB_8_15445_A_G												1_765211_A_G	1_739458_C_T
					gnl|X|EDAIMELB_32_7212_A_G		gnl|X|EDAIMELB_8_15500_C_T												1_765250_A_G	1_740106_C_T
					gnl|X|EDAIMELB_32_9839_G_C		gnl|X|EDAIMELB_8_15719_A_G												1_765289_T_C	1_740169_C_T
					gnl|X|EDAIMELB_32_9848_C_T		gnl|X|EDAIMELB_8_16228_A_G												1_765541_G_A	1_741616_G_A
					gnl|X|EDAIMELB_32_9998_G_A		gnl|X|EDAIMELB_8_17751_C_T												1_768740_G_C	1_742023_T_G
					gnl|X|EDAIMELB_32_16806_T_C		gnl|X|EDAIMELB_8_17791_A_G												1_768797_C_T	1_742054_G_A
					gnl|X|EDAIMELB_32_17399_A_G		gnl|X|EDAIMELB_8_18375_C_T												1_769001_G_C	1_742202_T_C
					gnl|X|EDAIMELB_32_19074_G_A		gnl|X|EDAIMELB_8_18554_G_C												1_769264_G_A	1_743885_T_C
					gnl|X|EDAIMELB_32_19075_G_T		gnl|X|EDAIMELB_8_18597_C_T												1_770148_T_C	1_743889_C_T
					gnl|X|EDAIMELB_32_19202_T_C		gnl|X|EDAIMELB_8_18799_T_C												1_772356_G_C	1_744872_C_T
					gnl|X|EDAIMELB_32_19223_A_G		gnl|X|EDAIMELB_8_18804_T_C												1_772386_T_C	1_744874_T_G
					gnl|X|EDAIMELB_32_20554_C_T		gnl|X|EDAIMELB_8_18860_C_T												1_773704_C_T	1_745142_T_C
					gnl|X|EDAIMELB_32_20556_C_T		gnl|X|EDAIMELB_8_19005_C_T												1_774173_C_G	1_745241_T_C
					gnl|X|EDAIMELB_32_20557_T_C		gnl|X|EDAIMELB_8_19011_T_C												1_774299_A_G	1_746915_T_C
					gnl|X|EDAIMELB_33_922_A_G		gnl|X|EDAIMELB_8_19409_A_G												1_774383_T_C	1_747027_C_T
					gnl|X|EDAIMELB_33_934_G_A		gnl|X|EDAIMELB_8_19475_G_C												1_774528_G_A	1_747193_A_G
					gnl|X|EDAIMELB_33_1267_A_G		gnl|X|EDAIMELB_8_19742_T_C												1_774614_A_G	1_747236_A_T
					gnl|X|EDAIMELB_33_1286_G_C		gnl|X|EDAIMELB_8_19764_G_A												1_774821_A_G	1_748644_C_G
					gnl|X|EDAIMELB_33_1349_A_G		gnl|X|EDAIMELB_8_20284_G_A												1_774938_G_T	1_748777_C_T
					gnl|X|EDAIMELB_33_1616_C_T		gnl|X|EDAIMELB_8_21282_C_T												1_777599_A_G	1_749807_G_A
					gnl|X|EDAIMELB_33_4222_C_T		gnl|X|EDAIMELB_8_21792_C_T												1_778073_T_C	1_750040_G_A
					gnl|X|EDAIMELB_33_4234_T_C		gnl|X|EDAIMELB_8_21863_T_C												1_778081_G_T	1_750179_G_A
					gnl|X|EDAIMELB_33_8669_C_T		gnl|X|EDAIMELB_8_21980_C_T												1_778843_A_G	1_750656_T_C
					gnl|X|EDAIMELB_33_8785_C_G		gnl|X|EDAIMELB_8_22008_G_A												1_779008_G_A	1_750889_A_G
					gnl|X|EDAIMELB_33_10129_T_C		gnl|X|EDAIMELB_8_22375_G_C												1_779089_G_A	1_751303_C_T
					gnl|X|EDAIMELB_33_12165_C_T		gnl|X|EDAIMELB_8_22386_C_G												1_779143_A_G	1_751339_C_T
					gnl|X|EDAIMELB_33_12188_C_T		gnl|X|EDAIMELB_8_22515_A_G												1_779431_T_C	1_751725_A_G
					gnl|X|EDAIMELB_33_12427_G_A		gnl|X|EDAIMELB_8_23412_T_G												1_779913_C_A	1_752409_T_C
					gnl|X|EDAIMELB_33_13382_T_C		gnl|X|EDAIMELB_8_24842_G_C												1_780031_G_A	1_752550_G_A
					gnl|X|EDAIMELB_33_13397_A_G		gnl|X|EDAIMELB_8_25373_A_G												1_780277_A_G	1_752666_C_T
					gnl|X|EDAIMELB_33_14327_G_A		gnl|X|EDAIMELB_8_25805_A_G												1_780633_A_G	1_752739_T_C
					gnl|X|EDAIMELB_33_15717_C_A		gnl|X|EDAIMELB_8_26129_G_C												1_780657_G_C	1_753023_C_T
					gnl|X|EDAIMELB_33_15924_G_A		gnl|X|EDAIMELB_8_26157_A_G												1_781867_T_C	1_753162_A_G
					gnl|X|EDAIMELB_33_19105_T_C		gnl|X|EDAIMELB_8_26404_C_T												1_782746_T_C	1_753429_G_A
					gnl|X|EDAIMELB_33_19715_A_C		gnl|X|EDAIMELB_8_26598_C_T												1_782748_A_G	1_753521_A_G
					gnl|X|EDAIMELB_34_1646_A_G		gnl|X|EDAIMELB_8_26723_T_C												1_783126_G_A	1_765211_A_G
					gnl|X|EDAIMELB_34_1647_C_T		gnl|X|EDAIMELB_8_28230_T_C												1_783549_C_T	1_765250_A_G
					gnl|X|EDAIMELB_34_2571_T_C		gnl|X|EDAIMELB_8_28448_C_T												1_783836_A_G	1_765289_T_C
					gnl|X|EDAIMELB_34_9722_A_G		gnl|X|EDAIMELB_8_29125_G_A												1_786383_C_T	1_765541_G_A
					gnl|X|EDAIMELB_34_9914_C_A		gnl|X|EDAIMELB_8_29574_G_A												1_786749_C_T	1_768740_G_C
					gnl|X|EDAIMELB_34_10034_A_G		gnl|X|EDAIMELB_8_29764_T_G												1_786950_T_G	1_768797_C_T
					gnl|X|EDAIMELB_34_10544_A_G		gnl|X|EDAIMELB_8_29788_C_T												1_786972_T_G	1_769001_G_C
					gnl|X|EDAIMELB_34_10814_T_G		gnl|X|EDAIMELB_8_29878_T_C												1_787054_C_T	1_769264_G_A
					gnl|X|EDAIMELB_34_13996_G_C		gnl|X|EDAIMELB_8_30204_A_G												1_787118_T_C	1_770148_T_C
					gnl|X|EDAIMELB_35_4449_C_T		gnl|X|EDAIMELB_8_30205_G_A												1_787544_T_C	1_772356_G_C
					gnl|X|EDAIMELB_35_4452_A_G		gnl|X|EDAIMELB_8_31681_C_T												1_788414_A_G	1_772386_T_C
					gnl|X|EDAIMELB_35_4458_G_C		gnl|X|EDAIMELB_8_32506_T_C												1_788792_T_C	1_773704_C_T
					gnl|X|EDAIMELB_35_4684_T_C		gnl|X|EDAIMELB_8_33278_G_A												1_788838_A_G	1_774173_C_G
					gnl|X|EDAIMELB_35_5089_G_A		gnl|X|EDAIMELB_8_33418_C_T												1_789420_G_A	1_774299_A_G
					gnl|X|EDAIMELB_35_5106_C_T		gnl|X|EDAIMELB_8_33863_C_T												1_789807_C_T	1_774383_T_C
					gnl|X|EDAIMELB_36_8144_A_G		gnl|X|EDAIMELB_8_34221_T_C												1_789829_T_C	1_774528_G_A
					gnl|X|EDAIMELB_36_8149_G_A		gnl|X|EDAIMELB_8_34230_C_T												1_791123_T_C	1_774614_A_G
					gnl|X|EDAIMELB_36_9425_A_G		gnl|X|EDAIMELB_8_36064_T_C												1_791645_C_T	1_774821_A_G
					gnl|X|EDAIMELB_36_9469_T_C		gnl|X|EDAIMELB_8_36709_G_A												1_791699_C_A	1_774938_G_T
					gnl|X|EDAIMELB_36_9494_C_T		gnl|X|EDAIMELB_8_37381_C_T												1_792095_T_C	1_777599_A_G
					gnl|X|EDAIMELB_36_11682_T_A		gnl|X|EDAIMELB_8_38046_C_A												1_792187_C_T	1_778073_T_C
					gnl|X|EDAIMELB_37_5458_C_T		gnl|X|EDAIMELB_8_38144_T_C												1_792193_C_T	1_778081_G_T
					gnl|X|EDAIMELB_37_10325_C_G		gnl|X|EDAIMELB_8_38168_A_G												1_792304_T_C	1_778174_G_A
					gnl|X|EDAIMELB_38_2877_T_G		gnl|X|EDAIMELB_8_38355_C_G												1_792606_C_T	1_778668_C_T
					gnl|X|EDAIMELB_38_2907_G_A		gnl|X|EDAIMELB_8_38471_T_C												1_792617_T_C	1_778723_G_A
					gnl|X|EDAIMELB_38_3173_T_C		gnl|X|EDAIMELB_8_38553_A_G												1_792716_C_T	1_778843_A_G
					gnl|X|EDAIMELB_38_3176_T_C		gnl|X|EDAIMELB_8_39519_G_A												1_792913_A_G	1_779008_G_A
					gnl|X|EDAIMELB_38_3936_T_C		gnl|X|EDAIMELB_8_39677_T_C												1_792994_G_A	1_779089_G_A
					gnl|X|EDAIMELB_38_4903_A_G		gnl|X|EDAIMELB_8_39882_C_T												1_792999_T_C	1_779143_A_G
					gnl|X|EDAIMELB_38_4910_A_G		gnl|X|EDAIMELB_8_39917_C_T												1_793534_C_T	1_779431_T_C
					gnl|X|EDAIMELB_38_7800_T_C		gnl|X|EDAIMELB_8_40091_G_C												1_811242_G_A	1_779913_C_A
					gnl|X|EDAIMELB_38_7809_C_T		gnl|X|EDAIMELB_8_40308_C_T												1_811248_C_T	1_780031_G_A
					gnl|X|EDAIMELB_38_7843_T_C		gnl|X|EDAIMELB_8_41046_T_G												1_811396_A_G	1_780277_A_G
					gnl|X|EDAIMELB_38_7848_T_C		gnl|X|EDAIMELB_8_41713_C_G												1_811540_A_G	1_780633_A_G
					gnl|X|EDAIMELB_38_10624_T_C		gnl|X|EDAIMELB_8_42074_G_A												1_811594_G_A	1_780657_G_C
					gnl|X|EDAIMELB_38_10628_T_C		gnl|X|EDAIMELB_8_43279_C_T												1_811603_C_T	1_781867_T_C
					gnl|X|EDAIMELB_38_10765_T_C		gnl|X|EDAIMELB_8_43611_G_A												1_811654_A_G	1_782746_T_C
					gnl|X|EDAIMELB_39_1867_G_A		gnl|X|EDAIMELB_8_44080_C_G												1_811828_G_C	1_782748_A_G
					gnl|X|EDAIMELB_39_2842_G_C		gnl|X|EDAIMELB_8_44136_C_T												1_813140_A_G	1_783126_G_A
					gnl|X|EDAIMELB_39_2849_G_A		gnl|X|EDAIMELB_8_44144_C_T												1_813164_G_C	1_783549_C_T
					gnl|X|EDAIMELB_39_4154_A_T		gnl|X|EDAIMELB_8_44283_T_C												1_813374_C_T	1_783836_A_G
					gnl|X|EDAIMELB_39_4194_A_G		gnl|X|EDAIMELB_8_44788_A_G												1_813675_T_C	1_786383_C_T
					gnl|X|EDAIMELB_39_8333_C_T		gnl|X|EDAIMELB_8_44846_T_C												1_813839_T_C	1_786749_C_T
					gnl|X|EDAIMELB_39_8344_C_T		gnl|X|EDAIMELB_8_45425_C_T												1_814082_A_G	1_786950_T_G
					gnl|X|EDAIMELB_40_2676_G_T		gnl|X|EDAIMELB_8_45440_T_C												1_814147_T_C	1_786972_T_G
					gnl|X|EDAIMELB_40_2682_C_T		gnl|X|EDAIMELB_8_45859_A_G												1_814811_A_G	1_787054_C_T
					gnl|X|EDAIMELB_40_7944_A_G		gnl|X|EDAIMELB_8_45962_C_T												1_814823_C_T	1_787118_T_C
					gnl|X|EDAIMELB_40_7954_A_G		gnl|X|EDAIMELB_8_45999_C_T												1_815057_T_C	1_787544_T_C
					gnl|X|EDAIMELB_41_1996_T_C		gnl|X|EDAIMELB_8_50506_A_G												1_815090_C_T	1_788414_A_G
					gnl|X|EDAIMELB_41_2014_C_T		gnl|X|EDAIMELB_8_50637_G_A												1_815093_C_T	1_788792_T_C
					gnl|X|EDAIMELB_41_2019_T_G		gnl|X|EDAIMELB_8_51438_G_A												1_815102_T_C	1_788838_A_G
					gnl|X|EDAIMELB_41_2360_T_G		gnl|X|EDAIMELB_8_51833_T_C												1_815109_A_C	1_789420_G_A
					gnl|X|EDAIMELB_41_6510_C_T		gnl|X|EDAIMELB_8_52022_G_A												1_815263_A_G	1_789807_C_T
					gnl|X|EDAIMELB_41_8053_A_G		gnl|X|EDAIMELB_8_52097_C_T												1_815468_A_G	1_789829_T_C
					gnl|X|EDAIMELB_41_8070_C_A		gnl|X|EDAIMELB_8_52160_A_G												1_815657_T_C	1_791123_T_C
					gnl|X|EDAIMELB_41_8269_T_C		gnl|X|EDAIMELB_8_52226_T_C												1_815753_C_T	1_791645_C_T
					gnl|X|EDAIMELB_41_8409_C_G		gnl|X|EDAIMELB_8_52229_T_C												1_815897_G_A	1_791699_C_A
					gnl|X|EDAIMELB_41_8417_A_G		gnl|X|EDAIMELB_8_56650_T_C												1_815901_C_T	1_792095_T_C
					gnl|X|EDAIMELB_41_8418_G_A		gnl|X|EDAIMELB_8_56795_T_C												1_815994_G_A	1_792187_C_T
					gnl|X|EDAIMELB_42_1640_C_T		gnl|X|EDAIMELB_8_56817_C_A												1_816032_G_A	1_792193_C_T
					gnl|X|EDAIMELB_42_4016_C_T		gnl|X|EDAIMELB_8_56827_G_C												1_816080_C_T	1_792304_T_C
					gnl|X|EDAIMELB_42_4017_G_A		gnl|X|EDAIMELB_8_61457_C_T												1_817737_A_G	1_792606_C_T
					gnl|X|EDAIMELB_42_4038_C_G		gnl|X|EDAIMELB_8_61479_G_T												1_818501_T_C	1_792617_T_C
					gnl|X|EDAIMELB_42_4317_G_A		gnl|X|EDAIMELB_8_61857_C_T												1_818965_G_A	1_792716_C_T
					gnl|X|EDAIMELB_42_4323_G_A		gnl|X|EDAIMELB_8_61858_C_T												1_819111_A_G	1_792913_A_G
					gnl|X|EDAIMELB_42_9240_T_C		gnl|X|EDAIMELB_8_61930_C_T												1_819168_T_C	1_792994_G_A
					gnl|X|EDAIMELB_42_9262_C_T		gnl|X|EDAIMELB_8_62089_C_T												1_820283_T_C	1_792999_T_C
					gnl|X|EDAIMELB_44_2620_C_T		gnl|X|EDAIMELB_8_62439_T_C												1_820344_C_T	1_793534_C_T
					gnl|X|EDAIMELB_44_2630_T_C		gnl|X|EDAIMELB_8_62654_T_G												1_820378_A_G	1_811087_C_T
					gnl|X|EDAIMELB_44_2705_A_G		gnl|X|EDAIMELB_8_63773_C_T												1_820392_T_G	1_811090_G_A
					gnl|X|EDAIMELB_44_3110_G_A		gnl|X|EDAIMELB_8_78989_T_A												1_820485_C_T	1_811242_G_A
					gnl|X|EDAIMELB_44_3590_A_G		gnl|X|EDAIMELB_8_79091_T_C												1_820581_G_A	1_811248_C_T
					gnl|X|EDAIMELB_44_3593_G_A		gnl|X|EDAIMELB_8_79181_C_T												1_820928_T_C	1_811396_A_G
					gnl|X|EDAIMELB_44_3758_A_G		gnl|X|EDAIMELB_8_79187_T_C												1_821027_G_A	1_811540_A_G
					gnl|X|EDAIMELB_45_4799_A_G		gnl|X|EDAIMELB_8_79199_T_C												1_821593_A_G	1_811594_G_A
					gnl|X|EDAIMELB_46_3216_G_A		gnl|X|EDAIMELB_8_80293_A_G												1_821635_T_C	1_811603_C_T
					gnl|X|EDAIMELB_47_468_G_A		gnl|X|EDAIMELB_8_80412_C_G												1_822213_G_A	1_811654_A_G
					gnl|X|EDAIMELB_47_754_C_T		gnl|X|EDAIMELB_8_80436_C_T												1_822241_G_A	1_811828_G_C
					gnl|X|EDAIMELB_47_775_A_G		gnl|X|EDAIMELB_8_80576_A_G												1_822564_A_G	1_813140_A_G
					gnl|X|EDAIMELB_47_799_G_A		gnl|X|EDAIMELB_8_80631_T_C												1_822761_C_T	1_813164_G_C
					gnl|X|EDAIMELB_47_1604_A_G		gnl|X|EDAIMELB_8_80649_G_A												1_822953_C_T	1_813374_C_T
					gnl|X|EDAIMELB_47_2060_C_T		gnl|X|EDAIMELB_8_81180_C_T												1_823331_C_T	1_813675_T_C
					gnl|X|EDAIMELB_47_2073_G_T		gnl|X|EDAIMELB_8_81324_C_G												1_823525_C_T	1_813839_T_C
					gnl|X|EDAIMELB_47_3089_A_G		gnl|X|EDAIMELB_8_81438_A_C												1_823528_T_C	1_814082_A_G
					gnl|X|EDAIMELB_47_3390_G_A		gnl|X|EDAIMELB_8_82094_C_T												1_823694_T_C	1_814147_T_C
					gnl|X|EDAIMELB_47_4026_C_A		gnl|X|EDAIMELB_8_82211_A_G												1_824014_C_T	1_814811_A_G
					gnl|X|EDAIMELB_47_4029_A_G		gnl|X|EDAIMELB_8_82415_C_T												1_824216_G_A	1_814823_C_T
					gnl|X|EDAIMELB_47_4110_T_C		gnl|X|EDAIMELB_8_83145_A_G												1_824320_T_G	1_815057_T_C
					gnl|X|EDAIMELB_47_4422_G_C		gnl|X|EDAIMELB_8_83301_G_C												1_824414_C_T	1_815090_C_T
					gnl|X|EDAIMELB_47_4638_A_G		gnl|X|EDAIMELB_8_83678_A_C												1_824531_A_G	1_815093_C_T
					gnl|X|EDAIMELB_47_4947_T_C		gnl|X|EDAIMELB_8_83893_T_C												1_824533_C_G	1_815102_T_C
					gnl|X|EDAIMELB_47_4955_G_C		gnl|X|EDAIMELB_8_84199_G_A												1_824593_C_T	1_815109_A_C
					gnl|X|EDAIMELB_48_3131_C_A		gnl|X|EDAIMELB_8_84259_T_A												1_824883_A_G	1_815263_A_G
					gnl|X|EDAIMELB_48_4779_A_G		gnl|X|EDAIMELB_8_84332_T_C												1_825545_C_T	1_815468_A_G
					gnl|X|EDAIMELB_48_4793_T_C		gnl|X|EDAIMELB_8_84419_T_C												1_825625_T_C	1_815657_T_C
					gnl|X|EDAIMELB_50_2786_T_C		gnl|X|EDAIMELB_8_84965_C_T												1_826355_T_C	1_815753_C_T
					gnl|X|EDAIMELB_50_3332_C_T		gnl|X|EDAIMELB_8_85093_C_T												1_826499_C_A	1_815897_G_A
					gnl|X|EDAIMELB_50_3338_C_T		gnl|X|EDAIMELB_8_85354_G_A												1_827137_T_C	1_815901_C_T
							gnl|X|EDAIMELB_8_87768_G_C												1_827143_A_G	1_815994_G_A
							gnl|X|EDAIMELB_8_87978_G_A												1_827219_A_G	1_816032_G_A
							gnl|X|EDAIMELB_8_88135_C_T												1_827671_T_C	1_816080_C_T
							gnl|X|EDAIMELB_8_89638_T_C												1_828089_T_C	1_817737_A_G
							gnl|X|EDAIMELB_8_90197_C_G												1_828641_T_C	1_818501_T_C
							gnl|X|EDAIMELB_8_90322_T_G												1_828839_T_C	1_818965_G_A
							gnl|X|EDAIMELB_8_90476_C_T												1_828999_A_G	1_819111_A_G
							gnl|X|EDAIMELB_8_90502_G_A												1_829861_T_G	1_819168_T_C
							gnl|X|EDAIMELB_8_90526_A_G												1_829943_C_G	1_820283_T_C
							gnl|X|EDAIMELB_8_91249_A_G												1_830018_T_C	1_820344_C_T
							gnl|X|EDAIMELB_8_91545_G_A												1_830620_C_T	1_820378_A_G
							gnl|X|EDAIMELB_8_92259_G_A												1_830642_C_T	1_820392_T_G
							gnl|X|EDAIMELB_8_92260_G_A												1_830678_T_C	1_820485_C_T
							gnl|X|EDAIMELB_8_92281_G_C												1_830908_C_T	1_820581_G_A
							gnl|X|EDAIMELB_8_92288_A_G												1_832080_A_C	1_820928_T_C
							gnl|X|EDAIMELB_8_92946_G_C												1_833146_T_G	1_821027_G_A
							gnl|X|EDAIMELB_8_94259_T_C												1_833155_A_C	1_821593_A_G
							gnl|X|EDAIMELB_8_94265_T_C												1_833387_T_C	1_821635_T_C
							gnl|X|EDAIMELB_8_94644_C_G												1_833463_T_C	1_822213_G_A
							gnl|X|EDAIMELB_8_94841_C_T												1_834369_G_A	1_822241_G_A
							gnl|X|EDAIMELB_8_95367_T_C												1_834973_A_G	1_822564_A_G
							gnl|X|EDAIMELB_8_95391_C_T												1_835063_A_G	1_822761_C_T
							gnl|X|EDAIMELB_8_95396_T_C												1_835084_G_A	1_822953_C_T
							gnl|X|EDAIMELB_8_96101_C_T												1_835347_A_G	1_823331_C_T
							gnl|X|EDAIMELB_8_96236_A_G												1_835619_T_C	1_823525_C_T
							gnl|X|EDAIMELB_8_96492_G_A												1_835824_A_G	1_823528_T_C
							gnl|X|EDAIMELB_8_96565_C_T												1_835979_A_C	1_823694_T_C
							gnl|X|EDAIMELB_8_96867_A_G												1_836169_G_C	1_824014_C_T
							gnl|X|EDAIMELB_8_97337_A_G												1_837004_C_T	1_824216_G_A
							gnl|X|EDAIMELB_8_97692_A_T												1_838150_C_T	1_824320_T_G
							gnl|X|EDAIMELB_8_97704_C_T												1_838186_T_C	1_824414_C_T
							gnl|X|EDAIMELB_8_97749_T_C												1_838601_C_T	1_824531_A_G
							gnl|X|EDAIMELB_8_97805_G_T												1_838819_C_T	1_824533_C_G
							gnl|X|EDAIMELB_8_97901_C_T												1_838822_C_G	1_824593_C_T
							gnl|X|EDAIMELB_8_98538_G_A												1_839387_A_G	1_824883_A_G
							gnl|X|EDAIMELB_8_98553_C_T												1_839408_G_A	1_825545_C_T
							gnl|X|EDAIMELB_9_1323_T_C												1_839414_C_T	1_825625_T_C
							gnl|X|EDAIMELB_9_3024_T_C												1_840250_G_A	1_826355_T_C
							gnl|X|EDAIMELB_9_6893_G_A												1_840328_G_T	1_826499_C_A
							gnl|X|EDAIMELB_9_7073_G_A												1_840404_A_G	1_827137_T_C
							gnl|X|EDAIMELB_9_7556_T_C												1_840843_G_A	1_827143_A_G
							gnl|X|EDAIMELB_9_7578_C_T												1_842633_G_T	1_827219_A_G
							gnl|X|EDAIMELB_9_7857_T_C												1_842634_C_T	1_827671_T_C
							gnl|X|EDAIMELB_9_7888_G_C												1_842966_C_T	1_828089_T_C
							gnl|X|EDAIMELB_9_9971_G_A												1_843266_T_C	1_828641_T_C
							gnl|X|EDAIMELB_9_10079_T_A												1_843305_G_C	1_828839_T_C
							gnl|X|EDAIMELB_9_13798_G_T												1_843493_G_A	1_828999_A_G
							gnl|X|EDAIMELB_9_13876_T_C												1_844165_A_G	1_829861_T_G
							gnl|X|EDAIMELB_9_14647_G_A												1_844952_C_T	1_829943_C_G
							gnl|X|EDAIMELB_9_14670_A_G												1_845523_C_T	1_830018_T_C
							gnl|X|EDAIMELB_9_14865_A_G												1_845570_C_T	1_830620_C_T
							gnl|X|EDAIMELB_9_15210_A_G												1_845987_G_A	1_830642_C_T
							gnl|X|EDAIMELB_9_15259_A_T												1_846145_G_A	1_830678_T_C
							gnl|X|EDAIMELB_9_15365_C_T												1_846382_A_G	1_830908_C_T
							gnl|X|EDAIMELB_9_15433_C_G												1_846505_G_A	1_832080_A_C
							gnl|X|EDAIMELB_9_15870_G_T												1_846647_C_T	1_833146_T_G
							gnl|X|EDAIMELB_9_15995_A_G												1_846654_T_G	1_833155_A_C
							gnl|X|EDAIMELB_9_16052_T_C												1_846694_G_A	1_833387_T_C
							gnl|X|EDAIMELB_9_16145_C_T												1_846826_T_C	1_833463_T_C
							gnl|X|EDAIMELB_9_16528_G_A												1_847133_G_T	1_834369_G_A
							gnl|X|EDAIMELB_9_16833_A_C												1_847486_T_G	1_834973_A_G
							gnl|X|EDAIMELB_9_16972_C_T												1_847530_G_A	1_835063_A_G
							gnl|X|EDAIMELB_9_18067_T_C												1_847711_T_C	1_835084_G_A
							gnl|X|EDAIMELB_9_18094_G_A												1_847924_A_G	1_835347_A_G
							gnl|X|EDAIMELB_9_18249_G_A												1_848351_T_C	1_835619_T_C
							gnl|X|EDAIMELB_9_18305_T_C												1_848625_C_T	1_835824_A_G
							gnl|X|EDAIMELB_9_20634_A_G												1_848831_C_T	1_835979_A_C
							gnl|X|EDAIMELB_9_21435_A_G												1_849045_A_G	1_836169_G_C
							gnl|X|EDAIMELB_9_22841_T_C												1_849121_T_C	1_837004_C_T
							gnl|X|EDAIMELB_9_22911_C_A												1_849490_T_C	1_838150_C_T
							gnl|X|EDAIMELB_9_23015_A_G												1_849522_T_C	1_838186_T_C
							gnl|X|EDAIMELB_9_23258_G_A												1_849781_A_G	1_838601_C_T
							gnl|X|EDAIMELB_9_24656_A_G												1_850275_T_C	1_838819_C_T
							gnl|X|EDAIMELB_9_24690_A_G												1_850999_T_C	1_838822_C_G
							gnl|X|EDAIMELB_9_25162_C_T												1_851666_C_T	1_839387_A_G
							gnl|X|EDAIMELB_9_25335_A_G												1_852410_T_C	1_839408_G_A
							gnl|X|EDAIMELB_9_25850_G_A												1_852850_A_G	1_839414_C_T
							gnl|X|EDAIMELB_9_26791_G_T												1_853418_A_G	1_840250_G_A
							gnl|X|EDAIMELB_9_26922_T_C												1_854515_G_T	1_840328_G_T
							gnl|X|EDAIMELB_9_27461_G_A												1_854707_C_T	1_840404_A_G
							gnl|X|EDAIMELB_9_28570_T_C												1_855165_C_T	1_840843_G_A
							gnl|X|EDAIMELB_9_28595_T_G												1_856572_T_C	1_842633_G_T
							gnl|X|EDAIMELB_9_28608_C_T												1_858121_A_G	1_842634_C_T
							gnl|X|EDAIMELB_9_28665_C_T												1_858284_C_T	1_842966_C_T
							gnl|X|EDAIMELB_9_28811_A_G												1_858794_C_G	1_843266_T_C
							gnl|X|EDAIMELB_9_30290_G_A												1_859010_C_T	1_843305_G_C
							gnl|X|EDAIMELB_9_30547_G_A												1_860469_C_T	1_843493_G_A
							gnl|X|EDAIMELB_9_30890_A_G												1_860787_A_G	1_844165_A_G
							gnl|X|EDAIMELB_9_30942_G_A												1_861530_C_T	1_844952_C_T
							gnl|X|EDAIMELB_9_31246_C_A												1_862219_G_C	1_845523_C_T
							gnl|X|EDAIMELB_9_31531_A_G												1_862668_C_T	1_845570_C_T
							gnl|X|EDAIMELB_9_31555_A_G												1_862795_C_T	1_845987_G_A
							gnl|X|EDAIMELB_9_32101_G_A												1_863659_A_G	1_846145_G_A
							gnl|X|EDAIMELB_9_32585_G_A												1_865036_C_A	1_846382_A_G
							gnl|X|EDAIMELB_9_33911_T_C												1_866232_A_G	1_846505_G_A
							gnl|X|EDAIMELB_9_34602_G_A												1_866631_T_C	1_846647_C_T
							gnl|X|EDAIMELB_9_34976_G_T												1_866733_C_G	1_846654_T_G
							gnl|X|EDAIMELB_9_35314_G_T												1_866916_A_G	1_846694_G_A
							gnl|X|EDAIMELB_9_35765_C_T												1_867123_A_G	1_846826_T_C
							gnl|X|EDAIMELB_9_36024_A_C												1_867405_G_A	1_847133_G_T
							gnl|X|EDAIMELB_9_36037_G_A												1_867417_G_A	1_847486_T_G
							gnl|X|EDAIMELB_9_36440_G_A												1_867420_T_C	1_847530_G_A
							gnl|X|EDAIMELB_9_36784_G_A												1_867435_C_G	1_847711_T_C
							gnl|X|EDAIMELB_9_36922_A_G												1_867438_T_C	1_847924_A_G
							gnl|X|EDAIMELB_9_37584_C_G												1_867447_A_G	1_848351_T_C
							gnl|X|EDAIMELB_9_37590_A_C												1_867460_T_C	1_848625_C_T
							gnl|X|EDAIMELB_9_37827_A_G												1_868531_C_T	1_848831_C_T
							gnl|X|EDAIMELB_9_37832_C_A												1_868534_C_G	1_849045_A_G
							gnl|X|EDAIMELB_9_37929_C_T												1_868600_A_G	1_849121_T_C
							gnl|X|EDAIMELB_9_37959_T_C												1_868606_G_A	1_849490_T_C
							gnl|X|EDAIMELB_9_38073_T_C												1_868675_G_T	1_849522_T_C
							gnl|X|EDAIMELB_9_38083_G_A												1_869462_T_C	1_849781_A_G
							gnl|X|EDAIMELB_9_38085_G_A												1_869522_G_T	1_850275_T_C
							gnl|X|EDAIMELB_9_38425_A_T												1_869782_T_C	1_850999_T_C
							gnl|X|EDAIMELB_9_38716_G_A												1_869898_A_G	1_851666_C_T
							gnl|X|EDAIMELB_9_38751_G_A												1_869937_G_A	1_852410_T_C
							gnl|X|EDAIMELB_9_38926_A_G												1_871311_G_A	1_852850_A_G
							gnl|X|EDAIMELB_9_40241_G_A												1_871975_C_T	1_853418_A_G
							gnl|X|EDAIMELB_9_40448_C_A												1_873576_G_T	1_854515_G_T
							gnl|X|EDAIMELB_9_40461_T_C												1_875683_C_T	1_854707_C_T
							gnl|X|EDAIMELB_9_40756_T_C												1_875881_T_C	1_855165_C_T
							gnl|X|EDAIMELB_9_40873_A_G												1_877024_T_A	1_856572_T_C
							gnl|X|EDAIMELB_9_40970_G_C												1_877097_G_A	1_858121_A_G
							gnl|X|EDAIMELB_9_41103_T_G												1_877516_T_C	1_858284_C_T
							gnl|X|EDAIMELB_9_41355_G_A												1_877908_G_A	1_858794_C_G
							gnl|X|EDAIMELB_9_50482_C_T												1_878511_T_C	1_859010_C_T
							gnl|X|EDAIMELB_9_55643_T_C												1_880216_T_C	1_860469_C_T
							gnl|X|EDAIMELB_9_55717_A_G												1_882038_G_A	1_860787_A_G
							gnl|X|EDAIMELB_9_56601_G_A												1_882316_C_T	1_861530_C_T
							gnl|X|EDAIMELB_9_57149_G_A												1_882830_T_C	1_862219_G_C
							gnl|X|EDAIMELB_9_57521_G_A												1_883757_T_C	1_862668_C_T
							gnl|X|EDAIMELB_9_57812_G_A												1_883759_C_T	1_862795_C_T
							gnl|X|EDAIMELB_9_58177_T_C												10_18939_C_T	1_863659_A_G
							gnl|X|EDAIMELB_9_58944_G_A												10_19034_G_A	1_865036_C_A
							gnl|X|EDAIMELB_9_61840_T_C												10_19211_T_C	1_866232_A_G
							gnl|X|EDAIMELB_9_62037_C_T												10_19345_A_G	1_866631_T_C
							gnl|X|EDAIMELB_9_62166_G_A												10_19353_T_G	1_866916_A_G
							gnl|X|EDAIMELB_9_62195_T_G												10_19619_A_G	1_867123_A_G
							gnl|X|EDAIMELB_9_62538_T_C												10_19743_T_C	1_867405_G_A
							gnl|X|EDAIMELB_9_62546_C_G												10_19751_C_T	1_867417_G_A
							gnl|X|EDAIMELB_9_63559_T_C												10_19859_C_G	1_867420_T_C
							gnl|X|EDAIMELB_9_63632_T_C												10_20255_C_T	1_867460_T_C
							gnl|X|EDAIMELB_9_63686_G_A												10_20453_A_C	1_868531_C_T
							gnl|X|EDAIMELB_9_63728_G_A												10_20489_T_C	1_868534_C_G
							gnl|X|EDAIMELB_9_63736_C_T												10_20561_T_C	1_868600_A_G
							gnl|X|EDAIMELB_9_63802_C_A												10_20588_G_A	1_868606_G_A
							gnl|X|EDAIMELB_9_63976_G_A												10_20611_G_A	1_868675_G_T
							gnl|X|EDAIMELB_9_64072_A_G												10_20789_A_G	1_869462_T_C
							gnl|X|EDAIMELB_9_64076_G_C												10_20795_G_A	1_869522_G_T
							gnl|X|EDAIMELB_9_64213_G_A												10_20929_A_G	1_869782_T_C
							gnl|X|EDAIMELB_9_64294_T_C												10_20961_A_C	1_869898_A_G
							gnl|X|EDAIMELB_9_64300_A_G												10_20963_A_G	1_869937_G_A
							gnl|X|EDAIMELB_9_64453_T_C												10_21059_G_A	1_871311_G_A
							gnl|X|EDAIMELB_9_65669_G_T												10_21089_C_T	1_871975_C_T
							gnl|X|EDAIMELB_9_65722_G_A												10_21104_G_A	1_873576_G_T
							gnl|X|EDAIMELB_9_65883_G_A												10_21197_T_C	1_875683_C_T
							gnl|X|EDAIMELB_9_77296_G_A												10_21242_G_A	1_875881_T_C
							gnl|X|EDAIMELB_9_78394_C_T												10_21353_C_T	1_877024_T_A
							gnl|X|EDAIMELB_9_78501_G_A												10_21551_T_C	1_877097_G_A
							gnl|X|EDAIMELB_9_79180_T_C												10_21728_C_A	1_877516_T_C
							gnl|X|EDAIMELB_9_81087_C_A												10_21818_A_G	1_877908_G_A
							gnl|X|EDAIMELB_9_81094_G_A												10_21826_A_G	1_878511_T_C
							gnl|X|EDAIMELB_9_81271_G_C												10_21872_C_T	1_880216_T_C
							gnl|X|EDAIMELB_9_81352_T_C												10_21884_A_G	1_882038_G_A
							gnl|X|EDAIMELB_9_81493_C_T												10_21911_C_T	1_882316_C_T
							gnl|X|EDAIMELB_9_81820_G_C												10_21974_G_A	1_882830_T_C
							gnl|X|EDAIMELB_9_81913_C_A												10_21980_G_A	1_883757_T_C
							gnl|X|EDAIMELB_9_81943_T_G												10_23376_A_C	1_883759_C_T
							gnl|X|EDAIMELB_9_82998_T_C												10_23830_G_A	10_18939_C_T
							gnl|X|EDAIMELB_9_83210_C_T												10_26710_T_C	10_19034_G_A
							gnl|X|EDAIMELB_9_83411_A_G												10_26932_G_A	10_19211_T_C
							gnl|X|EDAIMELB_9_83846_T_C												10_26978_C_A	10_19345_A_G
							gnl|X|EDAIMELB_9_85052_A_G												10_27177_T_C	10_19353_T_G
							gnl|X|EDAIMELB_9_85111_G_A												10_27426_C_T	10_19619_A_G
							gnl|X|EDAIMELB_9_85365_A_G												10_27658_C_T	10_19743_T_C
							gnl|X|EDAIMELB_9_85521_G_A												10_27668_A_G	10_19751_C_T
							gnl|X|EDAIMELB_9_85785_G_A												10_27727_C_T	10_19859_C_G
							gnl|X|EDAIMELB_9_86159_G_A												10_27740_G_A	10_20255_C_T
							gnl|X|EDAIMELB_9_92625_A_G												10_27932_C_T	10_20453_A_C
							gnl|X|EDAIMELB_9_93606_T_C												10_27962_C_T	10_20489_T_C
							gnl|X|EDAIMELB_9_93914_C_T												10_27974_T_C	10_20561_T_C
							gnl|X|EDAIMELB_9_93922_A_G												10_28001_T_C	10_20588_G_A
							gnl|X|EDAIMELB_9_94616_C_T												10_28285_G_A	10_20611_G_A
							gnl|X|EDAIMELB_9_94640_G_A												10_28312_C_T	10_20687_A_G
							gnl|X|EDAIMELB_9_95064_C_T												10_28313_G_A	10_20691_T_G
							gnl|X|EDAIMELB_9_95094_C_T												10_28863_G_A	10_20732_G_A
							gnl|X|EDAIMELB_9_95154_T_C												10_29879_A_G	10_20789_A_G
							gnl|X|EDAIMELB_9_95160_G_A												10_30209_G_T	10_20795_G_A
							gnl|X|EDAIMELB_9_95236_G_A												10_30534_C_A	10_20929_A_G
							gnl|X|EDAIMELB_10_2806_C_T												10_30878_A_G	10_20961_A_C
							gnl|X|EDAIMELB_10_2853_G_A												10_31608_G_A	10_20963_A_G
							gnl|X|EDAIMELB_10_2902_C_G												10_31675_G_A	10_21059_G_A
							gnl|X|EDAIMELB_10_3171_G_A												10_32680_C_G	10_21089_C_T
							gnl|X|EDAIMELB_10_6879_T_C												10_32697_C_T	10_21104_G_A
							gnl|X|EDAIMELB_10_7057_A_G												10_33293_A_G	10_21197_T_C
							gnl|X|EDAIMELB_10_7108_A_G												10_33357_T_C	10_21242_G_A
							gnl|X|EDAIMELB_10_8739_T_C												10_33529_C_T	10_21353_C_T
							gnl|X|EDAIMELB_10_9219_C_A												10_35885_C_T	10_21551_T_C
							gnl|X|EDAIMELB_10_9305_G_A												10_37350_T_C	10_21728_C_A
							gnl|X|EDAIMELB_10_9486_G_T												10_37646_T_G	10_21818_A_G
							gnl|X|EDAIMELB_10_10144_G_A												10_38234_A_C	10_21826_A_G
							gnl|X|EDAIMELB_10_10190_G_C												10_38901_A_G	10_21872_C_T
							gnl|X|EDAIMELB_10_10239_A_G												10_39485_G_C	10_21884_A_G
							gnl|X|EDAIMELB_10_10296_G_A												10_39554_A_G	10_21911_C_T
							gnl|X|EDAIMELB_10_11998_T_C												10_41745_A_T	10_21974_G_A
							gnl|X|EDAIMELB_10_12212_T_G												10_41772_T_C	10_21980_G_A
							gnl|X|EDAIMELB_10_12233_G_A												10_43969_A_C	10_23376_A_C
							gnl|X|EDAIMELB_10_14186_A_C												10_53819_G_A	10_23830_G_A
							gnl|X|EDAIMELB_10_14702_A_G												10_54969_A_G	10_26932_G_A
							gnl|X|EDAIMELB_10_15944_A_G												10_55422_A_G	10_26978_C_A
							gnl|X|EDAIMELB_10_16319_T_A												10_56884_A_G	10_27177_T_C
							gnl|X|EDAIMELB_10_16664_A_C												10_56938_C_T	10_27426_C_T
							gnl|X|EDAIMELB_10_17629_C_T												10_57366_G_A	10_27658_C_T
							gnl|X|EDAIMELB_10_19020_C_T												10_57413_C_T	10_27668_A_G
							gnl|X|EDAIMELB_10_19340_C_T												10_57826_A_G	10_27727_C_T
							gnl|X|EDAIMELB_10_19361_A_G												10_58089_C_T	10_27740_G_A
							gnl|X|EDAIMELB_10_19538_G_A												10_58508_T_G	10_27932_C_T
							gnl|X|EDAIMELB_10_19613_G_A												10_58731_C_A	10_27962_C_T
							gnl|X|EDAIMELB_10_19628_G_A												10_58917_C_G	10_27974_T_C
							gnl|X|EDAIMELB_10_20803_G_A												10_58992_T_C	10_28001_T_C
							gnl|X|EDAIMELB_10_20901_G_T												10_59148_A_G	10_28312_C_T
							gnl|X|EDAIMELB_10_21048_G_A												10_59187_C_G	10_28313_G_A
							gnl|X|EDAIMELB_10_21087_G_A												10_59424_A_G	10_28863_G_A
							gnl|X|EDAIMELB_10_23897_G_A												10_59700_G_T	10_29879_A_G
							gnl|X|EDAIMELB_10_23898_A_C												10_59709_T_C	10_30209_G_T
							gnl|X|EDAIMELB_10_24026_A_G												10_60847_G_A	10_30534_C_A
							gnl|X|EDAIMELB_10_24477_A_G												10_60910_G_A	10_30878_A_G
							gnl|X|EDAIMELB_10_24540_A_G												10_61066_C_T	10_31608_G_A
							gnl|X|EDAIMELB_10_25616_C_T												10_63209_G_A	10_31675_G_A
							gnl|X|EDAIMELB_10_25814_C_T												10_63213_T_C	10_32680_C_G
							gnl|X|EDAIMELB_10_26334_A_G												10_63283_T_C	10_32697_C_T
							gnl|X|EDAIMELB_10_26524_A_G												10_63311_T_C	10_33293_A_G
							gnl|X|EDAIMELB_10_27319_G_A												10_63382_T_C	10_33357_T_C
							gnl|X|EDAIMELB_10_27801_A_G												10_63458_T_C	10_33529_C_T
							gnl|X|EDAIMELB_10_29537_A_G												10_63704_T_C	10_35885_C_T
							gnl|X|EDAIMELB_10_29551_T_C												2_70239_C_G	10_37350_T_C
							gnl|X|EDAIMELB_10_30053_T_C												2_70432_C_G	10_37646_T_G
							gnl|X|EDAIMELB_10_30765_C_G												2_70467_G_A	10_38234_A_C
							gnl|X|EDAIMELB_10_30784_G_A												2_70482_A_C	10_38901_A_G
							gnl|X|EDAIMELB_10_30888_A_G												2_70493_G_A	10_39485_G_C
							gnl|X|EDAIMELB_10_31270_G_A												2_70612_A_G	10_39554_A_G
							gnl|X|EDAIMELB_10_31339_C_G												2_71270_T_C	10_41679_C_A
							gnl|X|EDAIMELB_10_31429_A_C												2_71280_C_G	10_41712_G_A
							gnl|X|EDAIMELB_10_32252_G_A												2_78419_A_G	10_41745_A_T
							gnl|X|EDAIMELB_10_32257_T_C												2_78424_C_T	10_41772_T_C
							gnl|X|EDAIMELB_10_32281_T_C												2_78533_T_C	10_43969_A_C
							gnl|X|EDAIMELB_10_33895_C_A												2_78601_A_T	10_53819_G_A
							gnl|X|EDAIMELB_10_34918_G_T												2_80184_T_C	10_54969_A_G
							gnl|X|EDAIMELB_10_34925_C_G												2_80500_A_T	10_55422_A_G
							gnl|X|EDAIMELB_10_35102_A_G												2_81587_T_C	10_56884_A_G
							gnl|X|EDAIMELB_10_37154_A_G												2_81726_T_C	10_57366_G_A
							gnl|X|EDAIMELB_10_37285_C_T												2_82124_G_C	10_57413_C_T
							gnl|X|EDAIMELB_10_37384_G_T												2_82842_A_G	10_57826_A_G
							gnl|X|EDAIMELB_10_37387_C_T												2_82897_T_A	10_58089_C_T
							gnl|X|EDAIMELB_10_37564_C_A												2_83030_C_G	10_58508_T_G
							gnl|X|EDAIMELB_10_37565_C_T												2_83052_G_A	10_58731_C_A
							gnl|X|EDAIMELB_10_38084_G_A												2_83636_G_C	10_58917_C_G
							gnl|X|EDAIMELB_10_38669_A_C												2_83646_T_C	10_58992_T_C
							gnl|X|EDAIMELB_10_38678_A_G												2_84206_C_A	10_59148_A_G
							gnl|X|EDAIMELB_10_38696_A_G												2_85832_G_A	10_59187_C_G
							gnl|X|EDAIMELB_10_39431_A_G												2_85834_G_A	10_59424_A_G
							gnl|X|EDAIMELB_10_39500_C_T												2_85989_T_C	10_59700_G_T
							gnl|X|EDAIMELB_10_40315_C_G												2_86099_G_C	10_59709_T_C
							gnl|X|EDAIMELB_10_40869_T_C												2_86260_T_C	10_60847_G_A
							gnl|X|EDAIMELB_10_40972_A_G												2_86354_C_T	10_60910_G_A
							gnl|X|EDAIMELB_10_43741_G_A												2_86665_C_T	10_61066_C_T
							gnl|X|EDAIMELB_10_45250_T_C												2_86750_T_C	10_63283_T_C
							gnl|X|EDAIMELB_10_48963_G_A												2_87922_T_C	10_63311_T_C
							gnl|X|EDAIMELB_10_49092_C_G												2_88037_C_T	10_63382_T_C
							gnl|X|EDAIMELB_10_49410_G_C												2_88534_C_G	10_63458_T_C
							gnl|X|EDAIMELB_10_49512_G_C												2_88768_T_C	10_63704_T_C
							gnl|X|EDAIMELB_10_49595_A_G												2_88852_C_T	2_70239_C_G
							gnl|X|EDAIMELB_10_51308_C_T												2_88868_T_C	2_70432_C_G
							gnl|X|EDAIMELB_10_51341_T_C												2_88901_C_T	2_70467_G_A
							gnl|X|EDAIMELB_10_51689_A_G												2_88916_G_C	2_70482_A_C
							gnl|X|EDAIMELB_10_51884_G_A												2_89111_T_C	2_70493_G_A
							gnl|X|EDAIMELB_10_52078_A_G												2_90273_A_G	2_70612_A_G
							gnl|X|EDAIMELB_10_53150_T_C												2_90345_G_A	2_71270_T_C
							gnl|X|EDAIMELB_10_55854_A_C												2_90753_T_C	2_71280_C_G
							gnl|X|EDAIMELB_10_55895_C_T												2_91242_C_G	2_78419_A_G
							gnl|X|EDAIMELB_10_56095_A_G												2_91349_T_C	2_78424_C_T
							gnl|X|EDAIMELB_10_57052_A_T												2_91712_T_C	2_78533_T_C
							gnl|X|EDAIMELB_10_59055_G_A												2_92167_G_A	2_78601_A_T
							gnl|X|EDAIMELB_10_59067_C_G												2_92260_T_G	2_80184_T_C
							gnl|X|EDAIMELB_10_59154_G_A												2_92332_C_T	2_80500_A_T
							gnl|X|EDAIMELB_10_60491_C_T												2_92459_T_C	2_81587_T_C
							gnl|X|EDAIMELB_10_60506_C_T												2_92671_T_G	2_81726_T_C
							gnl|X|EDAIMELB_10_60676_A_G												2_92784_C_T	2_82124_G_C
							gnl|X|EDAIMELB_10_62428_A_G												2_94180_A_G	2_82842_A_G
							gnl|X|EDAIMELB_10_62734_G_A												2_100488_T_C	2_82897_T_A
							gnl|X|EDAIMELB_10_63295_C_T												2_100709_T_C	2_83030_C_G
							gnl|X|EDAIMELB_10_63680_T_C												2_100736_A_G	2_83052_G_A
							gnl|X|EDAIMELB_10_63693_G_A												2_100737_A_G	2_83636_G_C
							gnl|X|EDAIMELB_10_64091_G_A												2_101074_G_A	2_83646_T_C
							gnl|X|EDAIMELB_10_64135_T_G												2_101078_C_T	2_84206_C_A
							gnl|X|EDAIMELB_10_64203_C_T												2_101302_C_G	2_85832_G_A
							gnl|X|EDAIMELB_10_64219_C_T												2_101327_C_T	2_85989_T_C
							gnl|X|EDAIMELB_10_64480_C_G												2_101358_T_G	2_86099_G_C
							gnl|X|EDAIMELB_10_65949_C_T												2_101801_T_C	2_86260_T_C
							gnl|X|EDAIMELB_10_66062_G_A												2_102784_A_G	2_86354_C_T
							gnl|X|EDAIMELB_10_67041_C_T												2_102795_G_A	2_86665_C_T
							gnl|X|EDAIMELB_10_67307_A_C												2_102860_C_G	2_86750_T_C
							gnl|X|EDAIMELB_10_67922_T_C												2_102947_G_C	2_87922_T_C
							gnl|X|EDAIMELB_10_67931_G_A												2_102992_A_G	2_88037_C_T
							gnl|X|EDAIMELB_10_68133_G_C												2_103008_C_T	2_88534_C_G
							gnl|X|EDAIMELB_10_68134_C_T												2_103029_T_G	2_88768_T_C
							gnl|X|EDAIMELB_10_69472_T_C												2_103094_T_C	2_88852_C_T
							gnl|X|EDAIMELB_10_70297_G_A												2_103582_C_T	2_88868_T_C
							gnl|X|EDAIMELB_10_70312_A_G												2_103583_C_T	2_88901_C_T
							gnl|X|EDAIMELB_10_71336_A_G												2_104023_A_C	2_88916_G_C
							gnl|X|EDAIMELB_10_72746_A_G												2_104143_T_C	2_89111_T_C
							gnl|X|EDAIMELB_10_72760_T_C												2_104178_C_T	2_90273_A_G
							gnl|X|EDAIMELB_10_72766_C_T												2_104215_C_G	2_90345_G_A
							gnl|X|EDAIMELB_10_76232_G_A												2_104248_C_T	2_90753_T_C
							gnl|X|EDAIMELB_10_76491_T_G												2_104310_A_G	2_91242_C_G
							gnl|X|EDAIMELB_10_77908_T_C												2_104459_C_T	2_91349_T_C
							gnl|X|EDAIMELB_10_78013_A_G												2_104485_C_G	2_91712_T_C
							gnl|X|EDAIMELB_10_78354_A_G												2_104519_C_T	2_92167_G_A
							gnl|X|EDAIMELB_10_78586_A_G												2_104520_C_T	2_92260_T_G
							gnl|X|EDAIMELB_10_78594_C_T												2_104587_T_C	2_92332_C_T
							gnl|X|EDAIMELB_10_79086_C_G												2_104596_C_T	2_92459_T_C
							gnl|X|EDAIMELB_10_79111_G_C												2_109035_C_T	2_92671_T_G
							gnl|X|EDAIMELB_10_79750_G_A												2_109042_G_C	2_92784_C_T
							gnl|X|EDAIMELB_10_79917_C_G												2_109105_C_T	2_94180_A_G
							gnl|X|EDAIMELB_10_80068_T_C												2_109107_G_C	2_100488_T_C
							gnl|X|EDAIMELB_10_80231_C_T												2_109275_C_T	2_100709_T_C
							gnl|X|EDAIMELB_10_81326_T_C												2_109285_G_A	2_100736_A_G
							gnl|X|EDAIMELB_10_81331_G_A												2_109306_C_T	2_100737_A_G
							gnl|X|EDAIMELB_10_86994_A_G												2_109369_G_A	2_101074_G_A
							gnl|X|EDAIMELB_10_88241_A_G												2_109789_G_A	2_101078_C_T
							gnl|X|EDAIMELB_10_88997_A_G												2_109798_C_G	2_101302_C_G
							gnl|X|EDAIMELB_10_89006_G_A												2_110101_C_T	2_101327_C_T
							gnl|X|EDAIMELB_10_89009_A_G												2_110533_G_C	2_101358_T_G
							gnl|X|EDAIMELB_11_7388_G_C												2_110902_T_C	2_101801_T_C
							gnl|X|EDAIMELB_11_14456_A_G												2_110905_C_G	2_102701_T_C
							gnl|X|EDAIMELB_11_14474_G_A												2_111013_G_C	2_102784_A_G
							gnl|X|EDAIMELB_11_14542_C_T												2_111215_C_T	2_102795_G_A
							gnl|X|EDAIMELB_11_20533_T_C												2_111565_C_G	2_102860_C_G
							gnl|X|EDAIMELB_11_21674_A_G												2_111691_C_T	2_102947_G_C
							gnl|X|EDAIMELB_11_33507_A_G												2_111697_C_T	2_102992_A_G
							gnl|X|EDAIMELB_11_33606_T_C												2_111868_C_T	2_103008_C_T
							gnl|X|EDAIMELB_11_34332_A_G												2_111949_T_C	2_103029_T_G
							gnl|X|EDAIMELB_11_34448_T_C												2_111981_C_G	2_103094_T_C
							gnl|X|EDAIMELB_11_34521_C_T												2_112126_C_T	2_103582_C_T
							gnl|X|EDAIMELB_11_34959_G_A												2_112197_T_C	2_103583_C_T
[truncated: 3,467 more rows]

## Sheet: Figure 4 re
	Core genes	Accessory genes	Specific genes				[C] Energy production and conversion	[D] Cell cycle control, cell division, chromosome partitioning	[E] Amino acid transport and metabolism	[F] Nucleotide transport and metabolism	[G] Carbohydrate transport and metabolism	[H] Coenzyme transport and metabolism	[I] Lipid transport and metabolism	[J] Translation, ribosomal structure and biogenesis	[K] Transcription	[L] Replication, recombination and repair	[M] Cell wall/membrane/envelope biogenesis	[N] Cell motility	[O] Post-translational modification, protein turnover, and chaperones	[P] Inorganic ion transport and metabolism	[Q] Secondary metabolites biosynthesis, transport, and catabolism	[T] Signal transduction mechanisms	[U] Intracellular trafficking, secretion, and vesicular transport	[V] Defense mechanisms	[S] Function unknown	Un-annotated
LQS5	1684	964	7			LQS5	103	8	36	8	19	39	17	13	26	39	58	40	31	35	17	53	10	17	141	261
LQS4	1684	769	7			LQS4	76	8	28	8	12	33	15	13	21	28	41	37	27	34	9	51	9	14	112	200
LQS3	1684	809	23			LQS3	83	8	33	8	14	33	15	13	23	27	46	37	27	34	11	52	9	18	121	220
LQS2	1684	993	12			LQS2	103	8	36	8	19	37	17	13	27	41	57	46	31	35	17	54	11	17	144	284
LQS1	1684	983	9			LQS1	102	8	36	8	18	39	17	13	27	41	58	45	31	35	18	54	11	17	141	273
TCS5	1684	959	17			TCS5	82	10	34	5	17	40	18	14	27	70	55	45	31	36	10	58	10	13	144	257
TCS4	1684	918	16			TCS4	70	10	32	5	17	38	18	14	26	68	54	43	29	33	10	59	9	12	138	249
TCS3	1684	923	34			TCS3	74	10	34	5	17	40	18	14	27	63	54	45	29	36	10	56	10	13	139	263
TCS2	1684	906	34			TCS2	74	10	34	4	17	40	18	14	24	60	53	45	29	36	11	55	10	12	138	256
TCS1	1684	946	16			TCS1	82	10	34	5	17	40	18	14	26	58	55	42	31	36	10	58	10	13	143	260
Bnaka	1684	808	86			Bnaka	58	9	27	8	19	30	12	13	21	126	46	33	30	35	7	50	8	17	109	236
E02B2	1684	812	4			E02B2	58	9	27	9	21	30	12	13	21	37	45	33	30	35	7	51	8	17	112	241
E02B1	1684	799	11			E02B1	58	9	27	9	20	30	12	13	21	36	45	33	31	35	7	52	8	17	110	237
B8	1684	806	8			B8	58	9	27	9	20	30	12	13	21	36	46	33	30	35	7	50	8	17	112	241
B2	1684	808	4			B2	57	9	27	9	21	30	12	13	21	36	45	33	30	35	7	51	8	17	112	239
W7	1684	765	15			W7	56	9	27	10	15	30	12	11	19	35	41	34	25	29	8	50	8	12	112	237
W2	1684	776	10			W2	58	9	26	10	17	30	12	11	19	35	41	33	24	29	8	53	8	12	111	238
IW3	1684	748	16			IW3	54	9	28	10	13	26	11	8	18	33	39	34	24	28	8	49	8	12	106	246
IW2	1684	755	12			IW2	55	8	27	9	16	26	12	10	19	33	39	33	25	27	8	51	8	12	109	240
IW1	1684	767	13			IW1	57	9	26	10	17	27	12	12	19	34	39	33	25	29	8	51	8	13	110	241
WCS3	1684	788	23			WCS3	65	4	29	8	19	37	19	13	19	25	49	29	32	27	12	58	10	14	113	229
WCS2	1684	752	74			WCS2	68	4	27	8	20	38	17	12	16	24	52	29	32	27	12	59	10	15	111	245
WCS1	1684	795	28			WCS1	68	4	29	9	20	37	19	13	18	23	53	30	33	27	12	59	10	14	112	232

[truncated: 5 more sheets: Figure 5 re, Figure 6a re, Figure 6b re, Figure 6c re, Figure 6d re]
